# Supplementary material for: Genome-Wide Identification and Evolutionary Analyses of SrfA Operon Genes in Bacillus
Source: Genes (Basel). 2023 Feb 7;14(2):422. doi: 10.3390/genes14020422 (PMC9956979; doi:10.3390/genes14020422)
Supplement: Supplementary file 1 [file genes-14-00422-s001.zip]

Archive with 8 entries (8 files):
- Supplementary Dataset 1 SrfAA.fas
- Supplementary Dataset 2 SrfAB.fas
- Supplementary Dataset 3 SrfAC.fas
- Supplementary Dataset 4 SrfAA.hmm
- Supplementary Dataset 5 SrfAB.hmm
- Supplementary Dataset 6 SrfAC.hmm
- Supplementary Materials.pdf
- Supplementary Table S1,2.pdf
