# Supplementary material for: Genome-Wide Identification and Evolutionary Analyses of SrfA Operon Genes in Bacillus
Source: Genes (Basel). 2023 Feb 7;14(2):422. doi: 10.3390/genes14020422 (PMC9956979; doi:10.3390/genes14020422)
Supplement: Supplementary file 1 [file genes-14-00422-s001.zip › Supplementary Dataset 1 SrfAA.fas]

>CAE7351601.1_srfAA_Symbiodinium_necroappetens
MWPELVHVKEWPRGRTGKVDRKALPVPTICVQDAVPPRSSLEKKILDIFCQALRRDPTLT
SVHSDFFTLGGTSLKAAALLSALRAQVPEAVALQFDELYAHPDVASLAQVLSGSRQEILL
GPAPVEGLLPASLGQEHMLVLQELHEGSSAYNSPLILKLEGALNRSALSAALDRVMGHRS
ANRICDSPTRNRKFTVLMLFELTSRHDVLRSNLLRDTIDGEPAVVQVTTPAAEFQCDMEF
WDIPAAKLRAKSRRAGQSAAERQVAVSPGAHGTAASATPARPSESADGICVHLHL
>VWQ02991.1_srfAA_Escherichia_coli
MMSGNPLSWPQEQCHIIDQLYPYSAVNIIGGVVTIEGIVDLPRLHAAIQSAIRQFDALRM
WFVMGEESEVVSQVQPYHWRDIRHLTFSPDYDKENLRPAAIETFVDEWFRQPFTLLAHDL
FEFVTFTCGEQYSGYLFKAHHGIADGWSMALLSNHVKRAYEQQDVPDDASPAYSAFLAQQ
QSYQASTRFAVDRGWWRDYIDEYRDCFPDSSPIVTTEGISCSTWLEPAMINRLYRLCNRY
GCTLNTLFIALFALYRARVWGEEKGVIGVPLANRHTREARRCFGMFTNQLPLAYRLVRTE
RFCERVAFFQRELKRGFKHSKYPITLFNQDLAEQGGGKLRAFDYCVNYYNFTYERHIAGA
AQRVESYYSGEQSYKLQIVLQTVNNHKESLRLSLEALRSAFTPHQLTAMKNGLLDLVTAL
DRQPDARLGDLEVYPAPHVALACGSLKPSFTSRFAAQVVEHGDRTALIDNEQSLTYRQLD
DAVERVARYLRQQGIGRGQVVGIIAEHSAQTVMVIYGILRCGAAFLPLNPALPTTRLYAM
CRKAQVAHILYDPAMHELTQALAFPASSLLQALATSALAREPWPAIEPQDLAYVLFTSGS
TGEPKGVQVSHGNLANYLHFAAERYFTAQDRAALYSSLSFDLTITTLFAPLCVGASISVC
RHAESETLLRMAVVDQPNTVIKLTPAHLRLLCAAGISSEQIRTLVVGGEDFKRDLARKAA
ALFPQAVIYNEYGPTEATVGCMIYRYTGQETLPSLPIGMAIDGCQVAICSPWGCPVPEGE
TGELVIYGASVTQGYIDAPQQTAAAYLKDTNGVMIGYRSGDIGYAIAPNTLVYQGRKDDQ
VKINGYRIELCEIEQALLSAPQVESAAVAVIDDVQGQHSGLLACVTPSSVDVATVMQHLR
QQLPTYMQPKQCCAIAQLPLSHNGKVDVRQMVATVRNTAPASGSERLGDAAIRHSVRVCV
EGALEQTEFDDNENLYVLGLDSIKSIQIAAQLRHHGWTMSAVQVMECGTVNAICEFLASH
TTVSQLAQYAHNTRIDLPALRWFTQLALPVPNVYNHVIVLKVLPGCPLEQLHNRLHTLIQ
QQPALHSALDAEGRLLVCDPNVCYPNEVLTEYSTAQWTLAEVIAQCNSMLDVTNGRVFTA
ALLHAPQPASSTLVLCAHHLCVDMHSWYLILSTLDAVSTVNGTSNSGLHRWNDYLASKTV
DSATHESWRTVCQTLPLHFPPVSLPDDSLPRTRAWREDFRHPCVRRLFESSGNTAYSAET
YVLTALALVLRYYSEEPWCRIEMEGMGRGCWPDEPDVADTVGWFTLFYPWAIPLHGDMAT
LLSAIASDLAKRTHGGGDYGLLQMRHAPEDSLAQGIRMNYIGVQAQPSLRYFHIDHFNSD
IYTAPENALGCVLEFNIARSAADGLSFHCRFDPTRIALNDVQLLLARYKNSLTDLDAWLC
QHSATLTGAPTLWTL
>AFZ89354.1_SrfAA_Bacillus_velezensis_AS43.3
MEITFYPLTNAQKRIWYTEKFYPNTSISNLAGFGKLISEDGVQAHYVEKAIQEFVRRYES
MRIRLRLDDEGEPVQYVSEYRPLSIGHTDIRQAGCSADELSKWGREEAGKPLALYDQDLF
RFSVHTISENEVWFYANVHHIISDGISMTILGNAITDIYLELSGGTSEEQTEIPSFIEHV
LTEQEYVQSKRFKKDRDFWNGQFETVPELVSLKRSQADAGLDAKRFSQEIPHDLYGRIHS
FCEEHKVSVLSLFQSALITYLYKVTGRDDVVTGTFMGNRTNAKEKQMLGMFVSTVPVRTS
VDGGQSFLEFVKGRMKDLMKILRHQKYPYNLLVNDLRASKSSLSRLFTVALEYQVMQWQK
KENLSFLTDPIFSGSGTNDISIHVKERWDTGKLTIDFDYRSDIFKGEEIESVSERLITLI
EDAISSPDRIIDELTLLSESEKERLLKRASGNPVNYRGEMTIPGLFEEKVKSLSDKPAVV
YEGRTLSYRTLHEQSGRIAGRLLQAGISADSPVAVLLGRSERVIAAILGILKAGGAYVPI
DPDFPADRIQYILEDSGAKAVLTEAGIQAPAADAERIDFDEAVQYETAADGVSTQSDRLA
YIIYTSGTTGRPKGVMIEHRQVHHLVQSLQQEIYQCGEQTLRMALLAPFHFDASVKQIFA
SLLLGQTLYIVPKTTVTNGSALLDYYRQNRIEATDGTPAHLQMMAAAGDVSGIELRHMLI
GGEGLSAAVAEQLMTLFHQSGRTPRLTNVYGPTETCVDASVHQMSADNGMNQQAAYVPIG
KPLGNARLYILDKHQRLQPDGTAGELYIAGDGVGRGYLNLPDLTAEKFLQDPFNGSGRMY
RTGDMARWLPDGTIEYIGREDDQVKVRGYRIELGEIETVLRKAPGAAQAVVLARPDQQGS
LDVCAYIVQEKGTEFHPAEYREYVSKHLPDYMVPAYFTKTDEIPLTPSGKADRKKLFALD
VQAVSSSEYAAPRNETEETLAVIWQEVLGMDKAGIYDHFFESGGHSLKAMTLLTKIHKQM
GVEIPLQYLFEHPTIAALADYAENRNEGPAFSAIEPAEKQASYPLSLAQQRTYIASQFED
AGVGYNMPAAAMIEGALDREKLERAFSALISRHEALRTSFQSEDGTPRQVIGEHVPFHIE
MIEARGRTNEQVMKDFVRRFDLSEAPLFRIGLQTLGHNRHMLLFDMHHLISDGVSISIML
KELADIYGGNQLPELRIQYKDYAVWQAERAKAGYKKERAYWKEVFSGELPVLQLLPDYPR
PQVQSFEGDRVSAKLPKMLRERLQKLAEKNGATLYMVLLSAYYTLLSKYSGQEDIIVGTP
SAGRNHSDTEGLIGMFVNTLALRSSVKQDQTFAGLLGHVRKQVLDAFSHQDYPFEWLTEE
LNVPRDMSRHPIFDTMFSLQNASDGIPEIGNLTLSLHETNFNIAKFDLTMQARETAEGIA
LDLDYCTKLFKRSTADRMLAHYVRLLESAAAQPDAKISEYDLLSEREALNQLQRFNPERT
VYPKDQTIVQIFEEQVRKNPDRTALQFEGETLSYQQLNERANMLARHILSVGGGGKTAAV
LCERSMDMIVSIMAVLKAGSAYVPIDPEHPVQRIQHFFRDSGANVLLTQQSLKPLAEKAG
FQGVIVLADDEASYEKDSHNPALPFDSKTIANLTYTSGTTGTPKGNIVTHANILRTVKNT
NYLTVSEEDTVLGLSNYVFDAFMFDMFGSLLNGAKLVIVPKDTVLDMSRLSRVIKRENVS
ILMITTALFHLLVDMEPSCLTTLRKIMFGGERASVEHVKKALAAVGKGRLLHMYGPSEST
VFATYHPVDVIEEDTLSVPIGKPVSNTEVFIMNSAGRIQPAGIAGELCVSGEGLVEGYYN
RPELTEEKFVKHPFKEGERMYKTGDLARWLPNGDIEFIGRIDHQVKIRGQRIELGEIEHQ
LQSHDQIQECIVLAVDQGAGDKLLCAYVVGLREISSRELREHSAKDLPAYMIPSVFIQLD
ELPLTGNGKIDRRALPMPDVTAANAVSYTAPRNETEQKLADIWAEVLQMERVGVHDQFFE
IGGHSLAGMKLLALIQKTFGAQLTLKDLFTSPTAAGLAQLIEGAERKAAESIAPAAERET
YPVSSPQKRMFVLQQLEGAETSYNMPSVLRLKGKLDAEKLKSVMKQLTERHEAFRTTFDI
KDGETVQRIWTEADIDMEYYEASEEDAERIIQSFIRPFRLDQLPLVRTGLVKLAEHDHLL
LFDMHHIISDGASVGVLIDELSRLYGGETLEPLRIHYKDYAVWQQKFIQSEQYRKQEEHW
LRELDGELPVLTLPADYSRPAVQTFEGDKLVFSLTEEQTSALRSLAKQTDSTMYMVLLAS
YSAFLSKLSGQHDIIVGSPVAGRSHADLANVIGVFVNTLALRTYPEADKAFTDYLKEVKQ
TALHAFDAQDYPLEDLLQKVEVQRDTSRNPLFDAVFSMQNANAEDLVMEGIELKHHPFDR
KTAKFDLTMTAEDTDEGLTFVLEYNTALFKPETAETWKHYWLQLLEAAAENPAAKLSELS
LVNKTEKQALLDAWKGKTLSVPRDKTVHRLFEETAARYANRPAAAYNGAKWTYGELNARA
NRIARILMDCGVTADERVGILTKPSLEMAAGVLGVLKAGAAFVPIDPDYPEERISYILQD
SGAKLLLTQEALGVPDSYNGETILLDGSRSILSLPLDENDEANPQTETTADHLAYMIYTS
GTTGQPKGVMVEHHALVNLCFWHHDAFAMTADDKSAKYAGFGFDASIWEMFPTWTIGAEL
HVIDEAIRLDITRLNHYFEENGVTITFLPTQLAEQFMELENTSLRMLLVGGDKLKRAVKQ
PYTIVNNYGPTENTVVATSGVINPEEGSLSIGRAIANTRVYILGDGDQVQPEGIAGELCV
AGRGLARGYLNREEETAKRFTADPFVPGERMYRTGDLVKWNAQCGIEYIGRIDQQVKVRG
YRIELSEIEVRLSQLADVHDAAVTAVEDKAGNTALCAYVAPQQDDIETLKAALKDKLPDY
MVPAFWVEMDELPVTANGKIDKKALPAPDIEAGSAAYKAPETEMETLLSDIWQEVLGLDQ
IGVSDNFFTLGGDSIKGIQMASRLNQHGYKLEMKDLFQHPTIEELVSYVERTEGKQADQG
PVEGEAELTPIQRWFFERNFTDKHHWNQSVMLHAKDGFDPEITEKTLHVLTVHHDALRMI
YREQKPYYRGLEDASVELNVFELNGPAEDHEDRIEREADRLQSSISLETGHLLKAGLFRA
EDGDHLLLAIHHLVVDGVSWRILLEDFTSVYTQLKQGNEPALPPKTHSFAEFAERIKEYA
NTKAFLKEADYWRELEEKEVCTQLPKDRQSGDQRMRHTRTVSFSLTPEQTEQLTTNVHEA
YHTEMNDILLTALGLALKEWTGEDTIGVHLEGHGREDILDGLNITRTVGWFTSMYPMILE
MKHADDLSYQLKQMKEDIRHIPNKGVGYGILRYVTAPKHKENLSFEIDPDISFNYLGQFN
EMSDSGLFTRSGMPSGQSLSPDTEKPNALDIVGFIENGQMTMTFAYHSLEFHEKTIQSFS
DSFKGHLLKIVDHCLAQDGPELTPSDLGDDDLTLDELDKLMEIL
>ARZ56657.1_SrfAA_Bacillus_velezensis
MEITFYPLTNAQKRIWYTEKFYPNTSISNLAGFGKLISEDGVQAHYVEKAIQEFVRRYES
MRIRLRLDDEGEPVQYVSEYRPLSIGHTDIRQAGCSADELSKWGREEAGKPLALYDQDLF
RFSVHTISENEVWFYANVHHIISDGISMTILGNAITDIYLELSGGTSEEQTEIPSFIEHV
LTEQEYVQSKRFKKDRDFWNGQFETVPELVSLKRSRADAGLDAKRFSQEIPHDLYGRIHS
FCEEHKVSVLSLFQSALITYLYKVTGRDDVVTGTFMGNRTNAKEKQMLGMFVSTVPVRTS
VDGGQSFLEFVKGRMKDLMKILRHQKYPYNLLVNDLRASKSSLSRLFTVALEYQVMQWQK
KENLSFLTDPIFSGSGTNDISIHVKERWDTGKLTIDFDYRSDIFKGEEIESVSERLITLI
EDAISSPDRIIDELTLLSESEKERLLKRASGNPVNYRKEMTIPGLFEEKVKSLSDKPAVV
YEGRTLSYRTLHEQSGRIAGRLLQAGISADSPVAVLLGRSERVIAAILGILKAGGAYVPI
DPDFPADRIQYILEDSGAKAVLTETGIQVPAADAERIDFDEAVQFETAADGVSTQSDRLA
YIIYTSGTTGRPKGVMIEHRQVHHLVQSLQQEIYQCGEQTLRMALLAPFHFDASVKQIFA
SLLLGQTLYIVPKTTVTNGSALLDYYRQNRIEATDGTPAHLQMMVAAGDVSGIELRHMLI
GGEGLSAAVAEQLMTLFHQSGRAPRLTNVYGPTETCVDASVHQVSADNGMNQQAAYVPIG
KPLGNARLYILDKHQRLQPDGTAGELYIAGDGVGRGYLNLPDLTAEKFLQDPFNGSGRMY
RTGDMARWLPDGTIEYIGREDDQVKVRGYRIELGEIETVLRKAPGAAQAVVLARPDLQGS
LDVCAYIVQEKGTEFHPAEYREYVSKHLPDYMVPAYFTKTDEIPLTPSGKADRKKLFALD
VQAVSSSEYAAPRNETEETLTVIWQEVLGMDKAGIYDHFFESGGHSLKAMTLLTKIHKQM
GVEIPLQYLFEHPTIAALADYAENRNEGPAFSAIEPAEKQASYPLSLAQQRTYIASQFED
AGVGYNMPAAAMIEGALDREKLERAFSALISRHEALRTSFQSEDGTPRQVIHEHVPFHIE
MIEARGRTNEQVMKDFVRRFDLSEAPLFRIGLQTLDHNRHMLLFDMHHLISDGVSISIML
KELADIYGGNQLPELRIQYKDYAVWQAERAKEGYKKERAYWKEVFSGELPVLQLLPDYPR
PQVQSFEGDRVSAKLPKMLRERLQKLAEKNGATLYMVLLSAYYTLLSKYSGQEDIIVGTP
SAGRNHSDTEGLIGMFVNTLALRSSVKQDQTFAGLLGHVRKQVLDAFSHQDYPFEWLTEE
LNVPRDMSRHPIFDTMFSLQNASDGIPEIGNLTLSLHETNFNIAKFDLTMQARETAEGLA
LDLDYCTKLFKRSTADRMLAHYVRLLESAAAQPDVKISEYDLLSEREALTQLQRVNPERT
AYPKEQTIVQIFEEQARKNPDRTALQFEGETLSYQQLNERANRLARHILSVGGGGKTAAV
LCERSMDMIVSIMAVLKAGSAYVPIDPEHPVQRIQHFFRDSGANVLMTQQSLKPLAEKAG
FQGVIVLADDEASYEKDSHNPALPFDSKTIANLTYTSGTTGTPKGNIVTHANILRTVKNT
NYLTVSEEDTVLGLSNYVFDAFMFDMFGSLLNGAKLVIVPKDTVLDMSRLSRVIKRENVS
ILMITTALFHLLVDMEPSCLTTLRKIMFGGERASVEHVKKALAAVGKGRLLHMYGPSEST
VFATYHPVDVIEEDTLSVPIGKPVSNTEVFIMNSAGRIQPAGIAGELCVSGEGLVEGYYN
RPELTEEKFVKHPFKEGERMYKTGDLARWLPNGDIEFIGRIDHQVKIRGQRIELGEIEHQ
LQSHDQIQECIVLAVDQGAGDKLLCAYVVGLREISSRELREHTAKDLPAYMIPSVFIQLD
ELPLTGNGKIDRRALPMPDVTAANAVSYTAPRNETEQKLADIWAEVLQMERVGVHDQFFE
IGGHSLAGMKLLALIQKTFGVQLTLKDLFTSPTAAGLAQLIEGAERKTAESIAPAAERET
YPVSSPQKRMFVLQQLEGAETSYNMPSVLRLKGKLDAEKLKSVMKQLTERHEAFRTTFDI
KDGETVQRIWAEADIDMEYYEASEEDAERIIQSFIRPFRLDQLPLVRTGLVKLAEHDHLL
LFDMHHIISDGASVGVLIDELSRLYGGETLDPLRIHYKDYAVWQQKFIQSEQYRKQEEHW
LRELDGELPVLTLPADYSRPAVQTFEGDKLVFSLTGEQTSALRSLAKQTDSTMYMVLLAS
YSAFLSKLSGQHDIIVGSPVAGRSHADLANVIGVFVNTLALRTYPEADKTFTDYLKEVKQ
TALHAFDAQDYPLEDLLQKVEVQRDTSRNPLFDAVFSMQNANAEDLVMEGIELKHHPFDR
KTAKFDLTMTAEDTDEGLTFVLEYNTALFKPETAETWKHYWLQLLEAAAENPAAKLSGLS
LVNKTEKQALLDAWKGKTISVPRDKTVHRLFEETAARHANRPAAAYNGAKWTYGELNARA
NRIARILMDCGVTADERVGILTKPSLEMAAGVLGVLKAGAAFVPIDPDYPEERISYILQD
SGAKLLLTQEALDVPESYKGETILLDGGRSILSLPLDENDEANPQTETTADHLAYMIYTS
GTTGQPKGVMVEHHALVNLCFWHHDAFAMTADDKSAKYAGFGFDASIWEMFPTWTIGAEL
HVIDEAIRLDITRLNHYFEENGVTITFLPTQLAEQFMELENTSLRMLLVGGDKLKRAVKQ
PYTIVNNYGPTENTVVATSGVINPEEGSLSIGRAIANTRVYILGDGDQVQPEGIAGELCV
AGRGLARGYLNREEETAKRFTADPFVPGERMYRTGDLVKWNAQCGIEYIGRIDQQVKVRG
YRIELSEIEVRLAQLADVHDAAVTAVEDKAGNTALCAYVAPRQDDIEALKAALKDTLPDY
MVPAFWVEMDELPVTANGKIDKKALPAPDIEAGSAAYKAPETEMETLLSDIWQEVLGLDQ
IGVSDNFFTLGGDSIKGIQMASRLNQHGYKLEMKDLFQHPTIEELVSYVERTEGKQADQG
PVEGEAELTPIQRWFFEKNFTDKHHWNQSVMLHAKDGFDPEITEKTLHVLTVHHDALRMI
YREQKPYYRGLEDVSVELNVFELNGPAEDHEDRIEREADRLQSSISLETGHLLKAGLFRA
EDGDHLLLAIHHLVVDGVSWRILLEDFTSVYTQLKQGNEPALPPKTHSFAEFAERIKEYA
NTKAFLKEADYWRELEEKEVCTQLPKDRQSGDQRMKHTRTVSFSLTPEQTEQLTTNVHEA
YHTEMNDILLTALGLALKEWTGEDTIGVHLEGHGREDILDGLNITRTVGWFTSMYPMILE
MKHADDLSYQLKQMKEDIRHIPNKGVGYGILRYVTAPEHKENLSFEIDPDISFNYLGQFN
EMSDSGLFTRSGMPSGQSLSPDTEKPNALDIVGFIENGQMTMTFAYHSLEFHEKTIQSFS
DSFKGHLLKIIDHCLAQDGPELTPSDLGDDDLTLDELDKLMEIL
>AKL85462.1_SrfAA_Bacillus_atrophaeus_UCMB-5137
MEMTFYPLTDAQKRIWYTEKFYPNTSISNLAGFGKLISDEGVDWKLVEKAIQEFVRRNES
MRLRLRLDEDEEPVQYVSEYQPLEIEHTDINEGGYSKESLSQWGREEVKKPLALYDSPLF
RFALFTISENEVWFYVNVHHVISDGISMTILGNTITDIYLDLAAGTVDHESGTPSFIEHV
LSEKNYVQSKRFEKDKAFWTGQYETIPELVSLKRNASSQQGLDASRLSREVDQEVHKRIQ
SFCETHKVSVLSLFQSALAAYLYRVTGQNDVVTGTFMGNRTNAKEKQMLGMFVSTIPMRT
SVNGDQAFLDFVKERMKDLMKVLRHQKYPYNLLINNLRETQSSLNKLFTVSLEYQVMQWQ
KKENLSFLTDPIFSGSGTNDISIHVKERWDTGKLTIDMDYRSDLFTPGEMESILGRIITL
LADALLHPERAIDDLKLIPDDEKERLLSQAGGKQVHYRKEMTIPALFKEKAEALADDPAV
VFGEKKLSYRTLHEQSDRIAKRLRKQGGGADSPVAVLLERSERVIVAIMGILKAGGAYVP
IDPDFPSERIQYILKDSGAAAVLTESHLEAPETSAELIDFDQALAGETGGEIPEYGEAHD
LAYIIYTSGTTGRPKGVMIEHRQVHHLVQSLQQEIYQSGDQTLRMALLAPFHFDASVKQI
FAALLLGQTLYIVPKRTVTNGAALADYYRTHRIEATDGTPAHLQMLIAAGDVTGLELRHL
LIGGEGLSAVVADQLANLFKQAGLEPRLTNVYGPTETCVDASVHAVLSDKSADTQAAYVP
IGKALGNNRLYILDKNGRLQAEGIDGELYIAGDGVGRGYMNMPEATAEKFLNDPFVPGEK
MYRTGDVVRWLPDGTVEYIGREDDQVKVRGYRIELGEIETVLQQAPQAAKAVVLARPDEQ
GNLEVCAYIVQKPGYEFTPAEYREYAAKRLPDYMVPAYFADIQEIPLTPSGKVDRQKLFA
LDVKAVSATAYAPPRNDMEKTLADIWQDVLNVEAAGIYDNFFETGGHSLKAMTLLTKIHK
QIGIEIPLQYLFEQPTIAALADFASHTEKQEFAAIKPAEEQEHYPLSLAQQRTYIVSQFE
DAGIGYNMPAAAIAEGPLDIAKLERAFQALIRRHESLRTSFILEGSTPRQKIHKDVPFQI
EVIDGEGRSNESVMTSFVRRFNLSQAPLFRIGLVKLEENRHMLLFDMHHLISDGVSIGII
LEDLARIYGGGQLPELRLQYKDYAVWQSGQASEGYQKERSYWKEAFAGELPVLQLLSDYP
RPPVQSFEGDRVSIKLDGDLKKRLHHLAEKNGATLYMVMLSAYYTMLAKYTGQEDIIVGT
PSAGRHHSDTEGIVGMFVNTLAVRSEVKRGESFISLLKNVRQQVLDAFAHQNYPFEWLVE
ELNIPRDLSRHPLFDTMFSFQNATEGIPAVGDLTLSIHETNFNIAKFDLTLQAKETDQGI
EIDLDYSTKLFKQSTAERMLTHFSNLLESAAAEPEKKIAHYQLLCDAEAVHQVQQFNQER
TPYPKEKTIVQMFEEQASKTPDQPALQYEGETLTYAELNRQANQLARHILTMGAGDSRPA
AVLFERSMDMVVSILAVLKSGSAYVPIDPEHPIQRIRHFFNDSGAKVLLTQRSLKPLAEE
AGFEGVIVLADDEASYHTDASDVLLPFDSNTLANLTYTSGTTGTPKGNKVTHANILRTVK
QTNYIDITEKDTILGLSNYVFDAFMFDMFGALLNGAKLVLIPKDVVLDMPRLSKVLEEEN
ISILMITTALFHLLVDLNPSCLSNIRKIMFGGERASVDHVKKALQTVGKGKLLHMYGPSE
STVFATYHPVDEIEEHTLSIPIGKPVSNTEVYILDPSGRVQPVGVAGELCVSGEGLVQGY
YNRPELTEEKFVPHPFKDGERMYKTGDLARWLPNGDIEFIGRIDHQVKIRGQRIELGEIE
HQLQSHDRVQESIVLAVDQGGGDKLLCAYFVGQGEISSQELREHTAKDLPAYMIPAVFIQ
MDELPLTGNGKIDRRALPVPDVNVSAGVSYVAPRNETEQKVADIWTEVLQVEQVGVYDQF
FEIGGHSLAGMKLLALIHQEFGAELTLKELFQSPTVEGLAQAIVSADKETAVHIAPAKKQ
ETYPVSSPQKRMYVLQQLEGAEKSYNMPSVLRLKGELDIEKLNRVMRQLIERHEAFRTTF
EIKDGETVQRIWDKAEFEMEYTEAAEGETERIVDAFIRPFKLDQLPLVRMALIKLSDAEH
LLLFDMHHIISDGASVGVLIEEMSQLYAGETLEPLRIQYKDYSVWQQQFIQSELYRKQED
HWLKELDGELPVLTLPTDYSRPAVQSFEGDRITFSLEDRQTHALRKLAKETGSTMYMVLL
ASYSAFLSKLSGQNDIIVGSPIAGRSHADISQVIGVFVNTLAMRSYPKGEKTFTAYLEEV
KDTALSAFGAQDYPFEELIGKVQVQRDTSRNPLFDAVFSMQNANVKALTMEGIELEPHPF
ERNSAKFDITLTADETEGGLEFVLEYNTALFKPETIAKWKTYWLHLLQMITANPDQKLSS
LSLADEAEKQSLLDAWKGKTLSVSRDKTVHQLFEETADRFGTRQAVTYNGSSWTYSELNA
KANRLARILIDCGVSADDRVGILTKPSLEMSAAVLGVLKAGAAFVPIDPEYPDQRIKYIL
EDSGAKLLFTQEELSVPESYTGEVLLLNGERSILSLPLDENDRANPQTETNADHLAYMIY
TSGTTGQPKGVMVEHHALVNLCFWHHDAFGMTAEDRSAKYAGFGFDASIWEMFPTWTIGA
ELHVIDEAIRLDIIRLNEYFEQNGVTITFLPTQLAEQFMELENTSLRVLLTGGDKLKRAV
KQPYTLVNNYGPTENTVVATSTEIDPEEGSLSIGRAIANTRAYILGDGDQVQPEGVAGEL
CVAGRGLARGYLNREEETAKRFVADPFVPGERMYRTGDLVRWTAEHGIEYIGRIDQQVKV
RGYRIELSEIEVRLAQLSAVQDAAVAAVKDNAGNTALCAYVTPEDADTESLKSALKDTLP
DYMIPAYWVTMDELPVTANGKVDRKALPQPDIEAQSAAYKAPATEMEELLAAIWQDVLGI
PDIGISDNFFTLGGDSIKGIQMASRLNQHGLKLEMKDLFQHPTIEELVSYVERTEGKEAD
QGPVEGEAMLTPIQRWFFDRKFTNQHHWNQSVMLHAPKGFDPIAVEKTLQALTEHHDALR
MVYREEQGDVIQYNRGLNEASVDMKVFQLNGPAIDNEEKIEREADHLQSSIVLETGNLLK
AGLFQAEDGDHLLLAVHHLAVDGVSWRILLEDFAAVYTQLKQGNKPVLPQKTHSFAEYAE
RLKEFANTKAFLKETDYWKQLEENTIQTPLPKDRQSSDQRMKHTRTVQFSLTAEETEKLT
TKVHEAYHTEMNDILLTALGLAMKNWTGQDQVSVHLEGHGREEILEDISISRTVGWFTSM
YPMVLNMTHADDLAYQLKQMKEDIRHVPNKGVGYGILRYLTAPEHKTELEFSIQPEISFN
YLGQFNEMADSGLFTRSSMPSGQSLSPETEKPNALDIVGYIENGTLTMTLAYHSLEFHER
TIQAFSDSFKTHLLKVMEHCLAQDGTELTPSDLGDDDLTLDELDKLMEIF
>AHZ14353.1_SrfAA_Bacillus_velezensis_SQR9
MEITFYPLTNAQKRIWYTEKFYPKTSISNLAGFGKLISEDGVQAHYVEKAIQEFVRRYES
MRIRLRLDDEGEPVQYVSEYRPLSIGHTDIRQAGCSADELSKWGREEAGKPLALYDQDLF
RFSVHTISENEVWFYANVHHIISDGISMTILGNAITDIYLELSGGTSGEQTEIPSFIEHV
LTEQEYVQSKRFKKDRDFWNGQFETVPELVSLKRSRADAGLDAKRFSQEIPHDLYGRIHS
FCEEHKVSVLSLFQSALITYLYKVTGRDDVVTGTFMGNRTNAKEKQMLGMFVSTVPVRTS
VDGGQSFLEFVKGRMKDLMKILRHQKYPYNLLVNDLRASKSSLSRLFTVALEYQVMQWQK
KENLSFLTDPIFSGSGTNDISIHVKERWDTGKLTIDFDYRSDIFKGEEIESVSERLITLI
EDAISSPDRIIDELTLLSESEKERLLKRASGNPVNYRKEMTIPGLFEEKVKSLSDKPAVV
YEGRTLSYRTLHEQSGRIAGRLLKAGISADSPVAVLLGRSERVIAAILGILKAGGAYVPI
DPDFPADRIQYILEDSGAKAVLTETGIQVPAADAERIDFDEAVQFETAADGVSTQSDRLA
YIIYTSGTTGRPKGVMIEHQQVHHLVQSLQQEIYQCGEQTLRMALLAPFHFDASVKQIFA
SLLLGQTLYIVPKTTVTNGSALLDYYRQNRIEATDGTPAHLQMMVAAGDVSGIELRHMLI
GGEGLSAAVAEQLMTLFHQSGRAPRLTNVYGPTETCVDASVHQVSADNGMNQQAAYVPIG
KPLGNARLYILDKHQRLQPDGTAGELYIAGDGVGRGYLNLPDLTAEKFLQDPFNGSGRMY
RTGDMARWLPDGTIEYIGREDDQVKVRGYRIELGEIETVLRKAPGAAQAVVLARPDQQGS
LDVCAYIVQEKGTEFHPAEYREYVSKHLPDYMVPAYFTKTDEIPLTPSGKADRKKLFALD
VQAVSSSEYAAPRNETEETLTVIWQEVLGMDKAGIYDHFFESGGHSLKAMTLLTKIHKQM
GVEIPLQYLFEHPTIAALADYAENRNEGPAFSAIEPAEKQASYPLSLAQQRTYIASQFED
AGVGYNMPAAAMIEGALDREKLERAFSALISRHEALRTSFQSEDGTPRQVIHEHVPFHIE
MIEARRRTNEQVMKDFVRRFDLSEAPLFRIGLQTLGHNRHMLLFDMHHLISDGVSISIML
KELADIYGGNQLPELRIQYKDYAVWQAERAKEGYKKERAYWKEVFSGELPVLQLLPDYPR
PQVQSFEGDRVSAKLPKMLRERLQKLAEKNGATLYMVLLSAYYTLLSKYSGQEDIIVGTP
SAGRNHSDTEGLIGMFVNTLALRSSVKQDQTFAGLLGHVRKQVLDAFSHQDYPFEWLTEE
LNVPRDMSRHPIFDTMFSLQNASDGIPEIGNLTLSLHETNFNIAKFDLTMQARETAEGLA
LDLDYCTKLFKRSTADRMLAHYVRLLESAAAQPDVKISEYDLLSEREALTQLQRFNPERT
AYPKEQTIVQIFEEQVRKNPDRTALQFEGKTLSYQQLNERANRLARHILSVGGGGKTAAV
LCERSMDMIVSIMAVLKAGSAYVPIDPEHPVQRIQHFFRDSGANVLMTQQSLKPLAEKAG
FQGVIVLADDEASYEKDSRNPALPFDSKTIANLTYTSGTTGTPKGNIVTHANILRTVKNT
NYLTVSEEDTVLGLSNYVFDAFMFDMFGSLLNGAKLVIVPKDTVLDMSRLSRVIKRENVS
ILMITTALFHLLVDMEPSCLTTLRKIMFGGERASVEHVKKALAAVGKGRLLHMYGPSEST
VFATYHPVDVIEEDTLSVPIGKPVSNTEVFIMNSAGRIQPAGIAGELCVSGEGLVEGYYN
RPELTEEKFVKHPFKEGERMYKTGDLARWLPNGDIEFIGRIDHQVKIRGQRIELGEIEHQ
LQSHDQIQECIVLAVDQGAGDKLLCAYVVGLREISSRELREHTAKDLPAYMIPSVFIQLD
ELPLTGNGKIDRRALPMPDVTAANAVSYTAPRNETEQKLADIWAEVLQMERVGVHDQFFE
IGGHSLAGMKLLALIQKTFGVQLTLKDLFTSPTAAGLAQLIEGAERKTAESIAPAAERET
YPVSSPQKRMFVLQQLEGAETSYNMPSVLRLKGKLDAEKLKSVMKQLTERHEAFRTTFDI
KDGETVQRIWAEADIDMEYYEASEEDAERIIQSFIRPFRLDQLPLVRTGLVKLAEHDHLL
LFDMHHIISDGASVGVLIDELSRLYGGEMLEPLRIHYKDYAVWQQKFIQSEQYRKQEEHW
LRELDGELPVLTLPADYSRPAVQTFEGDKLVFSLTGEQTSALRSLAKQTDSTMYMVLLAS
YSAFLSKLSGQHDIIVGSPVAGRSHADLANVIGVFVNTLALRTYPEADKTFTDYLKEVKQ
TALHAFDAQDYPLEDLLQKVEVQRDTSRNPLFDAVFSMQNANAEDLVMEGIELKHHPFDR
KTAKFDLTMTAEDTDEGLTFVLEYNTALFKPETAETWKHYWLQLLEAAAENPAAKLSELS
LVNKTEKQALLDAWKGKTISVPRDKTVNRLFEETAARYANRPAAAYNGAKWTYGELNARA
NRIARILMDCGVTADERVGILTKPSLEMAAGVLGVLKAGAAFVPIDPDYPEERISYILQD
SGAKLLLTQEALDVPDSYNGETILLDGGRSILSLPLDENDEANPQTETTADHLAYMIYTS
GTTGQPKGVMVEHHALVNLCFWHHDAFAMTADDKSAKYAGFGFDASIWEMFPTWTIGAEL
HVIDEAIRLDITRLNHYFEENGVTITFLPTQLAEQFMELENTSLRMLLVGGDKLKRAVKQ
PYTIVNNYGPTENTVVATSGVINPEEGSLSIGRAIANTRVYILGDGDQVQPEGIAGELCV
AGRGLARGYLNREEETAKRFTADPFVPGERMYRTGDLVKWNVQCGIEYIGRIDQQVKVRG
YRIELSEIEVRLAQLADVHDAAVTAVEDKAGNTALCAYVAPQQDDIEALKAALKDTLPDY
MVPAFWVEMDELPVTANGKIDKKALPEPDIEAGSAAYKAPETEMETLLSDIWQEVLGLDQ
IGVSDNFFTLGGDSIKGIQMASRLNQHGYKLEMKDLFQHPTIEELVSYVERTEGKQADQG
PVEGEAELTPIQRWFFEKNFTNKHHWNQSVMLHAKDGFDPEITEKTLHVLTVHHDALRMI
YREQKPYYRGIEDASVELNVFELNGPAEDHEDRIEREADRLQSSISLEIGHLLKAGLFRA
EDGDHLLLAIHHLVVDGVSWRILLEDFTSVYTQLKQGNEPALPPKTHSFAEFAERIKEYA
NTKAFLKEADYWRELEEKEVCTQLPKDRQSGDQRMRHTRTVSFSLTPEQTEQLTTNVHEA
YHTEMNDILLTALGLALKEWTGEDTIGVHLEGHGREDILDGLNITRTVGWFTSMYPMILE
MKHADDLSYQLKQMKEDIRHIPNKGVGYGILRYVTAPEHKENLSFEIDPDISFNYLGQFN
EMSDSGLFTRSGMPSGQSLSPDTEKPNALDIVGFIENGQMTMTFAYHSLEFHEKTIQSFS
DSFKGHLLKIIDHCLAQDGPELTPSDLGDDDLTLDELDKLMEIL
>APC23831.1_SrfAA_Bacillus_amyloliquefaciens
MEITFYPLTNAQKRIWYTEKFYPNTSISNLAGFGKLISDDGVQAYYVEKAIQEFVRRYES
MRIRLRLDDEGEPVQYVSEYRPLTIEHTDIRQAGCSAEELSKWGRDEASKPLALYDQDLF
RFSVYTISENEVWFYVNVHHVISDGISMTILGNAITDIYLELSGGSSEEQTEIPSFIEHV
LTEQEYVQSKRFKKDRDFWNGQFETVPELVSLKRSQADAGLDAKRFSQEIPHDLYGRIHS
FCEEHKVSVLSLFQSALITYLYKVTGRDDVVTGTFMGNRTNAKEKQMLGMFVSTVPVRTS
VDGGQSFLEFVKGRMKDLMKILRHQKYPYNLLVNDLRASKSSLSRLFTVALEYQVMQWQK
KENLSFLTDPIFSGSGTNDISIHVKERWDTGKLTIDFDYRSDIFKGEEIVSVSERLITLI
EDAISSPDRIIDELTLLSESEKERLLTRASGNPVNYRGEMTIPGLFEEKVKSLSDKPAVV
YEGRTLSYRTLHEQSGRIAGRLLKAGISADTPVAVLLGRSERVIAAILGILKAGGAYVPI
DPDFPADRIQYILEDSGAKAVLTEAGIQAPVSDAERIDFDEAVQFETAADGVSTQSDRLA
YIIYTSGTTGRPKGVMIEHRQVHHLVQSLQQEIYQCGEQTLRMALLAPFHFDASVKQIFA
SLLLGQTLYIVPKTTVTNGSALLDYYRQNRIEATDGTPAHLQMMVAAGDVSGIELRHMLI
GGEGLSAAVAEQLMTLFHQSGRAPRLTNVYGPTETCVDASVHQVSADNGMNQQAAYVPIG
KPLGNARLYILDKHQRLQPDGTAGELYIAGDGVGRGYLNLPDLTAEKFLQDPFNGSGRMY
RTGDMARWLPDGTIEYIGREDDQVKVRGYRIELGEIETVLRKAPGAAQAVVLARPDQQGS
LDVCAYIVQEKGTEFHPAEYREYVSKHLPDYMVPAYFTKTDEIPLTPSGKADRKKLFALD
VQAVSSSEYAAPRNETEETLTVIWQEVLGMDKAGIYDHFFESGGHSLKAMTLLTKIHKQM
GVEIPLQYLFEHPTIAALADYAENRNEGQAFSAIEPAEKQASYPLSLAQQRTYIASQFED
AGVGYNMPAAAMIEGALDREKLERAFSALISRHEALRTSFQSEDGTPRQVIHEHVPFHIE
MIEARGRTNEQVMKDFVRRFDLSEAPLFRIGLQTLGHNRHMLLFDMHHLISDGVSISIML
KELADIYGGNQLPDLRIQYKDYAVWQAERAKEGYKKERAYWKEVFSGELPVLQLLPDYPR
PQVQSFEGDRVSVKLPKMLRERLQKLAEKNGATLYMVLLSAYYTLLSKYSGQEDIIVGTP
SAGRNHSDTEGLIGMFVNTLALRSSVKHDQTFAGLLGHVRKQVLDAFSHQDYPFEWLTEE
LNVPRDMSRHPIFDTMFSLQNASDGIPEIGNLRLSLHETNFNIAKFDLTMQARETAEGIA
LDLDYCTKLFKRSTADRMLAHYVRLLESAAAQPDAKISEYELLSEREALNQLQRFNPERT
AYPKEQTIVQIFEEQARKNPDRTALQFEGETLSYQQLNERANRLARHILSVGGGGKTAAV
LCERSMDMIVSIMAVLKAGSAYVPIDPEHPVQRIQHFFRDSGANVLLTQQSLKPLAEKAG
FQGVIVLADDEASYEKDSRNPALPFDSKTIANLTYTSGTTGTPKGNIVTHANILRTVKNT
NYLTVSEEDTVLGLSNYVFDAFMFDMFGSLLNGAKLVIVPKDTVLDMSRLSRVIKRENVS
ILMITTALFHLLVDMEPSCLTTLRKIMFGGERASVEHVKKALAAVGKGRLLHMYGPSEST
VFATYHPVDVIEEDTLSVPIGKPVSNTEVFIMNSAGRIQPAGIAGELCVSGEGLVEGYYN
RPELTEEKFVKHPFKEGERMYKTGDLARWLPNGGIEFIGRIDHQVKIRGQRIELGEIEHQ
LQSHDQIQECIVLAVDQGAGDKLLCAYFVGLREISSRELREHTAKDLPAYMIPSVFIQLD
ELPLTGNGKIDRRALPMPDVTAANAVSYTAPRNETEQKLADIWAEVLQMERVGVHDQFFE
IGGHSLAGMKLLALIQKTFGVQLTLKDLFTSPTAAGLAQLIEGAERKAAESIAPAAERET
YPVSSPQKRMFVLQQLEGAETSYNMPSVLRLKGKLDAEKLKSVMKQLTERHEAFRTTFDI
KDGETVQRIWAEADIDMEYYEASEEDAEQIIQSFIRPFRLDQLPLVRTGLVKLAEHDHLL
LFDMHHIISDGASVGVLIDELSRLYGGETLEPLRIHYKDYAVWQQKFIQSEQYRKQEEHW
LRELDGELPVLTLPADYSRPAVQTFEGDKLVFSLTEEQTSALRSLAKQTDSTMYMVLLAS
YSAFLSKLSGQHDIIVGSPVAGRSHADLANVIGVFVNTLALRTYPEADKTFTDYLKEVKQ
TALHAFDAQDYPLEDLLQKVEVQRDTSRNPLFDAVFSMQNANAEDLVMEGIELKHHPFDR
KTAKFDLTMTAEDTGEGLTFVLEYNTALFKPETAETWKHYWLQLLKAATENPAAKLSELS
LVNETEKQALLDAWKGKTISVPRDKTVHRLFEETAARHANRPAAAYNGAKWTYGELNARA
NRIARILMDCGVTADERVGILTKPSLEMAAGVLGVLKAGAAFVPIDPDYPEERISYILQD
SGAKLLLTQEALDVPDGYKGETILLDGGRSILSLPLDENDEANPQTETTADHLAYMIYTS
GTTGQPKGVMVEHHALVNLCFWHHDAFAMTADDKSAKYAGFGFDASIWEMFPTWTIGAEL
HVIDEAIRLDITRLNHYFEEHGVTITFLPTQLAEQFMEVENTSLRMLLVGGDKLKRAVKQ
PYTIVNNYGPTENTVVATSGVINPEEGSLSIGRAIANTRAYILGDGDQVQPEGIAGELCV
AGRGLARGYLNREEETAKRFTADPFVPGERMYRTGDLVKWNAQSGIEYIGRIDQQVKVRG
YRIELSEIEVRLAQLADVHDAAVTAVEDKAGNTALCAYVAPRQDDIEALKAALKDTLPDY
MVPAFWVEMDELPVTANGKIDKKALPEPDIEAGSAAYKAPETEMETLLSDIWQEVLGLDQ
IGVSDNFFTLGGDSIKGIQMASRLNQHGYKLEMKDLFQHPTIEELVSYVERTEGKQADQG
PVEGEADLTPIQRWFFEKNFTDKHHWNQSVMLHAKDGFDPEITEKTLHVLTVHHDALRMI
YREQKPYYRGLEDASVELNVFELNGPAEDHEDRIEREADRLQSSISLETGHLLKAGLFRA
EDGDHLLLAIHHLVVDGVSWRILLEDFTSVYTQLKQGNEPALPPKTHSFAEFAERIKEYA
NTKAFLKEADYWRELEEKEVCTQLPKDRQSGDQRMRHTRTVSFSLTPEQTEQLTTNVHEA
YHTEMNDILLTALGLALKEWTGEDTIGVHLEGHGREDILDGLNITRTVGWFTSMYPMILE
MKHADDLSYQLKQMKEDIRHIPNKGVGYGILRYVTAPEHKEGLSFEIDPDISFNYLGQFN
EMSDSGLFTRSGMPSGQSLSPDTEKPNALDIVGFIENGQMTMTFAYHSLEFHEKTIQSFS
DSFKGHLLKIIDHCLAQDGPELTPSDLGDDDLTLDELDKLMEIL
>AGZ55042.1_srfAA_Bacillus_amyloliquefaciens_CC178
MEITFYPLTNAQKRIWYTEKFYPNTSISNLAGFGKLISEDGVQAHYVEKAIQEFVRRYES
MRIRLRLDDEGEPVQYVSEYRPLSIGHTDIRQAGCSADELSKWGREEAGKPLALYDQDLF
RFSVHTISENEVWFYANVHHIISDGISMTILGNAITDIYLELSGGTSEEQTEIPSFIEHV
LTEQEYVQSKRFKKDRDFWNGQFETVPELVSLKRSRADAGLDAKRFSQEIPHDLYGRIHS
FCEEHKVSVLSLFQSALITYLYKVTGRDDVVTGTFMGNRTNAKEKQMLGMFVSTVPVRTS
VDGGQSFLEFVKGRMKDLMKILRHQKYPYNLLVNDLRASKSSLSRLFTVALEYQVMQWQK
KENLSFLTDPIFSGSGTNDISIHVKERWDTGKLTIDFDYRSDIFKGEEIESVSERLITLI
EDAISSPDRIIDELTLLSESEKERLLKRASGNPVNYRGEMTIPGLFEEKVKSLSDKPAVV
YEGRTLSYRTLHEQSGRIAGRLLQAGISADSPVAVLLGRSERVIAAILGILKAGGAYVPI
DPDFPADRIQYILEDSGAKAVLTEAGIQAPAADAERIDFDEAVQYETAADGVSTQSDRLA
YIIYTSGTTGRPKGVMIEHRQVHHLVQSLQQEIYQCGEQTLRMALLAPFHFDASVKQIFA
SLLLGQTLYIVPKTTVTNGSALLDYYRQNRIEATDGTPAHLQMMVAAGDVSGIELRHMLI
GGEGLSAAVAEQLMALFHQSGRTPRLTNVYGPTETCVDASVHQVSADNGMNQQAAYVPIG
KPLGNARLYILDKHQRLQPDGTAGELYIAGDGVGRGYLNLPDLTAEKFLQDPFNGSGRMY
RTGDMARWLPDGTIEYIGREDDQVKVRGYRIELGEIETVLRKAPGAAQAVVLARPDQQGS
LDVCAYIVQEKGTEFHPAEYREYVSKHLPDYMVPAYFTKTDEIPLTPSGKADRKKLFALD
VQAVSSSEYAAPRNETEETLAVIWQEVLGMDKAGIYDHFFESGGHSLKAMTLLTKIHKQM
GVEIPLQYLFEHPTIAALADYAENRNEGPAFRAIEPAEKQASYPLSLAQQRTYIASQFED
AGVGYNMPAAAMIEGALDREKLERAFSALISRHEALRTSFQSEDGTPRQVIGEHVPFHIE
MIEARGRTNEQVMKDFVRRFDLSEAPLFRIGLQTLGHNRHMLLFDMHHLISDGVSISIML
KELADIYGGNQLPELRIQYKDYAVWQAERAKEGYKKERAYWKEVFSGELPVLQLLPDYPR
PQVQSFEGDRVSAKLPKMLRERLQKLAEKNGATLYMVLLSAYYTLLSKYSGQEDIIVGTP
SAGRNHSDTEGLIGMFVNTLALRSSVKQDQTFAGLLGHVRKQVLDAFSHQDYPFEWLTEE
LNVPRDMSRHPIFDTMFSLQNASDGIAEIGNLTLSLHETNFNIAKFDLTMQARETAEGIA
LDLDYCTKLFKRSTADRMLAHYVRLLESAAAQPDAKISEYDLLSEREALNQLQRFNPERT
VYPKDQTIVQIFEEQARKNPDRTALQFEGETLSYQQLNERANRLARHILSVGGGGKTAAV
LCERSMDMIVSIMAVLKAGSAYVPIDPEHPVQRIQHFFRDSGANVLLTQQSLKPLAEKAG
FQGVIVLADDEASYEKDSRNPALPFDSKTIANLTYTSGTTGTPKGNIVTHANILRTVKNT
NYLTVSEEDTVLGLSNYVFDAFMFDMFGSLLNGAKLVIVPKDTVLDMSRLSRVIKRENVS
ILMITTALFHLLVDMEPSCLTTLRKIMFGGERASVEHVKKALAAVGKGRLLHMYGPSEST
VFATYHPVDVIEEDTLSVPIGKPVSNTEVFIMNSAGRIQPAGIAGELCVSGEGLVEGYYN
RPELTEEKFVKHPFKEGERMYKTGDLARWLPNGDIEFIGRIDHQVKIRGQRIELGEIEHQ
LQSHDQIQECIVLAVDQGAGDKLLCAYVVGLREISSRELREHTAKDLPAYMIPSVFIQLD
ELPLTGNGKIDRRALPMPDVTAANAVSYTAPRNETEQKLADIWAEVLQMERVGVHDQFFE
IGGHSLAGMKLLALIQKTFGVQLTLKDLFTSPTAAGLAQLIEGTERKAAESIAPAAERET
YPVSSPQKRMFVLQQLEGAETSYNMPSVLRLKGKLDAEKLKSVMKQLTERHEAFRTTFDI
KDGETVQRIWTEADIDMEYYEASEEDAERIIQSFIRPFRLDQLPLVRTGLVKLAEHDHLL
LFDMHHIISDGASVGVLIDELSRLYGGETLEPLRIHYKDYAVWQQKFIQSEQYRKQEEHW
LRELDGELPVLTLPADYSRPAVQTFEGDKLVFSLTEEQTSALRSLAKQTDSTMYMVLLAT
YSAFLSKLSGQHDIIVGSPVAGRSHADLANVIGVFVNTLALRTYPEADKTFTDYLKEVKQ
TALHAFDAQDYPLEDLLQKVEVQRDTSRNPLFDAVFSMQNANAEDLVMEGIELKHHPFDR
KTAKFDLTMTAEDTDEALTFVLEYNTALFKPETAETWKHYWLQLLEAAAENPAAKLSELS
LVNKTEKQALLDAWKGKTISVPRDKTVHRLFEDTAARYANRPAAAYNGAKWTYGELNARA
NRIARILMDCGVTADERVGILTKPSLEMAAGVLGVLKAGAAFVPIDPDYPEERISYILQD
SGAKLLLTQEALGVPESYKGETILLDGSRSILSLPLDENDEANPQTETTADHLAYMIYTS
GTTGQPKGVMVEHHALVNLCFWHHDAFAMTADDKSAKYAGFGFDASIWEMFPTWTIGAEL
HVIDEAIRLDITRLNHYFEEHGVTITFLPTQLAEQFMDLENTSLRMLLVGGDKLKRAVKQ
PYTIINNYGPTENTVVATSGVINPEEGSLSIGRAIANTRVYILGDGDQVQPEGIAGELCV
AGRGLARGYLNREEETAKRFTADPFVPGERMYRTGDLVKWNAQCGIEYIGRIDQQVKVRG
YRIELSEIEVRLAQLADVHDAAVTAVEDKAGNTALCAYVAPQQDDIEALKSALKDTLPDY
MVPAFWVEMDELPVTANGKIDKKSLPAPDIEAGSAAYKAPETEMETLLSDIWQEVLGLDQ
IGVSDNFFTLGGDSIKGIQMASRLNQHGYKLEMKDLFQHPTIEELVSYVERTEGKQADQG
PVEGEAALTPIQRWFFEKNFTDKHHWNQSVMLHAKDGFDPEITEKTLHVLTVHHDALRMI
YREQKPYYRGLEDASVELNVFELNGPAEDHEDRIEREADRLQSSISLETGHLLKAGLFRA
EDGDHLLLAIHHLVVDGVSWRILLEDFTSVYTQLKQGNEPALPPKTHSFAEFAERIKEYA
NTKAFLKEADYWRELEEKEVCTQLPKDRQSGDQRMRHTRTVSFSLTPEQTEQLTTNVHEA
YHTEMNDILLTALGLALKEWTGEDTIGVHLEGHGREDILDGLNITRTVGWFTSMYPMILE
MKHADDLSYQLKQMKEDIRHIPNKGVGYGILRYVTAPEHKENLSFEIDPDISFNYLGQFN
EMSDSGLFTRSGMPSGQSLSPDTEKPNALDIVGFIENGQMTMTFAYHSLEFHEKTIQSFS
DSFKGHLLKIIDHCLAQDGPELTPSDLGDDDLTLDELDKLMEIL
>AFC31034.1_SrfAA_Paenibacillus_mucilaginosus_3016
MSTTVLTEMYSLTNAQQRVWFMQQLHPDSCLMNIGLALKWRIPLQTDRLREAVLIFLREN
ESVRLPVMARPQEEPVRPSEYSPLDTEAVVPVLAFGEADPSGRAWEWAAREWIARDMQEL
LDMGSGVLTRFTILELDHAQTWLYIKAHHLHADGAALIHAGREIAGIYAKLEQGSYVPSE
GKPTFAEAAERERNYLASPRYEQDARFWGEQFEDLSEPLFAVPELGSRTLQSGRWETVIG
PGLRAQIDRFCSAAGVTPYHFFLAGAYAWLYRLTGQRDITLGSITSNRTHPTDKLTYGMF
ANTLAIRHLLDPGSPFAEHCSGISRYYNRLLRHQKYPFNHLIAKLREQHPQLLKLYQAGI
EFQVMDSGMAEGAPFDMEPLFSGMIDEELVVHVKDYRDLSTYGLTLEYKLSTFRDEEMAD
WGTRFVRLLETAAAEPSRTLAELPLLSGEEKRRILIGFNEAEEDLPSGSTVVGLFREQAR
RTPDAPAVEWGSERLSYRGLAGRSELLAQRLKGDGLETEDVVALLLPRGAELITAMLAVM
TAGGAYLPVDPDYPPERIRYMLEDSGAGWLLSDEKTLQRMASNGEPALGDRVRIGTLEGM
RSGMDASADSHLPEPAPESLAYVIYTSGTTGQPKGVEIEHRGLAHLIAAEGRVMGLSEAT
RMLQFASSSFDASVAEILPVLCYGGALVVEPREALLPGEPLLQVIRSKGVNTACLTPSVL
AQLAMEPGWRESIAGLHTVVTAGEACPAEVAAAWGKGRRLINGYGPTEASVWATYQEYAA
DRPLHIGRPFGRSQIYLLDENMQPVPPGITGELYIGGPALARGYRNRPELTAGRFVHVDL
GEPYGGTVRVYRTGDRARYAPDGCIEYCGRKDHQVKLRGHRIELEEVEAVLNAHPGVLQA
CVTVLEEGQGAGPALAAFIVRAGGGEQPHPEELRSWLGDKLPRHMVPHRFLEVEELPLTA
GGKVDRRRLHTLVRREVATTAAAQTAAGGTTEAALTEIWIEALGCGTVTPTDPFFDLGGD
SFRLLHVHRRIRERWGVSLSVTDLFRCPTIRSLARHLEGLEKHSPKTVEDREPVGPGAGR
TAEVPGGNRRAELERQKRLRRKGREQ
>AEI43381.1_SrfAA_Paenibacillus_mucilaginosus_KNP414
MSTTVLTEMYSLTNAQQRVWFMQQLHPDSCLMNIGLALKWRIPLQTDRLREAVLIFLREN
ESVRLPVMARPQEEPVRPSEYSPLDTEAVVPVLAFGEADPSGRAWEWAAREWIARDMQEL
LDMGSGALTRFTILELDHAQTWLYIKAHHLHADGAALIHAGREIAGIYAKLEQGSYVPSE
GKPTFAEAAERERYYLASPRYEQDARFWEEQFEELSEPLFAVPELGSRTLQSGRWETVIG
PGLRAQIDRFCSAAGVTPYHFFLAGAYAWLYRLTGQRDITLGSITSNRTHPADKLTYGMF
ANTLAVRHLLDPGSPFAEHCSGISRYYNRLLRHQKYPFNHLIAKLREQHPQLLKLYQAGI
EFQVMDSGMAEGAPFDMEPLFSGMIDEELVVHVKDYRDLSTYGLTLEYKLSTFRDEEMAD
WGTRFVRLLESAAAEPSRTLAELPLLSGEEKRRILIGFNEAEEDLPSRSTVVGLFREQAR
RTPDAPAVEWGSERLSYRGLAGRSELLAQRLKGDGFETEDVVALLLPRGAELITAMLAVM
TAGGAYLPVDPEYPPERIRYMLEDSGAGWLLSDEKTLQRMASNGEPALGDRVRIGTLEGM
RSGMDASADSHLPEPAPESLAYVIYTSGTTGQPKGVEIEHRGLAHLIAAEGRVMGLSEAT
RMLQFASSSFDASVAEILPVLCYGGALVVEPREALLPGEPLLQVIRSKGVNTACLTPSVL
AQLAMEPGWRESIAGLHTVVTAGEACPAEVAAAWGKGRRLINGYGPTEASVWATYQEYAA
DRPLHIGRPFGRSQIYLLDENMQPVPPGITGELYIGGPALARGYRNRPELTAGRFVHVDL
GEPYGGTVRVYRTGDRARYAPDGCIEYCGRKDHQVKLRGHRIELEEVEAVLNAHPGVLQA
CVTVLEEGQGAGPALAAFIVRAGGGEQPHPEELRSWLGDKLPRHMVPHRFLEVEELPLTA
GGKVDRRRLHTLVRREVATTAAAQTAAGGTTEAALTEIWIEALGCGTVTPTDPFFDLGGD
SFRLLHVHRRIRERWGVSLSVTDLFRCPTIRSLARHLEGLEKHRPKTVEDREPVGPGAGR
TAEVPGGNRRAELERQKRLRRKGREQ
>EPY06301.1_SrfAA_Paenibacillus_alvei_TS-15
MSMDLTDTYPLTNAQQRIWFMQQMYPESSLMNIGISIKFLSPVQPDLLKQAILRFISENN
STRLLLTTSHADCRGYPRQFVAQTASPHVRMIDVRSEPDPVHKARNWIQANLRKLFEWEK
EPLVQFSVLQISSSELWLHLKAHHVIADGAALIYAGRDIIDLYLNFSKGLNRPFQNRPTY
LEAAVRETDYIASERYAQDSRYWQEHFQSVTEPVFARTKSVHSCSESGRWETVIEGEWRE
RVERFCNEIGISPYLCFLTAMYAYLYRMTGKRENTIGNITGNRTHPRDKATFGMFANTIA
FRYEIDPMQGFADCCRVLAREYARMLRHQKYPFQHLVSRIRERNPDVVRLFDIGIEYQTM
DGGVEEHIRYETEPHFSGYIEEEVIVHIKDFGELKQYRVELEYKRSLFEDSEMNDWGGRF
IRMLEEAISNPIMPIANWPLLTDAERHQILIEFNDSDRDYRIDETVVELFREQVQRSPEA
VALEFGEEHITYRELANESAQLAMSLQGIERESIVALMLPRGIDLIVGMMAVLTAGGAYL
PIDPYYPEERIRYMLQDSGACVVLTHDTIVSSMSFVGDFAPSLIHIGSREKTRILEGGLM
ADTALSVLPIPKPDVKADLNVDPVLAPSSADLAYIIYTSGSTGQPKGVLIEHRSLSNLIL
AIGELLELSERTRMLQFASCSFDASVAEIFPVLCHGGTLVLERREVLQPGESLLNCMRSS
EVNTAILSPSLLALLSHFPNASNSLPMLATLVTAGEACPPDVAVEWGEGRKLINGYGPSE
AAVWVTYSVFTGRVPLDIGRPIGNKKVYILDENKKPVPIGVTGDIHVGGIGIARGYLNRP
KMTTERFIEIDLGLLGSAPARLYRTGDLARYLPDGSIEYVGRADSQVKLRGYRIELEEIE
HVLFMHPQVKQAAVIIREDVHTGGTILAAFVLPAGSDELRKEDLRNFMLAKLPRYMVPQQ
FCLLDRLPLTPSGKVDLRQLRHMKLEESPNSVPLEMPHNKTELILSEIWKDALGSTSVQP
DVHFFDLGGDSIRLLYMHGRIREMLDVSITVMDLFRFTTIRMLASYLVEKQIHTNREEQS
GANLSHKQVSAYRADAFLRQKRLRGRGR
>EIF11889.1_SrfAA_Bacillus_sp._5B6
MEITFYPLTNAQKRIWYTEKFYPNTSISNLAGFGKLISEDGVQAHYVEKAIQEFVRRYES
MRIRLRLDDEGEPVQYVSEYRPLSIGHTDIRQAGCSADELSKWGREEAGKPLALYDQDLF
RFSVHTISENEVWFYANVHHIISDGISMTILGNAITDIYLELSGGTSEEQTEIPSFIEHV
LTEQEYVQSKRFKKDRDFWNGQFETVPELVSLKRSRADAGLDAKRFSQEIPHDLYGRIHS
FCEEHKVSVLSLFQSALITYLYKVTGRDDVVTGTFMGNRTNAKEKQMLGMFVSTVPVRTS
VDGGQSFLEFVKGRMKDLMKILRHQKYPYNLLVNDLRASKSSLSRLFTVALEYQVMQWQK
KENLSFLTDPIFSGSGTNDISIHVKERWDTGKLTIDFDYRSDIFKGEEIESVSERLITLI
EDAISSPDRIIDELTLLSESEKERLLKRASGNPVNYRKEMTIPGLFEEKVKSLSDKPAVV
YEGRTLSYRTLHEQSGRIAGRLLKAGISADSPVAVLLGRSERVIAAILGILKAGGAYVPI
DPDFPADRIQYILEDSGAKAVLTEAGIQVPAADAERIDFDEAVQFETAADGVSTQSDRLA
YIIYTSGTTGRPKGVMIEHRQVHHLVQSLQQEIYQCGEQTLRMALLAPFHFDASVKQIFA
SLLLGQTLYIVPKTTVTNGSALLDYYRQNRIEATDGTPAHLQMMVAAGDVSGIELRHMLI
GGEGLSAAVAEQLMTLFHQSGRAPRLTNVYGPTETCVDASVHQVSADNGMNQQAAYVPIG
KPLGNARLYILDKHQRLQPDGTAGELYIAGDGVGRGYLNLPDLTAEKFLQDPFNGSGRMY
RTGDMARWLPDGTIEYIGREDDQVKVRGYRIELGEIETVLRKAPGAAQAVVLARPDQQGS
LDVCAYIVQEKGTEFHPAEYREYVSKHLPDYMVPAYFTKTDEIPLTPSGKADRKKLFALD
VQAVSSSEYAAPRNETEETLTVIWQEVLGMDKAGIYDHFFESGGHSLKAMTLLTKIHKQM
GVEIPLQYLFEHPTIAALADYAENRNEGPAFSAIEPAEKQASYPLSLAQQRTYIASQFED
AGVGYNMPAAAMIEGALDREKLERAFSALISRHEALRTSFQSEDGTPRQVIHEHVPFHIE
MIEARGRTNEQVMKDFVRRFDLSEAPLFRIGLQTLDHNRHMLLFDMHHLISDGVSISIML
KELADIYGGNQLPELRIQYKDYAVWQAERAKEGYKKERAYWKEVFSGELPVLQLLPDYPR
PQVQSFEGDRVSAKLPKMLRERLQKLAEKNGATLYMVLLSAYYTLLSKYSGQEDIIVGTP
SAGRNHSDTEGLIGMFVNTLALRSSVKQDQTFAGLLGHVRKQVLDAFSHQDYPFEWLTEE
LNVPRDMSRHPIFDTMFSLQNASDGIPEIGNLTLSLHETNFNIAKFDLTMQARETAEGLA
LDLDYCTKLFKRSTADRMLAHYVRLLESAAAQPDAKISEYDLLSEREALTQLQRFNPERT
AYPKEQTIVQIFEEQARKNPDRTALQFEGETLSYQQLNERANRLARHILSVGGGGKTAAV
LCERSMDMIVSIMAVLKAGSAYVPIDPEHPVQRIQHFFRDSGANVLMTQQSLKPLAEKAG
FQGVIVLADDEASYEKDSCNPALPFDSKTIANLTYTSGTTGTPKGNIVTHANILRTVKNT
NYLTVSEKDTVLGLSNYVFDAFMFDMFGSLLNGAKLVIVPKDTVLDMSRLSRVIKRENVS
ILMITTALFHLLVDMEPSCLTTLRKIMFGGERASVEHVKKALAAVGKGRLLHMYGPSEST
VFATYHPVDAIEEDTLSVPIGKPVSNTEVFIMNSAGRIQPAGIAGELCVSGEGLVEGYYN
RPELTEEKFVKHPFKEGERMYKTGDLARWLPNGDIEFIGRIDHQVKIRGQRIELGEIEHQ
LQSHHQIQECIVLAVDQGAGDKLLCAYVVGLREISSRELREHTAKDLPAYMIPSVFIQLD
ELPLTGNGKIDRRALPMPDVTAANAVSYTAPRNETEQKLADIWAEVLQMERVGVHDQFFE
IGGHSLAGMKLLALIQKTFGVQLTLKDLFTSPTAAGLAQLIEGAERKPAESIAPAAERET
YPVSSPQKRMFVLQQLEGAETSYNMPSVLRLKGKLDAEKLKSVMKQLTERHEAFRTTFDI
KDGETVQRIWAKADIDMEYYEASEEDAERIIQSFIRPFRLDQLPLVRTGLVKLAEHDHLL
LFDMHHIISDGASVGVLIDELSRLYGGETLEPLRIHYKDYAVWQQKFIQSEQYRKQEEHW
LRELDGELPVLTLPADYSRPAVQTFEGDKLVFSLTGEQTSALRSLAKQTDSTMYMVLLAS
YSAFLSKLSGQHDIIVGSPVAGRSHADLANVIGVFVNTLALRTYPEADKTFTDYLKEVKQ
TALHAFDAQDYPLEDLLQKVEVQRDTSRNPLFDAVFSMQNANAEDLVMEGIELKHHPFDR
KTAKFDLTMTAEDTDEGLTFVLEYNTALFKPETAETWKHYWLQLLEAAAENPAAKLSELS
LVNKTEKQALLDAWKGKTISVPRDKTVHRLFEETAARYANRPAAAYNGAKWTYGELNARA
NRIARILMDCGVTADERVGILTKPSLEMAAGVLGVLKAGAAFVPIDPEYPEERISYILQD
SGAKLLLTQEALDVPESYNGETILLDGRRSILSLPLDENDEANPQTETTADHLAYMIYTS
GTTGQPKGVMVEHHALVNLCFWHHDAFAMTADDKSAKYAGFGFDASIWEMFPTWTIGAEL
HVIDEAIRLDITRLNHYFEENGVTITFLPTQLAEQFMELENTSLRMLLVGGDKLKRAVKQ
PYTIVNNYGPTENTVVATSGVINPEEGSLSIGRAIANTRVYILGDGDQVQPEGIAGELCV
AGRGLARGYLNREEETAKRFTADPFVPGERMYRTGDLVKWNAQCGIEYIGRIDQQVKVRG
YRIELSEIEVRLAQLADIHDAAVTAVEDKAGNTTLCAYVAPQQDDIEALKSALKDTLPDY
MVPAFWVEMDELPVTANGKIDKKALPEPDIEAGSAVYKAPETEVETLLSDIWQEVLGLDQ
IGVSDNFFTLGGDSIKGIQMASRLNQHGYKLEMKDLFQHPTIEELVSYVERTEGKQADQG
PVEGEAALTPIQRWFFERNFTDKHHWNQSVMLHAKDGFDPEITEKTLHVLTVHHDALRMI
YREQKPYYRGLEDASVELNVFELNGPAEDHEDRIEREADRLQSSISLETGHLLKAGLFRA
EDGDHLLLAIHHLVVDGVSWRILLEDFTSVYTQLKQGNEPALPPKTHSFAEFAERIKEYA
NTKAFLKEADYWRELEEKEVCTQLPKDRQSGDQRMRHTRTVSFSLTPEQTEQLTTNVHEA
YHTEMNDILLTALGLALKEWTGEDTIGVHLEGHGREDILDGLNITRTVGWFTSMYPMILE
MKHADDLSYQLKQMKEDIRHIPNKGVGYGILRYVTAPEHKENLSFEIDPDISFNYLGQFN
EMSDSGLFTRSGMPSGQSLSPDTEKPNALDIVGFIENGQMTMTFAYHSLEFHEKTIQSFS
DSFKGHLLKIIDHCLAQDGPELTPSDLGDDDLTLDELDKLMEIL
>UTI60595.1_surfactin_non-ribosomal_peptide_synthetase_SrfAA_Bacillus_subtilis
MEITFYPLTDAQKRIWYTEKFYPHTSISNLAGIGKLVSADAIDYVLVEQAIQEFIRRNDA
MRLRLRLDKNGEPVQYISEYRPVDIKHTDTTEDPNAIEFISQWSREETKKPLPLYDCDLF
RFSLFTIKENEVWFYANVHHVISDGISMNILGNAIMHIYLELASGSETKEGISHSFIDHV
LSEQDYAQSKRFEKDKAFWNKQFESVPELVSLKRNASAGGSLDAERFSKDVPEALHQQIL
SFCEANKVSVLSVFQSLLAAYLYRVSGQNDVVTGTFMGNRTNAKEKQMLGMFVSTVPLRT
NIDGGQAFLEFVKDRMKDLMKTLRHQKYPYNLLINDLRETKSSLTKLFTVSLEYQVMQWQ
KEEDLAFLTEPIFSGSGLNDVSIHVKDRWDTGKLTIDFDYRTDLFSREEINIICERMITM
LEDALTHPEHTIDELTMISDAEKEKLLARAGGKSVSYRKDMTIPELFQEKAEQLSDYPAV
VFEDRTLSYRTLHEQSARIANVLKQKGVGPDSPVAVLIERSERMITAIMGILQAGGAYVP
IDPGFPAERIQYILEDCGADFILTESKVAAPEADAELIDLDQAIAEGAEESLNADVNARN
LAYIIYTSGTTGRPKGVMIEHRQVHHLVESLQQTIYQSGSQTLRMALLAPFHFDASVKQI
FASLLLGQTLYIVPKKTVTNGAALAAYYRKNSIEATDGTPAHLQMLAAAGDFEGLKLKHM
LIGGEGLSSVVADKLLKLFKEAGTAPLLTNVYGPTETCVDASVHPVIPESAVQSAYVPIG
KALGNNRLYILDQKGRLQPEGVAGELYIAGDGVGRGYLHLPELTEEKFLQDPFVPGDRMY
RTGDVVRWLPDGTIEYLGREDDQVKVRGYRIELGEIEAVIQQAPDVAKAVVLARPDEQGN
LEVCAYVMQKPGSEFVPAGLREHAARQLPDYMVPAYFTEVTEIPLTPSGKVDRRKLFALE
VKAVSGTAYTAPRNETEKAIAAIWQDVLNVEKAGIFDNFFETGGHSLKAMTLLTKIHKQT
GVEIPLQYLFEHPTIAALAEEADYRESRAFSVIEPAEKQEHYPLSLAQQRTYIVTQFEDA
GVGYNMPAAAILEGPLDIQKLERAFRGLIRRHESLRTSFVLENSTPRQKIHDSVDFNIEM
IERGGRSDEAIMASFVRKFDLAKAPLFRIGLLELEENRHMLLFDMHHLISDGVSIGIMLE
ELARIYKGEQLPELRLQYKDYAVWQSRQAAEGYKKDQAYWKEVFAGELPVLQLLSDYPRP
SVQSFEGDRVSIKLDAGIKDRLNRLAEQNGATLYMVMLSAYYTLLSKYTGQDDIIVGTPS
AGRNHSDTEGIIGMFVNTLAIRSEVKQDETFTQLISRVRKQVLDAFSHQDYPFEWLVEDL
NIPRDVSRHPLFDTMFSLQNATEGIPAVGDLSLSVHETNFKIAKFDLTVQAREIDEGIEL
DLDYSTKLFKQSTANRLLTHFARLLEDAAADPEKRISEYKLLSEEEAASQIQQFNPGRTP
YPKDKTIVQLFEEQAAKTPDHPALQYKGESLTYRELNERANRLARGILSLGAGEGRTAAV
LCERSMDMIVSILAVLKSGSAYVPIDPEHPIQRMQHFFRDSGAKVLLTQRKLKALAEEAE
FKGVIVLADEEESYHADARNLALPLDSEAMANLTYTSGTTGTPKGNIVTHANILRTVKET
NYLSITEQDTILGLSNYVFDAFMFDMFGSLLNGAKLVLIPKETVLDMARLSRVIERENIS
ILMITTALFHLLVDLNPACLSTLRKIMFGGERASVEHVRKALQTVGKGKLLHMYGPSEST
VFATYHPVDELEELTLSVPIGKPVSNTEVYILDRTGHVQPAGIAGELCVSGEGLVKGYYN
RPELTEEKFVPHPFTSGERMYKTGDLARWLPNGDIEFIGRIDHQVKIRGQRIELGEIEHQ
LQTHDRVQESVVLAVDQGAGDKLLCAYYVGEGDISSQEMREHAAKDLPAYMVPAVFIQMD
ELPLTGNGKIDRRALPIPDANVSRGVSYVAPRNETEQKVADIWAQVLQAEQVGVYDHFFD
VGGHSLAGMKMLALVHQELGVELSLKDLFQSPTVEGLAQVIASAEKGTAASISPAEKQDT
YPVSSPQKRMYVLQQLEDAQTSYNMPAVLRLTGELDIERLNSVMQQLMQRHEALRTTFEI
KDGETVQRIWEEAECEIAYFEAPEEETERIVSEFIKPFKIDQLPLFRMGLIKHSDTEHVL
LFDMHHIISDGASVGVLIEELSKLYDGEILEPLRIQYKDYAVWQQQFIQSELYKKQEEHW
LKELDGELPVLTLPTDYSRPAVQTFEGDRIAFSLEAGKADALRRLAKETDSTLYMVLLAS
YSAFLSKLSGQDDIIVGSPVAGRSQADVSRVIGMFVNTLALRTYPKGEKTFADYLNEVKE
TALSAFDAQDYPLEDLIGNVQVQRDTSRNPLFDAVFSMQNANIKDLTMKGIQLEPHPFER
KTAKFDLTLTADETDGGLTFVLEYNTALFKQETIERWKQYWMQLLDAVTGNPNQPLSSLS
FVTETEKQALLEAWKGKALPVPTDKTVHQLFEETVQRHKDRPAVTYNGQSWTYGELNAKA
NRLARILMDCGISPDDRVGVLTKPSLEMSAAVLGVLKAGAAFVPIDPDYPDQRIEYILQD
SGAKLLLKQEGISVPDSYTGDVILLDGSRTILSLPLDENDEENPETAVTAENLAYMIYTS
GTTGQPKGVMVEHHALVNLCFWHHDAFGMTAEDRSAKYAGFGFDASIWEMFPTWTIGAEL
HVIDEAIRLDIVRLNDYFETNGITITFLPTQLAEQFMELENTSLRVLLTGGDKLKRAVKK
PYTLVNNYGPTENTVVATSTEIHPEEGSLSIGRAIANTRVYILGEGNQVQPEGVAGELCV
AGRGLARGYLNREDETAKRFVADPFVPGERMYRTGDLVKWTGGGIEYIGRIDQQVKVRGY
RIELSEIEVQLAQLSEVQDAAVTAVKDKGGNTAIAAYVTPETADIEALKSALKETLPDYM
IPAFWVTLNELPVTANGKVDRKALPEPDIEAGSGEYKAPTTDMEELLAGIWQDVLGMSEV
GVTDNFFSLGGDSIKGIQMASRLNQHGWKLEMKDLFQHPTIEELTQYVERAEGKQADQGP
VEGEVILTPIQRWFFEKNFTNKHHWNQSVMLHAKKGFDPERVEKTLQALIEHHDALRMIY
REGQEDVIQYNRDLEAASAQLEVIQIEGQAADYEDRIEREAERLQSSIDLQEGGLLKAGL
FQAEDGDHLLLAIHHLVVDGVSWRILLEDFAAVYTQLEQGNEPVLPQKTHSFAEYAERLQ
DYANSKAFLKEKEYWRQLEEQAVAAKLPKDRESGDQRMKHTKTIEFSLTAEETEQLTTKV
HEAYHTEMNDILLTAFGLAMKEWTGQDRVSVHLEGHGREEIIEDLTISRTVGWFTSMYPM
VLDMKHADDLGYQLKQMKEDIRHVPNKGVGYGILRYLTAPEHKEDVAFSIQPDVSFNYLG
QFDEMSDAGLFTRSELPSGQSLSPETEKPNALDVVGYIENGKLTMSLAYHSLEFHEKTVQ
TFSDSFKAHLLRIIEHCLSQDGTELTPSDLGDDDLTLDELDKLMEIF
>UTH88500.1_surfactin_non-ribosomal_peptide_synthetase_SrfAA_Bacillus_velezensis
MEITFYPLTNAQKRIWYTEKFYPNTSISNLAGFGKLISEDGVQAHYVEKAIQEFVRRYES
MRIRLRLDDEGEPVQYVSEYRPLSIGHTDIRQAGCSADELSKWGREEAGKPLALYDQDLF
RFSVHTISENEVWFYANVHHIISDGISMTILGNAITDIYLELSGGTSEEQTEIPSFIEHV
LTEQEYVQSKRFKKDRDFWNGQFETVPELVSLKRSRADAGLDAKRFSQEIPHDLYGRIHS
FCEEHKVSVLSLFQSALITYLYKVTGRDDVVTGTFMGNRTNAKEKQMLGMFVSTVPVRTS
VDGGQSFLEFVKGRMKDLMKILRHQKYPYNLLVNDLRASKSSLSRLFTVALEYQVMQWQK
KENLSFLTDPIFSGSGTNDISIHVKERWDTGKLTIDFDYRSDIFKGEEIESVSERLITLI
EDAISSPDRIIDELTLLSESEKERLLKRASGNPVNYRKEMTIPGLFEEKVKSLSDKPAVV
YEGRTLSYRTLHEQSGRIAGRLLQAGISADSPVAVLLGRSERVIAAILGILKAGGAYVPI
DPDFPADRIQYILEDSGAKAVLTETGIQVPAADAERIDFDEAVQFETAADGVSTQSDRLA
YIIYTSGTTGRPKGVMIEHRQVHHLVQSLQQEIYQCGEQTLRMALLAPFHFDASVKQIFA
SLLLGQTLYIVPKTTVTNGSALLDYYRQNRIEATDGTPAHLQMMVAAGDVSGIELRHMLI
GGEGLSAAVAEQLMTLFHQSGRAPRLTNVYGPTETCVDASVHQVSADNGMNQQAAYVPIG
KPLGNARLYILDKHQRLQPDGTAGELYIAGDGVGRGYLNLPDLTAEKFLQDPFNGSGRMY
RTGDMARWLPDGTIEYIGREDDQVKVRGYRIELGEIETVLRKAPGAAQAVVLARPDLQGS
LDVCAYIVQEKGTEFHPAEYREYVSKHLPDYMVPAYFTKTDEIPLTPSGKADRKKLFALD
VQAVSSSEYAAPRNETEETLTVIWQEVLGMDKAGIYDHFFESGGHSLKAMTLLTKIHKQM
GVEIPLQYLFEHPTIAALADYAENRNEGPAFSAIEPAEKQASYPLSLAQQRTYIASQFED
AGVGYNMPAAAMIEGALDREKLERAFSALISRHEALRTSFQSEDGTPRQVIHEHVPFHIE
MIEARGRTNEQVMKDFVRRFDLSEAPLFRIGLQTLDHNRHMLLFDMHHLISDGVSISIML
KELADIYGGNQLPELRIQYKDYAVWQAERAKEGYKKERAYWKEVFSGELPVLQLLPDYPR
PQVQSFEGDRVSAKLPKMLRERLQKLAEKNGATLYMVLLSAYYTLLSKYSGQEDIIVGTP
SAGRNHSDTEGLIGMFVNTLALRSSVKQDQTFAGLLGHVRKQVLDAFSHQDYPFEWLTEE
LNVPRDMSRHPIFDTMFSLQNASDGIPEIGNLTLSLHETNFNIAKFDLTMQARETAEGLA
LDLDYCTKLFKRSTADRMLAHYVRLLESAAAQPDVKISEYDLLSEREALTQLQRVNPERT
AYPKEQTIVQIFEEQARKNPDRTALQFEGETLSYQQLNERANRLARHILSVGGGGKTAAV
LCERSMDMIVSIMAVLKAGSAYVPIDPEHPVQRIQHFFRDSGANVLMTQQSLKPLAEKAG
FQGVIVLADDEASYEKDSHNPALPFDSKTIANLTYTSGTTGTPKGNIVTHANILRTVKNT
NYLTVSEEDTVLGLSNYVFDAFMFDMFGSLLNGAKLVIVPKDTVLDMSRLSRVIKRENVS
ILMITTALFHLLVDMEPSCLTTLRKIMFGGERASVEHVKKALAAVGKGRLLHMYGPSEST
VFATYHPVDVIEEDTLSVPIGKPVSNTEVFIMNSAGRIQPAGIAGELCVSGEGLVEGYYN
RPELTEEKFVKHPFKEGERMYKTGDLARWLPNGDIEFIGRIDHQVKIRGQRIELGEIEHQ
LQSHDQIQECIVLAVDQGAGDKLLCAYVVGLREISSRELREHTAKDLPAYMIPSVFIQLD
ELPLTGNGKIDRRALPMPDVTAANAVSYTAPRNETEQKLADIWAEVLQMERVGVHDQFFE
IGGHSLAGMKLLALIQKTFGVQLTLKDLFTSPTAAGLAQLIEGAERKTAESIAPAAERET
YPVSSPQKRMFVLQQLEGAETSYNMPSVLRLKGKLDAEKLKSVMKQLTERHEAFRTTFDI
KDGETVQRIWAEADIDMEYYEASEEDAERIIQSFIRPFRLDQLPLVRTGLVKLAEHDHLL
LFDMHHIISDGASVGVLIDELSRLYGGETLDPLRIHYKDYAVWQQKFIQSEQYRKQEEHW
LRELDGELPVLTLPADYSRPAVQTFEGDKLVFSLTGEQTSALRSLAKQTDSTMYMVLLAS
YSAFLSKLSGQHDIIVGSPVAGRSHADLANVIGVFVNTLALRTYPEADKTFTDYLKEVKQ
TALHAFDAQDYPLEDLLQKVEVQRDTSRNPLFDAVFSMQNANAEDLVMEGIELKHHPFDR
KTAKFDLTMTAEDTDEGLTFVLEYNTALFKPETAETWKHYWLQLLEAAAENPAAKLSGLS
LVNKTEKQALLDAWKGKTISVPRDKTVHRLFEETAARHANRPAAAYNGAKWTYGELNARA
NRIARILMDCGVTADERVGILTKPSLEMAAGVLGVLKAGAAFVPIDPDYPEERISYILQD
SGAKLLLTQEALDVPESYKGETILLDGGRSILSLPLDENDEANPQTETTADHLAYMIYTS
GTTGQPKGVMVEHHALVNLCFWHHDAFAMTADDKSAKYAGFGFDASIWEMFPTWTIGAEL
HVIDEAIRLDITRLNHYFEENGVTITFLPTQLAEQFMELENTSLRMLLVGGDKLKRAVKQ
PYTIVNNYGPTENTVVATSGVINPEEGSLSIGRAIANTRVYILGDGDQVQPEGIAGELCV
AGRGLARGYLNREEETAKRFTADPFVPGERMYRTGDLVKWNAQCGIEYIGRIDQQVKVRG
YRIELSEIEVRLAQLADVHDAAVTAVEDKAGNTALCAYVAPRQDDIEALKAALKDTLPDY
MVPAFWVEMDELPVTANGKIDKKALPAPDIEAGSAAYKAPETEMETLLSDIWQEVLGLDQ
IGVSDNFFTLGGDSIKGIQMASRLNQHGYKLEMKDLFQHPTIEELVSYVERTEGKQADQG
PVEGEAELTPIQRWFFEKNFTDKHHWNQSVMLHAKDGFDPEITEKTLHVLTVHHDALRMI
YREQKPYYRGLEDVSVELNVFELNGPAEDHEDRIEREADRLQSSISLETGHLLKAGLFRA
EDGDHLLLAIHHLVVDGVSWRILLEDFTSVYTQLKQGNEPALPPKTHSFAEFAERIKEYA
NTKAFLKEADYWRELEEKEVCTQLPKDRQSGDQRMKHTRTVSFSLTPEQTEQLTTNVHEA
YHTEMNDILLTALGLALKEWTGEDTIGVHLEGHGREDILDGLNITRTVGWFTSMYPMILE
MKHADDLSYQLKQMKEDIRHIPNKGVGYGILRYVTAPEHKENLSFEIDPDISFNYLGQFN
EMSDSGLFTRSGMPSGQSLSPDTEKPNALDIVGFIENGQMTMTFAYHSLEFHEKTIQSFS
DSFKGHLLKIIDHCLAQDGPELTPSDLGDDDLTLDELDKLMEIL
>WP_254003537.1_surfactin_non-ribosomal_peptide_synthetase_SrfAA_Bacillus_velezensis
MEITFYPLTNAQKRIWYTEKFYPNTSISNLAGFGKLISEDGVQAHYVEKAIQEFVRRYES
MRIRLRLDDEGEPVQYVSEYRPLSIGHTDIRQAGCSADELSKWGREEAGKPLALYDQDLF
RFSVYTISENEVWFYVNVHHIISDGISMTILGNAITDIYLELSGGASEEQTEIPSFIEHV
LTEQEYVQSKRFKKDRDFWNGQFETVPELVSLKRSQADAGLDAKRFSQEIPHDLYGRIHS
FCEEHKVSVLSLFQSALITYLYKVTGRDDVVTGTFMGNRTNAKEKQMLGMFVSTVPVRTS
VDGGQSFLEFVKGRMKDLMKILRHQKYPYNLLVNDLRASKSSLSRLFTVALEYQVMQWQK
KENLSFLTDPIFSGSGTNDISIHVKERWDTGKLTIDFDYRSDIFKGEEIESVSERLITLI
EDAISSPDRIIDELILFSESEKERLLKRASGNPVNYRGEMTIPGLFEEKVKSLSDKPAVV
YEGRTLSYRTLHEQSGRIAGRLLKAGISADTPVAVLLGRSERVIAAILGILKAGGAYVPI
DPDFPADRIQYILEDSGAKAVLTEAGIQAPAADAERIDFDEAVQYETAADGVSTQSDRLA
YIIYTSGTTGRPKGVMIEHRQVHHLVQSLQQEIYQCGEQTLRMALLAPFHFDASVKQIFA
SLLLGQTLYIVPKTTVTNGSALLDYYRQNRIEATDGTPAHLQMMVAAGDVSGIELRHMLI
GGEGLSAAVAEQLMTLFHQSGRTPRLTNVYGPTETCVDASVHQMSADNGMNQQAAYVPIG
KPLGNARLYILDKHQRLQPDGTAGELYIAGDGVGRGYLNLPDLTAEKFLQDPFNGSGRMY
RTGDMARWLPDGTIEYIGREDDQVKVRGYRIELGEIETVLRKAPGAAQAVVLARPDQQGS
LDVCAYIVQEKGTEFHPAEYREYVSKHLPDYMVPAYFTKTDEIPLTPSGKADRKKLFALD
VQAVSSSEYAAPRNETEETLAVIWQEVLGMDKAGIYDHFFESGGHSLKAMTLLTKIHKQM
GVEIPLQYLFEHPTIAALADYAESRNEGSAFSAIEPAEKQASYPLSLAQQRTYIASQFED
AGVGYNMPAAAMIEGALDREKLERAFSALISRHEALRTSFQSEDGTPRQVIHEHVPFHIE
MIEARGRTNEQVMKDFVRRFDLSEAPLFRIGLQTLGHNRHMLLFDMHHLISDGVSISIML
KELADIYGGNQLPELRIQYKDYAVWQAERAKEGYKKERAYWKEVFSGELPVLQLLPDYPR
PQVQSFEGDRVSAKLPKMLRERLQKLAEKNGATLYMVLLSAYYTLLSKYSGQEDIIVGTP
SAGRNHSDTEGLIGMFVNTLALRSSVKQDQTFAGLLGHVRKQVLDAFSHQDYPFEWLTEE
LNVPRDMSRHPIFDTMFSLQNASDGIPEIGNLTLSLHETNFNIAKFDLTMQARETAEGIA
LDLDYCTKLFKRSTADRMLAHYVRLLESAAAQPDAKISEYDLLSEREALNQLQRFNPERT
AYPKEQTIVQIFEEQARKNPDRTALQFEGETLSYQQLNERANRLARHILSVVGGGKTAAV
LCERSMDMIVSIMAVLKAGSAYVPIDPEHPVQRIQHFFRDSGANVLLTQQSLKPFAEKAG
FQGVIVLADDEASYEKDSHNPALPFDSKTIANLTYTSGTTGTPKGNIVTHANILRTVKNT
NYLTVSEEDTVLGLSNYVFDAFMFDMFGSLLNGAKLVIVPKDTVLDMSRLSRVIKRENVS
ILMITTALFHLLVDMEPSCLTTLRKIMFGGERASVEHVKKALAAVGKGRLLHMYGPSEST
VFATYHPVDVIEEDTLSVPIGKPVSNTEVFIMNSAGRIQPAGIAGELCVSGEGLVEGYYN
RPELTEEKFVKHPFKEGERMYKTGDLARWLPNGDIEFIGRIDHQVKIRGQRIELGEIEHQ
LQSHDQIQECIVLAVDQGAGDKLLCAYVVGLREISSRELREHTAKDLPAYMIPSVFIQLD
ELPLTGNGKIDRRALPMPDVTAANAVSYTAPRNETEQKLADIWAEVLQMERVGVHDQFFE
IGGHSLAGMKLLALIQKTFSVQLTLKDLFTSPTVAGLAQLIEGAERKTAESIVPAAVQET
YPVSSPQKRMFVLQQLEGAETSYNMPSVLRLKGKLDAEKLKSVMKQLTERHEAFRTTFDI
KDGETVQRIWTEADINMEYYEASEEDAERIIQSFIRPFRLDQLPLVRTGLVKLAEHDHLL
LFDMHHIISDGASVGVLIDELSRLYGGETLEPLRIHYKDYAVWQQKFIQSEQYRKQEEHW
LRELDGELPVLTLPADYSRPAVQTFEGDKLVFSLTEEQTSALRSLAKQTDSTMYMVLLAS
YSAFLSKLSGQHDIIVGSPVAGRSHADLANVIGVFVNTLALRTYPEADKTFTDYLKEVKQ
TALHAFDAQDYPLEDLLQKVEVQRDTSRNPLFDAVFSMQNANAEDLVMEGIELKHHPFDR
KTAKFDLTMTAEDTDEGLTFVLEYNTALFKPETAETWKHYWLQLLEAAAENPAAKLSELS
LVNKTEKQALLNAWKGKTISVPRDKTVHRLFEETAARYANRPAAAYNGAKWTYGELNARA
NRIARILMDCGVTADERVGILTKPSLEMAAGVLGVLKAGAAFVPIDPDYPEERISYILQD
SGAKLLLTQEALGVPESYNGETILLDGSRSILSLPLDENDEANPQTETTADHLAYMIYTS
GTTGQPKGVMVEHHALVNLCFWHHDAFAMTADDKSAKYAGFGFDASIWEMFPTWTIGAEL
HVIDEAIRLDITRLNHYFEEHGVTITFLPTQLAEQFMELENTSLRMLLVGGDKLKRAVKQ
PYTIVNNYGPTENTVVATSGVINPEEGSLSIGRAIANTRVYILGDGDQVQPEGIAGELCV
AGRGLARGYLNREEETAKRFTADPFVPGERMYRTGDLVKWNAQCGIEYIGRIDQQVKVRG
YRIELSEIEVRLAQLADVHDAAVTAVEDKAGNTALCAYVAPQQDDIEALKSALKDTLPDY
MVPAFWVEMDELPVTANGKIDKKALPEPDIEAGSAAYKAPETEMETLLSDIWQEVLGLDQ
IGVSDNFFTLGGDSIKGIQMASRLNQHGYKLEMKDLFQHPTIEELVSYVERTEGKQADQG
PVEGEAELTPIQRWFFERNFTDKHHWNQSVMLHAKDGFDPEITEKTLHVLTVHHDALRMI
YREQKPYYRGLEDASVELNVFELNGPAEDHEDRIEREADRLQSSISLETGHLLKAGLFRA
EDGDHLLLAIHHLVVDGVSWRILLEDFTSVYTQLKQGNEPALPPKTHSFAEFAERIKEYA
NTKAFLKEADYWRELEKKEVCTQLPKDRQSGDQRMRHTRTVSFSLTPEQTEQLTTNVHEA
YHTEMNDILLTALGLALKEWTGEDTIGVHLEGHGREDILDGLNITRTVGWFTSMYPMILE
MKHSDDLSYQLKQMKEDIRHIPNKGVGYGILRYVTAPEHKENLSFEIDPDISFNYLGQFN
EMSDSGLFTRSGMPSGQSLSPDTEKPNALDIVGFIENGQMTMTFAYHSLEFHEKTIQSFS
DSFKGHLLKIIDHCLAQDGPELTPSDLGDDDLTLDELDKLMEIL
>WP_253626149.1_surfactin_non-ribosomal_peptide_synthetase_SrfAA_Bacillus_velezensis
MEITFYPLTNAQKRIWYTEKFYPNTSISNLAGFGKLISDDGVQAHYVEKAIQEFVRRYES
MRIRLRLDDEGEPVQYVSDYRPLTIEHTDIRQAGCSAEELSKWGRDEASKPLALYDQDLF
RFSVYTISENEVWFYVNVHHIISDGISMTILGNAITDIYLELSGGASMEQTEIPSFIEHV
LTEQEYVQSKRFKKDRDFWNGQFETVPELVSLKRSQADAGLDAKRFSQEIPHDLYGRIHS
FCEEHKVSVLSLFQSALITYLYKVTGRDDVVTGTFMGNRTNAKEKQMLGMFVSTVPVRTS
VDGGQSFLEFVKGRMKDLMKILRHQKYPYNLLVNDLRASKSSLSRLFTVALEYQVMQWQK
KENLSFLTDPIFSGSGTNDISIHVKERWDTGKLTIDFDYRSDIFKGEEIVSVSERLITLI
EDAISSPDRIIDELTLLSESEKERLLTRASGNPVNYRGEMTIPGLFEEKVKSLSDKPAVV
YEGRTLSYRTLHEQSGRIAGRLLNAGISADSPVAVLLGRSERVIAAILGILKAGGAYVPI
DPDFPADRIQYILEDSGAKAVLTEAGIQAPAADAERIDFDEAVQFETAADGVSTQSDRLA
YIIYTSGTTGRPKGVMIEHRQVHHLVQSLQQEIYQCGEQTLRMALLAPFHFDASVKQIFA
SLLLGQTLYIVPKTTVTNGSALLDYYRQNRIEATDGTPAHLQMMVAAGDVSGIELRHMLI
GGEGLSAAVAEQLMNLFHQSGRAPRLTNVYGPTETCVDASVHQVSADNGMNQQAAYVPIG
KPLGNARLYILDKHQRLQPDGTAGELYIAGDGVGRGYLNLPDLTAEKFLQDPFNGSGRMY
RTGDMARWLPDGTIEYIGREDDQVKVRGYRIELGEIETVLRKAPGAAQAVVLARPDQQGS
LDVCAYIVQEKGAEFHPAEYREYVSKHLPDYMVPAYFTKTDEIPLTPSGKADRKKLFALD
VQAVSSSEYAAPRNETEETLTVIWQEVLGMDKAGIYDHFFESGGHSLKAMTLLTKIHKQM
GVEIPLQYLFEHPTIAALADYAENRNEGPAFRAIEPAEKQASYPLSLAQQRTYIASQFED
AGVGYNMPAAAVIEGALDLEKLERAFSALISRHEALRTSFQSEDGTPRQVVHEHVPFHIE
MIEARGRTNEQVMKDFVRRFDLSEAPLFRIGLQTLGHNRHMLLFDMHHLISDGVSISIML
KELADIYGGNQLPELRIQYKDYAVWQAERAKEGYKKERAYWKEVFSGELPVLQLLPDYPR
PQVQSFEGDRVSVKLPKMLRERLQKLAEKNGATLYMVLLSAYYTLLSKYSGQEDIIVGTP
SAGRNHSDTEGLIGMFVNTLALRSSVKQDQTFAGLLGHVRKQVLDAFSHQDYPFEWLTEE
LNVPRDMSRHPIFDTMFSLQNASDGIPEIGNLTLSLHETNFNIAKFDLTMQARETAEGIA
LDLDYCTKLFKRSTADRMLAHYVRLLENAAAHPDAKISEYDLLSEREALNQLQRFNPERT
AYPKEQTIVQIFEEQARKNPDRTALQFEGDTLSYQQLNERANRLARHILSVGGGGETAAV
LCERSMDMIVSIMAVLKAGSAYVPIDPEHPVQRIQHFFRDSGANVLLTQQSLKPLAEKAG
FQGVIVLADDEASYEKDSRNPALPFDSKTIANLTYTSGTTGTPKGNIVTHANILRTVKNT
NYLTVSEEDTVLGLSNYVFDAFMFDMFGSLLNGAKLVIVPKDTVLDMSRLSRVIKRENVS
ILMITTALFHLLVDMEPSCLTTLRKIMFGGERASVEHVKKALAAVGKGRLLHMYGPSEST
VFATYHPVDVIEEDTLSVPIGKPVSNTEVFIMNSAGRIQPAGIAGELCVSGEGLVEGYYN
RPELTEEKFVKHPFKEGERMYKTGDLARWLPNGDIEFIGRIDHQVKIRGQRIELGEIEHQ
LQSHDQIQECIVLAVDQGAGDKLLCAYFVGLREISSRELREHTAKDLPAYMIPSVFIQLD
ELPLTGNGKIDRRALPMPDVTAANAVSYTAPRNETEKKLADIWAEVLQMERVGVHDQFFE
IGGHSLAGMKLLALIQKTFGVQLTLKDLFTSPTAAGLAQLIEGAERKAAESIAPAAERET
YPVSSPQKRMFVLQQLEGAETSYNMPSVLRLKGKLDAEKLKSVMKQLTERHEAFRTTFDI
KDGETVQRIWAEAYIDMEYYEASEEDAEQIIQSFIRPFRLDQLPLVRTGLVKLAEHDHLL
LFDMHHIISDGASVGVLIDELSRLYGGETLEPLRIHYKDYAVWQQKFIQSEQYRKQEEHW
LRELDGELPVLTLPADYSRPAVQTFEGDKLVFSLTEEQTSALRSLAKQTDSTMYMVLLAS
YSAFLSKLSGQHDIIVGSPAAGRSHADLANVIGVFVNTLALRTYPEADKTFTDYLKEVKQ
TALHAFDAQDYPLEDLLQKVEVQRDTSRNPLFDAVFSMQNANAEDLVMEGIELKHHPFDR
KTAKFDLTVTAEDTDEGLTFVLEYNTALFKPETAETWKHYWLQLLKAATENPAAKLSELS
LVNETEKQALLNAWKGKTISVPQDKTVHRLFEETAARYANRPAAAYNGAKWTYGELNARA
NRIARILIDCGVTADERVGILTKPSLEMAAGVLGVLKAGAAFVPIDPDYPQERISYILQD
SGAKLLLTQEALDVPDGYTGDTILLDGGRSILSLPLDENDEANPQTETTADHLAYMIYTS
GTTGQPKGVMVEHHALVNLCFWHHDAFAMTADDKSAKYAGFGFDASIWEMFPTWTIGAEL
HVIDEAIRLDITRLNHYFEEHGVTITFLPTQLAEQFMELENTSLRMLLVGGDKLKRAVKQ
PYTIVNNYGPTENTVVATSGVINPEEGSLSIGRAIANTRAYILGDGDQVQPEGIAGELCV
AGRGLARGYLNREEETAKRFTADPFVPGERMYRTGDLVKWNAQSGIEYIGRIDQQVKVRG
YRIELSEIEVRLAQLADVHDAAVTAVEDKAGNTALCAYVAPRQDDIEALKAALKDTLPDY
MVPAFWVEMDELPVTANGKIDKKALPEPDIEAGSAAYKAPETEMETLLSDIWEEVLGLDQ
IGVSDNFFTLGGDSIKGIQMASRLNQHGYKLEMKDLFQHPTIEELVSYVERTEGKQADQG
PVEGEAELTPIQRWFFEKNFTDKHHWNQSVMLHAKDGFDPEITEKTLHVLTVHHDALRMI
YREQKPYYRGLEDASVELNVFELNGPAEDHEDRIEREADRLQSSISLETGHLLKAGLFRA
EDGDHLLLAIHHLVVDGVSWRILLEDFTSVYTQLKQGNEPALPPKTHSFAEFAERIKEYA
NTKAFLKEADYWRGLEEKEVCTQLPKDRQSGDQRMRHTRTVSFSLTPEQTEQLTTNVHEA
YHTEMNDILLTALGLALKEWTGEDTIGVHLEGHGREDILDGLNITRTVGWFTSMYPMILE
MKHADDLSYQLKQMKEDIRHIPNKGVGYGILRYVTAPEHKENLSFEIDPDISFNYLGQFN
EMSDSGLFTRSGMPSGQSLSPDTEKPNALDIVGFIENGQMTMTFAYHSLEFHEKTIQSFS
DSFKGHLLKIIDHCLAQDGPELTPSDLGDDDLTLDELDKLMEIL
>WP_253620634.1_surfactin_non-ribosomal_peptide_synthetase_SrfAA_Bacillus_velezensis
MEITFYPLTNAQKRIWYTEKFYPNTSISNLAGFGKLISEDGVQAHYVEKAIQEFVRRYES
MRIRLRLDDEGEPVQYVSEYRPLSIGHTDIRQAGCSADELSKWGREEAGKPLALYDQDLF
RFSVHTISENEVWFYANVHHIISDGISMTILGNAITDIYLELSGGASEEQTEIPSFIEHV
LTEQEYVQSKRFKKDRDFWNGQFETVPELVSLKRSQADAGLDAKRFSQEIPHDLYGRIHS
FCEEHKVSVLSLFQSALITYLYKVTGRDDVVTGTFMGNRTNAKEKQMLGMFVSTVPVRTS
VDGGQSFLEFVKGRMKDLMKILRHQKYPYNLLVNDLRASKSSLSRLFTVALEYQVMQWQK
KENLSFLTDPIFSGSGTNDISIHVKERWDTGKLTIDFDYRSDIFKGEEIESVSERLITLI
EDAISSPDRIIDELTLLSESEKERLLKRASGNPVNYRGEMTIPGLFEEKVKSLSDKPAVV
YEGRTLSYRTLHEQSGRIAGRLLQAGISADSPVAVLLGRSERVIAAILGILKAGGAYVPI
DPDFPADRIQYILEDSGAKAVLTEAGIQAPAADAERIDFDEAVQYETAVDGVSTQSDWLA
YIIYTSGTTGRPKGVMIEHRQVHHLVQSLQQEIYQCGEQTLRMALLAPFHFDASVKQIFA
SLLLGQTLYIVPKTTVTNGSALLDYYRQNRIEATDGTPAHLQMMVAAGDVSGIELRHMLI
GGEGLSAAVAEQLMTLFHQSGRTPRLTNVYGPTETCVDASVHQMSADNGMNQQAAYVPIG
KPLGNARLYILDKHQRLQPDGTAGELYIAGDGVGRGYLNLPDLTAEKFLQDPFNGSGRMY
RTGDMARWLPDGTIEYIGREDDQVKVRGYRIELGEIETVLRKAPGAAQAVVLARPDQQGS
LDVCAYIVQEKGTEFHPAEYREYVSKHLPDYMVPAYFTKTDEIPLTPSGKADRKKLFALD
VQAVSSSEYAAPRNETEETLAVIWQEVLGMDKAGIYDHFFESGGHSLKAMTLLTKIHKQM
GVDIPLQYLFEHPTIAALADYAENRNEGPAFSAIEPAEKQASYPLSLAQQRTYIASQFED
AGVGYNMPAAAMIEGALDREKLERAFSALISRHEALRTSFQSEDGTPRQVIGEHVPFHIE
MIEARGRTNEQVMKDFVRRFDLSEAPLFRIGLQTLGHNRHMLLFDMHHLISDGVSISIML
KELADIYGGNQLPELRIQYKDYAVWQAERAKEGYKKERAYWKEVFSGELPVLQLLPDYPR
PQVQSFEGDRVSAKLPKMLRERLRKLAEKNGATLYMVLLSAYYTLLSKYSGQEDIIVGTP
SAGRNHSDTEGLIGMFVNTLALRSSVKQDQTFAGLLGHVRKQVLDAFSHQDYPFEWLTEE
LNVPRDMSRHPIFDTMFSLQNASDGIAEIGNLTLSLHETNFNIAKFDLTMQARETAEGIA
LDLDYCTKLFKRSTADRMLAHYVRLLESAAAQPDAKISEYDLLSEREALNQLQRFNPERT
VYPKDQTIVQIFEEQVRKNPDRTALQFEGETLSYQQLNERANMLARHILSVGGGGKTAAV
LCERSMDMIVSIMAVLKAGSAYVPIDPEHPVQRIQHFFRDSGANVLLTQQSLKPLAEKAG
FQGVIVLADDEASYEKDSHNPALPFDSKTIANLTYTSGTTGTPKGNIVTHANILRTVKNT
NYLTVSEEDTVLGLSNYVFDAFMFDMFGSLLNGAKLVIVPKDTVLDMSRLSRVIKRENVS
ILMITTALFHLLVDMEPSCLTTLRKIMFGGERASVEHVKKALAAVGKGRLLHMYGPSEST
VFATYHPVDVIEEDTLSVPIGKPVSNTEVFIMNSAGRIQPAGIAGELCVSGEGLVEGYYN
RPELTEEKFVKHPFKEGERMYKTGDLARWLPNGDIEFIGRIDHQVKIRGQRIELGEIEHQ
LQSHDQIQECIVLAVDQGAGDKLLCAYVVGLREISSRELREHSAKDLPAYMIPSVFIQLD
ELPLTGNGKIDRRALPMPDVTAANAVSYTAPRNETEQKLADIWAEVLQMERVGVHDQFFE
IGGHSLAGMKLLALIQKTFGVQLTLKDLFTSPTAAGLAQLIEGAERKAAESIAPAAERET
YPVSSPQKRMFVLQQLEGAETSYNMPSVLRLKGKLDAEKLKSVMKQLTERHEAFRTTFDI
QDGETVQRIWTEADINMEYYEASEEDAERIIQSFIRPFRLDQLPLVRTGLVKLAEHDHLL
LFDMHHIISDGASVGVLIDELSRLYGGETLEPLRIHYKDYAVWQQKFIQSEQYRKQEEHW
LRELDGELPVLTLPADYSRPAVQTFEGDKLVFSLTEEQTSALRSLAKQTDSTMYMVLLAS
YSAFLSKLSGQHDIIVGSPVAGRSHADLANVIGVFVNTLALRTYPEADKTFTDYLKEVKQ
TALHAFDAQDYPLEDLLQKVEVQRDTSRNPLFDAVFSMQNANAEDLVMEGIELKHHPFNR
KTAKFDLTMTAEDTDEGLTFVLEYNTALFKPETAETWKHYWLQLLEAAAENPAAKLSELS
LVNKTEKQALLDAWKGKTISVPRDKTVHRLFEETAARYANRPAAAYNGAKWTYGELNARA
NRIARILMDCGVTADERVGILTKPSLEMAAGVLGVLKAGAAFVPIDPDYPEERISYILQD
SGAKLLLTQEALGVPDSYNGETILLDGSRSILSLPLDENDEANPQTETTADHLAYMIYTS
GTTGQPKGVMVEHHALVNLCFWHHDAFAMTADDKSAKYAGFGFDASIWEMFPTWTIGAEL
HVIDEAIRLDITRLNHYFEENGVTITFLPTQLAEQFMELENTSLRMLLVGGDKLKRAVKQ
PYTIVNNYGPTENTVVATSGVINPEEGSLSIGRAIANTRVYILGDGDQVQPEGIAGELCV
AGRGLARGYLNREEETAKRFTADPFVPGERMYRTGDLVKWNAQCGIEYIGRIDQQVKVRG
YRIELSEIEVRLAQLADVHDAAVTAVEDKAGNTALCAYVAPQQDDIEALKAALKDKLPDY
MVPAFWVEMDELPVTANGKIDKKALPAPDIEAGSAVYKAPETEMETLLSDIWQEVLGLDQ
IGVSDNFFTLGGDSIKGIQMASRLNQHGYKLEMKDLFQHPTIEELVSYVERTEGKQADQG
PVEGEAELTPIQRWFFERNFTDKHHWNQSVMLHAKDGFDPEITEKTLHVLTVHHDALRMI
YREQKPYYRGLEDVSVELNVFELNGPAEDHEDRIEREADRLQSSISLETGHLLKAGLFRA
EDGDHLLLAIHHLVVDGVSWRILLEDFTSVYTQLKQGNEPALPPKTHSFAEFAERIKEYA
NTKAFLKEADYWRELEEKEVCTQLPKDRQSGDQRMRHTRTVSFSLTPEQTEQLTTNVHEA
YHTEMNDILLTALGLALKEWTGEDTIGVHLEGHGREDILDGLNITRTVGWFTSMYPMILE
MKHADDLSYQLKQMKEDIRHIPNKGVGYGILRYVTAPEHKENLSFEIDPDISFNYLGQFN
EMSDSGLFTRSGMPSGQSLSPDTEKPNALDIVGFIENGQMTMTFAYHSLEFHEKTIQSFS
DSFKGHLLKIIDHCLAQDGPELTPSDLGDDDLTLDELDKLMEIL
>WP_253612684.1_surfactin_non-ribosomal_peptide_synthetase_SrfAA_Bacillus_velezensis
MEITFYPLTNAQKRIWYTEKFYPNTSISNLAGFGKLISEDGVQAHYVEKAIQEFVRRYES
MRIRLRLDDEGEPVQYVSEYRPLSIGHTDIRQAGCSADELSKWGREEAGKPLALYDQDLF
RFSVHTISENEVWFYANVHHIISDGISMTILGNAITDIYLELSGGASEEQTEIPSFIEHV
LTEQEYVQSKRFKKDRDFWNGQFETVPELVSLKRSRADAGLDAKRFSQEIPHDLYGRIHS
FCEEHKVSVLSLFQSALITYLYKVTGRDDVVTGTFMGNRTNAKEKQMLGMFVSTVPVRTS
VDGGQSFLEFVKGRMKDLMKILRHQKYPYNLLVNDLRASKSSLSRLFTVALEYQVMQWQK
KENLSFLTDPIFSGSGTNDISIHVKERWDTGKLTIDFDYRSDIFKGEEIESVSERLITLI
EDAISSPDRIIDELTLLSESEKERLLKRASGNPVNYRGEMTIPGLFEEKVKSLSDKPAVV
YEGRTLSYRTLHEQSGRIAGRLLQAGISADSPVAVLLGRSERVIAAILGILKAGGAYVPI
DPDFPADRIQYILEDSGAKAVLTEAGIQAPAADAERIDFDEAVQYETAADGVSTQSDRLA
YIIYTSGTTGRPKGVMIEHRQVHHLVQSLQQEIYQCGEQTLRMALLAPFHFDASVKQIFA
SLLLGQTLYIVPKTTVTNGSALLDYYRQNRIEATDGTPAHLQMMVAAGDVSGIELRHMLI
GGEGLSAAVAEQLMTLFHQSGRTPRLTNVYGPTETCVDASVHQMSADNGMNQQAAYVPIG
KPLGNARLYILDKHQRLQPDGTAGELYIAGDGVGRGYLNLPDLTAEKFLQDPFNGSGRMY
RTGDMARWLPDGTIEYIGREDDQVKVRGYRIELGEIETVLRKAPGAAQAVVLARPDQQGS
LDVCAYIVQEKGTEFHPAEYREYVSKHLPDYMVPAYFTKTDEIPLTPSGKADRKKLFALD
VQAVSSSEYAAPRNETEETLAVIWQEVLGMDKAGIYDHFFESGGHSLKAMTLLTKIHKQM
GVEIPLQYLFEHPTIAALADYAENRNEGPAFSAIEPAEKQASYPLSLAQQRTYIASQFED
AGVGYNMPAAAMIEGALDREKLERAFSALISRHEALRTSFQSEDGTPRQVIGEHVPFHIE
MIEARGRTNEQVMKDFVRRFDLSEAPLFRIGLQTLGHNRHMLLFDMHHLISDGVSISIML
KELADIYGGNQLPELRIQYKDYAVWQAERAKAGYKKERAYWKEVFSGELPVLQLLPDYPR
PQVQSFEGDRVSAKLPKMLRERLRKLAEKNGATLYMVLLSAYYTLLSKYSGQEDIIVGTP
SAGRNHSDTEGLIGMFVNTLALRSSVKQDQTFAGLLGHVRKQVLDAFSHQDYPFEWLTEE
LNVPRDMSRHPIFDTMFSLQNASDGIPEIGNLTLSLHETNFNIAKFDLTMQARETAEGIA
LDLDYCTKLFKRSTADRMLAHYVRLLESAAAQPDAKLSEYDLLSEREALNQLQRFNPERT
AYPKEQTIVQIFEEQARKNPDRTALQFEGETLSYQQLNERANRLARHILSVGGGGKTAAV
LCERSMDMIVSIMAVLKAGSAYVPIDPEHPVQRIQHFFRDSGANVLLTQQSLKPLAEKAG
FQGVIVLADDEASYEKDSHNPALPFDSKTIANLTYTSGTTGTPKGNIVTHANILRTVKNT
NYLTVSEEDTVLGLSNYVFDAFMFDMFGSLLNGAKLVIVPKDTVLDMSRLSRVIKRENVS
ILMITTALFHLLVDMEPSCLTTLRKIMFGGERASVEHVKKALAAVGKGRLLHMYGPSEST
VFATYHPVDVIEEDTLSVPIGKPVSNTEVFIMNSAGRIQPAGIAGELCVSGEGLVEGYYN
RPELTEEKFVKHPFKEGERMYKTGDLARWLPNGDIEFIGRIDHQVKIRGQRIELGEIEHQ
LQSHDQIQECIVLAVDQGAGDKLLCAYVVGLREISSRELREHTAKDLPAYMIPSVFIQLD
ELPLTGNGKIDRRALPMPDVTAANAVSYTAPRNETEQKLADIWAEVLQMERVGVHDQFFE
IGGHSLAGMKLLALIQKTFGVQLTLKDLFTSPTAAGLAQLIEGAERKAAESIAPAAERET
YPVSSPQKRMFVLQQLEGAETSYNMPSVLRLKGKLDAEKLKSVMKQLTERHEAFRTTFDI
KDGETVQRIWTEADIDMEYYEASEEDAERIIQSFIRPFRLDQLPLVRTGLVKLAEHDHLL
LFDMHHIISDGASVGVLIDELSRLYGGETLEPLRIHYKDYAVWQQKFIQSEQYRKQEEHW
LRELDGELPVLTLPADYSRPAVQTFEGDKLVFSLTEEQTSALRSLAKQTDSTMYMVLLAT
YSAFLSKLSGQHDIIVGSPVAGRSHADLANVIGVFVNTLALRTYPEADKTFTDYLKEVKQ
TALHAFDAQDYPLENLLQKVEVQRDTSRNPLFDAVFSMQNANAEDLVMEGIELKHHPFDR
KTAKFDLTMTAEDTDEGLTFVLEYNTALFKPETAETWKHYWLQLLEAAAENPAAKLSELS
LVNKTEKQALLNAWKGKTISVPRDKTVHRLFEETAARYANRPAAAYNGAKWTYGELNARA
NRIARILMDCGVTADERVGILTKPSLEMAAGVLGVLKAGAAFVPIDPDYPEERISYILQD
SGAKLLLTQEALDVPESYKGETILLDGSRSILSLPLDENDEANPQTETTADHLAYMIYTS
GTTGQPKGVMVEHHALVNLCFWHHDAFAMTADDKSAKYAGFGFDASIWEMFPTWTIGAEL
HVIDEAIRLDITRLNHYFEEHGVTITFLPTQLAEQFMELENTSLRMLLVGGDKLKRAVKQ
PYTIVNNYGPTENTVVATSGVINPEEGSLSIGRAIANTRVYILGDGDQVQPEGIAGELCV
AGRGLARGYLNREEETAKRFTADPFVPGERMYRTGDLVKWNAQCGIEYIGRIDQQVKVRG
YRIELSEIEVRLAQLADVHDAAVTAVEDKAGNTALCAYVAPQQDDIEALKSALKDTLPDY
MVPAFWVEMDELPVTANGKIDKKALPAPDIEAGSAAYKAPETEMETLLSDIWQEVLGLDQ
IGVSDNFFTLGGDSIKGIQMASRLNQHGYKLEMKDLFQHPTIEELVSYVERTEGKQADQG
PVEGEAALTPIQRWFFERNFTDKHHWNQSVMLHAKDGFDPEITEKTLHVLTVHHDALRMI
YREQKPYYRGLEDASVELNVFELNGPAEDHEDRIEREADRLQSSISLETGHLLKAGLFRA
EDGDHLLLAIHHLVVDGVSWRILLEDFTSVYTQLKQGNEPALPPKTHSFAEFAERIKEYA
NTKAFLKEADYWRELEEKEVCTQLPKDRQSGDQRMRHTRTVSFSLTPEQTEQLTTNVHEA
YHTEMNDILLTALGLALKEWTGEDTIGVHLEGHGREDILDGLNITRTVGWFTSMYPMILE
MKHADDLSYQLKQMKEDIRHIPNKGVGYGILRYVTAPEHKENLSFEIDPDISFNYLGQFN
EMSDSGLFTRSGMPSGQSLSPDTEKPNALDIVGFIENGQMTMTFAYHSLEFHEKTIQSFS
DSFKGHLLKIIDHCLAQDGPELTPSDLGDDDLTLDELDKLMEIL
>WP_253600722.1_surfactin_non-ribosomal_peptide_synthetase_SrfAA_Bacillus_amyloliquefaciens
MEITFYPLTNAQKRIWYTEKFYPNTSISNLAGFGKLISEDGVQAHYVEKAIQEFVRRYES
MRIRLRLDDEGEPVQYVSEYRPLSIGHTDIRQAGCSADELSKWGREEAGKPLALYDQDLF
RFSVHTISENEVWFYANVHHIISDGISMTILGNAITDIYLELSGGASEEQTEIPSFIEHV
LTEQEYVQSKRFKKDRDFWNGQFETVPELVSLKRSQADAGLDAKRFSQEIPHDLYGRIHS
FCEEHKVSVLSLFQSALITYLYKVTGRDDVVTGTFMGNRTNAKEKQMLGMFVSTVPVRTS
VDGGQSFLEFVKGRMKDLMKILRHQKYPYNLLVNDLRASKSSLSRLFTVALEYQVMQWQK
KENLSFLTDPIFSGSGTNDISIHVKERWDTGKLTIDFDYRSDIFKGEEIESVSERLITLI
EDAISSPDRIIDELTLLSESEKERLLKRASGNPVNYRKEMTIPGLFEEKVKSLSDKPAVV
YEGRTLSYRTLHEQSGRIAGRLLQAGISADSPVAVLLGRSERVIAAILGILKAGGAYVPI
DPDFPADRIQYILEDSGAKAVLTEAGIQVPAADAERIDFDEAVQYETAADGVSTQSDRLA
YIIYTSGTTGRPKGVMIEHRQVHHLVQSLQQEIYQCGEQTLRMALLAPFHFDASVKQIFA
SLLLGQTLYIVPKTTVTNGSALLDYYRQNRIEATDGTPAHLQMMVAAGDVSGIELRHMLI
GGEGLSAAVAEQLMALFHQSGRAPRLTNVYGPTETCVDASVHQVSADNGMNQQAAYVPIG
KPLGNARLYILDKHQRLQPDGTAGELYIAGDGVGRGYLNLPDLTAEKFLQDPFNGSGRMY
RTGDMARWLPDGTIEYIGREDDQVKVRGYRIELGEIETVLRKAPGAAQAVVLARPDQQGS
LDVCAYIVQEKGTEFHPAEYREYVSKHLPDYMVPAYFTKTDEIPLTPSGKADRKKLFALD
VQAVSSSEYAAPRNETEETLAVIWQEVLGMDKAGIYDHFFESGGHSLKAMTLLTKIHKQM
GVEIPLQYLFEHPTIAALADYAENRNEGPAFSTIEPAEKQASYPLSLAQQRTYIASQFED
AGVGYNMPAAAMIEGALDREKLERAFSALISRHEALRTSFQSEDGTPRQVIGEHVPFHIE
MIEARGRTNEQVMKDFVRRFDLSEAPLFRIGLQTLGHNRHMLLFDMHHLISDGVSISIML
KELADIYGGNQLPELRIQYKDYAVWQAERAKEGYKKERAYWKEVFSGELPVLQLLPDYPR
PQVQSFEGDRVSAKLPKMLRERLQKLAEKNGATLYMVLLSAYYTLLSKYSGQEDIIVGTP
SAGRNHSDTEGLIGMFVNTLALRSSVKQDQTFAGLLGHVRKQVLDAFSHQDYPFEWLTEE
LNVPRDMSRHPIFDTMFSLQNASDGIAEIGNLTLSLHETNFNIAKFDLTMQARETAEGIA
LDLDYCTKLFKRSTADRMLAHYVRLLESAAAQPDAKISEYDLLSEREALNQLQRFNPERT
VYPKDQTIVQIFEEQARKNPDRTALQFEGETLSYQQLNERANRLARHILSVGGGGKTAAV
LCERSMDMIVSIMAVLKAGSAYVPIDPEHPVQRIQHFFRDSGANVLLTQQSLKPLAEKAG
FQGVIVLADDEASYEKDSRNPALPFDSKTIANLTYTSGTTGTPKGNIVTHANILRTVKNT
NYLTVSEEDTVLGLSNYVFDAFMFDMFGSLLNGAKLVIVPKDTVLDMTRLSRVIKREDVS
ILMITTALFHLLVDMEPSCLTTLRKIMFGGERASVEHVKKALAAVGKGRLLHMYGPSEST
VFATYHPVDVIEEDTLSVPIGKPVSNTEVFIMNSAGRIQPAGIAGELCVSGEGLVEGYYN
RPELTEEKFVKHPFKEGERMYKTGDLARWLPNGDIEFIGRIDHQVKIRGQRIELGEIEHQ
LQSHDQIQECIVLAVDQGAGDKLLCAYVVGLREISSRELREHSAKDLPAYMIPSVFIQLD
ELPLTGNGKIDRRALPMPDVTAANAVSYTAPRNETEQKLADIWAEVLQMERVGVHDQFFE
IGGHSLAGMKLLALIQKTFGVQLTLKDLFTSPTAAGLAQLIEGAERKAAESIAPAAERET
YPVSSPQKRMFVLQQLEGAETSYNMPSVLRLKGKLDAEKLKSVMKQLTERHEAFRTTFDI
QDGETVQRIWTEADINMEYYEASEEDAERIIQSFIRPFRLDQLPLVRTGLVKLAEHDHLL
LFDMHHIISDGASVGVLIDELSRLYGGETLEPLRIHYKDYAVWQQKFIQSEQYRKQEEHW
LRELDGELPVLTLPADYSRPAVQTFEGDKLVFSLTEEQTSALRSLAKQTDSTMYMVLLAS
YSAFLSKLSGQHDIIVGSPVAGRSHADLANVIGVFVNTLALRTYPEADKTFTDYLKEVKQ
TALHAFDAQDYPLEDLLQKVEVQRDTSRNPLFDAVFSMQNANAEDLVMEGIELKHHPFNR
KTAKFDLTMTAEDTDEGLTFVLEYNTALFKPETAETWKHYWLQLLEAAAENPAAKLSELS
LVNKTEKQALLDAWKGKTISVPRDKTVHRLFEETAARYANRPAAAYNGAKWTYGELNARA
NRIARILMDCGVTADERVGILTKPSLEMAAGVLGVLKAGAAFVPIDPDYPEERISYILQD
SGAKLLLTQEALDVPESYNGETILLDGSRSILSLPLDENDEANPQTETTADHLAYMIYTS
GTTGQPKGVMVEHHALVNLCFWHHDAFAMTADDKSAKYAGFGFDASIWEMFPTWTIGAEL
HVIDEAIRLDITRLNHYFEENGVTITFLPTQLAEQFMEMENTSLRMLLVGGDKLKRAVKQ
PYTIVNNYGPTENTVVATSGVINPEEGSLSIGRAIANTRVYILGDGDQVQPEGIAGELCV
AGRGLARGYLNREEETAKRFTADPFVPGERMYRTGDLVKWNAQCGIEYIGRIDQQVKVRG
YRIELSEIEVRLAQLADVHDAAVTAVEDKAGNTALCAYVAPQQDDIEALKAALKDTLPDY
MVPAFWVEMDELPVTANGKIDKKALPAPDIEAGSAAYKAPETEMETLLSDIWQEVLGLDQ
IGVSDNFFTLGGDSIKGIQMASRLNQHGYKLEMKDLFQHPTIEELVSYVERTEGKQADQG
PVEGEAALTPIQRWFFERNFTDKHHWNQSVMLHAKDGFDPDLVEKTLQALIEHHDALRMI
YREQKPYYRGLEDVSVELNVFELNGPAEDHEDRIEREADRLQSSISLETGHLLKAGLFRA
EDGDHLLLAIHHLVVDGVSWRILLEDFTSVYTQLKQGNEPALPPKTHSFAEFAERIKEYA
NTKAFLKEADYWRELEEKEVCTQLPKDRQSGDQRMRHTRTVSFSLTPEQTEQLTTNVHEA
YHTEMNDILLTALGLALKEWTGEDTIGVHLEGHGREDILDGLNITRTVGWFTSMYPMILE
MKHADDLSYQLKQMKEDIRHIPNKGVGYGILRYVTAPEHKENLSFEIDPDISFNYLGQFN
EMSDSGLFTRSGMPSGQSLSPDTEKPNALDIVGFIENGQMTMTFAYHSLEFHEKTIQSFS
DSFKGHLLKIIDHCLAQDGPELTPSDLGDDDLTLDELDKLMEIL
>WP_253268814.1_surfactin_non-ribosomal_peptide_synthetase_SrfAA_Bacillus_vallismortis
MEITFYPLTDAQKRIWYTEKFYPHTSISNLAGIGKLVSTEKVDWVLVEQAIQEFIRRNHA
MRLRLRLDENGEPVQYISEYRPVDIKHTDTTGDSNAIEFISQWSREETKKPLPLYECDLF
RFSTFTIKENEVWFYVNVHHVISDGISMNILGNAIMRIYLELAGRSETNEGISHSFIDHV
LSEQDYAQSKRFEKDKAFWNKQFGTVPELVSLKGNASGGGSLDAERFSKDVPEALHQQIL
SFCEANKVSVLSVFQSVLAAYLYRVSGQNDVVTGTFMGNRTNAKEKQMLGMFVSTVPLRT
NIDGGQAFLDFVKDRMKDLMKTLRHQKYPYNLLINDLRETKSSLTKLFTVSLEYQVMQWQ
KEEELAFLTEPIFSGSGLNDVSIHVKDRWDTGKLTIDFDYRTDLFSREEINIVCERMIAM
LENALSHPDHTIDELTLISEAEKEKLFARAGGEPVSYRKGMTIPELFQEQAELLSDHPAV
VFEDRTLSYRTLHEQSARIANVLKQKGVGPDRPVAVLIERSERMITSIMGILKAGGAYVP
IDPGFPAERVQYILEDCGPDVILTESGIAAPATDAELIDFDQAIAEGADEIPAADINARN
LAYIIYTSGTTGRPKGVMIEHRQVHHLVESLQQTIYQNGSQTLRMALLAPFHFDASVKQI
FASLLLGQTLYIVPKKTVTNGSALAAYYRRHNIEATDGTPAHLQMLIAAGDLSGLKLKHM
LIGGEGLSSVVADKLLKLFKEAGASPCLTNVYGPTETCVDASVHPVIPESAVQSAYVPIG
KALGNNRLYILDQKGRLQPEGVAGELYIAGDGVGRGYLHLPELTAEKFLQDPFVPSDRMY
RTGDVVRWLPDGTIEYLGREDDQVKVRGYRIELGEIEAVIQQAPDVAKAVVLARPDEQGN
LEVSAYVVQKPGSKFAPASLREHAARQLPDYMVPAYFTEMTEIPLTPSGKVDRRQLFALE
VKAVSSTAYTAPRNETENAIAAIWQDVLNVEKAGIFDNFFETGGHSLKAMTLLTKIHKET
GADIPLQYLFEHPTIAALAEEAEHRESRTFSAIKPAEKQEHYPLSLAQQRTYIVSQFEDA
GVGYNMPAAAILEGPLEVQKLERAFQGLIRRHESLRTSFVLENSTPSQKIHDSVDFNIEV
IERGGRSEEAIMTSFVRRFDLAKAPLFRIGLMELEENRHMLLFDMHHLISDGVSIGIILE
ELARIYKGEQLPELRLQYKDYAVWQSGQAAEGYRKDGAYWKEVFAGELPVLQLLSDYPRP
PVQSFEGDRVSIKLDAGLKDRLNRLAEQNGATLYMVMLSAYYTLLSKYTGQDDIIVGTPS
AGRNHSDTEGIVGMFVNTLAIRSEVKQDETFTHLITRVRKQVLDAFSHQDYPFEWLVEDL
NIPRDVSRHPLFDTMFSLQNATEGIPSVGDLALSVHETNFKIAKFDLTVQARETDEGIEL
DLDYSTKLFKQSTAERLLNHFARVLEDAAAEPEKQISEYKLLSEEEAASQIQQFNPGRTL
YPKDKTIVQLFEEQAAKTPNYPALQYEGESLTYRELNERANRLARGILSCGAGEGRTAAV
LCERSMDMIVSILAVLKAGSAYVPIDPEHPVQRMQHFFRDSGAKVLLTQKKLKALAEEAE
FGGVIVLADEEESYHADAQNLALPLQSTAMANLTYTSGTTGTPKGNIVTHANILRTVKET
NYLSITEQDTILGLSNYVFDAFMFDMFGSLLNGAKLVLIPKETVLDMARLSRVIERENIS
ILMITTALFHLLVDMNPACLSTLRKIMFGGERASVEHVRKALQTVGKGKLLHMYGPSEST
VFATYHPVNELEEHTLSVPIGKPVSNTEVYILDRAGHAQPAGIAGELCVSGEGLVKGYYN
RPELTEEKFVPHPFTSGERMYKTGDLARWLPNGDIEFIGRIDHQVKIRGQRIELGEIEHQ
LQTHDRVQETVVLAVDQGAGDKLLCAYFVAEGEISSQELREHAAKDLPAYMVPAVFIQMD
ELPLTGNGKIDRRALSLPDASVSRGVSYVAPRNETEQKVANIWEQVLQAEKVGVYDQFFD
IGGHSLAGMKMLALVHQELGVELSLKDLFQSPTVEGLAQVIVSSEKGAAISISPAKKQDT
YPVSSPQKRMYVLQQLEGAQTSYNMPAVLRLAGELDVERLNSVMQQLMQRHEAFRTTFEI
KNGETVQRIWEEAECEMAYFEAAEEETERIVSEFIKPFQIDRLPLFRMGLIKLSETEHLL
LFDMHHIISDGASVGVLIEELSKLYDGETLEPLSIQYKDYAVWQQQFIQSELYKKQEDHW
LKELNGELPVLTLPTDCSRPAVQTFEGDRIAFSLEAGKADALRRLAKETDSTLYMVLLAS
YSAFLSKLSGQHDIIVGSPVAGRSQTDVSRVIGMFVNTLALRTYPKGEKTFADYLSEVKE
TALNAFDAQDYPLEDLIGNLQVQRDTSRNPLFDAVFSMQNANIKDLTMKGIQLEPHPFER
KTAKFDITLTADETDGGLTFVFEYNTALFKPETIERWKRYWMQLLDAVTDNPNQPLSSLS
LVTETEKQTLLEAWKGKTLPVPTDKTVHQLFEETAQRHKDRPAVTYNGQSWTYGELNAKA
NRLARILIDCGISADERVGVLTKPSLEMSAAVLGVLKAGAAFVPIDPDYPDQRIDYILQD
SGAKILLKQEGISVPDSFLGEVILLDGDRTILSLPLDENDEEDPLTATKTENLAYMIYTS
GTTGQPKGVMVEHHALVNLCFWHHDAFSMTAEDRSAKYAGFGFDASIWEMFPTWTIGAEL
HVIDEAIRLDIVRLNDYFETNGVTITFLPTQLAEQFMELENTSLRVLLTGGDKLKRAVKR
PYTLVNNYGPTENTVVATSTEINPEEGSLSIGRAIANTRVYILGEGNQVQPEGVAGELCV
AGRGLARGYLNKEDETAKRFVADPFVPGERMYRTGDLVKWVNGGISYIGRIDQQVKVRGY
RIELSEIEVQLAQLSEVQDAAVTAVKDKGGNTAIAAYVTPETADIEALKSALKETLPDYM
IPAFWMTLNELPVTANGKVDRKSLPEPDIEAGSGEYKAPTTDMEELLAGIWQDVLGISEI
GVSDNFFSLGGDSIKGIQMASRLNQHGWKLEMKDLFQHPTIEELTQYVERAEGKQADQGP
VEGEAILTPIQRWFFEKNFTNKHHWNQSVMLYAAKGFDPERVEKALQALIEHHDALRMVY
REEPKEVVQYNRGLDAALAQLEIIQIEGQAKDHEDRIEREAERLQSSIDLQEGGLLKAGL
FQAEDGDHLLLAIHHLVVDGVSWRILLEDFAAVYTQLEQGNEPVLPQKTHSFAEYAERLQ
DFANSKAFLKEKEYWRQLEEQTVAAKLPKDRESGDQRMKHTKTIEFSLTAEETEQLTTKV
HEAYHTEMNDILLTAFGLAMKEWTGQDRVSVHLEGHGREEIIEDLTISRTVGWFTSMYPM
VLDMKHADDLGYQLKQMKEDIRHVPNKGVGYGILRYLTAPEHKEDVAFSLQPDVSFNYLG
QFDDMSDAGLFKRSELPSGQSLSPETEKPNALDVVGYIENGKLTMSLAYHSLEFHEKTIQ
TFSDSFKAHLLGIIKHCLSQDGTELTPSDLGDDDLTLDELDKLMEIF
>WP_253137322.1_surfactin_non-ribosomal_peptide_synthetase_SrfAA_Bacillus_subtilis
MEITFYPLTDAQKRIWYTEKFYPHTSISNLAGIGKLVSADAIDYVLVEQAIQEFIRRNDA
MRLRLRLDENGEPVQYISEYRPVDIKHTDTTEDPNAIEFISQWSREETKKPLPLYDCDLF
RFSLFTIKENEVWFYANVHHVISDGISMNILGNAIMHIYLELASGSETKEGISHSFIDHV
LSEQEYAQSKRFEKDKAFWNKQFESVPELVSLKRNASAGGSLDAERFSKDVPEALHQQIL
SFCEANKVSVLSVFQSLLAAYLYRVSGQNDVVTGTFMGNRTNAKEKQMLGMFVSTVPLRT
NIDGGQAFSEFVKDRMKDLMKTLRHQKYPYNLLINDLRETKSSLTKLFTVSLEYQVMQWQ
KEEDLAFLTEPIFSGSGLNDVSIHVKDRWDTGKLTIDFDYRTDLFSREEINMICERMITM
LENALTHPEHTIDELTMISDAEKEKLLARAGGESVSYRKDMTIPELFQEKAEQLSDHPAV
VFEGRTLSYRTLHEQSARIANVLKQKGVGPDSPVAVLIERSERMITAIMGILKAGGAYVP
IDPGFPAERIQYILEDCGADFILTESKVAAPEADAELIDLDQAIAEGAEESLNADVNARN
LAYIIYTSGTTGRPKGVMIEHRQVHHLVESLQQTIYQSGSQTLRMALLAPFHFDASVKQI
FASLLLGQTLYIVPKKTVTNGAALAAYYRKNSIEATDGTPAHLQMLAAAGDFEGLKLKHM
LIGGEGLSSVVADKLLKLFKEAGTAPRLTNVYGPTETCVDASVHPVIPESAVQSAYVPIG
KALGNNRLYILDQKGRLQPEGVAGELYIAGDGVGRGYLHLPELTEEKFLQDPFVPGDRMY
RTGDVVRWLPDGTIEYLGREDDQVKVRGYRIELGEIEAVIQQAPDVAKAVVLARPDEQGN
LEVCAYVVQKPGSEFAPAGLREHAARQLPDYMVPAYFTEVTEIPLTPSGKVDRRKLFALE
VKAVSGTAYTAPRNETEKAIAAIWQDVLNVEKAGIFDNFFETGGHSLKAMTLLTKIHKET
GIEIPLQFLFEHPTIAALAEEADHRESKAFAVIEPAEKQEHYPLSLAQQRTYIVSQFEDA
GVGYNMPAAAILEGPLDIQKLERAFQGLIRRHESLRTSFVLENSTPRQNIHDSVEFNIEM
IERGGRSDEAIMASFVRTFDLAKAPLFRIGLLGLEENRHMLLFDMHHLISDGVSIGIMLE
ELARIYKGEQLPELRLQYKDYAVWQSRQAAEGYKKDQAYWKEVFAGELPVLQLLSDYPRP
PVQSFEGDRVSIKLDAGVKDRLNRLAEQNGATLYMVMLSAYYTLLSKYTGQDDIIVGTPS
AGRNHSDTEGIIGMFVNTLAIRSEVKQDETFTQLISRVRKRVLDAFSHQDYPFEWLVEDL
NIPRDVSRHPLFDTMFSLQNATAGIPAVGDLSLSLHETNFKIAKFDLTVQARETDEGIEL
DLDYSTKLFKQSTANRLLTHFARLLEDAAADPEKPISEYKLLSEEEAASQIQQFNPGRTP
YPKDKTIVQLFEEQAANTPDHTALQYEGESLTYRELNERANRLARGILSLGAGEGRTAAV
LCERSMDMIVSILAVLKSGSAYVPIDPEHPIQRMQHFFRDSGAKVLLTQRKLKALAEEAE
FKGVIVLADEEESYHADARNLALPLDSAAMANLTYTSGTTGTPKGNIVTHANILRTVKET
NYLSITEQDTILGLSNYVFDAFMFDMFGSLLNGAKLVLIPKETVLDMARLSRVIERENIS
ILMITTALFHLLVDLNPACLSTLRKIMFGGERASVEHVRKALQTVGKGKLLHMYGPSEST
VFATYHPVDELEEHTLSVPIGKPVSNTEVYILDRTGHVQPAGIAGELCVSGEGLVKGYYN
RPELTEEKFVPHPFTSGERMYKTGDLARWLPNGDIEFIGRIDHQVKIRGQRIELGEIEHQ
LQTHDRVQESVVLAVDQGAGDKLLCAYYVGEGDISSQEMREHAAKDLPAYMVPAVFIQMD
ELPLTGNGKIDRRALPIPDANVSRGVSYVAPRNGTEQKVADIWAQVLQAEQVGAYDHFFD
IGGHSLAGMKMLALVHQELGVELSLKDLFQSPTVEGLAQVIASAEKGTAASISPAEKQDT
YPVSSPQKRMYVLQQLEDAQTSYNMPAVLRLTGELDVERLNSVMQQLMQRHEALRTTFEI
KDGETVQRIWEEAECEIAYFEAPEEETERIVSEFIKPFKIDQLPLFRIGLIKHSDTEHVL
LFDMHHIISDGASVGVLIEELSKLYDGETLEPLRIQYKDYAVWQQQFIQSELYKKQEEHW
LKELDGELPVLTLPTDYSRPAVQTFEGDRIAFSLEAGKADALRRLAKETDSTLYMVLLAS
YSAFLSKLSGQDDIIVGSPVAGRSQADVSRVIGMFVNTLALRTYPKGEKTFADYLNEVKE
TALSAFDAQDYPLEDLIGNVQVQRDTSRNPLFDAVFSMQNANIKDLTMKGIQLEPHPFER
KTAKFDLTLTADETDGGLTFVLEYNTALFKQETIERWEQYWMELLDAVTDNPNQPLSSLS
LVTETEKQALLEAWKGKSLPVPTDKTVHQLFEETVQRHKDRPAVTYNGQSWTYGELNAKA
NRLARILMDCGISPDDRVGILTKPSLEMSAAVLGVLKAGAAFVPIDPDYPDQRIEYILQD
SGAKLLLKQEGISVPDSYTGDVILLDGSRTILSLPLDENDEGNPETAVTAENLAYMIYTS
GTTGQPKGVMVEHHALVNLCFWHHDAFSMTAADRSAKYAGFGFDASIWEMFPTWTIGAEL
HVIDEAIRLDIVRLNDYFETNGVTITFLPTQLAEQFMELENTSLRVLLTGGDKLKRAVKK
PYTLVNNYGPTENTVVATSTEIHPEEGSLSIGRAIANTRVYILGEGNQVQPEGVAGELCV
AGRGLARGYLNREDETAKRFVADPFVPGERMYRTGDLVKWTGGGIEYIGRIDQQVKVRGY
RIELSEIEVQLAQLSEVQDAAVTAVKDKGGNTAIAAYVTPETADIEALKSALKETLPDYM
IPAFWVTLDELPVTANGKVDRKALPEPDIEAGSGEYKAPTTDMEELLAGIWQDVLGIPEV
GVTDNFFSLGGDSIKGIQMASRLNQHGWKLEMKDLFQHPTIEELTQYVERAEGKQADQGP
VEGEVILTPIQRWFFEKNFTNKHHWNQSVMLYAKKGFDPERVEKTLQALIEHHDALRMVY
REGQEDVIQYNRGLEAASAQLEVIQIEGQAADYEDRIEREAERLQSSIDLQEGGLLKAGL
FQAEDGDHLLLAIHHLVVDGVSWRILLEDFAAVYTHLEQGNEPVLPHKTHSFAEYAERLQ
DFANSKAFLKEKEYWRQLEEQAVAAKLPKDRESGDQRMKHTKTIEFSLTAEETEQLTTKV
HEAYHTEMNDILLTAFGLAMKEWTGQDRVSVHLEGHGREEIIEDLTISRTVGWFTSMYPM
VLDMKHADDLGYQLKQMKEDIRHVPNKGVGYGILRYLTAPEHKEDVAFSIQPDVSFNYLG
QFDEMSDVGLFTRSELPSGQSLSPETEKPNALDVVGYIENGKLTMSLAYHSLEFHEKTVQ
TFSDSFKAHLLRIIEHCLSQDGTELTPSDLGDDDLTLDELDKLMEIF
>USY33217.1_surfactin_non-ribosomal_peptide_synthetase_SrfAA_Bacillus_velezensis
MEITFYPLTNAQKRIWYTEKFYPNTSISNLAGFGKLISEDGVQAHYVEKAIQEFVRRYES
MRIRLRLDDEGEPVQYVSEYRPLSIGHTDIRQAGCSADELSKWGREEAGKPLALYDQDLF
RFSVYTISENEVWFYVNVHHIISDGISMTILGNAITDIYLELSGGASEEQTEIPSFIEHV
LTEQEYVQSKRFKKDRDFWNGQFETVPELVSLKRSQADAGLDAKRFSQEIPHDLYGRIHS
FCEEHKVSVLSLFQSALITYLYKVTGRDDVVTGTFMGNRTNAKEKQMLGMFVSTVPVRTS
VDGGQSFLEFVKGRMKDLMKILRHQKYPYNLLVNDLRASKSSLSRLFTVALEYQVMQWQK
KENLSFLTDPIFSGSGTNDISIHVKERWDTGKLTIDFDYRSDIFKGEEIESVSERLITLI
EDAISSPDRIIDELILFSESEKERLLKRASGNPVNYRGEMTIPGLFEEKVKSLSDKPAVV
YEGRTLSYRTLHEQSGRIAGRLLKAGISADTPVAVLLGRSERVIAAILGILKAGGAYVPI
DPDFPADRIQYILEDSGAKAVLTEAGIQAPAADAERIDFDEAVQYETAADGVSTQSDRLA
YIIYTSGTTGRPKGVMIEHRQVHHLVQSLQQEIYQCGEQTLRMALLAPFHFDASVKQIFA
SLLLGQTLYIVPKTTVTNGSALLDYYRQNRIEATDGTPAHLQMMVAAGDVSGIELRHMLI
GGEGLSAAVAEQLMTLFHQSGRTPRLTNVYGPTETCVDASVHQMSADNGMNQQAAYVPIG
KPLGNARLYILDKHQRLQPDGTAGELYIAGDGVGRGYLNLPDLTAEKFLQDPFNGSGRMY
RTGDMARWLPDGTIEYIGREDDQVKVRGYRIELGEIETVLRKAPGAAQAVVLARPDQQGS
LDVCAYIVQEKGTEFHPAEYREYVSKHLPDYMVPAYFTKTDEIPLTPSGKADRKKLFALD
VQAVSSSEYAAPRNETEETLAVIWQEVLGMDKAGIYDHFFESGGHSLKAMTLLTKIHKQM
GVEIPLQYLFEHPTIAALADYAESRNEGSAFSAIEPAEKQASYPLSLAQQRTYIASQFED
AGVGYNMPAAAMIEGALDREKLERAFSALISRHEALRTSFQSEDGTPRQVIHEHVPFHIE
MIEARGRTNEQVMKDFVRRFDLSEAPLFRIGLQTLGHNRHMLLFDMHHLISDGVSISIML
KELADIYGGNQLPELRIQYKDYAVWQAERAKEGYKKERAYWKEVFSGELPVLQLLPDYPR
PQVQSFEGDRVSAKLPKMLRERLQKLAEKNGATLYMVLLSAYYTLLSKYSGQEDIIVGTP
SAGRNHSDTEGLIGMFVNTLALRSSVKQDQTFAGLLGHVRKQVLDAFSHQDYPFEWLTEE
LNVPRDMSRHPIFDTMFSLQNASDGIPEIGNLTLSLHETNFNIAKFDLTMQARETAEGIA
LDLDYCTKLFKRSTADRMLAHYVRLLESAAAQPDAKISEYDLLSEREALNQLQRFNPERT
AYPKEQTIVQIFEEQARKNPDRTALQFEGETLSYQQLNERANRLARHILSVVGGGKTAAV
LCERSMDMIVSIMAVLKAGSAYVPIDPEHPVQRIQHFFRDSGANVLLTQQSLKPFAEKAG
FQGVIVLADDEASYEKDSHNPALPFDSKTIANLTYTSGTTGTPKGNIVTHANILRTVKNT
NYLTVSEEDTVLGLSNYVFDAFMFDMFGSLLNGAKLVIVPKDTVLDMSRLSRVIKRENVS
ILMITTALFHLLVDMEPSCLTTLRKIMFGGERASVEHVKKALAAVGKGRLLHMYGPSEST
VFATYHPVDVIEEDTLSVPIGKPVSNTEVFIMNSAGRIQPAGIAGELCVSGEGLVEGYYN
RPELTEEKFVKHPFKEGERMYKTGDLARWLPNGDIEFIGRIDHQVKIRGQRIELGEIEHQ
LQSHDQIQECIVLAVDQGAGDKLLCAYVVGLREISSRELREHTAKDLPAYMIPSVFIQLD
ELPLTGNGKIDRRALPMPDVTAANAVSYTAPRNETEQKLADIWAEVLQMERVGVHDQFFE
IGGHSLAGMKLLALIQKTFSVQLTLKDLFTSPTVAGLAQLIEGAERKTAESIVPAAVQET
YPVSSPQKRMFVLQQLEGAETSYNMPSVLRLKGKLDAEKLKSVMKQLTERHEAFRTTFDI
KDGETVQRIWTEADINMEYYEASEEDAERIIQSFIRPFRLDQLPLVRTGLVKLAEHDHLL
LFDMHHIISDGASVGVLIDELSRLYGGETLEPLRIHYKDYAVWQQKFIQSEQYRKQEEHW
LRELDGELPVLTLPADYSRPAVQTFEGDKLVFSLTEEQTSALRSLAKQTDSTMYMVLLAS
YSAFLSKLSGQHDIIVGSPVAGRSHADLANVIGVFVNTLALRTYPEADKTFTDYLKEVKQ
TALHAFDAQDYPLEDLLQKVEVQRDTSRNPLFDAVFSMQNANAEDLVMEGIELKHHPFDR
KTAKFDLTMTAEDTDEGLTFVLEYNTALFKPETAETWKHYWLQLLEAAAENPAAKLSELS
LVNKTEKQALLNAWKGKTISVPRDKTVHRLFEETAARYANRPAAAYNGAKWTYGELNARA
NRIARILMDCGVTADERVGILTKPSLEMAAGVLGVLKAGAAFVPIDPDYPEERISYILQD
SGAKLLLTQEALGVPESYNGETILLDGSRSILSLPLDENDEANPQTETTADHLAYMIYTS
GTTGQPKGVMVEHHALVNLCFWHHDAFAMTADDKSAKYAGFGFDASIWEMFPTWTIGAEL
HVIDEAIRLDITRLNHYFEEHGVTITFLPTQLAEQFMELENTSLRMLLVGGDKLKRAVKQ
PYTIVNNYGPTENTVVATSGVINPEEGSLSIGRAIANTRVYILGDGDQVQPEGIAGELCV
AGRGLARGYLNREEETAKRFTADPFVPGERMYRTGDLVKWNAQCGIEYIGRIDQQVKVRG
YRIELSEIEVRLAQLADVHDAAVTAVEDKAGNTALCAYVAPQQDDIEALKSALKDTLPDY
MVPAFWVEMDELPVTANGKIDKKALPEPDIEAGSAAYKAPETEMETLLSDIWQEVLGLDQ
IGVSDNFFTLGGDSIKGIQMASRLNQHGYKLEMKDLFQHPTIEELVSYVERTEGKQADQG
PVEGEAELTPIQRWFFERNFTDKHHWNQSVMLHAKDGFDPEITEKTLHVLTVHHDALRMI
YREQKPYYRGLEDASVELNVFELNGPAEDHEDRIEREADRLQSSISLETGHLLKAGLFRA
EDGDHLLLAIHHLVVDGVSWRILLEDFTSVYTQLKQGNEPALPPKTHSFAEFAERIKEYA
NTKAFLKEADYWRELEKKEVCTQLPKDRQSGDQRMRHTRTVSFSLTPEQTEQLTTNVHEA
YHTEMNDILLTALGLALKEWTGEDTIGVHLEGHGREDILDGLNITRTVGWFTSMYPMILE
MKHSDDLSYQLKQMKEDIRHIPNKGVGYGILRYVTAPEHKENLSFEIDPDISFNYLGQFN
EMSDSGLFTRSGMPSGQSLSPDTEKPNALDIVGFIENGQMTMTFAYHSLEFHEKTIQSFS
DSFKGHLLKIIDHCLAQDGPELTPSDLGDDDLTLDELDKLMEIL
>WP_252206684.1_surfactin_non-ribosomal_peptide_synthetase_SrfAA_Bacillus_velezensis
MEITFYPLTNAQKRIWYTEKFYPNTSISNLAGFGKLISDDGVQAHYVEKAIQEFVRRYES
MRIRLRLDDEGEPVQYVSEYRPLTIEHTDIRQAGCSAEELSKWGRDEAGKPLALYDQDLF
RFSVYTISENEVWFYVNVHHVISDGISMTILGNAITDIYLELSGGASMEQTEIPSFIEHV
LTEQEYVQSKRFKKDRDFWNGQFETVPELVSLKRSQADAGLDAKRFSQEIPHDLYGRIHS
FCEEHKVSVLSLFQSALITYLYKVTGRDDVVTGTFMGNRTNAKEKQMLGMFVSTVPVRTS
VDGGQSFLEFVKGRMKDLMKILRHQKYPYNLLVNDLRASKSSLSRLFTVALEYQVMQWQK
KENLSFLTDPIFSGSGTNDISIHVKERWDTGKLTIDFDYRSDIFKGEEIVSVSERLITLI
EDAISSPDRIIDELTLLSESEKERLLTRASGNPVNYRGEMTIPGLFEEKVKSLSDKPAVV
YEGRTLSYRTLHEQSGRIAGRLLNAGISADSPVAVLLGRSERVIAAILGILKAGGAYVPI
DPDFPADRIQYILEDSGAKAVLTEAGIQTPVSDAERIDFDEAVQFETAADGVSTQSDRLA
YIIYTSGTTGRPKGVMIEHRQVHHLVQSLQQEIYQCGEQTLRMALLAPFHFDASVKQIFA
SLLLGQTLYIVPKTTVTNGSALLDYYRQNRIEATDGTPAHLQMMVAAGDVSGIELRHMLI
GGEGLSAAVAEQLMNLFHQSGRAPRLTNVYGPTETCVDASVHQVSADNGMNQQAAYVPIG
KPLGNARLYILDKHQRLQPDGTAGELYIAGDGVGRGYLNLPDLTAEKFLQDPFNGSGRMY
RTGDMARWLPDGTIEYIGREDDQVKVRGYRIELGEIETVLRKAPGAAQAVVLARPDQQGS
LDVCAYIVQEKGTEFHPAEYREYVSKHLPDYMVPAYFTKTDEIPLTPSGKADRKKLFALD
VQAVSSSEYAAPRNETEDTLTVIWQEVLGMDKAGIYDHFFESGGHSLKAMTLLTKIHKQM
GVEIPLQYLFEHPTIAALADYAENRNEGPAFRAIEPAEKQASYPLSLAQQRTYIASQFED
AGVGYNMPAAAVIEGALDLEKLERAFSALISRHEALRTSFQSEDGTPRQVVHEHVPFHIE
MLEARGRTNEQVMKDFVRRFDLSEAPLFRIGLQTLGHNRHMLLFDMHHLISDGVSISIML
KELADIYGGNQLPELRIQYKDYAVWQAERAKEGYKKERAYWKEVFSGELPVLQLLPDYPR
PQVQSFEGDRVSAKLPKMLRERLQKLAEKNGATLYMVLLSAYYTLLSKYSGQEDIIVGTP
SAGRNHSDTEGLIGMFVNTLALRSSVKQDQTFAGLLGHVRKQVLDAFSHQDYPFEWLTEE
LNVPRDMSRHPIFDTMFSLQNASDGIPEIGNLTLSLHETNFNIAKFDLTMQARETAEGIA
LDLDYCTKLFKRSTADRMLAHYVRLLESAAAQPDAKISEYDLLSEREALNQLQRFNPERT
AYSKEQTIVQIFEEQARKNPDRTALQFEGETLSYQQLNERANRLARHILSVGGGGETAAV
LCERSMDMIVSIMAVLKAGSAYVPIDPEHPVQRIQHFFRDSGAKVLLTQQSLKPLAEKAG
FQGAIVLADDEASYEKDSRNPALPFDSSTIANLTYTSGTTGTPKGNIVTHANILRTVKNT
NYLTVSEEDTVLGLSNYVFDAFMFDMFGSLLNGAKLVIVPKDTVLDMSRLSRVIKRENVS
ILMITTALFHLLVDMEPSCLTTLRKIMFGGERASVEHVKKALAAVGKGRLLHMYGPSEST
VFATYHPVDVIEEDTLSVPIGKPVSNTEVFIMNSAGRIQPAGIAGELCVSGEGLVEGYYN
RPELTEEKFVKHPFKEGERMYKTGDLARWLPNGDIEFIGRIDHQVKIRGQRIELGEIEHQ
LQSHDQIQECIVLAVDQGAGDKLLCAYFVGLREISSRELREHTAKDLPAYMIPSVFIQLD
ELPLTGNGKIDRRALPMPDVTAANAVSYTAPRNETEQKLADIWAEVLQMERVGVHDQFFE
IGGHSLAGMKLLALIQKTFGVQLTLKDLFTSPTAAGLAQLIEGAERKAAESIAPAAERET
YPVSSPQKRMFVLQQLEGAETSYNMPSVLRLKGKLDAEKLKSVMKQLTERHEAFRTTFDI
KDGETVQRIWAEAYIDMEYYEASEEDAERIIQSFIRPFRLDQLPLVRTGLVKLAEHDHLL
LFDMHHIISDGASVGVLIDELSRLYGGETLEPLRIHYKDYAVWQQKFIQSEQYRKQEEHW
LRELDGELPVLTLPADYSRPAVQTFEGDKLVFSLTEEQTSALRSLAKQTDSTMYMVLLAS
YSAFLSKLSGQHDIIVGSPVAGRSHADLANVIGVFVNTLALRTYPEADKTFTDYLKEVKQ
TALHAFDAQDYPLEDLLQKVEVQRDTSRNPLFDAVFSMQNANAEDLVMEGIELKHHPFDR
KTAKFDLTMTAEDTDEGLTFVLEYNTALFKPETAETWKHYWLQLLKAATENPAAKLSELS
LVNETEKQALLNAWKGKTISVPQDKTVHRLFEETAARYANRPAAAYNGAKWTYGELNARA
NRIARILIDCGVTADERVGILTKPSLEMAAGVLGVLKAGAAFVPIDPDYPQERISYILQD
SSAKLLLTQEALDVPDGYTGDTILLDGGHSILSLPLDENDEANPQTETTADHLAYMIYTS
GTTGQPKGVMVEHHALVNLCFWHHDAFAMTADDKSAKYAGFGFDASIWEMFPTWTIGAEL
HVIDEAIRLDITRLNHYFEEHGVTITFLPTQLAEQFMELENTSLRMLLVGGDKLKRAVKQ
PYTIVNNYGPTENTVVATSGVINPEEGSLSIGRAIANTRAYILGDGDQVQPEGIAGELCV
AGRGLARGYLNREEETAKRFTADPFVPGERMYRTGDLVKWNAQSGIEYIGRIDQQVKVRG
YRIELSEIEVRLAQLADVHDAAVTAVEDKAGNTALCAYVAPRQDDIEALKAALKDTLPDY
MVPAFWVEMDELPVTANGKIDKKALPEPDIEAGSAAYKAPETEMETLLSDIWEEVLGLDQ
IGVSDNFFTLGGDSIKGIQMASRLNQHGYKLEMKDLFQHPTIEELVSYVERTEGKQADQG
PVEGEAELTPIQRWFFEKNFTDKHHWNQSVMLHAKDGFDPEITEKTLHVLTVHHDALRMI
YREQKPYYRGLEDASVELNVFELNGPAEDHEDRIEREADRLQSSISLETGHLLKAGLFRA
EDGDHLLLAIHHLVVDGVSWRILLEDFTSVYTQLKQGNEPALPPKTHSFAEFAERIKEYA
NTKAFLKEADYWRGLEEKEVCTQLPKDRQSGDQRMRHTRTVSFSLTPEQTEQLTTNVHEA
YHTEMNDILLTALGLALKEWTGEDTIGVHLEGHGREDILDGLNITRTVGWFTSMYPMILE
MKHADDLSYQLKQMKEDIRHIPNKGVGYGILRYVTAPEHKEGLSFEIDPDISFNYLGQFN
EMSDSGLFTRSGMPSGQSLSPDTEKPNALDIVGFIENGQMTMTFAYHSLEFHEKTIQSFS
DSFKGHLLKIIDHCLAQDGPELTPSDLGDDDLTLDELDKLMEIL
>WP_252687503.1_surfactin_non-ribosomal_peptide_synthetase_SrfAA_Bacillus_vallismortis
MEITFYPLTDAQKRIWYTETFYPHTSISNLAGIGKLVSTEKVDWVLVEEAIQTFIRRNDA
MRLRLRLDESGEPVQYISEYRPVDIKHTDTTGDPNAIEFISQWSREETKKPLPLYECDLF
RFSTFTINENEVWFYVNVHHVISDGISMNILGNAIMHIYLELAGRSETNEGISHSFIDHV
LSEQDYAQSKRFEKDKAFWNKQFETVPELVSLKRNDSVGGSLDAERFSKDVPEALHQQIL
SFCEENKVSVLSVFQSVLAAYLYRVSGQNDVVTGTFMGNRTNAKEKQMLGMFVSTVPLRT
NVDGGQAFLDFVKDRMKDLMKTLRHQKYPYNLLINDLRETKSSLTKLFTVSLEYQVMQWQ
KEEDLAFLTEPIFSGSGLNDVSIHVKDRWDTGKLTIDFDYRTDLFSREEINTVCERMITM
IEDALTHPDHTIDDLTLVSEAEKEKLLERADGESVSYRKDMTIPELFQEKAELLADQPAV
VFEDRTLSYQTLHEQSSRIANLLKQKGVGPDSPVAVLLDRSERMITSIMGILKAGGAYVP
IDPAFPAERIHYILEDCGADFILTESKVAAPVSDAELIDFDQAIAEGAVDSLNADVNARN
LAYIIYTSGTTGRPKGVMIEHRQVHHLVESLQKTIYQGDSQTLRMALLAPFHFDASVKQI
FASLLLGQTLYIVPKKTVTNGAALAAYYRRHSIEATDGTPAHLQMLVAAGDFEGLKLKHL
LIGGEGLSSVVADKLLKLFEEAGTSPRLTNVYGPTETCVDASVHPVIPESAVQSAYVPIG
KALGNNRLYILDQKGRLQPEGVAGELYIAGDGVGRGYLHLPELTAEKFLQDPFVPGNRMY
RTGDVVRWLPDGTIEYLGREDDQVKVRGYRIELGEIEAVIQQAPDVAKAVVLARPDEQGN
LEVCAYVVQKTGSDFAPARLREHAARQLPDYMVPAYFTEVTEIPLTPSGKVDRRKLFALE
VKAVSGTAYTAPRNEMEKAIAVIWQDVLNVEKAGIFDNFFETGGHSLKAMTLLTKIHKET
GAHIPLQFLFEYPTIASLAEEAGHRESRAFAAIEPAEKQEHYPLSLAQQRTYIVSQFEDA
GVGYNMPAAAILEGPLEIQKLEFAFQELIRRHESLRTSFILENSTPRQTIHDSVDFHIEM
MDRNGRSDETVMTSFVRRFDLAKAPLFRIGLMELGENRHMMLFDMHHLISDGVSIGIILE
ELARIYKGEQLPQLRIQYKDYAVWQSGQAAEGYQKDRAYWKEVFAGELPVLQLLSDYPRP
PVQSFEGDRVSIKLDAGLKDRLHRLAEQNGGTLYMVMLSAYYTLLSKYTGHDDIVVGTPS
AGRNHSDTEGIVGMFVNTLAIRGEVKQDETFTQLIARVRKQVLDAFSHQDYPFEWLVEDL
NIPRDVSRHPLFDTMFSLQNATEGIPAVGDLSLSVHETNFNIAKFDLTMQARETDEGIEL
DLDYSTKLFKQSTADRLLNHFACLLEDAAAEPEKQISDYKLLSKEEAAVQIQQFNPGRTP
YPKDKTIVQLFEEQAAKTPDHPALQYEGESLTYRELNERANRLARGILSLGAGEGRTAAV
LCERSMDMIVSILAVLKAGSAYVPIDPEHPIQRMQHFFRDSGAKVLLTQKKVKALAEEAA
FSGVIVLADEEESYHADAQNLALPLDSAAVANLTYTSGTTGTPKGNIVTHANILRTVKET
NYLSITEQDTILGLSNYVFDAFMFDMFGSLLNGAKLVLIPKETVLDMARLSRIIERENIS
ILMITTALFHLLVDLNPACLSTLRKIMFGGERASVEHVRKALQTVGKDKLLHMYGPSEST
VFATYHPVDELEEDTLSVPIGKPVSNTEVYILDRAGHIQPAGIAGELCVSGEGLVKGYFN
RPELTEEKFVPHPFTSGERMYKTGDLARWLPNGDIEFIGRIDHQVKIRGQRIELGEIEHQ
LQTHDRVQETVVLAVDQGAGDKLLCAYFVGEGDISSQELREHAAKDLPAYMVPAVFIQMD
ELPLTGNGKIDRRALPLPDANVSTGVSYVAPRNETEEKLADIWAQVLQVQQVGAYDHFFD
IGGHSLAGMKMLALVHQELGVELSLKDLFQSPTVEGLAQVIASSEKGTAISISPAKKQDT
YPVSSPQKRMYVLQQLEGAQTSYNMPAVLRLTGELDVERLNSVMQQLMQRHEAFRTTFEM
KDGETVQRIWEEAECEMAYFEAAEEETERIVSEFIRPFKIDRLPLFRMGLIKHSDTEHVL
LFDMHHIISDGASVGVLIEELSKLYDGETLEPLRIQYKDYAVWQQQFIQSELYKKQEEHW
LKELEGELPVLTLPTDYSRPAVQTFAGDRIAFSLEAGKIDALRRLAKETDSTLYMVLLAS
YSAFLSKLSGQHDIIVGSPIAGRSQADVNRVIGMFVNTLALRTYPKGEKTFADYLSEVKE
TALSAFRAQDYPLEDLIGNLQVQRDTSRNPLFDAVFSMQNANIKDLTMKGIQLEPHPFER
KTAKFDITLTADETGGGLTFVLEYNTALFKPETIERWKQYWMQLLDAFTGNPNQPLSSLS
LVTEQEKQTLLEAWKGKTLSVPTDKTVHQLFEETARRHKDRLAVTYKDQSWTYGELNAKA
NRLARILIDCGISADERVGVLSKPSLEMAAAVLGVLKAGAAFVPIDPDYPDQRIDYILQD
SGAKLLLKQEGISVPDSYKGDIVLLDGNRTILSLPLDENDEENPLTATKAENLAYMIYTS
GTTGQPKGVMVEHHALVNLCFWHHDAFNMTAEDRSAKYAGFGFDASIWEMFPTWTIGAEL
HVIDEAIRLDIVRLNDYFETHGVTITFLPTQLAEQFMELENTSLRVLLTGGDKLKRAVKQ
PYTLVNNYGPTENTVVATSTEINPEEGSLSIGQAIANTRVYILGAGNQVQPEGVAGELCV
AGRGLARGYLNKEDETAKRFVADPFIPGERMYRTGDLVKWVNGGIEYIGRIDQQVKVRGY
RIELSEIEVQLAQLSEVQDAAVTAVKDKGGNTAIAAYVTPETADIEALKSELKETLPDYM
IPAFWMTLNELPVTANGKVDRKALPEPDIEAGSGEYKAPATDMEELLVGIWQDVLGISEV
GVSDNFFSMGGDSIKGIQMASRLNQHGWKLEMKDLFQHPTIEELTQYVERAEGKQADQGP
VEGEVILTPIQRWFFEKNFTNKHHWNQSVMLHAAKGFDPERVEKTLQALIEHHDALRMVY
REEPKEVVQFNRGLESASTQLEIIHIQGRAKDHEDRIEREAERLQSSIDLKEGGLLKAGL
FQAEDGDHLLLAIHHLVVDGVSWRILLEDFAAVYTQLEQDNEPVLPQKTHSFAEYAERLQ
DFANSKAFLKEKEYWRQLEEQTVAVKLPKDRESGDQRMKHTKTIEFSLTAEETEQLTTKA
HEAYHTEMNDMLLTAFGLAMKEWTGQDRVSVHLEGHGREEIIEDLTISRTVGWFTSMYPM
VLDMKHADDLGYQLKQMKEDIRHVPNKGVGYGILRYLTAPEHKEDVAFSIQPDVSFNYLG
QFDDMSDAGLFKRSELPSGQSLSPETEKPNALDVVGYIENGKLTMSLAYHSHEFHEKTIQ
TFSDSFKAHLLRIIQHCLSQDGTELTPSDLGDDDLTLDELDKLMEIF
>WP_139890340.1_MULTISPECIES:_surfactin_non-ribosomal_peptide_synthetase_SrfAA_Bacillus_amyloliquefaciens_group
MEITFYPLTNAQKRIWYTEKFYPNTSISNLAGFGKLISDDGVQAHYVEKAIQEFVRRYES
MRIRLRLDDEGEPVQYVSDYRPLTIEHTDIRQAGCSAEELSKWGRDEASKPLALYDQDLF
RFSVYTISENEVWFYVNVHHIISDGISMTILGNAITDIYLELSGGASMEQTEIPSFIEHV
LTEQEYVQSKRFKKDRDFWNGQFETVPELVSLKRSQADAGLDAKRFSQEIPHDLYGRIHS
FCEEHKVSVLSLFQSALITYLYKVTGRDDVVTGTFMGNRTNAKEKQMLGMFVSTVPVRTS
VDGGQSFLEFVKGRMKDLMKILRHQKYPYNLLVNDLRASKSSLSRLFTVALEYQVMQWQK
KENLSFLTDPIFSGSGTNDISIHVKERWDTGKLTIDFDYRSDIFKGEEIVSVSERLITLI
EDAISSPDRIIDELTLLSESEKERLLTRASGNPVNYRGEMTIPGLFEEKVKSLSDKPAVV
YEGRTLSYRTLHEQSGRIAGRLLNAGISADSPVAVLLGRSERVIAAILGILKAGGAYVPI
DPDFPADRIQYILEDSGAKAVLTEAGIQAPAADAERIDFDEAVQFETAADGVSTQSDRLA
YIIYTSGTTGRPKGVMIEHRQVHHLVQSLQQEIYQCGEQTLRMALLAPFHFDASVKQIFA
SLLLGQTLYIVPKTTVTNGSALLDYYRQNRIEATDGTPAHLQMMVAAGDVSGIELRHMLI
GGEGLSAAVAEQLMNLFHQSGRAPRLTNVYGPTETCVDASVHQVSADNGMNQQAAYVPIG
KPLGNARLYILDKHQRLQPDGTAGELYIAGDGVGRGYLNLPDLTAEKFLQDPFNGSGRMY
RTGDMARWLPDGTIEYIGREDDQVKVRGYRIELGEIETVLRKAPGAAQAVVLARPDQQGS
LDVCAYIVQEKGTEFHPAEYREYVSKHLPDYMVPAYFTKTDEIPLTPSGKADRKKLFALD
VQAVSSSEYAAPRNETEETLTVIWQEVLGMDKAGIYDHFFESGGHSLKAMTLLTKIHKQM
GVEIPLQYLFEHPTIAALADYAENRNEGPAFRAIEPAEKQASYPLSLAQQRTYIASQFED
AGVGYNMPAAAVIEGALDLEKLERAFSALISRHEALRTSFQSEDGTPRQVVHEHVPFHIE
MLEARGRTNEQVMKDFVRRFDLSEAPLFRIGLQTLGHNRHMLLFDMHHLISDGVSISIML
KELADIYGGNQLPELRIQYKDYAVWQAERAKEGYKKERAYWKEVFSGELPVLQLLPDYPR
PQMQSFEGDRVSAKLPKMLRERLQKLAEKNGATLYMVLLSAYYTLLSKYSGQEDIIVGTP
SAGRNHSDTEGLIGMFVNTLALRSSVKQDQTFAGLLGHVRKQVLDAFSHQDYPFEWLTEE
LNVPRDMSRHPIFDTMFSLQNASDGIPEIGNLTLSLHETNFNIAKFDLTMQARETAEGIA
LDLDYCTKLFKRSTADRMLAHYVRLLESAAAQPDAKISEYDLLSEREALNQLQRFNPERT
AYPKEQTIVQIFEEQARKNPDRTALQFEGETLSYQQLNERANRLARHILSVGGGGKTAAV
LCERSMDMIVSIMAVLKAGSAYVPIDPEHPVQRIQHFFRDSGAKVLLTQQSLKPLAEKAG
FQGAIVLADDEASYEKDSRNPALPFDSSTIANLTYTSGTTGTPKGNIVTHANILRTVKNT
NYLTVSEEDTVLGLSNYVFDAFMFDMFGSLLNGAKLVIVPKDTVLDMSRLSRVIKRENVS
ILMITTALFHLLVDMEPSCLTTLRKIMFGGERASVEHVKKALAAVGKGRLLHMYGPSEST
VFATYHPVDVIEEDTLSVPIGKPVSNTEVFIMNSAGRIQPAGIAGELCVSGEGLVEGYYN
RPELTEEKFVKHPFKEGERMYKTGDLARWLPNGDIEFIGRIDHQVKIRGQRIELGEIEHQ
LQSHDQIQECIVLAVDQGAGDKLLCAYFVGLREISSRELREHTAKDLPAYMIPSVFIQLD
ELPLTGNGKIDRRALPMPDVTAANAVSYTAPRNETEQKLADIWAEVLQMERVGVHDQFFE
IGGHSLAGMKLLALIQKTFGVQLTLKDLFTSPTAAGLAQLIEGAERKTAESIAPAAERET
YPVSSPQKRMFVLQQLEGAETSYNMPSVLRLKGKLDAEKLKSVMKQLTKRHEAFRTTFDI
KDGETVQRIWAEAYIDMEYYEASEEDAERIIQSFIRPFRLDQLPLVRTGLVKLAEHDHLL
LFDMHHIISDGASVGVLIDELSRLYGGETLEPLRIHYKDYAVWQQKFIQSEQYRKQEEHW
LRELDGELPVLTLPADYSRPAVQTFEGDKLVFSLTEEQTSALRSLAKQTDSTMYMVLLAS
YSAFLSKLSGQHDIIVGSPVAGRSHADLANVIGVFVNTLALRTYPEADKTFTDYLKEVKQ
TALHAFDAQDYPLEDLLQKVEVQRDTSRNPLFDAVFSMQNANAEDLVMEGIELKHHPFDR
KTAKFDLTMTAEDTDEGLTFVLEYNTALFKPETAETWKHYWLQLLKAATENPAAKLSELS
LVNETEKQALLNAWKGKTISVPQDKTVHRLFEETAARYANRPAAAYNGAKWTYGELNARA
NRIARILIDCGVTADERVGILTKPSLEMAAGVLGVLKAGAAFVPIDPDYPQERISYILQD
SSAKLLLTQEALDVPDGYTGDTILLDGGHSILSLPLDENDEANPQTETTADHLAYMIYTS
GTTGQPKGVMVEHHALVNLCFWHHDAFAMTADDKSAKYAGFGFDASIWEMFPTWTIGAEL
HVIDEAIRLDITRLNHYFEEHGVTITFLPTQLAEQFMELENTSLRMLLVGGDKLKRAVKQ
PYTIVNNYGPTENTVVATSGVINPEEGSLSIGRAIANTRAYILGDGDQVQPEGIAGELCV
AGRGLARGYLNREEETAKRFTADPFVPGERMYRTGDLVKWNAQSGIEYIGRIDQQVKVRG
YRIELSEIEVRLAQLADVHDAAVTAVEDKAGNTALCAYVAPRQDDIEALKAALKDTLPDY
MVPAFWVEMDELPVTANGKIDKKALPEPDIEAGSAAYKAPETEMETLLSDIWEEVLGLDQ
IGVSDNFFTLGGDSIKGIQMASRLNQHGYKLEMKDLFQHPTIEELVSYVERTEGKQADQG
PVEGEAELTPIQRWFFEKNFTDKHHWNQSVMLHAKDGFDPEITEKTLHVLTVHHDALRMI
YREQKPYYRGLEDASVELNVFELNGPAEDHEDRIEREADRLQSSISLETGHLLKAGLFRA
EDGDHLLLAIHHLVVDGVSWRILLEDFTSVYTQLKQGNEPALPPKTHSFAEFAERIKEYA
NTKAFLKEADYWRGLEEKEVCTQLPKDRQSGDQRMRHTRTVSFSLTPEQTEQLTTNVHEA
YHTEMNDILLTALGLALKEWTGEDTIGVHLEGHGREDILDGLNITRTVGWFTSMYPMILE
MKHADDLSYQLKQMKEDIRHIPNKGVGYGILRYVTAPEHKEGLSFEIDPDISFNYLGQFN
EMSDSGLFTRSGMPSGQSLSPDTEKPNALDIVGFIENGQMTMTFAYHSLEFHEKTIQSFS
DSFKGHLLKIIDHCLAQDGPELTPSDLGDDDLTLDELDKLMEIL
>USQ54097.1_surfactin_non-ribosomal_peptide_synthetase_SrfAA_Bacillus_velezensis
MEITFYPLTNAQKRIWYTEKFYPNTSISNLAGFGKLISEDGVQAHYVEKAIQEFVRRYES
MRIRLRLDDEGEPVQYVSEYRPLSIGHTDIRQAGCSADELSKWGREEAGKPLALYDQDLF
RFSVHTISENEVWFYANVHHIISDGISMTILGNAITDIYLELSGGTSEEQTEIPSFIEHV
LTEQEYVQSKRFKKDRDFWNGQFETVPELVSLKRSQADAGLDAKRFSQEIPHDLYGRIHS
FCEEHKVSVLSLFQSALITYLYKVTGRDDVVTGTFMGNRTNAKEKQMLGMFVSTVPVRTN
VDGGQSFLEFVKGRMKDLMKILRHQKYPYNLLVNDLRASKSSLSRLFTVALEYQVMQWQK
KENLSFLTDPIFSGSGTNDISIHVKERWDTGKLTIDFDYRSDIFKGEEIESVSERLITLI
EDAISSPDRIIDELTLLSESEKERLLKRASGNPVNYRGEMTIPGLFEEKVKSLSDKPAVV
YEGRTLSYRTLHEQSGRIAGRLLQAGISADSPVAVLLGRSERVIAAILGILKAGGAYVPI
DPDFPADRIQYILEDSGAKAVLTEAGIQAPAADAERIDFDEAVQYETAADGVSTQSDRLA
YIIYTSGTTGRPKGVMIEHRQVHHLVQSLQQEIYQCGEQTLRMALLAPFHFDASVKQIFA
SLLLGQTLYIVPKTTVTNGSALLDYYRQNRIEATDGTPAHLQMMVAAGDVSGIELRHMLI
GGEGLSAAVAEQLMALFHQSGRTPRLTNVYGPTETCVDASVHQVSADNGMNQQAAYVPIG
KPLGNARLYILDKHQRLQPDGTAGELYIAGDGVGRGYLNLPDLTAEKFLQDPFNGNGRMY
RTGDMARWLPDGTIEYIGREDDQVKVRGYRIELGEIETVLRKAPGAAQAVVLARPDQQGS
LDVCAYIVQEKGTEFHPAEYREYVSKHLPDYMVPAYFTKTDEIPLTPSGKADRKKLFALD
VQAVSSSEYAAPRNETEETLAVIWQEVLGMDKAGIYDHFFESGGHSLKAMTLLTKIHKQM
GVEIPLQYLFEHPTIAALADYAENRNEGPAFSAIEPAEKQASYPLSLAQQRTYIASQFED
AGVGYNMPAAAMIEGALDREKLERAFSALISRHEALRTSFQSEDGTPRQVIGEHVPFHIE
MIEARGRTNEQVMKDFVRRFDLSEAPLFRIGLQTLGHNRHMLLFDMHHLISDGVSISIML
KELADIYGGNQLPELRIQYKDYAVWQAERAKEGYKKERAYWKEVFSGELPVLQLLPDYPR
PQVQSFEGDRVSAKLPKMLRERLQKLAEKNGATLYMVLLSAYYTLLSKYSGQEDIIVGTP
SAGRNHSDTEGLIGMFVNTLALRSSVKQDQTFAGLLGHVRKQVLDAFSHQDYPFEWLTEE
LNVPRDMSRHPIFDTMFSLQNASDGIAEIGNLTLSLHETNFNIAKFDLTMQARETAEGIA
LDLDYCTKLFKRSTADRMLAHYVRLLESAAAQPDAKISEYDLLSEREALNQLQRFNPERT
VYPKDQTIVQIFEEQVRKNPDRTALQFEGETLSYQQLNERANRLARHILSVGGGGKTAAV
LCERSMDMIVSIMAVLKAGSAYVPIDPEHPVQRIQHFFCDSGANVLLTQQSLKPIAEKAG
FQGVIVLADDEASYEKDSRNPALPFDSKTIANLTYTSGTTGTPKGNIVTHANILRTVKNT
NYLTVSEEDTVLGLSNYVFDAFMFDMFGSLLNGAKLVIVPKDTVLDMSRLSSVIKRENVS
ILMITTALFHLLVDMEPSCLTTLRKIMFGGERASVEHVKKALAAVGKGRLLHMYGPSEST
VFATYHPVDVIEEDTLSVPIGKPVSNTEVFIMNSAGRIQPAGIAGELCVSGEGLVEGYYN
RPELTEEKFVKHPFKEGERMYKTGDLARWLPNGDIEFIGRIDHQVKIRGQRIELGEIEHQ
LQSHDQIQECIVLAVDQGAGDKLLCAYVVGLREISSRELREHTAKDLPAYMIPSVFIQLD
ELPLTGNGKIDRRALPMPDVTAANAVSYTAPRNETEQKLADIWAEVLQMERVGVHDQFFE
IGGHSLAGMKLLALIQKTFGVQLTLKDLFTSPTAAGLAQLIEGAERKAAESIAPAAERET
YPVSSPQKRMFVLQQLEGAETSYNMPSVLRLKGKLDAEKLKSVMKQLTERHEAFRTTFDI
QDGETVQRIWTEADIDMEYYEASEEDAERIIQSFIRPFRLDQLPLVRTGLVKLAEHDHLL
LFDMHHIISDGASVGVLIDELSRLYGGETLEPLRIHYKDYAVWQQKFIQSEQYRKQEEHW
LRELDGELPVLTLPADYSRPAVQTFEGDKLVFSLTEEQTSALRSLAKQTDSTMYMVLLAT
YSAFLSKLSGQHDIIVGSPVAGRSHADLANVIGVFVNTLALRTYPEADKTFTDYLKEVKQ
TALHAFDAQDYPLEDLLQKVEVQRDTSRNPLFDAVFSMQNANAEDLVMEGIELKHHPFDR
KTAKFDLTMTAEDTDEGLTFVLEYNTALFKPETAETWKHYWLQLLEAAAENPAAKLSELS
LVNKTEKQALLNAWKGKTISVPRDKTVHRLFEETAARYANRPAAAYNGAKWTYGELNARA
NRIARILMDCGVTADERVGILTKPSLEMAAGVLGVLKAGAAFVPIDPDYPEERISYILQD
SGAKLLLTQEALDVPESYNGETILLDGRRSILSLPLDENDEANPQTETTADHLAYMIYTS
GTTGQPKGVMVEHHALVNLCFWHHDAFAMTADDKSAKYAGFGFDASIWEMFPTWTIGAEL
HVIDEAIRLDITRLNHYFEENGVTITFLPTQLAEQFMELENTSLRMLLVGGDKLKRAVKQ
PYTIVNNYGPTENTVVATSGVINPEEGSLSIGRAIANTRVYILGDGDQVQPEGIAGELCV
AGRGLARGYLNREEETAKRFTADPFVPGERMYRTGDLVKWNAQCGIEYIGRIDQQVKVRG
YRIELSEIEVRLAQLADVHDATVTAVEDKAGNTALCAYVAPQQDDIETLKSALKDTLPDY
MVPAFWVEMDELPVTANGKIDKKALPEPDIEAGSAAYKAPETEMETLLSDIWQEVLGLDQ
IGVSDNFFTLGGDSIKGIQMASRLNQHGYKLEMKDLFQHPTIEELVSYVERTEGKQADQG
PVEGEAALTPIQRWFFERNFTDKHHWNQSVMLHAKDGFDPEVTEKTLHVLTVHHDALRMI
YREQKPYYRGLEDASVELNVFELNGPAEDHEDRIEREADRLQSSISLETGHLLKAGLFRA
EDGDHLLLAIHHLVVDGVSWRILLEDFTSVYTQLKQGNEPALPPKTHSFAEFAERIKEYA
NTKAFLKEADYWRELEEKEVCTQLPKDRQSGDQRMRHTRTVSFSLTPEQTEQLTTNVHEA
YHTEMNDILLTALGLALKEWTGEDTIGVHLEGHGREDILDGLNITRTVGWFTSMYPMILE
MKHADDLSYQLKQMKEDIRHIPNKGVGYGILRYVTAPEHKENLSFEIDPDISFNYLGQFN
EMSDSGLFTRSGMPSGQSLSPDTEKPNALDIVGFIENGQMTMTFAYHSLEFHEKTIQSFS
DSFKGHLLKIIDHCLAQDGPELTPSDLGDDDLTLDELDKLMEIL
>USP95876.1_surfactin_non-ribosomal_peptide_synthetase_SrfAA_Bacillus_vallismortis
MEITFYPLTDAQKRIWYTEKFYPHTSISNLAGIGKLVSTEKVDWVLVEQAIQEFIRRNHA
MRLRLRLDENGEPVQYISEYRPVDIKHTDTTGDSNAIEFISQWSREETKKPLPLYECDLF
RFSTFTIKENEVWFYVNVHHVISDGISMNILGNAIMRIYLELAGRSETNEGISHSFIDHV
LSEQDYAQSKRFEKDKAFWNKQFGTVPELVSLKGNASGGGSLDAERFSKDVPEALHQQIL
SFCEANKVSVLSVFQSVLAAYLYRVSGQNDVVTGTFMGNRTNAKEKQMLGMFVSTVPLRT
NIDGGQAFLDFVKDRMKDLMKTLRHQKYPYNLLINDLRETKSSLTKLFTVSLEYQVMQWQ
KEEELAFLTEPIFSGSGLNDVSIHVKDRWDTGKLTIDFDYRTDLFSREEINIVCERMIAM
LENALSHPDHTIDELTLISEAEKEKLFARAGGEPVSYRKGMTIPELFQEQAELLSDHPAV
VFEDRTLSYRTLHEQSARIANVLKQKGVGPDRPVAVLIERSERMITSIMGILKAGGAYVP
IDPGFPAERVQYILEDCGPDVILTESGIAAPATDAELIDFDQAIAEGADEIPAADINARN
LAYIIYTSGTTGRPKGVMIEHRQVHHLVESLQQTIYQNGSQTLRMALLAPFHFDASVKQI
FASLLLGQTLYIVPKKTVTNGSALAAYYRRHNIEATDGTPAHLQMLIAAGDLSGLKLKHM
LIGGEGLSSVVADKLLKLFKEAGASPCLTNVYGPTETCVDASVHPVIPESAVQSAYVPIG
KALGNNRLYILDQKGRLQPEGVAGELYIAGDGVGRGYLHLPELTAEKFLQDPFVPSDRMY
RTGDVVRWLPDGTIEYLGREDDQVKVRGYRIELGEIEAVIQQAPDVAKAVVLARPDEQGN
LEVSAYVVQKPGSKFAPASLREHAARQLPDYMVPAYFTEMTEIPLTPSGKVDRRQLFALE
VKAVSSTAYTAPRNETENAIAAIWQDVLNVEKAGIFDNFFETGGHSLKAMTLLTKIHKET
GADIPLQYLFEHPTIAALAEEAEHRESRTFSAIKPAEKQEHYPLSLAQQRTYIVSQFEDA
GVGYNMPAAAILEGPLEVQKLERAFQGLIRRHESLRTSFVLENSTPSQKIHDSVDFNIEV
IERGGRSEEAIMTSFVRRFDLAKAPLFRIGLMELEENRHMLLFDMHHLISDGVSIGIILE
ELARIYKGEQLPELRLQYKDYAVWQSGQAAEGYRKDGAYWKEVFAGELPVLQLLSDYPRP
PVQSFEGDRVSIKLDAGLKDRLNRLAEQNGATLYMVMLSAYYTLLSKYTGQDDIIVGTPS
AGRNHSDTEGIVGMFVNTLAIRSEVKQDETFTHLITRVRKQVLDAFSHQDYPFEWLVEDL
NIPRDVSRHPLFDTMFSLQNATEGIPSVGDLALSVHETNFKIAKFDLTVQARETDEGIEL
DLDYSTKLFKQSTAERLLNHFARVLEDAAAEPEKQISEYKLLSEEEAASQIQQFNPGRTL
YPKDKTIVQLFEEQAAKTPNYPALQYEGESLTYRELNERANRLARGILSCGAGEGRTAAV
LCERSMDMIVSILAVLKAGSAYVPIDPEHPVQRMQHFFRDSGAKVLLTQKKLKALAEEAE
FGGVIVLADEEESYHADAQNLALPLQSTAMANLTYTSGTTGTPKGNIVTHANILRTVKET
NYLSITEQDTILGLSNYVFDAFMFDMFGSLLNGAKLVLIPKETVLDMARLSRVIERENIS
ILMITTALFHLLVDMNPACLSTLRKIMFGGERASVEHVRKALQTVGKGKLLHMYGPSEST
VFATYHPVNELEEHTLSVPIGKPVSNTEVYILDRAGHAQPAGIAGELCVSGEGLVKGYYN
RPELTEEKFVPHPFTSGERMYKTGDLARWLPNGDIEFIGRIDHQVKIRGQRIELGEIEHQ
LQTHDRVQETVVLAVDQGAGDKLLCAYFVAEGEISSQELREHAAKDLPAYMVPAVFIQMD
ELPLTGNGKIDRRALSLPDASVSRGVSYVAPRNETEQKVANIWEQVLQAEKVGVYDQFFD
IGGHSLAGMKMLALVHQELGVELSLKDLFQSPTVEGLAQVIVSSEKGAAISISPAKKQDT
YPVSSPQKRMYVLQQLEGAQTSYNMPAVLRLAGELDVERLNSVMQQLMQRHEAFRTTFEI
KNGETVQRIWEEAECEMAYFEAAEEETERIVSEFIKPFQIDRLPLFRMGLIKLSETEHLL
LFDMHHIISDGASVGVLIEELSKLYDGETLEPLSIQYKDYAVWQQQFIQSELYKKQEDHW
LKELNGELPVLTLPTDCSRPAVQTFEGDRIAFSLEAGKADALRRLAKETDSTLYMVLLAS
YSAFLSKLSGQHDIIVGSPVAGRSQTDVSRVIGMFVNTLALRTYPKGEKTFADYLSEVKE
TALNAFDAQDYPLEDLIGNLQVQRDTSRNPLFDAVFSMQNANIKDLTMKGIQLEPHPFER
KTAKFDITLTADETDGGLTFVFEYNTALFKPETIERWKRYWMQLLDAVTDNPNQPLSSLS
LVTETEKQTLLEAWKGKTLPVPTDKTVHQLFEETAQRHKDRPAVTYNGQSWTYGELNAKA
NRLARILIDCGISADERVGVLTKPSLEMSAAVLGVLKAGAAFVPIDPDYPDQRIDYILQD
SGAKILLKQEGISVPDSFLGEVILLDGDRTILSLPLDENDEEDPLTATKTENLAYMIYTS
GTTGQPKGVMVEHHALVNLCFWHHDAFSMTAEDRSAKYAGFGFDASIWEMFPTWTIGAEL
HVIDEAIRLDIVRLNDYFETNGVTITFLPTQLAEQFMELENTSLRVLLTGGDKLKRAVKR
PYTLVNNYGPTENTVVATSTEINPEEGSLSIGRAIANTRVYILGEGNQVQPEGVAGELCV
AGRGLARGYLNKEDETAKRFVADPFVPGERMYRTGDLVKWVNGGISYIGRIDQQVKVRGY
RIELSEIEVQLAQLSEVQDAAVTAVKDKGGNTAIAAYVTPETADIEALKSALKETLPDYM
IPAFWMTLNELPVTANGKVDRKSLPEPDIEAGSGEYKAPTTDMEELLAGIWQDVLGISEI
GVSDNFFSLGGDSIKGIQMASRLNQHGWKLEMKDLFQHPTIEELTQYVERAEGKQADQGP
VEGEAILTPIQRWFFEKNFTNKHHWNQSVMLYAAKGFDPERVEKALQALIEHHDALRMVY
REEPKEVVQYNRGLDAALAQLEIIQIEGQAKDHEDRIEREAERLQSSIDLQEGGLLKAGL
FQAEDGDHLLLAIHHLVVDGVSWRILLEDFAAVYTQLEQGNEPVLPQKTHSFAEYAERLQ
DFANSKAFLKEKEYWRQLEEQTVAAKLPKDRESGDQRMKHTKTIEFSLTAEETEQLTTKV
HEAYHTEMNDILLTAFGLAMKEWTGQDRVSVHLEGHGREEIIEDLTISRTVGWFTSMYPM
VLDMKHADDLGYQLKQMKEDIRHVPNKGVGYGILRYLTAPEHKEDVAFSLQPDVSFNYLG
QFDDMSDAGLFKRSELPSGQSLSPETEKPNALDVVGYIENGKLTMSLAYHSLEFHEKTIQ
TFSDSFKAHLLGIIKHCLSQDGTELTPSDLGDDDLTLDELDKLMEIF
>USP43927.1_surfactin_non-ribosomal_peptide_synthetase_SrfAA_Bacillus_amyloliquefaciens
MEITFYPLTNAQKRIWYTEKFYPNTSISNLAGFGKLISDDGVQAHYVEKAIQEFVRRYES
MRIRLRLDDEGEPVQYVSDYRPLTIEHTDIRQAGCSAEELSKWGRDEASKPLALYDQDLF
RFSVYTISENEVWFYVNVHHIISDGISMTILGNAITDIYLELSGGASMEQTEIPSFIEHV
LTEQEYVQSKRFKKDRDFWNGQFETVPELVSLKRSQADAGLDAKRFSQEIPHDLYGRIHS
FCEEHKVSVLSLFQSALITYLYKVTGRDDVVTGTFMGNRTNAKEKQMLGMFVSTVPVRTS
VDGGQSFLEFVKGRMKDLMKILRHQKYPYNLLVNDLRASKSSLSRLFTVALEYQVMQWQK
KENLSFLTDPIFSGSGTNDISIHVKERWDTGKLTIDFDYRSDIFKGEEIVSVSERLITLI
EDAISSPDRIIDELTLLSESEKERLLTRASGNPVNYRGEMTIPGLFEEKVKSLSDKPAVV
YEGRTLSYRTLHEQSGRIAGRLLNAGISADSPVAVLLGRSERVIAAILGILKAGGAYVPI
DPDFPADRIQYILEDSGAKAVLTEAGIQAPAADAERIDFDEAVQFETAADGVSTQSDRLA
YIIYTSGTTGRPKGVMIEHRQVHHLVQSLQQEIYQCGEQTLRMALLAPFHFDASVKQIFA
SLLLGQTLYIVPKTTVTNGSALLDYYRQNRIEATDGTPAHLQMMVAAGDVSGIELRHMLI
GGEGLSAAVAEQLMNLFHQSGRAPRLTNVYGPTETCVDASVHQVSADNGMNQQAAYVPIG
KPLGNARLYILDKHQRLQPDGTAGELYIAGDGVGRGYLNLPDLTAEKFLQDPFNGSGRMY
RTGDMARWLPDGTIEYIGREDDQVKVRGYRIELGEIETVLRKAPGAAQAVVLARPDQQGS
LDVCAYIVQEKGTEFHPAEYREYVSKHLPDYMVPAYFTKTDEIPLTPSGKADRKKLFALD
VQAVSSSEYAAPRNETEETLTVIWQEVLGMDKAGIYDHFFESGGHSLKAMTLLTKIHKQM
GVEIPLQYLFEHPTIAALADYAENRNEGPAFRAIEPAEKQASYPLSLAQQRTYIASQFED
AGVGYNMPAAAVIEGALDLEKLERAFSALISRHEALRTSFQSEDGTPRQVVHEHVPFHIE
MLEARGRTNEQVMKDFVRRFDLSEAPLFRIGLQTLGHNRHMLLFDMHHLISDGVSISIML
KELADIYGGNQLPELRIQYKDYAVWQAERAKEGYKKERAYWKEVFSGELPVLQLLPDYPR
PQMQSFEGDRVSAKLPKMLRERLQKLAEKNGATLYMVLLSAYYTLLSKYSGQEDIIVGTP
SAGRNHSDTEGLIGMFVNTLALRSSVKQDQTFAGLLGHVRKQVLDAFSHQDYPFEWLTEE
LNVPRDMSRHPIFDTMFSLQNASDGIPEIGNLTLSLHETNFNIAKFDLTMQARETAEGIA
LDLDYCTKLFKRSTADRMLAHYVRLLESAAAQPDAKISEYDLLSEREALNQLQRFNPERT
AYPKEQTIVQIFEEQARKNPDRTALQFEGETLSYQQLNERANRLARHILSVGGGGKTAAV
LCERSMDMIVSIMAVLKAGSAYVPIDPEHPVQRIQHFFRDSGAKVLLTQQSLKPLAEKAG
FQGAIVLADDEASYEKDSRNPALPFDSSTIANLTYTSGTTGTPKGNIVTHANILRTVKNT
NYLTVSEEDTVLGLSNYVFDAFMFDMFGSLLNGAKLVIVPKDTVLDMSRLSRVIKRENVS
ILMITTALFHLLVDMEPSCLTTLRKIMFGGERASVEHVKKALAAVGKGRLLHMYGPSEST
VFATYHPVDVIEEDTLSVPIGKPVSNTEVFIMNSAGRIQPAGIAGELCVSGEGLVEGYYN
RPELTEEKFVKHPFKEGERMYKTGDLARWLPNGDIEFIGRIDHQVKIRGQRIELGEIEHQ
LQSHDQIQECIVLAVDQGAGDKLLCAYFVGLREISSRELREHTAKDLPAYMIPSVFIQLD
ELPLTGNGKIDRRALPMPDVTAANAVSYTAPRNETEQKLADIWAEVLQMERVGVHDQFFE
IGGHSLAGMKLLALIQKTFGVQLTLKDLFTSPTAAGLAQLIEGAERKTAESIAPAAERET
YPVSSPQKRMFVLQQLEGAETSYNMPSVLRLKGKLDAEKLKSVMKQLTKRHEAFRTTFDI
KDGETVQRIWAEAYIDMEYYEASEEDAERIIQSFIRPFRLDQLPLVRTGLVKLAEHDHLL
LFDMHHIISDGASVGVLIDELSRLYGGETLEPLRIHYKDYAVWQQKFIQSEQYRKQEEHW
LRELDGELPVLTLPADYSRPAVQTFEGDKLVFSLTEEQTSALRSLAKQTDSTMYMVLLAS
YSAFLSKLSGQHDIIVGSPVAGRSHADLANVIGVFVNTLALRTYPEADKTFTDYLKEVKQ
TALHAFDAQDYPLEDLLQKVEVQRDTSRNPLFDAVFSMQNANAEDLVMEGIELKHHPFDR
KTAKFDLTMTAEDTDEGLTFVLEYNTALFKPETAETWKHYWLQLLKAATENPAAKLSELS
LVNETEKQALLNAWKGKTISVPQDKTVHRLFEETAARYANRPAAAYNGAKWTYGELNARA
NRIARILIDCGVTADERVGILTKPSLEMAAGVLGVLKAGAAFVPIDPDYPQERISYILQD
SSAKLLLTQEALDVPDGYTGDTILLDGGHSILSLPLDENDEANPQTETTADHLAYMIYTS
GTTGQPKGVMVEHHALVNLCFWHHDAFAMTADDKSAKYAGFGFDASIWEMFPTWTIGAEL
HVIDEAIRLDITRLNHYFEEHGVTITFLPTQLAEQFMELENTSLRMLLVGGDKLKRAVKQ
PYTIVNNYGPTENTVVATSGVINPEEGSLSIGRAIANTRAYILGDGDQVQPEGIAGELCV
AGRGLARGYLNREEETAKRFTADPFVPGERMYRTGDLVKWNAQSGIEYIGRIDQQVKVRG
YRIELSEIEVRLAQLADVHDAAVTAVEDKAGNTALCAYVAPRQDDIEALKAALKDTLPDY
MVPAFWVEMDELPVTANGKIDKKALPEPDIEAGSAAYKAPETEMETLLSDIWEEVLGLDQ
IGVSDNFFTLGGDSIKGIQMASRLNQHGYKLEMKDLFQHPTIEELVSYVERTEGKQADQG
PVEGEAELTPIQRWFFEKNFTDKHHWNQSVMLHAKDGFDPEITEKTLHVLTVHHDALRMI
YREQKPYYRGLEDASVELNVFELNGPAEDHEDRIEREADRLQSSISLETGHLLKAGLFRA
EDGDHLLLAIHHLVVDGVSWRILLEDFTSVYTQLKQGNEPALPPKTHSFAEFAERIKEYA
NTKAFLKEADYWRGLEEKEVCTQLPKDRQSGDQRMRHTRTVSFSLTPEQTEQLTTNVHEA
YHTEMNDILLTALGLALKEWTGEDTIGVHLEGHGREDILDGLNITRTVGWFTSMYPMILE
MKHADDLSYQLKQMKEDIRHIPNKGVGYGILRYVTAPEHKEGLSFEIDPDISFNYLGQFN
EMSDSGLFTRSGMPSGQSLSPDTEKPNALDIVGFIENGQMTMTFAYHSLEFHEKTIQSFS
DSFKGHLLKIIDHCLAQDGPELTPSDLGDDDLTLDELDKLMEIL
>USK21009.1_surfactin_non-ribosomal_peptide_synthetase_SrfAA_Bacillus_velezensis
MEITFYPLTNAQKRIWYTEKFYPNTSISNLAGFGKLISDDGVQAHYVEKAIQEFVRRYES
MRIRLRLDDEGEPVQYVSEYRPLTIEHTDIRQAGCSAEELSKWGRDEAGKPLALYDQDLF
RFSVYTISENEVWFYVNVHHVISDGISMTILGNAITDIYLELSGGASMEQTEIPSFIEHV
LTEQEYVQSKRFKKDRDFWNGQFETVPELVSLKRSQADAGLDAKRFSQEIPHDLYGRIHS
FCEEHKVSVLSLFQSALITYLYKVTGRDDVVTGTFMGNRTNAKEKQMLGMFVSTVPVRTS
VDGGQSFLEFVKGRMKDLMKILRHQKYPYNLLVNDLRASKSSLSRLFTVALEYQVMQWQK
KENLSFLTDPIFSGSGTNDISIHVKERWDTGKLTIDFDYRSDIFKGEEIVSVSERLITLI
EDAISSPDRIIDELTLLSESEKERLLTRASGNPVNYRGEMTIPGLFEEKVKSLSDKPAVV
YEGRTLSYRTLHEQSGRIAGRLLNAGISADSPVAVLLGRSERVIAAILGILKAGGAYVPI
DPDFPADRIQYILEDSGAKAVLTEAGIQTPVSDAERIDFDEAVQFETAADGVSTQSDRLA
YIIYTSGTTGRPKGVMIEHRQVHHLVQSLQQEIYQCGEQTLRMALLAPFHFDASVKQIFA
SLLLGQTLYIVPKTTVTNGSALLDYYRQNRIEATDGTPAHLQMMVAAGDVSGIELRHMLI
GGEGLSAAVAEQLMNLFHQSGRAPRLTNVYGPTETCVDASVHQVSADNGMNQQAAYVPIG
KPLGNARLYILDKHQRLQPDGTAGELYIAGDGVGRGYLNLPDLTAEKFLQDPFNGSGRMY
RTGDMARWLPDGTIEYIGREDDQVKVRGYRIELGEIETVLRKAPGAAQAVVLARPDQQGS
LDVCAYIVQEKGTEFHPAEYREYVSKHLPDYMVPAYFTKTDEIPLTPSGKADRKKLFALD
VQAVSSSEYAAPRNETEDTLTVIWQEVLGMDKAGIYDHFFESGGHSLKAMTLLTKIHKQM
GVEIPLQYLFEHPTIAALADYAENRNEGPAFRAIEPAEKQASYPLSLAQQRTYIASQFED
AGVGYNMPAAAVIEGALDLEKLERAFSALISRHEALRTSFQSEDGTPRQVVHEHVPFHIE
MLEARGRTNEQVMKDFVRRFDLSEAPLFRIGLQTLGHNRHMLLFDMHHLISDGVSISIML
KELADIYGGNQLPELRIQYKDYAVWQAERAKEGYKKERAYWKEVFSGELPVLQLLPDYPR
PQVQSFEGDRVSAKLPKMLRERLQKLAEKNGATLYMVLLSAYYTLLSKYSGQEDIIVGTP
SAGRNHSDTEGLIGMFVNTLALRSSVKQDQTFAGLLGHVRKQVLDAFSHQDYPFEWLTEE
LNVPRDMSRHPIFDTMFSLQNASDGIPEIGNLTLSLHETNFNIAKFDLTMQARETAEGIA
LDLDYCTKLFKRSTADRMLAHYVRLLESAAAQPDAKISEYDLLSEREALNQLQRFNPERT
AYSKEQTIVQIFEEQARKNPDRTALQFEGETLSYQQLNERANRLARHILSVGGGGETAAV
LCERSMDMIVSIMAVLKAGSAYVPIDPEHPVQRIQHFFRDSGAKVLLTQQSLKPLAEKAG
FQGAIVLADDEASYEKDSRNPALPFDSSTIANLTYTSGTTGTPKGNIVTHANILRTVKNT
NYLTVSEEDTVLGLSNYVFDAFMFDMFGSLLNGAKLVIVPKDTVLDMSRLSRVIKRENVS
ILMITTALFHLLVDMEPSCLTTLRKIMFGGERASVEHVKKALAAVGKGRLLHMYGPSEST
VFATYHPVDVIEEDTLSVPIGKPVSNTEVFIMNSAGRIQPAGIAGELCVSGEGLVEGYYN
RPELTEEKFVKHPFKEGERMYKTGDLARWLPNGDIEFIGRIDHQVKIRGQRIELGEIEHQ
LQSHDQIQECIVLAVDQGAGDKLLCAYFVGLREISSRELREHTAKDLPAYMIPSVFIQLD
ELPLTGNGKIDRRALPMPDVTAANAVSYTAPRNETEQKLADIWAEVLQMERVGVHDQFFE
IGGHSLAGMKLLALIQKTFGVQLTLKDLFTSPTAAGLAQLIEGAERKAAESIAPAAERET
YPVSSPQKRMFVLQQLEGAETSYNMPSVLRLKGKLDAEKLKSVMKQLTERHEAFRTTFDI
KDGETVQRIWAEAYIDMEYYEASEEDAERIIQSFIRPFRLDQLPLVRTGLVKLAEHDHLL
LFDMHHIISDGASVGVLIDELSRLYGGETLEPLRIHYKDYAVWQQKFIQSEQYRKQEEHW
LRELDGELPVLTLPADYSRPAVQTFEGDKLVFSLTEEQTSALRSLAKQTDSTMYMVLLAS
YSAFLSKLSGQHDIIVGSPVAGRSHADLANVIGVFVNTLALRTYPEADKTFTDYLKEVKQ
TALHAFDAQDYPLEDLLQKVEVQRDTSRNPLFDAVFSMQNANAEDLVMEGIELKHHPFDR
KTAKFDLTMTAEDTDEGLTFVLEYNTALFKPETAETWKHYWLQLLKAATENPAAKLSELS
LVNETEKQALLNAWKGKTISVPQDKTVHRLFEETAARYANRPAAAYNGAKWTYGELNARA
NRIARILIDCGVTADERVGILTKPSLEMAAGVLGVLKAGAAFVPIDPDYPQERISYILQD
SSAKLLLTQEALDVPDGYTGDTILLDGGHSILSLPLDENDEANPQTETTADHLAYMIYTS
GTTGQPKGVMVEHHALVNLCFWHHDAFAMTADDKSAKYAGFGFDASIWEMFPTWTIGAEL
HVIDEAIRLDITRLNHYFEEHGVTITFLPTQLAEQFMELENTSLRMLLVGGDKLKRAVKQ
PYTIVNNYGPTENTVVATSGVINPEEGSLSIGRAIANTRAYILGDGDQVQPEGIAGELCV
AGRGLARGYLNREEETAKRFTADPFVPGERMYRTGDLVKWNAQSGIEYIGRIDQQVKVRG
YRIELSEIEVRLAQLADVHDAAVTAVEDKAGNTALCAYVAPRQDDIEALKAALKDTLPDY
MVPAFWVEMDELPVTANGKIDKKALPEPDIEAGSAAYKAPETEMETLLSDIWEEVLGLDQ
IGVSDNFFTLGGDSIKGIQMASRLNQHGYKLEMKDLFQHPTIEELVSYVERTEGKQADQG
PVEGEAELTPIQRWFFEKNFTDKHHWNQSVMLHAKDGFDPEITEKTLHVLTVHHDALRMI
YREQKPYYRGLEDASVELNVFELNGPAEDHEDRIEREADRLQSSISLETGHLLKAGLFRA
EDGDHLLLAIHHLVVDGVSWRILLEDFTSVYTQLKQGNEPALPPKTHSFAEFAERIKEYA
NTKAFLKEADYWRGLEEKEVCTQLPKDRQSGDQRMRHTRTVSFSLTPEQTEQLTTNVHEA
YHTEMNDILLTALGLALKEWTGEDTIGVHLEGHGREDILDGLNITRTVGWFTSMYPMILE
MKHADDLSYQLKQMKEDIRHIPNKGVGYGILRYVTAPEHKEGLSFEIDPDISFNYLGQFN
EMSDSGLFTRSGMPSGQSLSPDTEKPNALDIVGFIENGQMTMTFAYHSLEFHEKTIQSFS
DSFKGHLLKIIDHCLAQDGPELTPSDLGDDDLTLDELDKLMEIL
>USK17211.1_surfactin_non-ribosomal_peptide_synthetase_SrfAA_Bacillus_velezensis
MEITFYPLTNAQKRIWYTEKFYPNTSISNLAGFGKLISDDGVQAHYVEKAIQEFVRRYES
MRIRLRLDDEGEPVQYVSEYRPLTIEHTDIRQAGCSAEELSKWGRDEAGKPLALYDQDLF
RFSVYTISENEVWFYVNVHHVISDGISMTILGNAITDIYLELSGGASMEQTEIPSFIEHV
LTEQEYVQSKRFKKDRDFWNGQFETVPELVSLKRSQADAGLDAKRFSQEIPHDLYGRIHS
FCEEHKVSVLSLFQSALITYLYKVTGRDDVVTGTFMGNRTNAKEKQMLGMFVSTVPVRTS
VDGGQSFLEFVKGRMKDLMKILRHQKYPYNLLVNDLRASKSSLSRLFTVALEYQVMQWQK
KENLSFLTDPIFSGSGTNDISIHVKERWDTGKLTIDFDYRSDIFKGEEIVSVSERLITLI
EDAISSPDRIIDELTLLSESEKERLLTRASGNPVNYRGEMTIPGLFEEKVKSLSDKPAVV
YEGRTLSYRTLHEQSGRIAGRLLNAGISADSPVAVLLGRSERVIAAILGILKAGGAYVPI
DPDFPADRIQYILEDSGAKAVLTEAGIQTPVSDAERIDFDEAVQFETAADGVSTQSDRLA
YIIYTSGTTGRPKGVMIEHRQVHHLVQSLQQEIYQCGEQTLRMALLAPFHFDASVKQIFA
SLLLGQTLYIVPKTTVTNGSALLDYYRQNRIEATDGTPAHLQMMVAAGDVSGIELRHMLI
GGEGLSAAVAEQLMNLFHQSGRAPRLTNVYGPTETCVDASVHQVSADNGMNQQAAYVPIG
KPLGNARLYILDKHQRLQPDGTAGELYIAGDGVGRGYLNLPDLTAEKFLQDPFNGSGRMY
RTGDMARWLPDGTIEYIGREDDQVKVRGYRIELGEIETVLRKAPGAAQAVVLARPDQQGS
LDVCAYIVQEKGTEFHPAEYREYVSKHLPDYMVPAYFTKTDEIPLTPSGKADRKKLFALD
VQAVSSSEYAAPRNETEDTLTVIWQEVLGMDKAGIYDHFFESGGHSLKAMTLLTKIHKQM
GVEIPLQYLFEHPTIAALADYAENRNEGPAFRAIEPAEKQASYPLSLAQQRTYIASQFED
AGVGYNMPAAAVIEGALDLEKLERAFSALISRHEALRTSFQSEDGTPRQVVHEHVPFHIE
MLEARGRTNEQVMKDFVRRFDLSEAPLFRIGLQTLGHNRHMLLFDMHHLISDGVSISIML
KELADIYGGNQLPELRIQYKDYAVWQAERAKEGYKKERAYWKEVFSGELPVLQLLPDYPR
PQVQSFEGDRVSAKLPKMLRERLQKLAEKNGATLYMVLLSAYYTLLSKYSGQEDIIVGTP
SAGRNHSDTEGLIGMFVNTLALRSSVKQDQTFAGLLGHVRKQVLDAFSHQDYPFEWLTEE
LNVPRDMSRHPIFDTMFSLQNASDGIPEIGNLTLSLHETNFNIAKFDLTMQARETAEGIA
LDLDYCTKLFKRSTADRMLAHYVRLLESAAAQPDAKISEYDLLSEREALNQLQRFNPERT
AYSKEQTIVQIFEEQARKNPDRTALQFEGETLSYQQLNERANRLARHILSVGGGGETAAV
LCERSMDMIVSIMAVLKAGSAYVPIDPEHPVQRIQHFFRDSGAKVLLTQQSLKPLAEKAG
FQGAIVLADDEASYEKDSRNPALPFDSSTIANLTYTSGTTGTPKGNIVTHANILRTVKNT
NYLTVSEEDTVLGLSNYVFDAFMFDMFGSLLNGAKLVIVPKDTVLDMSRLSRVIKRENVS
ILMITTALFHLLVDMEPSCLTTLRKIMFGGERASVEHVKKALAAVGKGRLLHMYGPSEST
VFATYHPVDVIEEDTLSVPIGKPVSNTEVFIMNSAGRIQPAGIAGELCVSGEGLVEGYYN
RPELTEEKFVKHPFKEGERMYKTGDLARWLPNGDIEFIGRIDHQVKIRGQRIELGEIEHQ
LQSHDQIQECIVLAVDQGAGDKLLCAYFVGLREISSRELREHTAKDLPAYMIPSVFIQLD
ELPLTGNGKIDRRALPMPDVTAANAVSYTAPRNETEQKLADIWAEVLQMERVGVHDQFFE
IGGHSLAGMKLLALIQKTFGVQLTLKDLFTSPTAAGLAQLIEGAERKAAESIAPAAERET
YPVSSPQKRMFVLQQLEGAETSYNMPSVLRLKGKLDAEKLKSVMKQLTERHEAFRTTFDI
KDGETVQRIWAEAYIDMEYYEASEEDAERIIQSFIRPFRLDQLPLVRTGLVKLAEHDHLL
LFDMHHIISDGASVGVLIDELSRLYGGETLEPLRIHYKDYAVWQQKFIQSEQYRKQEEHW
LRELDGELPVLTLPADYSRPAVQTFEGDKLVFSLTEEQTSALRSLAKQTDSTMYMVLLAS
YSAFLSKLSGQHDIIVGSPVAGRSHADLANVIGVFVNTLALRTYPEADKTFTDYLKEVKQ
TALHAFDAQDYPLEDLLQKVEVQRDTSRNPLFDAVFSMQNANAEDLVMEGIELKHHPFDR
KTAKFDLTMTAEDTDEGLTFVLEYNTALFKPETAETWKHYWLQLLKAATENPAAKLSELS
LVNETEKQALLNAWKGKTISVPQDKTVHRLFEETAARYANRPAAAYNGAKWTYGELNARA
NRIARILIDCGVTADERVGILTKPSLEMAAGVLGVLKAGAAFVPIDPDYPQERISYILQD
SSAKLLLTQEALDVPDGYTGDTILLDGGHSILSLPLDENDEANPQTETTADHLAYMIYTS
GTTGQPKGVMVEHHALVNLCFWHHDAFAMTADDKSAKYAGFGFDASIWEMFPTWTIGAEL
HVIDEAIRLDITRLNHYFEEHGVTITFLPTQLAEQFMELENTSLRMLLVGGDKLKRAVKQ
PYTIVNNYGPTENTVVATSGVINPEEGSLSIGRAIANTRAYILGDGDQVQPEGIAGELCV
AGRGLARGYLNREEETAKRFTADPFVPGERMYRTGDLVKWNAQSGIEYIGRIDQQVKVRG
YRIELSEIEVRLAQLADVHDAAVTAVEDKAGNTALCAYVAPRQDDIEALKAALKDTLPDY
MVPAFWVEMDELPVTANGKIDKKALPEPDIEAGSAAYKAPETEMETLLSDIWEEVLGLDQ
IGVSDNFFTLGGDSIKGIQMASRLNQHGYKLEMKDLFQHPTIEELVSYVERTEGKQADQG
PVEGEAELTPIQRWFFEKNFTDKHHWNQSVMLHAKDGFDPEITEKTLHVLTVHHDALRMI
YREQKPYYRGLEDASVELNVFELNGPAEDHEDRIEREADRLQSSISLETGHLLKAGLFRA
EDGDHLLLAIHHLVVDGVSWRILLEDFTSVYTQLKQGNEPALPPKTHSFAEFAERIKEYA
NTKAFLKEADYWRGLEEKEVCTQLPKDRQSGDQRMRHTRTVSFSLTPEQTEQLTTNVHEA
YHTEMNDILLTALGLALKEWTGEDTIGVHLEGHGREDILDGLNITRTVGWFTSMYPMILE
MKHADDLSYQLKQMKEDIRHIPNKGVGYGILRYVTAPEHKEGLSFEIDPDISFNYLGQFN
EMSDSGLFTRSGMPSGQSLSPDTEKPNALDIVGFIENGQMTMTFAYHSLEFHEKTIQSFS
DSFKGHLLKIIDHCLAQDGPELTPSDLGDDDLTLDELDKLMEIL
>USJ73664.1_surfactin_non-ribosomal_peptide_synthetase_SrfAA_Bacillus_velezensis
MEITFYPLTNAQKRIWYTEKFYPNTSISNLAGFGKLISEDGVQAHYVEKAIQEFVRRYES
MRIRLRLDDEGEPVQYVSEYRPLSIGHTDIRQAGCSADELSKWGREEAGKPLALYDQDLF
RFSVHTISENEVWFYANVHHIISDGISMTILGNAITDIYLELSGGTSEEQTEIPSFIEHV
LTEQEYVQSKRFKKDRDFWNGQFETVPELVSLKRSRADAGLDAKRFSQEIPHDLYGRIHS
FCEEHKVSVLSLFQSALITYLYKVTGRDDVVTGTFMGNRTNAKEKQMLGMFVSTVPVRTS
VDGGQSFLEFVKGRMKDLMKILRHQKYPYNLLVNDLRASKSSLSRLFTVALEYQVMQWQK
KENLSFLTDPIFSGSGTNDISIHVKERWDTGKLTIDFDYRSDIFKGEEIESVSERLITLI
EDAISSPDRIIDELTLLSESEKERLLKRASGNPVNYRKEMTIPGLFEEKVKSLSDKPAVV
YEGRTLSYRTLHEQSGRIAGRLLQAGISADSPVAVLLGRSERVIAAILGILKAGGAYVPI
DPDFPADRIQYILEDSGAKAVLTETGIQVPAADAERIDFDEAVQFETAADGVSTQSDRLA
YIIYTSGTTGRPKGVMIEHRQVHHLVQSLQQEIYQCGEQTLRMALLAPFHFDASVKQIFA
SLLLGQTLYIVPKTTVTNGSALLDYYRQNRIEATDGTPAHLQMMVAAGDVSGIELRHMLI
GGEGLSAAVAEQLMTLFHQSGRAPRLTNVYGPTETCVDASVHQVSADNGMNQQAAYVPIG
KPLGNARLYILDKHQRLQPDGTAGELYIAGDGVGRGYLNLPDLTAEKFLQDPFNGSGRMY
RTGDMARWLPDGTIEYIGREDDQVKVRGYRIELGEIETVLRKAPGAAQAVVLARPDLQGS
LDVCAYIVQEKGTEFHPAEYREYVSKHLPDYMVPAYFTKTDEIPLTPSGKADRKKLFALD
VQAVSSSEYAAPRNETEETLTVIWQEVLGMDKAGIYDHFFESGGHSLKAMTLLTKIHKQM
GVEIPLQYLFEHPTIAALADYAENRNEGPAFSAIEPAEKQASYPLSLAQQRTYIASQFED
AGVGYNMPAAAMIEGALDREKLERAFSALISRHEALRTSFQSEDGTPRQVIHEHVPFHIE
MIEARGRTNEQVMKDFVRRFDLSEAPLFRIGLQTLDHNRHMLLFDMHHLISDGVSISIML
KELADIYGGNQLPELRIQYKDYAVWQAERAKEGYKKERAYWKEVFSGELPVLQLLPDYPR
PQVQSFEGDRVSAKLPKMLRERLQKLAEKNGATLYMVLLSAYYTLLSKYSGQEDIIVGTP
SAGRNHSDTEGLIGMFVNTLALRSSVKQDQTFAGLLGHVRKQVLDAFSHQDYPFEWLTEE
LNVPRDMSRHPIFDTMFSLQNASDGIPEIGNLTLSLHETNFNIAKFDLTMQARETAEGLA
LDLDYCTKLFKRSTADRMLAHYVRLLESAAAQPDVKISEYDLLSEREALTQLQRVNPERT
AYPKEQTIVQIFEEQARKNPDRTALQFEGETLSYQQLNERANRLARHILSVGGGGKTAAV
LCERSMDMIVSIMAVLKAGSAYVPIDPEHPVQRIQHFFRDSGANVLMTQQSLKPLAEKAG
FQGVIVLADDEASYEKDSHNPALPFDSKTIANLTYTSGTTGTPKGNIVTHANILRTVKNT
NYLTVSEEDTVLGLSNYVFDAFMFDMFGSLLNGAKLVIVPKDTVLDMSRLSRVIKRENVS
ILMITTALFHLLVDMEPSCLTTLRKIMFGGERASVEHVKKALAAVGKGRLLHMYGPSEST
VFATYHPVDVIEEDTLSVPIGKPVSNTEVFIMNSAGRIQPAGIAGELCVSGEGLVEGYYN
RPELTEEKFVKHPFKEGERMYKTGDLARWLPNGDIEFIGRIDHQVKIRGQRIELGEIEHQ
LQSHDQIQECIVLAVDQGAGDKLLCAYVVGLREISSRELREHTAKDLPAYMIPSVFIQLD
ELPLTGNGKIDRRALPMPDVTAANAVSYTAPRNETEQKLADIWAEVLQMERVGVHDQFFE
IGGHSLAGMKLLALIQKTFGVQLTLKDLFTSPTAAGLAQLIEGAERKTAESIAPAAERET
YPVSSPQKRMFVLQQLEGAETSYNMPSVLRLKGKLDAEKLKSVMKQLTERHEAFRTTFDI
KDGETVQRIWAEADIDMEYYEASEEDAERIIQSFIRPFRLDQLPLVRTGLVKLAEHDHLL
LFDMHHIISDGASVGVLIDELSRLYGGETLDPLRIHYKDYAVWQQKFIQSEQYRKQEEHW
LRELDGELPVLTLPADYSRPAVQTFEGDKLVFSLTGEQTSALRSLAKQTDSTMYMVLLAS
YSAFLSKLSGQHDIIVGSPVAGRSHADLANVIGVFVNTLALRTYPEADKTFTDYLKEVKQ
TALHAFDAQDYPLEDLLQKVEVQRDTSRNPLFDAVFSMQNANAEDLVMEGIELKHHPFDR
KTAKFDLTMTAEDTDEGLTFVLEYNTALFKPETAETWKHYWLQLLEAAAENPAAKLSGLS
LVNKTEKQALLDAWKGKTISVPRDKTVHRLFEETAARHANRPAAAYNGAKWTYGELNARA
NRIARILMDCGVTADERVGILTKPSLEMAAGVLGVLKAGAAFVPIDPDYPEERISYILQD
SGAKLLLTQEALDVPESYKGETILLDGGRSILSLPLDENDEANPQTETTADHLAYMIYTS
GTTGQPKGVMVEHHALVNLCFWHHDAFAMTADDKSAKYAGFGFDASIWEMFPTWTIGAEL
HVIDEAIRLDITRLNHYFEENGVTITFLPTQLAEQFMELENTSLRMLLVGGDKLKRAVKQ
PYTIVNNYGPTENTVVATSGVINPEEGSLSIGRAIANTRVYILGDGDQVQPEGIAGELCV
AGRGLARGYLNREEETAKRFTADPFVPGERMYRTGDLVKWNAQCGIEYIGRIDQQVKVRG
YRIELSEIEVRLAQLADVHDAAVTAVEDKAGNTALCAYVAPRQDDIEALKAALKDTLPDY
MVPAFWVEMDELPVTANGKIDKKALPAPDIEAGSAAYKAPETEMETLLSDIWQEVLGLDQ
IGVSDNFFTLGGDSIKGIQMASRLNQHGYKLEMKDLFQHPTIEELVSYVERTEGKQADQG
PVEGEAELTPIQRWFFEKNFTDKHHWNQSVMLHAKDGFDPEITEKTLHVLTVHHDALRMI
YREQKPYYRGLEDVSVELNVFELNGPAEDHEDRIEREADRLQSSISLETGHLLKAGLFRA
EDGDHLLLAIHHLVVDGVSWRILLEDFTSVYTQLKQGNEPALPPKTHSFAEFAERIKEYA
NTKAFLKEADYWRELEEKEVCTQLPKDRQSGDQRMKHTRTVSFSLTPEQTEQLTTNVHEA
YHTEMNDILLTALGLALKEWTGEDTIGVHLEGHGREDILDGLNITRTVGWFTSMYPMILE
MKHADDLSYQLKQMKEDIRHIPNKGVGYGILRYVTAPEHKENLSFEIDPDISFNYLGQFN
EMSDSGLFTRSGMPSGQSLSPDTEKPNALDIVGFIENGQMTMTFAYHSLEFHEKTIQSFS
DSFKGHLLKIIDHCLAQDGPELTPSDLGDDDLTLDELDKLMEIL
>WP_251257327.1_surfactin_non-ribosomal_peptide_synthetase_SrfAA_Bacillus_velezensis
MEITFYPLTNAQKRIWYTEKFYPNTSISNLAGFGKLISEDGVQAHYVEKAIQEFVRRYES
MRIRLRLDDEGEPVQYVSEYRPLSIGHTDIRQAGCSADELSKWGREEAGKPLALYDQDLF
RFSVHTISENEVWFYANVHHIISDGISMTILGNAITDIYLELSGGTSEEQTEIPSFIEHV
LTEQEYVQSKRFKKDRDFWNGQFETVPELVSLKRSQADAGLDAKRFSQEIPHDLYGRIHS
FCEEHKVSVLSLFQSALITYLYKVTGRDDVVTGTFMGNRTNAKEKQMLGMFVSTVPVRTS
VDGGQSFLEFVKGRMKDLMKILRHQKYPYNLLVNDLRASKSSLSRLFTVALEYQVMQWQK
KENLSFLTDPIFSGSGTNDISIHVKERWDTGKLTIDFDYRSDIFKGEEIESVSERLITLI
EDAISSPDRIIDELTLLSESEKERLLKRASGNPVNYRGEMTIPGLFEEKVKSLSDKPAVV
YEGRTLSYRTLHEQSGRIAGRLLQAGISADSPVAVLLGRSERVIAAILGILKAGGAYVPI
DPDFPADRIQYILEDSGAKAVLTEAGIQAPAADAERIDFDEAVQYETAADGVSTQSDRLA
YIIYTSGTTGRPKGVMIEHRQVHHLVQSLQQEIYQCGEQTLRMALLAPFHFDASVKQIFA
SLLLGQTLYIVPKTTVTNGSALLDYYRQNRIEATDGTPAHLQMMAAAGDVSGIELRHMLI
GGEGLSAAVAEQLMTLFHQSGRTPRLTNVYGPTETCVDASVHQVSADNGMNQQAAYVPIG
KPLGNARLYILDKHQRLQPDGTAGELYIAGDGVGRGYLNLPDLTAEKFLQDPFNGSGRMY
RTGDMARWLPDGTIEYIGREDDQVKVRGYRIELGEIETVLRKAPGAAQAVVLARPDQQGS
LDVCAYIVQEKGTEFHPAEYREYVSKHLPDYMVPAYFTKTDEIPLTPSGKADRKKLFALD
VQAVSSSEYAAPRNETEETLAVIWQEVLGMDKAGIYDHFFESGGHSLKAMTLLTKIHKQM
GVEIPLQYLFEHPTIAALADYAENRNEGPAFSAIEPAEKQASYPLSLAQQRTYIASQFED
AGVGYNMPAAAMIEGALDREKLERAFSALISRHEALRTSFQSEDGTPRQVIGEHVPFHIE
MIEARGRTNEQVMKDFVRRFDLSEAPLFRIGLQTLGHNRHMLLFDMHHLISDGVSISIML
KELADIYGGNQLPELRIQYKDYAVWQAERAKEGYKKERAYWKEVFSGELPVLQLLPDYPR
PQVQSFEGDRVSAKLPKMLRERLQKLAEKNGATLYMVLLSAYYTLLSKYSGQEDIIVGTP
SAGRNHSDTEGLIGMFVNTLALRSSVKQDQTFAGLLGYVRKQVLDAFSHQDYPFEWLTEE
LNVPRDMSRHPIFDTMFSLQNASDGIPEIGNLTLSLHETNFNIAKFDLTMQARETAEGIA
LDLDYCTKLFKRSTADRMLAHYVRLLESAAAQPDAKISEYDLLSEREALNQLQRFNPERT
AYPKEQTIVQIFEEQARKNPDRTALQFEGETLSYQQLNERANRLARHILSVGGGGKTAAV
LSERSMDMIVSIMAVLKAGSAYVPIDPEHPVQRIQHFFRDSRANVLLTQQSLKPLAEKAG
FQGVIVLADDEASYEKDSHNPALPFDSKTIANLTYTSGTTGTPKGNIVTHANILRTVKNT
NYLTVSEEDTVLGLSNYVFDAFMFDMFGSLLNGAKLVIVPKDTVLDMSRLSRVIKRENVS
ILMITTALFHLLVDMEPSCLTTLRKIMFGGERASVEHVKKALAAVGKGRLLHMYGPSEST
VFATYHPVDVIEEDTLSVPIGKPVSNTEVFIMNSAGRIQPAGIAGELCVSGEGLVEGYYN
RPELTEEKFVKHPFKEGERMYKTGDLARWLPNGDIEFIGRIDHQVKIRGQRIELGEIEHQ
LQSHDQIQECIVLAVDQGAGDKLLCAYVVGLREISSRELREHSAKDLPAYMIPSVFIQLD
ELPLTGNGKIDRRALPMPDVTAANAVSYTAPRNETEQKLADIWAEVLQMERVGVHDQFFE
IGGHSLAGMKLLALIQKTFGAQLTLKDLFTSPTAAGLAQLIEGAERKAAESIAPAAERET
YPVSSPQKRMFVLQQLEGAETSYNMPSVLRLKGKLDAEKLKSVMEQLTERHEAFRTTFDI
KDGETVQRIWTEADIDMEYYEASEEDAERIIQSFIRPFRLDQLPLVRTGLVKLAEHDHLL
LFDMHHIISDGASVGVLIDELSRLYGGEMLEPLRIHYKDYAVWQQKFIQSEQYRKQEEHW
LRELDGELPVLTLPADYSRPAVQTFEGDKLVFSLTEEQTSALRSLAKQTDSTMYMVLLAS
YSAFLSKLSGQHDIIVGSPVAGRSHADLANVIGVFVNTLALRTYPEADKTFTDYLKEVKQ
TALHAFEAQDYPLENLLQKVEVQRDTSRNPLFDAVFSMQNANAEDLVMEGIELKHHPFDR
KTAKFDLTMTAEDTDEGLTFVLEYNTALFKPETAETWKHYWLQLLEAAAENPAAKLSELS
LVNKTEKQALLDAWKGKTISVPRDKTVHRLFEETAARYANRPAAAYNGAKWTYGELNARA
NRIARILMDCGVTADERVGILTKPSLEMAAGVLGVLKAGAAFVPIDPDYPEERISYILQD
SGAKLLLTQEALDVPESYNGETILLDGSRSILSLPLDENDEANPQTETTADHLAYMIYTS
GTTGQPKGVMVEHHALVNLCFWHHDAFAMTADDKSAKYAGFGFDASIWEMFPTWTIGAEL
HVIDEAIRLDITRLNHYFEENGVTITFLPTQLAEQFMELENTSLRMLLVGGDKLKRAVKQ
PYTIVNNYGPTENTVVATSGVINPEEGSLSIGRAIANTRVYILGDGDQVQPEGIAGELCV
AGRGLARGYLNREEETAKRFTADPFVSGERMYRTGDLVKWNAKCGIEYIGRIDQQVKVRG
YRIELSEIEVRLAQLADVHDAAVTAVEDKAGNTALCAYVAPQQDDIEALKSALKDTLPDY
MVPAFWVEMDELPVTANGKIDKKALPETDIEAGSAAYKAPETEMETLLSDIWQEVLGLDQ
IGVSDNFFTLGGDSIKGIQMASRLNQHGYKLEMKDLFQHPTIEELVSYVERTEGKQADQG
PVEGEAALTPIQRWFFEKNFTDKHHWNQSVMLHAKDGFDPEITEKTLHVLTVHHDALRMI
YREQKPYYRGLEDASVELNVFELNGPAEDHEDRIEREADRLQSSISLETGHLLKAGLFRA
EDGDHLLLAIHHLVVDGVSWRILLEDFTSVYTQLKQGNEPALPPKTHSFAEFAERIKEYA
NTKAFLKEAHYWRELEEKEVCTQLPKDRQSGDQRMRHTRTVSFSLTPEQTEQLTTNVHEA
YHTEMNDILLTALGLALKEWTGEDTIGVHLEGHGREDILDGLNITRTVGWFTSMYPMILE
MKHADDLSYQLKQMKEDIRHIPNKGVGYGILRYVTAPEHKENLSFEIDPDISFNYLGQFN
EMSDSGLFTRSGMPSGQSLSPDTEKPNALDIVGFIENGQMTMTFAYHSLEFHEKTIQSFS
DSFKGHLLKIIDHCLAQDGPELTPSDLGDDDLTLDELDKLMEIL
>WP_251248587.1_surfactin_non-ribosomal_peptide_synthetase_SrfAA_Bacillus_velezensis
MEITFYPLTNAQKRIWYTEKFYPNTSISNLAGFGKLISEDGVQAHYVEKAIQEFVRRYES
MRIRLRLDDEGEPVQYVSEYRPLSIGHTDIRQAGCSADELSKWGREEAGKPLALYDQDLF
RFSVHTISENEVWFYANVHHIISDGISMTILGNAITDIYLELSGGASEEQTEIPSFIEHV
LTEQEYVQSKRFKKDRDFWNGQFETVPELVSLKRSRADAGLDAKRFSQEIPHDLYGRIHS
FCEEHKVSVLSLFQSALITYLYKVTGRDDVVTGTFMGNRTNAKEKQMLGMFVSTVPVRTS
VDGGQSFLEFVKGRMKDLMKILRHQKYPYNLLVNDLRASKSSLSRLFTVALEYQVMQWQK
KENLSFLTDPIFSGSGTNDISIHVKERWDTGKLTIDFDYRSDIFKGEEIESVSERLITLI
EDAISSPDRIIDELTLLSESEKERLLKRASGNPVNYRGEMTIPGLFEEKVKSLSDKPAVV
YEGRTLSYRTLHEQSGRIAGRLLQAGISADSPVAVLLGRSERVIAAILGILKAGGAYVPI
DPDFPADRIQYILEDSGAKAVLTEAGVQAPAADAERIDFDEAVQYETAADGVSTQSDRLA
YIIYTSGTTGRPKGVMIEHRQVHHLVQSLQQKIYQCGEQTLRMALLAPFHFDASVKQIFA
SLLLGQTLYIVPKTTVTNGSALLDYYRQNRIEATDGTPAHLQMMVAAGDVSGIELRHMLI
GGEGLSAAVAEQLMTLFHQSGRTPRLTNVYGPTETCVDASVHQVSADNGMNQQAAYVPIG
KPLGNARLYILDKHQRLQPDGTAGELYIAGDGVGRGYLNLPDLTAEKFLQDPFNGSGRMY
RTGDMARWLPDGTIEYIGREDDQVKVRGYRIELGEIETVLRKAPGAAQAVVLARPDQQGS
LDVCAYIVQEKGTEFHPAEYRAYVSKHLPDYMVPAYFTKTDEIPLTPSGKADRKKLFALD
VQAVSSSEYAAPRNETEETLAVIWQEVLGMDKAGIYDHFFESGGHSLKAMTLLTKIHKQM
GVEIPLQYLFEHPTIAALADYAENRNEGPAFRAIEPAEKQASYPLSLAQQRTYIASQFED
AGVGYNMPAAAMIEGALDREKLERAFSALISRHEALRTSFQSEDGTPRQVIGEHVPFHIE
MIEARGRTNEQVMKDFVRRFDLSEAPLFRIGLQTLGHNRHMLLFDMHHLISDGVSISIML
KELADIYGGNQLPELRIQYKDYAVWQAERAKEGYKKERAYWKEVFSGELPVLQLLPDYPR
PQVQSFEGDRVSAKLPKMLRERLRKLAEKNGATLYMVLLSAYYTLLSKYSGQEDIIVGTP
SAGRNHSDTEGLIGMFVNTLALRSSVKQDQTFAGLLGHVRKQVLDAFSHQDYPFEWLTEE
LNVPRDMSRHPIFDTMFSLQNASDGIPEIGNLTLSLHETNFNIAKFDLTMQARETAEGIA
LDLDYCTKLFKRSTADRLLAHYVRLLESAAAQPDAKISEYDLLSEREALNQLQRFNPERT
VYPKDQTIVQIFEEQARKNPDRTALQFEGETLSYQQLNERANRLARHILSVGGGGKTAAV
LCERSMDMIVSIMAVLKAGSAYVPIDPEHPVQRIQHFFRDSGANVLLTQQSLKPLAEKAG
FQGVIVLADDEASYEKDSHNPALPFDSKTIANLTYTSGTTGTPKGNIVTHANILRTVKNT
NYLTVSEEDTVLGLSNYVFDAFMFDMFGSLLNGAKLVIVPKDTVLDMSRLSRVIKRENVS
ILMITTALFHLLVDMEPSCLTTLRKIMFGGERASVEHVKKALAAVGKGRLLHMYGPSEST
VFATYHPVDVIEEDTLSVPIGKPVSNTEVFIMNSAGRIQPAGIAGELCVSGEGLVEGYYN
RPELTEEKFVKHPFKEGERMYKTGDLARWLPNGDIEFIGRIDHQVKIRGQRIELGEIEHQ
LQSHDQIQECIVLAVDQGAGDKLLCAYVVGLREISSRELREHSAKDLPAYMIPSVFIQLD
ELPLTGNGKIDRRALPMPDVTAANAVSYTAPRNETEQKLADIWAEVLQMERVGVHDQFFE
IGGHSLAGMKLLALIQKTFGAQLTLKDLFTSPTAAGLAQLIEGAERKAAESIAPAAERET
YPVSSPQKRMFVLQQLEGAETSYNMPSVLRLKGKLDAEKLKSVMKQLTERHEAFRTTFDI
KDGETVQRIWTEADIDMEYYEASEEDAERIIQSFIRPFRLDQLPLVRTGLVKLAEHDHLL
LFDMHHIISDGASVGVLIDELSRLYGGETLEPLRIHYKDYAVWQQKFIQSEQYRKQEEHW
LRELDGELPVLTLPADYSRPAVQTFEGDKLVFSLTEEQTSALRSLAKQTDSTMYMVLLAS
YSAFLSKLSGQHDIIVGSPVAGRSHADLANVIGVFVNTLALRTYPEADKAFTDYLKEVKQ
TALHAFDAQDYPLEDLLQKVEVQRDTSRNPLFDAVFSMQNANAEDLVMEGIELKHHPFDR
KTAKFDLTMTAEDTDEGLTFVLEYNTALFKPETAETWKHYWLQLLEAAAENPAAKLSELS
LVNKTEKQALLDAWKGKTLSVPRGKTVHRLFEETAARYANRPAAAYNGEKWTYGELNARA
NRIARILMDCGVTADERVGILTKPSLEMAAGVLGVLKAGAAFVPIDPEYPEERISYILQD
SGAKLLLTQEVLGVPDSYNGETILLDGRRSILSLPLDENDEANPQTETTADHLAYMIYTS
GTTGQPKGVMVEHHALVNLCFWHHDAFAMTADDKSAKYAGFGFDASIWEMFPTWTIGAEL
HVIDEAIRLDITRLNHYFEENGVTITFLPTQLAEQFMELENTSLRMLLVGGDKLKRAVKQ
PYTIVNNYGPTENTVVATSGVINPEEGSLSIGRAIANTRVYILGDGDQVQPEGIAGELCV
AGRGLARGYLNREEETAKRFTADPFVPGERMYRTGDLVKWNGQCGIEYIGRIDQQVKVRG
YRIELSEIEVRLAQLADVHDAAVTAVEDKAGNTALCAYVAPQQDDIEALKAALKDKLPDY
MVPAFWVEMDELPVTANGKIDKKALPAPDIEAGSAVYKAPETEMETLLSDIWQEVLGLDQ
IGVSDNFFTLGGDSIKGIQMASRLNQHGYKLEMKDLFQHPTIEELVSYVERTEGKQADQG
PVEGEAALTPIQRWFFERNFTDKHHWNQSVMLHAKDGFDPDLVEKTLQALIEHHDALRMI
YREQKPYYRGLEDVSVELNVFELNGPAEDHEDRIEREADRLQSSISLETGHLLKAGLFRA
EDGDHLLLAIHHLVVDGVSWRILLEDFTSVYTQLKQGNEPALPPKTHSFAEFAERIKEYA
NTKAFLKEADYWRELEEKEVCTQLPKDRQSGDQRMRHTRTVSFSLTPEQTEQLTTNVHEA
YHTEMNDILLTALGLALKEWTGEDTIGVHLEGHGREDILDGLNITRTVGWFTSMYPMILE
MKHADDLSYQLKQMKEDIRHIPNKGVGYGILRYVTAPEHKENLSFEIDPDISFNYLGQFN
EMSDSGLFTRSGMPSGQSLSPDTEKPNALDIVGFIENGQMTMTFAYHSLEFHEKTIQSFS
DSFKGHLLKIIDHCLAQDGPELTPSDLGDDDLTLDELDKLMEIL
>WP_251247833.1_surfactin_non-ribosomal_peptide_synthetase_SrfAA_Bacillus_subtilis
MEITFYPLTDAQKRIWYTEKFYPHTSISNLAGIGKLVSADAIDYVLVEQAIQEFIRRNDA
MRLRLRLDENGEPVQYISEYRPVDIKHTDTTEDPDAIEFISQWSREETKKPLPLYDCDLF
RFSLFTIKENEVWFYANVHHVISDGISMNILGNAIMHIYLELASGSETKEGISHSFIDHV
LSEQDYAQSKRFEKDKAFWNKQFESVPELVSLKRNASAGGSLDAERFSKDVPEALHQQIL
SFCETNKVSVLSVFQSLLAAYLYRVSGQNDVVTGTFMGNRTNAKEKQMLGMFVSTVPLRT
NIDGGEAFLEFVKDRMKDLMKTLRHQKYPYNLLINDLRETKSSLTKLFTVSLEYQVMQWQ
KEEDLAFLTEPIFSGSGLNDVSIHVKDRWDTGKLTIDFDYRTDLFSREEINIICERMITM
LEDALTHPEHTIDELTMISDAEKEKLLARAGGKSVSYRKDMTIPELFQEKAEQLSDHPAV
VFEGRTLSYRTLHEQSARIANVLKQKGVGPDSPVAVLIERSERMITAIMGILQAGGAYVP
IDPGFPAERIQYILEDCGADFILTESKVAAPEADAELIDLDQAIAEGAEESLNADVNARN
LAYIIYTSGTTGRPKGVMIEHRQVHHLVESLQQTIYQSGSQTLRMALLAPFHFDASVKQI
FASLLLGQTLYIVPKKTVTNGAALASYYRRNSIEATDGTPAHLQMLVAAGDFEGLKLKHM
LIGGEGLSSVVADKLLKLFKEAGTAPRLTNVYGPTETCVDASVHPVIPESAVQSAYVPIG
KALGNNRLYILDQKGRLQPEGVAGELYIAGDGVGRGYLHLPELTEEKFLQDPFVPGDHMY
RTGDVVRWLPDGTVEYLGREDDQVKVRGYRIELGEIEAVIQQAPDVAKAVVLARPDEQGN
LEVCAYVVQKPGSEFAPAGLREHAARQLPDYMVPAYFTEVTEIPLTPSGKVDRRKLFALE
VKAVSGTAYTAPRNETEKAIAAIWQDVLNVEKAGIFDNFFEIGGHSLKAMTLLTKIHKQT
GVEIPLQYLFEHPTIAALAEEADHRESRAFSVIEPAEKQEHYPLSLAQQRTYIVSQFEDA
GVGYNMPAAAILEGPLDIQKLERAFRGLIRRHESLRTSFVLENSTPRQKIHDSVDFNIEM
IERGGRSDEAIMASFVRKFDLAKAPLFRIGLLELEENRHMLLFDMHHLISDGVSIGIMLE
ELARIYKGEQLPELRLQYKDYAVWQSRQAAEGYKKDQAYWKEVFAGELPVLQLLSDYPRP
PVQSFEGDRVSIKLDAGIKDRLNRLAEQNGATLYMVMLSAYYTLLSKYAGQDDIIVGTPS
AGRNHSDTEGIIGMFVNTLAIRSEVKQDETFTQLISRVRKQVLDAFSHQDYPFEWLVEDL
NIPRDVSRHPLFDTMFSLQNATEGIPAVGDLSLSVHETNFKIAKFDLTVQARETDEGIEL
DLDYSTKLFKQSTADRLLTHFARLLEDAAADPEKRISEYKLLSEEEAASQIQQFNPGRTP
YPKDKTIVQLFEEQAAKTPDHPALQYEGETLTYRELNERANRLARGILSLGAGEGRTAAV
LCERSMDMIVSILAVLKSGSAYVPIDPEHPIQRMQHFFRDSGAKVLLTQRKLKALAEEAE
FKGVIVLADEEESYHADARNLALPLDSEAMANLTYTSGTTGTPKGNIVTHANILRTVKET
NYLSITEQDTILGLSNYVFDAFMFDMFGSLLNGAKLVLIPKETVLDMARLSRVIERENIS
ILMITTALFHLLVDLNPACLSTLRKIMFGGERASVEHVRKALQTVGKGKLLHMYGPSEST
VFATYHPVDELEEHTLSVPIGKPVSNTEVYILDRTGHVQPAGIAGELCVSGEGLVKGYYN
RPELTEEKFVPHPFTSGERMYKTGDLARWLPNGDIEFIGRIDHQVKIRGQRIELGEIEHQ
LQTHDRVQESVVLAVDQGAGDKLLCAYYVGEGDISSQEMREHAAKDLPAYMVPAVFIQMD
ELPLTGNGKIDRRALPIPDANVSRGVSYVAPRNETEQKVADIWAQVLQAEQVGVYDHFFD
VGGHSLAGMKMLALVHQELGVELSLKDLFQSPTVEGLAQVIASAEKGTAASISPAEKQDT
YPVSSPQKRMYVLQQLEDAQTSYNMPAVLRLTGELDIERLNSVMQQLMQRHEALRTTFEI
KDGETVQRIWEEAECEIAYFEAPEEETERIVSEFIKPFKIDQLPLFRIGLIKHSDTEHVL
LFDMHHIISDGASVGVLIEELSKLYDGETLEPLRIQYKDYAVWQQQFIQSELYKKQEEHW
LKELDGELPVLTLPTDYSRPAVQTFEGDRIAFSLEADKADALRRLAKETDSTLYMVLLAS
YSAFLSKLSGQDDIIVGSPVAGRSQADVSRVIGMFVNTLALRTYPKGEKTFADYLNEVKE
TALSAFDAQDYPLEDLIGNVQVQRDTSRNPLFDAVFSMQNANIKDLTMKGIQLEPHPFER
KTAKFDLTLTADETDGGLTFVLEYNTALFKQETIERWKQYWMQLLDAVTGNPNQPLSSLS
FVTETEKQALLKAWKGKSLPVPTDKTVHQLFEETVQRHKDRPAVTYNGQSWTYGELNAKA
NRLARILMDCGISPDDRVGVLTKPSLEMSAAVLGVLKAGAAFVPIDPDYPDQRIEYILQD
SGAKLLLKQEGISVPDSYTGDVILLDGSRTILSLPLDENDEENPETAVTAENLAYMIYTS
GTTGQPKGVMVEHHALVNLCFWHHDAFSMTAEDRSAKYAGFGFDASIWEIFPTWTIGAEL
HVIDEAIRLDIVRLNDYFETNGITITFLPTQLAEQFMELENTSLRVLLTGGDKLKRAVKK
PYTLVNNYGPTENTVVATSAEIHPEEGSLSIGRAIANTRVYILGEGNQVQPEGVAGELCV
AGRGLARGYLNREDETAKRFVADPFVPGERMYRTGDLVKWTGGGIEYIGRIDQQVKVRGY
RIELSEIEVQLAQLSEVQDAAVTAVKDKGGNTAIAAYVTPETADIEALKSALKETLPDYM
IPAFWVTLNELPVTANGKVDRKALPEPDIEAGSGEYKAPTTDMEELLAGIWQDVLGMSEV
GVTDNFFSLGGDSIKGIQMASRLNQHGWKLEMKDLFQHPTIEELTQYVERAEGKQADQGP
VEGEVILTPIQRWFFEKNFTNKHHWNQSVMLHAKKGFDPERVEKTLQALIEHHDALRMVY
REGQEDVIQYNRDLEAASAQLKVIQIEGQAADYEDRIEREAERLQSSIDLQEGGLLKAGL
FQAEDGDHLLLAIHHLVVDGVSWRILLEDFAAVYTQLEQGNEPVLPQKTHSFAEYAERLQ
DYANSKAFLKEKEYWRQLEEQAVAAKLPKDRESGDQRMKHTKTIEFSLTAEETEQLTTKV
HEAYHTEMNDILLTAFGLAMKEWTGQDRVSVHLEGHGREEIIEDLTISRTVGWFTSMYPM
VLDMKHADDLGYQLKQMKEDIRHVPNKGVGYGILRYLTAPEHKEDVAFSIQPDVSFNYLG
QFDEMSDAGLFTRSELPSGQSLSPETEKPNALDVVGYIENGKLTMSLAYHSLEFHEKTVQ
TFSDSFKAHLLRIIEHCLSQDGTELTPSDLGDDDLTLDELDKLMEIF
>WP_251233411.1_surfactin_non-ribosomal_peptide_synthetase_SrfAA_Bacillus_subtilis
MEITFYPLTDAQKRIWYTEKFYPHTSISNLAGIGKLVSADAIDYVLVEQAIQEFIRRNDA
MRLRLRLDENGEPVQYISEYRPVDIKHTDTTEDPNAIEFISQWSREETKKPLPLYDCDLF
RFSLFTIKENEVWFYANVHHVISDGISMNILGNAIMHIYLELASGSEAKEGISHSFIDHV
LSEQDYAQSKRFEKDKAFWNKQFESVPELVSLKRNASAGGSLDAERFSKDVPEALHQQIL
SFCEANKVSVLSVFQSLLAAYLYRVSGQNDVVTGTFMGNRTNAKEKQMLGMFVSTVPLRT
NIDGGQAFLEFVKDRMKDLMKTLRHQKYPYNLLINDLRETKSSLTKLFTVSLEYQVMQWQ
KEEDLAFLTEPIFSGSGLNDVSIHVKDRWDTGKLTIDFDYRTDLFSREEINMICERMITM
LENALTHPEHTIDELTMISDAEKEKLLARAGGKSVSYRKDMTIPELFQEKAEQLSDHPAV
VFEDRTLSYRTLHEQSARIANVLKQKGVGPDSPVAVLIERSERMITAIMGILKAGGAYVP
IDPGFPAERIQYILEDCGADFILTESKVAAPEADAELIDLDQAIAEGADDMTEADVNARN
LAYIIYTSGTTGRPKGVMIEHRQVHHLVESLQQTIYQSGSQTLRMALLAPFHFDASVKQI
FASLLLGQTLYIVPKKTVTNGTALTAYYRRNSIEATDGTPAHLQMLAAAGDFEGLKLKHM
LIGGEGLSSVVADKLLKLFKEAGTAPRLTNVYGPTETCVDASVHPVIPENAVQSAYVPIG
KALGNNRLYILDQKGRLQPEGVAGELYIAGDGVGRGYLHLPELTEEKFLQDPFVPGDRMY
RTGDVVRWLPDGTIEYLGREDDQVKVRGYRIELGEIEAVIQQAPDVAKAVVLARPDEQGN
LEVCAYVVQKPGSEFAPAGLRAHAARQLPDYMVPAYFTEVTEIPLTPSGKVDRRKLFALE
VKAVSGTAYTAPRNETEKAIAAIWQDVLNVEKAGIFDNFFETGGHSLKAMTLLTKIHKET
GVEIPLQYLFEHPTIAALAEEADHRESRAFSVIEPAEKQEHYPLSLAQQRTYIVSQFEDA
GVGYNMPAAAILEGPLDIQKLERAFQGLIRRHESLRTSFVLENSTPRQNIHDSVDFNIEM
IERGGRSDEAIMASFVRKFDLAKAPLFRIGLLGLEENRHMLLFDMHHLISDGVSIGIMLE
ELARIYKGEQLPELRLQYKDYAVWQSRQAAEGYKKDQAYWKEVFAGELPVLQLLSDYPRP
PVQSFEGDRVSIKLDAGVKDRLNRLAEQNGATLYMVMLSAYYTLLSKYTGQDDIIVGTPS
AGRNHSDTEGIIGMFVNTLAIRSEVKQDETFTQLISRVRKRVLNAFSHQDYPFEWLVEDL
NIPRDVSRHPLFDTMFSLQNATEGIPAVGDLSLSVHETNFKIAKFDLTVQARETDEGIEL
DLDYSTKLFKQSTANRLLTHFARLLEDAAADPEKPISEYKLLSEEEAASQIQQFNPGRTP
YPKDKTIVQLFEEQAAKTPDHPALQYEGESLTYRELNERANRLARGILSLGAGEGRTAAV
LCERSMDMIVSILAVLKSGSAYVPIDPEHPIQRMQHFFRDSGAKVLLTQRKLKALAEEAE
FKGVIVLADEEESYHADARNLALPLDSEAMANLTYTSGTTGTPKGNIVTHANILRTVKET
NYLSITEQDTILGLSNYVFDAFMFDMFGSLLNGAKLVLIPKETVLDMARLSRVIERENIS
ILMITTALFHLLVDLNPACLSTLRKIMFGGERASVEHVRKALQTVGKGKLLHMYGPSEST
VFATYHPVDELEEHTLSVPIGKPVSNTEVYILARTGHVQPAGIAGELCVSGEGLVKGYYN
RPELTEEKFVPHPFTSGERMYKTGDLARWLPNGDIEFIGRIDHQVKIRGQRIELGEIEHQ
LQTHDRVQESVVLAVDQGAGDKLLCAYYVGAGDISSQEMREHAAKDLPAYMVPAVFIQMD
ELPLTGNGKIDRRALPIPDANVSRGVSYVTPRNETEQKVADIWAQVLQAEQVGVYDHFFD
IGGHSLAGMKMLALVHQELGVELSLKDLFQSPTVEGLAQVIASAEKGTAASISPAEKQDT
YPVSSPQKRMYVLQQLEDAQTSYNMPAVLRLTGELDVERLNSVMQQLMQRHEALRTTFEI
KDGETVQRIWEEAECEIAYFEATEEETERIVSEFIKPFKIDQLPLFRIGLIKHSDTEHVL
LFDMHHIISDGASVGVLIEELSKLYDGETLEPLRIQYKDYAVWQQQFIQSELYKKQEEHW
LKELDGELPVLTLPTDYSRPAVQTFEGDRIAFSLEAGKADALRRLAKETDSTLYMVLLAS
YSAFLSKLSGQDDIIVGSPVAGRSQADVSRVIGMFVNTLALRTYPKGEKTFANYLNEVKE
TALSAFDAQDYPLEDLIGNVQVQRDTSRNPLFDAVFSMQNANIKDLTMKGIQLEPHPFER
KTAKFDLTLTADETDGGLTFVLEYNTALFKQETIERWKQYWMELLDAVTGNPNQPLSSLS
LVTETEKQALLEAWKGKALPVPTDKTVHQLFEETVQRHKDRPAVTYNGQSWTYGELNAKA
NRLARILMDCGISPDDRVGVLTKPSLEMSAAVLGVLKAGAAFVPIDPDYPDQRIEYILQD
SGARLLLKQEGISVPDSYTGDVILLDGSRTILSLPLDENDEENPETAVTAENLAYMIYTS
GTTGQPKGVMVEHHALVNLCFWHHDAFGMTAEDRSAKYAGFGFDASIWEMFPTWTIGAEL
HVIDEAIRLDIVRLNDYFETNGVTITFLPTQLAEQFMELENTSLRVLLTGGDKLKRAVKK
PYTLVNNYGPTENTVVATSAEIHPEEGSLSIGRAIANTRVYILGEGNQVQPEGVAGELCV
AGRGLARGYLNREDETAKRFVADPFVPGERMYRTGDLVKWTGGGIEYIGRIDQQVKVRGY
RIELSEIEVQLAQLSEVQDAAVTAVKDKGGNTAIAAYVTPETADIEALKSALKETLPDYM
IPAFWVTLNELPVTANGKVDRKALPDPDIEAGSGEYKAPTTDMEELLAGIWQDVLGLSEV
GVTDNFFSLGGDSIKGIQMASRLNQHGWKLEMKDLFQHPTIEELTQYVERAEGKQADQGP
VEGEVILTPIQRWFFEKNFTNKHHWNQSVMLHAKKGFDPERVEKTLQALIEHHDALRMVY
REGLEDVIQYNKGLEAASAQLEVIQIEGQAADYEDRIEREAERLQSSIDLQEGGLLKAGL
FQAEDGDHLLLAIHHLVVDGVSWRILLEDFAAVYTQLEQGNEPVLPQKTHSFAEYAERLQ
DFANSKAFLKEKEYWRQLEEQAVAAKLPKDRESGDQRMKHTKTIEFSLTAEETEQLTTKV
HEAYHTEMNDILLTAFGLAMKEWTGQDRVSVHLEGHGREEIIEDLTISRTVGWFTSMYPM
VLDMKHADDLGYQLKQMKEDIRHVPNKGVGYGILRYLTAPEHKEDVAFSIQPDVSFNYLG
QFDEMSDAGLFTRSELPSGQSLSPETEKPNALDVVGYIENGKLTMSLAYHSLEFHEKTVQ
TFSDSFKAHLLRIIEHCLSQDGTELTPSDLGDDDLTLDELDKLMEIF
>WP_251218023.1_surfactin_non-ribosomal_peptide_synthetase_SrfAA_Bacillus_subtilis
MEITFYPLTDAQKRIWYTEKFYPHTSISNLAGIGKLVSADAIDYVLVEQAIQEFIRRNDA
MRLRLRLDENGEPVQYISEYRPVDIKHTDTTEDPDAIEFISQWSREETKKPLPLYDCDLF
RFSLFTIKENEVWFYANVHHVISDGISMNILGNAIMHIYLELASGSETKEGISHSFIDHV
LSEQDYAQSKRFEKDKAFWNKQFESVPELVSLKRNASAGGSLDAERFSKDVPEALHQQIL
SFCETNKVSVLSVFQSLLAAYLYRVSGQNDVVTGTFMGNRTNAKEKQMLGMFVSTVPLRT
NIDGGEAFLEFVKDRMKDLMKTLRHQKYPYNLLINDLRETKSSLTKLFTVSLEYQVMQWQ
KEEDLAFLTEPIFSGSGLNDVSIHVKDRWDTGKLTIDFDYRTDLFSREEINIICERMITM
LEDALTHPEHTIDELTMISDAEKEKLLARAGDKSVSYRKDMTIPELFQEKAEQLSDHPAV
VFEGRTLSYRTLHEQSARIANVLKQKGVGPDSPVAVLIERSERMITAIMGILQAGGAYVP
IDPGFPAERIQYILEDCGADFILTESKVAAPEADAELIDLDQAIAEGAEESLNADVNARN
LAYIIYTSGTTGRPKGVMIEHRQVHHLVESLQQTIYQSGSQTLRMALLAPFHFDASVKQI
FASLLLGQTLYIVPKKTVTNGAALASYYRRNSIEATDGTPAHLQMLVAAGDFEGLKLKHM
LIGGEGLSSVVADKLLKLFKEAGTAPRLTNVYGPTETCVDASVHPVIPESAVQSAYVPIG
KALGNNRLYILDQKGRLQPEGVAGELYIAGDGVGRGYLHLPELTEEKFLQDPFVPGDHMY
RTGDVVRWLPDGTVEYLGREDDQVKVRGYRIELGEIEAVIQQAPDVAKAVVLARPDEQGN
LEVCAYVVQKPGSEFAPAGLREHAARQLPDYMVPAYFTEVTEIPLTPSGKVDRRKLFALE
VKAVSGTAYTAPRNETEKAIAAIWQDVLNVEKAGIFDNFFEIGGHSLKAMTLLTKIHKQT
GVEIPLQYLFEHPTIAALAEEADHRESRAFSVIEPAEKQEHYPLSLAQQRTYIVSQFEDA
GVGYNMPAAAILEGPLDIQKLERAFRGLIRRHESLRTSFVLENSTPRQKIHDSVDFNIEM
IERGGRSDEAIMASFVRKFDLAKAPLFRIGLLELEENRHMLLFDMHHLISDGVSIGIMLE
ELARIYKGEQLPELRLQYKDYAVWQSRQAAEGYKKDQAYWKEVFAGELPVLQLLSDYPRP
PVQSFEGDRVSIKLDAGIKDRLNRLAEQNGATLYMVMLSAYYTLLSKYAGQDDIIVGTPS
AGRNHSDTEGIIGMFVNTLAIRSEVKQDETFTQLISRVRKQVLDAFSHQDYPFEWLVEDL
NIPRDVSRHPLFDTMFSLQNATEGIPAVGDLSLSVHETNFKIAKFDLTVQARETDEGIEL
DLDYSTKLFKQSTADRLLTHFARLLEDAAADPEKRISEYKLLSEEEAASQIQQFNPGRTP
YPKDKTIVQLFEEQAAKTPDHPALQYEGETLTYRELNERANRLARGILSLGAGEGRTAAV
LCERSMDMIVSILAVLKSGSAYVPIDPEHPIQRMQHFFRDSGAKVLLTQRKLKALAEEAE
FKGVIVLADEEESYHADARNLALPLDSEAMANLTYTSGTTGTPKGNIVTHANILRTVKET
NYLSITEQDTILGLSNYVFDAFMFDMFGSLLNGAKLVLIPKETVLDMARLSRVIERENIS
ILMITTALFHLLVDLNPACLSTLRKIMFGGERASVEHVRKALQTVGKGKLLHMYGPSEST
VFATYHPVDELEEHTLSVPIGKPVSNTEVYILDRTGHVQPAGIAGELCVSGEGLVKGYYN
RPELTEEKFVPHPFTSGERMYKTGDLARWLPNGDIEFIGRIDHQVKIRGQRIELGEIEHQ
LQTHDRVQESVVLAVDQGAGDKLLCAYYVGEGDISSQEMREHAAKDLPAYMVPAVFIQMD
ELPLTGNGKIDRRALPIPDANVSRGVSYVAPRNETEQKVADIWAQVLQAEQVGVYDHFFD
VGGHSLAGMKMLALVHQELGVELSLKDLFQSPTVEGLAQVIASAEKGTAASISPAEKQDT
YPVSSPQKRMYVLQQLEDAQTSYNMPAVLRLTGELDIERLNSVMQQLMQRHEALRTTFEI
KDGETVQRIWEEAECEIAYFEAPEEETERIVSEFIKPFKIDQLPLFRIGLIKHSDTEHVL
LFDMHHIISDGASVGVLIEELSKLYDGETLEPLRIQYKDYAVWQQQFIQSELYKKQEEHW
LKELDGELPVLTLPTDYSRPAVQTFEGDRIAFSLEADKADALRRLAKETDSTLYMVLLAS
YSAFLSKLSGQDDIIVGSPVAGRSQADVSRVIGMFVNTLALRTYPKGEKTFADYLNEVKE
TALSAFDAQDYPLEDLIGNVQVQRDTSRNPLFDAVFSMQNANIKDLTMKGIQLEPHPFER
KTAKFDLTLTADETDGGLTFVLEYNTALFKQETIERWKQYWMQLLDAVTGNPNQPLSSLS
FVTETEKQALLKAWKGKSLPVPTDKTVHQLFEETVQRHKDRPAVTYNGQSWTYGELNAKA
NRLARILMDCGISPDDRVGVLTKPSLEMSAAVLGVLKAGAAFVPIDPDYPDQRIEYILQD
SGAKLLLKQEGISVPDSYTGDVILLDGSRTILSLPLDENDEENPETAVTAENLAYMIYTS
GTTGQPKGVMVEHHALVNLCFWHHDAFSMTAEDRSAKYAGFGFDASIWEIFPTWTIGAEL
HVIDEAIRLDIVRLNDYFETNGITITFLPTQLAEQFMELENTSLRVLLTGGDKLKRAVKK
PYTLVNNYGPTENTVVATSAEIHPEEGSLSIGRAIANTRVYILGEGNQVQPEGVAGELCV
AGRGLARGYLNREDETAKRFVADPFVPGERMYRTGDLVKWTGGGIEYIGRIDQQVKVRGY
RIELSEIEVQLAQLSEVQDAAVTAVKDKGGNTAIAAYVTPETADIEALKSALKETLPDYM
IPAFWVTLNELPVTANGKVDRKALPEPDIEAGSGEYKAPTTDMEELLAGIWQDVLGMSEV
GVTDNFFSLGGDSIKGIQMASRLNQHGWKLEMKDLFQHPTIEELTQYVERAEGKQADQGP
VEGEVILTPIQRWFFEKNFTNKHHWNQSVMLHAKKGFDPERVEKTLQALIEHHDALRMVY
REGQEDVIQYNRDLEAASAQLKVIQIEGQAADYEDRIEREAERLQSSIDLQEGGLLKAGL
FQAEDGDHLLLAIHHLVVDGVSWRILLEDFAAVYTQLEQGNEPVLPQKTHSFAEYAERLQ
DYANSKAFLKEKEYWRQLEEQAVAAKLPKDRESGDQRMKHTKTIEFSLTAEETEQLTTKV
HEAYHTEMNDILLTAFGLAMKEWTGQDRVSVHLEGHGREEIIEDLTISRTVGWFTSMYPM
VLDMKHADDLGYQLKQMKEDIRHVPNKGVGYGILRYLTAPEHKEDVAFSIQPDVSFNYLG
QFDEMSDAGLFTRSELPSGQSLSPETEKPNALDVVGYIENGKLTMSLAYHSLEFHEKTVQ
TFSDSFKAHLLRIIEHCLSQDGTELTPSDLGDDDLTLDELDKLMEIF
>WP_251199231.1_surfactin_non-ribosomal_peptide_synthetase_SrfAA_Bacillus_stercoris
MEITFYPLTDAQKRIWYTEKFYPHTSISNLAGIGKLVSADAIDYVLVGQAIQEFIRRNES
MRLRLRLDENGEPVQYISEYRPVDIKHTDTTGDPNAIESISQWSREETKKPLPLYDCDLF
RFSLFTIKENEVWFYANVHHVISDGISMNILGNAIMHIYLELANGSESKEGISHSFIDHV
LSEQDYAQSKRFEKDKAFWNKQFESVPELVSLKRNASAGGSLDAERFSKDVPEALHQQIL
SFCEANKVSVLSVFQSLLAAYLYRVSGQNDVVTGTFMGNRTNAKEKQMLGMFVSTVPLRT
NIDGGQAFLEFVKDRMKDLMKTLRHQKYPYNLLINDLRETKSSLTRLFTVSLEYQVMQWQ
KEEDLAFLTEPIFSGSGLNDVSIHVKDRWDTGKLTIDFDYRTDLFSREEINMICERMMTM
LENALTHPEHTIDELTLISEGEKEKLLAMAGGKSVNYRKDMTIPELFREKAELLSDHPAV
VFEDRTLSYRALHEQSARIANVLKQKGVGPDSPVAVLIERSERMITSIMGILNAGGAYVP
IDPGFPAERIQYILEDCGADFILTESQIEAPASDAELIDFDQAIAEGADDMPEADVNARN
LAYIIYTSGTTGRPKGVMIEHRQVHHLVESLQQTIYQSGCQTLRMALLAPFHFDASVKQI
FASLLLGQTLYIVPKKTVTNGAALAAYYRRNSIEATDGTPAHLQMLIAAGDLGGLKLKHM
LIGGEGLSSVVADKLMKLFKETGAAPRLTNVYGPTETCVDASVHPVIPESAVQSAYVPIG
KALGNNRLYILDQKGRLQPEGVAGELYIAGDGVGRGYLHLPELTDEKFLQDPFVPGERMY
RTGDVVRWLPDGTIEYLGREDDQVKVRGYRIELGEIEAVIQQAPDVAKAVVLARPDEQGN
LEVCAYVVQKPESEFSPASLREHAARQLPDYMVPAYFTDVTEIPLTPSGKVDRRKLFALE
VKAVSGTAYTAPRNETEKAIAAIWQDVLNVEKAGIFDNFFETGGHSLKAMTLLTKIHKET
GVEIPLQYLFEHPTIAALAQEADHRESRAFSVIEPAEKQEHYPLSLAQQRTYIVSQFEDA
GVGYNMPAAAILEGPLDIQKLERAFQGLIRRHESLRTSFVLENSTPRQNIHDSVEFNIEM
IERGGRSDEAIMASFVRRFDLAKAPLFRIGLLKLEENRHMLLFDMHHLISDGVSIGIILE
ELARIYKGEQLPELRLQYKDYAVWQSRQAAEGYKKDRAYWKEVFAGELPVLQLLSDYPRP
PVQSFEGDRVSIKLDAGIKDRLNRLAEQNGATLYMVMLSAYYTLLSKYTGQDDIIVGTPS
AGRNHSDTEGIVGMFVNTLAIRSEVKQDETFTQLISRVRKRVLDAFSHQDYPFEWLVEEL
NIPRDVSRHPLFDTMFSLQNATEGIPAVGDLSLSVHETNFKIAKFDLTVQARENDEGIEL
DLDYSTKLFKQSTANRLLTHFARLLEDAAAEPEQRISEYKLLSEEEAASQIQQFNPGRTP
YPKDKTIVQLFEEQAANTPDHTALQYEGESLTYRELNERANRLARGILSLGAGEGRTAAV
LCERSMEMIVSILAVLKSGSAYVPIDPEHPIQRIQHFFRDSGAKVLLTQRKLKALAEEAE
FGGVIVLADEEESYHDEARNLALPLDSAAMANLTYTSGTTGTPKGNIVTHANILRTVKKT
NYLSITEQDTILGLSNYVFDAFMFDMFGSLLNGAKLVLIPKETVLDMARLSRVIERENIS
ILMITTALFHLLVDLNPACLSTLRKIMFGGERASVEHVRKALQTVGKGKLLHMYGPSEST
VFATYHPVDELEEHTLSVPIGKPVSNTEVYILDRTGHVQPVGIAGELCVSGEGLVKGYYN
RPELTEEKFVPHPFASGERMYKTGDLARWLPNGNIEFIGRIDHQVKIRGQRIELGEIEHQ
LQTHDRVQESVVLAVEQGAGDQLLCAYYVGEGDISSQELREHAAKDLPAYMVPAVFIQMD
ELPLTGNGKIDRRALPIPDANVSRGVSYAAPRNETEQKVADIWAQVLQAERIGVYDHFFD
IGGHSLAGMKMLALVHQELGVELSLKNLFQSPTVEGLAQVIASAEKGTAASISPAEKQDT
YPVSSPQKRMYVLQQLEGAQTSYNMPAVLRLTGELDVERLNSVMQQLMKRHEALRTTFEI
KDGETVQRIWEEAECEMAYFEAPEEETERIVSEFIKPFKIDQLPLFRIGLIKHSDTEHVL
LFDMHHIISDGASVGVLIEELSKLYDGEDLEPLRIQYKDYAVWQQQFIQSELYKKQEEHW
LKELDGELPVLTLPTDYSRPAVQTFEGDRIAFSLEAGKADALRRLAKETDSTLYMVLLAS
YSAFLSKLSGQDDIIVGSPVAGRSQADVSRVIGMFVNTLALRTYPKGEKTFADYLNEVKE
TALSAFDAQDYPLEDLIGNVQVQRDTSRNPLFDAVFSMQNANIKDLTMKGIQLEPHPFER
KTAKFDLTLTADETDGGLTFVLEYNTALFKQETIERWKQYWMQLLNAVTGNPNQPLSSLS
LVTETEKQALLEGWKGKALPVPTDKTVHQLFEETVQRHKDRPAVTYNGRSWTYGELNAKA
NRLARILIDCGISADDRVGVLTKPSLEMSAAVLGVLKAGAAFVPIDPDYPDQRIEYILQD
SGAKLLLKQEGISVPDSYTGDVILLDGSRTILSLPLDENDEENPETAVTAENLAYMIYTS
GTTGQPKGVMVEHHALVNLCFWHHDAFSMTAEDRSAKYAGFGFDASIWEMFPTWTIGAEL
HVIDEAIRLDIVRLNDYFETNGVTITFLPTQLAEQFMELENTSLRVLLTGGDKLKRAVKK
PYTLVNNYGPTENTVVATSTEIHPEEGSLSIGQAIANTRVYILGEGNQVQPEGVAGELCV
AGRGLARGYLNREDETAKRFVADPFVPGERMYRTGDLVKWVNGGIEYIGRIDQQVKVRGY
RIELSEIEVQLAQLSEVQDAAVIAVKDKGGNTAIAAYVTPESADIEALKSSLKETLPDYM
IPAFWVTLSELPVTANGKVDRKALPEPDIEAGSGEYKAPTTDMEELLAGIWQDVLGMSEV
GVTDNFFSLGGDSIKGIQMASRLNQHGWKLEMKDLFQHPTIEELTQYVERAEGKQADQGP
VEGEVILTPIQRWFFEKNFTNKHHWNQSVMLHAKKGFDPELVEKTLQALIEHHDALRMVY
REGQEDVVQYNRGLETSSAQLEVIQIEGQAKDHEDRIEREAERLQSSIDLQEGGLLKAGL
FQAEDGDHLLLAIHHLVVDGVSWRILLEDFAAVYTQLEQGNEPVLPQKTHSFAEYAERLQ
DFANSKAFLKEKEYWRQLEEQTVAAKLPKDRESGDQRMKHTKTIEFSLTAEETEQLTTKV
HEAYHTEMNDILLTAFGLAMKEWTGQDQVSVHLEGHGREEIIEDLTISRTVGWFTSMYPM
VLDMKHADDLGYQLKQMKEDIRHVPNKGVGYGILRYLTAPEHKEDVAFSIQPDVSFNYLG
QFDDMSDAGLFTRSELPSGQSLSPETEKPNALDVVGYIENGKLTMSLAYHSLEFHEKTIK
SFSDSFKAHLLRIIEHCLSQDGTELTPSDLGDDDLTLDELDKLMEIF
>WP_251187266.1_surfactin_non-ribosomal_peptide_synthetase_SrfAA_Bacillus_subtilis
MEITFYPLTDAQKRIWYTEKFYPHTSISNLAGIGKLVSADAIDYVLVEQAIQEFIRRNDA
MRLRLRLDENGEPVQYISEYRPVDIKHTDTTGDPNAIESISQWSREETKKPLPLYDCDLF
RFSLFTIKENEVWFYANVHHVISDGISMNILGNAIMHIYLELASGSETKEGISHSFIDHV
LSEQEYAQSKRFEKDKAFWNKQFESVPELVSLKRNASAGGSLDAERFSKDVPEALHQQIL
SFCEANKVSVLSVFQSLLAAYLYRVSGQNDVVTGTFMGNRTNAKEKQMLGMFVSTVPLRT
NIDGGQAFSEFVKDRMKDLMKTLRHQKYPYNLLINDLRETKSSLTKLFTVSLEYQVMQWQ
KEEDLAFLTEPIFSGSGLNDVSIHVKDRWDTGKLTIDFDYRTDLFSREEINMICERMITM
LENALTHPEHTIDELTMISDAEKEKLLARAGGESVSYRKDMTIPELFQEKAKQLSDHPAV
VFEGRTLSYRMLHEQSAHIANVLKQKGVGPDSPVAVLIERSERMITAIMGILKAGGAYVP
IDPGFPAERIQYILEDCGADFILTESKVAAPEADAELIDLDQAIEEGAEESLNADVNARN
LAYIIYTSGTTGRPKGVMIEHRQVHHLVESLQQTIYQSGSQTLRMALLAPFHFDASVKQI
FASLLLGQTLYIVPKKTVTNGAALASYYRRNSIEATDGTPAHLQMLVAAGDFEGLKLKHM
LIGGEGLSSVVADKLLKLFKEAGTAPRLTNVYGPTETCVDASVHPVIPESAVQSAYVPIG
KALGNNRLYILDQKGRLQPEGVAGELYIAGDGVGRGYLHLPELTEEKFLQDPFVPGDRMY
RTGDVVRWLPDGTIEYLGREDDQVKVRGYRIELGEIEAVIQQAPDVAKAVVLARPDEQGN
LEVCAYVVQKPGSEFAPAGLREHSARQLPDYMVPAYFTEVTEIPLTPSGKVDRRKLFALE
VKAVSGTAYTAPRNETEKAIAAIWQDVLNVEKAGIFDNFFETGGHSLKAMTLLTKIHKET
GVEIPLQYLFEHPTIAALAEEADHRESRAFSVIEPAEKQEHYPLSLAQQRTYIVSQFEDA
GVGYNMPAAAILEGPLDIQKLERAFRGLIRRHESLRTSFVLENSTPRQNIHDSVDFNIEM
IERGGRSDKAIMASFVRTFDLAKAPLFRIGLLGLEENRHMLLFDMHHLISDGVSIGIMLE
ELARIYKGEQLPELRLQYKDYAVWQSRQAAEGYKKDQAYWKEVFAGEIPVLQLLSDYPRP
PVQSFEGDRVSIKLDAGGKDRLNRLAEQNGATLYMVMLSAYYTLLSKYTGQDDIIVGTPS
AGRNHSDTEGIIGMFVNTLAIRSEVKQDETFTQLISRVRKQVLDAFSHQDYPFEWLVEDL
NIPRDVSRHPLFDTMFSLQNATAGIPAVGDLSLSVHETNFKIAKFDLTVQARETDEGIEL
DLDYSTKLFKQSTANRLLTHFARLLEDAAADPEKPISEYKLLSEEEAASQIQQFNPGRTP
YPKDKTIVQLFEEQAANTPDHTALQYEGESLTYRELNERANRLARGILSLGAGEGRTAAV
LCERSMDMIVSILAVLKSGSAYVPVDPEHPIQRMQHFFRDSGAKVLLTQRKLKALAEEAE
FKGVIVLADEEESYHADARNLALPLDSAAMANLTYTSGTTGTPKGNIVTHANILRTVKET
NYLSITEQDTILGLSNYVFDAFMFDMFGSLLNGAKLVLIPKETVLDMARLSRVIERENIS
ILMITTALFHLLVDLNPACLSTLRKIMFGGERASVEHVRKALQTVGKGKLLHMYGPSEST
VFATYHPVDELEEHTLSVPIGKPVSNTEVYILDRTGHVQPAGIAGELCVSGEGLVKGYYN
RPELTEEKFVPHPFTSGERMYKTGDLARWLPNGDIEFIGRIDHQVKIRGQRIELGEIEHQ
LQTHDRVQESVVLAVDQGAGDKLLCAYYVGEGDISSQEMREHAAKDLPAYMVPAVFIQMD
ELPLTGNGKIDRRALPIPDANVSRGVSYVAPRNETEQKVADIWAQVLQAEQVGAYDHFFD
IGGHSLAGMKMLALVHQELGVELSLKDLFQSPTVEGLAQVIASAEKGTAASISPAEKQDT
YPVSSPQKRMYVLQQLEDAQTSYNMPAVLRLTGELDVERLNSVMQQLMQRHEALRTTFEI
KDGETVQRIWEEAECEIAYFEAPEEETERIVSEFIKPFKIDQLPLFRIGLIKHSDTEHVL
LFDMHHIISDGASVGVLIDELSKLYDGETLEPLRIQYKDYAVWQQQFIQSELYKKQEEHW
LKELDGELPVLTLPTDYSRPAVQTFEGDRIAFSLEAGKADALRRLAKETDSTLYMVLLAS
YSAFLSKLSGQDDIIVGSPVAGRSQADVSRVIGMFVNTLALRTYPKGEKTFADYLNEVKE
TALSAFDAQDYPLEDLIGNVQVQRDTSRNPLFDAVFSMQNANIKDLTMKGIQLEPHPFER
KTAKFDLTLTADETDGGLTFVLEYNTALFKQETIERWKQYWMELLDAVTGNPNQPLSSLS
LVTETEKQALLEAWKGKALPVPTDKTVHQLFEETAQRHKDRPAVTYNGQSWTYGELNAKA
NRLARILMDCGISPDDRVGILTKPSLEMSAAVLGVLKAGAAFVPIDPDYPDQRIEYILQD
SGAKLLLKQEGISVPDSFTGDVILLDGSRTILSLPLDENDEGNPETAVTAENLAYMIYTS
GTTGQPKGVMVEHHALVNLCFWHHDAFSMTAADRSAKYAGFGFDASIWEMFPTWTIGAEL
HVIDEAIRLDIVRLNDYFETNGVTVTFLPTQLAEQFMELENTSLRVLLTGGDKLKRAVKK
PYTLVNNYGPTENTVVATSTEIHPEEGSLSIGRAIANTRVYILGEGNQVQPEGVAGELCV
AGRGLARGYLNREDETAKRFVADPFVPGERMYRTGDLVKWTGGGIEYIGRIDQQVKVRGY
RIELSEIEVQLAQLSEVQDAAVTAVKDKGGNTAIAAYVTPESADIEALKSALKETLPDYM
IPAFWVTLNELPVTANGKVDRKALPDPDIEAGSGEYKAPTTDMEELLAGIWQDVLGISEV
GVSDNFFSLGGDSIKGIQMASRLNQHGWKLEMKDLFQHPTIEELTQYVERAEGKQADQGP
VEGEVILTPIQRWFFEKNFTNKHHWNQSVMLHAAKGFDPERVEKTLQALIEHHDALRMVY
REGQEDVIQYNRGLEVASAQLEVIQIEGQAADYEDRIEREAERLQSSIDLQEGGLLKAGL
FQAEDGDHLLLAIHHLVVDGVSWRILLEDFAAVYTQLEQGNEPVLPQKTHSFAEYAERLQ
DFANSKAFLKEKEYWRQLEEQAVAAKLPKDRESGDQRMKHTKTIEFSLTAEETEQLTTKV
HEAYHTEMNDILLTAFGLAMKEWTGQDRVNVHLEGHGREEIIEDLTISRTVGWFTSMYPM
VLDMKHADDLGYQLKQMKEDIRHVPNKGVGYGILRYLTAPEHKEDVAFSIQPDVSFNYLG
QFDEMSDAGLFTRSELPSGQSLSPETEKPNALDVVGYIENGKLTMSLAYHSLEFHEKTVQ
TFSDSFKAHLLRIIEHCLSQDGTELTPSDLGDDDLTLDELDKLMEIF
>WP_251186209.1_surfactin_non-ribosomal_peptide_synthetase_SrfAA_Bacillus_subtilis
MEITFYPLTDAQKRIWYTEKFYPHTSISNLAGIGKLVSADAIDYVLVEQAIQEFIRRNDA
MRLRLRLDENGEPVQYISEYRPVDIKHTDTTEDPNAIEFISQWSREETKKPLPLYDCDLF
RFSLFTIKENEVWFYANVHHVISDGISMNILGNAIMHIYLELASGSEAKEGISHSFIDHV
LSEQDYAQSKRFEKDKAFWNKQFESVPELVSLKRNASAGGSLDAERFSKDVPEALHQQIL
SFCEANKVSVLSVFQSLLAAYLYRVSGQNDVVTGTFMGNRTNAKEKQMLGMFVSTVPLRT
NIDGGQAFLEFVKDRMKDLMKTLRHQKYPYNLLINDLRETKSSLTKLFTVSLEYQVMQWQ
KEEDLAFLTEPIFSGSGLNDVSIHVKDRWGTGKLTIDFDYRTDLFSREEINMICERMITM
LENALTHPEHTIDELTMISDAEKEKLLARAGGKSVSYRKDMTIPELFQEKAEQLSDHPAV
VFEDRTLSYRTLHEQSARIANVLKQKGVGPDSPVAVLIERSERMITAIMGILKAGGAYVP
IDPGFPAERIQYILEDCGADFILTESKVAAPEADAELIDLDQAIAEGADDMTEADVNARN
LAYIIYTSGTTGRPKGVMIEHRQVHHLVESLQQTIYQSGSQTLRMALLAPFHFDASVKQI
FASLLLGQTLYIVPKKTVTNGTALATYYRRNSIEATDGTPAHLQMLAAAGDFEGLKLKHM
LIGGEGLSSVVADKLLKLFKEAGTAPRLTNVYGPTETCVDASVHPVIPENAVQSAYVPIG
KALGNNRLYILDQKGRLQPEGVAGELYIAGDGVGRGYLHLPELTEEKFLQDPFVPGDRMY
RTGDVVRWLPDGTIEYLGREDDQVKVRGYRIELGEIEAVIQQAPDVAKAVVLARPDEQGN
LEVCAYVVQKPGSEFAPAGLREHAARQLPDYMVPAYFTEVTEIPLTPSGKVDRRKLFALE
VKAVSGTAYTAPRNETEKAIAAIWQDVLNVEKAGIFDNFFETGGHSLKAMTLLTKIHKET
GVEIPLQFLFEHPTIAALAEEADHRESKAFAVIEPAEKQEHYPLSLAQQRTYIVSQFEDA
GVGYNMPAAAILEGPLDIQKLERAFQGLIRRHESLRTSFVLENSTPRQKIHDSVDFNIEM
IERGGRSDEAIMASFVRTFDLAKAPLFRIGLLGLEENRHMLLFDMHHLISDGVSIGIMLE
ELARIYKGEQLPDLRLQYKDYAVWQSRQAAEGYKKDQAYWKEVFAGELPVLQLLSDYPRP
PVQSFEGDRVSIKLDAGVKDRLNRLAEQNGATLYMVMLSAYYTLLSKYTGQDDIIVGTPS
AGRNHSDTEGIIGMFVNTLAIRSEVKQDETFTQLISRVRKRVLDAFSHQDYPFEWLVEDL
NIPRDVSRHPLFDTMFSLQNATEGIPAVGDLSLSVHETNFKIAKFDLTVQARETDEGIEL
DLDYSTKLFKQSTADRLLTHFARLLEDAAADPEKPISEYKLLSEEEAASQIQQFNPGRTP
YPKDKTIVQLFEEQAANTPDHTALQYEGESLTYRELNERANRLARGILSLGAGEGRTAAV
LCERSMDMIVSILAVLKSGSAYVPIDPEHPIQRMQHFFRDSGAKVLLTQRKLKALAEEAE
FKGVIVLADEEESYHADARNLALPLDSAAMANLTYTSGTTGTPKGNIVTHANILRTVKET
NYLSITEQDTILGLSNYVFDAFMFDMFGSLLNGAKLVLIPKETVLDMARLSRVIERENIS
ILMITTALFHLLVDLNPACLSTLRKIMFGGERASVEHVRKALQTVGKGKLLHMYGPSEST
VFATYHPVDELEEHTLSVPIGKPVSNTEVYILDRTGHVQPAGIAGELCVSGEGLVKGYYN
RPELTEEKFVPHPFTSGERMYKTGDLARWLPNGDIEFIGRIDHQVKIRGQRIELGEIEHQ
LQTHDRVQESVVLAVDQGAGDKLLCAYYVGEGDISSQEMREHAAKDLPAYMVPAVFIQMD
ELPLTGNGKIDRRALPIPDANVSRGVSYVAPRNGTEQKVADIWAQVLQAEQVGAYDHFFD
IGGHSLAGMKMLALVHQELGVELSLKDLFQSPTVEGLAQVIASAEKGTAASISPAEKQDT
YPVSSPQKRMYVLQQLEDAQTSYNMPAVLRLKGELDVERLNSVMQQLMQRHEALRTTFDI
KDGETVQRIWEKAECEIAYFEAPEEETDRIVSEFIKPFKIDQLPLFRMGLIKHSDTEHVL
LFDMHHIISDGASVGVLIEELSKLYDGETLEPLRIQYKDYAVWQQQFIQSELYKKQEEHW
LKELDGELPVLTLPTDYSRPAVQTFEGDRIAFSLEAGKADALRRLAKETDSTLYMVLLAS
YSAFLSKLSGQDDIIVGSPVAGRSQADVSRVIGMFVNTLALRTYPKGEKTFADYLNEVKE
TALSAFDAQDYPLEDLIGNVQVQRDTSRNPLFDAVFSMQNANIKDLTMKGIQLEPHPFER
KTAKFDLTLTADETDGGLTFVLEYNTALFKQETIERWKQYWMELLDAVTGNPNQPLSSLS
LVTETEKQALLEAWKGKALPVPTDKTVHQLFEETVQRHKDRPAVTYNGQSWTYGELNAKA
NRLARILMDCGISPDDRVGILTKPSLEMSAAVLGVLKAGAAFVPIDPDYPDQRIEYILQD
SGAKLLLKQEGISVPDSFTGDVILLDGSRTILSLPLDENDEGNPETAVTAENLAYMIYTS
GTTGQPKGVMVEHHALVNLCFWHHDAFSMTAEDRSAKYAGFGFDASIWEMFPTWTIGAEL
HVIDEAIRLDIVRLNDYFETNGVTITFLPTQLAEQFMELENTSLRVLLTGGDKLKRAVKK
PYTLVNNYGPTENTVVATSAEIHPEEGSLSIGRAIANTRVYILGEGNQVQPEGVAGELCV
AGRGLARGYLNREDETAKRFVADPFVPGERMYRTGDLVKWTGGGIEYIGRIDQQVKVRGY
RIELSEIEVQLAQLSEVQDAAVTAVKDKGGNTAIAAYVTPKTADIEVLKSALRETLPDYM
IPAFWVTLSELPVTANGKVDRKALPEPDIEAGSGEYKAPTTDMEELLAGIWQDVLGMSEV
GVTDNFFSLGGDSIKGIQMASRLNQHGWKLEMKDLFQHPTIEELTQYVERAEGKQADQGP
VEGEVILTPIQRWFFEKNFTNKHHWNQSVMLHAKKGFDPERVEKTLQALIEHHDALRMVY
REGQEDVIQYNRGLEAASAQLEVIQIEGQAADYEDRIEREAERLQSSIDLQEGGLLKAGL
FQAEDGDHLLLAIHHLVVDGVSWRILLEDFAAVYTQLEQGNEPVLPQKTHSFAEYAERLQ
DFANSKAFLKEKEYWRQLEEQAVAAKLPKDRESGDQRMKHTKTIEFSLTAEETEQLTTKV
HEAYHTEMNDILLTAFGLAMKEWTGQDRVNVHLEGHGREEIIEDLTISRTVGWFTSMYPM
VLDMKHADDLGYQLKQMKEDIRHVPNKGVGYGILRYLTAPEHKEDVAFSIQPDVSFNYLG
QFDEMSDAGLFTRSELPSGQSLSPETEKPNALDVVGYIENGKLTMSLAYHSLEFHEKTVQ
TFSDSFKAHLLRIIEHCLSQDGTELTPSDLGDDDLTLDELDKLMEIF
>USA21277.1_surfactin_non-ribosomal_peptide_synthetase_SrfAA_Bacillus_subtilis
MEITFYPLTDAQKRIWYTEKFYPHTSISNLAGIGKLVSADAIDYVLVEQAIQEFIRRNDA
MRLRLRLDENGEPVQYISEYRPVDIKHTDTTEDPNAIEFISQWSREETKKPLPLYDCDLF
RFSLFTIKENEVWFYANVHHVISDGISMNILGNAIMHIYLELASGSEAKEGISHSFIDHV
LSEQDYAQSKRFEKDKAFWNKQFESVPELVSLKRNASAGGSLDAERFSKDVPEALHQQIL
SFCEANKVSVLSVFQSLLAAYLYRVSGQNDVVTGTFMGNRTNAKEKQMLGMFVSTVPLRT
NIDGGQAFLEFVKDRMKDLMKTLRHQKYPYNLLINDLRETKSSLTKLFTVSLEYQVMQWQ
KEEDLAFLTEPIFSGSGLNDVSIHVKDRWDTGKLTIDFDYRTDLFSREEINMICERMITM
LENALTHPEHTIDELTMISDAEKEKLLARAGGKSVSYRKDMTIPELFQEKAEQLSDHPAV
VFEDRTLSYRTLHEQSARIANVLKQKGVGPDSPVAVLIERSERMITAIMGILKAGGAYVP
IDPGFPAERIQYILEDCGADFILTESKVAAPEADAELIDLDQAIAEGAEESLNADVNARN
LAYIIYTSGTTGRPKGVMIEHRQVHHLVESLQQTIYQSGSQTLRMALLAPFHFDASVKQI
FASLLLGQTLYIVPKKTVTNGAALAAYYRRNSIEATDGTPAHLQMLAAAGDFEGLKLKHM
LIGGEGLSTVVADKLLKLFKEAGTAPRLTNVYGPTETCVDASVHPVIPENAVQSAYVPIG
KALGNNRLYILDQKGRLQPEGVAGELYIAGDGVGRGYLHLPELTEEKFLQDPFVPGDRMY
RTGDVVRWLPDGTIEYLGREDDQVKVRGYRIELGEIEAVIQQAPDVAKAVVLARPDEQGN
LEVCAYVVQKPGSEFAPAGLREHAARQLPDYMVPAYFTEVTEIPLTPSGKVDRRKLFALE
VKAVSGTAYTAPRNETEKAIAAIWQDVLNVEKAGIFDNFFETGGHSLKAMTLLTKIHKET
GIEIPLQFLFEHPTITALAEEADHRESKAFAVIEPAEKQEHYPLSLAQQRTYIVSQFEDA
GVGYNMPAAAILEGPLDIQKLERAFQGLIRRHESLRTSFVLENSTPRQKIHDSVDFNIEM
IERGGRSDEAIMASFVRTFDLAKAPLFRIGLLGLEENRHMLLFDMHHLISDGVSIGIMLE
ELARIYKGEQLPDLRLQYKDYAVWQSRQAAEGYKKDQAYWKEVFAGELPVLQLLSDYPRP
PVQSFEGDRVSIKLDAGVKDRLNRLAEQNGATLYMVMLSAYYTLLSKYTGQDDIIVGTPS
AGRNHSDTEGIIGMFVNTLAIRSEVKQNETFTQLISRVRKRVLDAFSHQDYPFEWLVEDL
NIPRDVSRHPLFDTMFSLQNATEGIPAVGDLSLSVQETNFKIAKFDLTVQARETDEGIEL
DLDYSTKLFKQSTADRLLTHFARLLEEAAVDSEKRISEYKLLSEEEAASQIQQFNPGRTP
YPKDKTIVQLFEEQAANTPDHTALQYEGESLTYRELNERANRLARGILSLGAGEGRTAAV
LCERSMDMIVSILAVLKSGSAYVPIDPEHPIQRMQHFFRDSGAKVLLTQRKLKALAEEAE
FKGVIVLADEEESYHADARNLALPLDSEAMANLTYTSGTTGTPKGNIVTHANILRTVKET
NYLSITEQDTILGLSNYVFDAFMFDMFGSLLNGAKLVLIPKETVLDMARLSRVIERENIS
ILMITTALFHLLVDLNPACLSTLRKIMFGGERASVEHVRKALQTVGKGKLLHMYGPSEST
VFATYHPVDELEEHTLSVPIGKPVSNTEVYILDRTGHVQPAGIAGELCVSGEGLVKGYYN
RPELTEEKFVPHPFTSGERMYKTGDLARWLPNGDIEFIGRIDHQVKIRGQRIELGEIEHQ
LQTHDRVQESVVLAVDQGAGDKLLCAYCVGEGDISSQEMREHAAKDLPAYMVPAVFIQMD
ELPLTGNGKIDRRALPIPDANVSRGVSYVAPRNGTEQKVADIWAHVLQAEQVGVYDHFFD
IGGHSLAGMKMLALVHQELGVELSLKDLFQSPTVEGLAQVIASAEKGTAASISPAEKQDT
YPVSSPQKRMYVLQQLEDAQTSYNMPAVLRLTGELDVERLNSVMQQLMQRHEALRTTFEI
KDGETVQRIWEEAECEIAYFEAPEEETERIVSEFIKPFKIDQLPLFRIGLIKHSDTEHVL
LFDMHHIISDGASVGVLIEELSKLYDGETLEPLRIQYKDYAVWQQQFIQSELYKKQEEHW
LKELDGELPVLTLPTDYSRPAVQTFEGDRIAFSLEAGKADALRRLAKETDSTLYMVLLAS
YSAFLSKLSGQDDIIVGSPVAGRSQADVSRVIGMFVNTLALRTYPKGEKTFANYLNEVKE
TALSAFDAQDYPLEDLIGNVQVQRDTSRNPLFDAVFSMQNANIKDLTMKGIQLEPHPFER
KTAKFDLTLTADETDGGLTFVLEYNTALFKQETIERWKQYWMELLDAVTGNPNQPLSSLS
LVTETEKQALLEAWKGKALPVPTDKTVHQLFEETAQRHKDRRAVTYNGQSWTYGELNAKA
NRLARILMDCGISPDDRVGILTKPSLEMSAAVLGVLKAGAAFVPIDPDYPDQRIEYILQD
SGAKLLLKQEGISVPDSFSGDVILLDGSRTILSLPLDENDEENPETAVTAENLAYMIYTS
GTTGQPKGVMVEHHALVNLCFWHHDAFSMTAEDRSAKYAGFGFDASIWEMFPTWTIGAEL
HVIDEAIRLDIVRLNDYFETNGVTITFLPTQLAEQFMELENTSLRVLLTGGDKLKRAVKK
PYTLVNNYGPTENTVVATSAEIHPEEGSLSIGRAIANTRVYILGEGNQVQPEGVAGELCV
AGRGLARGYLNREDETAKRFVADPFVPGERMYRTGDLVKWTGGGIEYIGRIDQQVKVRGY
RIELSEIEVQLAQLSEVQDAAVTAVKDKGGNTAIAAYVTPEIADIEALKSALKETLPDYM
IPAFWVTLNELPVTANGKVDRKALPEPDIEAGSGEYKAPTTDMEELLAGIWQDVLGMSEV
GVTDNFFSLGGDSIKGIQMASRLNQHGWKLEMKDLFQHPTIEELTQYVERAEGKQADQGP
VEGEVILTPIQRWFFEKNFTNKHHWNQSVMLHAKKGFGPERVEKTLQALIEHHDALRMVY
REGQEDVIQYNRGLEAASAQLEVIQIEGQAADYEDRIEREAERLQSSIDLQEGGLLKAGL
FQAEDGDHLLLAIHHLVVDGVSWRILLEDFAAVYTQLEQGNEPVLPQKTHSFAEYAERLQ
DFANSKAFLKEKEYWRQLEEQAVAAKLPKDRESGDQRMKHTKTIEFSLTAEETEQLTTKV
HEAYHTEMNDILLTAFGLAMKEWTGQDRVNVHLEGHGREEIIEDLTISRTVGWFTSMYPM
VLDMKHADDLGYQLKQMKEDIRHVPNKGVGYGILRYLTAPEHKEDVAFSIQPDVSFNYLG
QFDEMSDAGLFTRSELPSGQSLSPETEKPNALDVVGYIENGKLTMSLAYHSLEFHEKTVQ
TFSDSFKAHLLRIIEHCLSQDGTELTPSDLGDDDLTLDELDKLMEIF
>URZ97784.1_surfactin_non-ribosomal_peptide_synthetase_SrfAA_Bacillus_subtilis
MEITFYPLTDAQKRIWYTEKFYPHTSISNLAGIGKLVSADAIDYVLVEQAIQEFIRRNEA
MRLRLRLDENGEPVQYISEYRPVDIKHTDTTEDPNAIEFISQWSREETKKPLPLYDCDLF
RFSLFTIKENEVWFYANVHHVISDGISMNILGNAIMHIYLELASGSETKEGISHSFIDHV
LSEQDYAQSKRFEKDKAFWNKQFESVPELVSLKRNASAGGSLDAERFSKDVPEALHQQIL
SFCEANKVSVLSVFQSLLAAYLYRVSGQNDVVTGTFMGNRTNAKEKQMLGMFVSTVPLRT
NIDGGQAFLEFVKDRMKDLMKTLRHQKYPYNLLINDLRETKSSLTKLFTVSLEYQVMQWQ
KEEDLAFLTEPIFSGSGLNDVSIHVKDRWDTGKLTIDFDYRTDLFSREEINIICERMITM
LENALTHPEHTIDELTMISDAEKQKLLARAGGKSVSYRKDMTIPELFQEKAEQLSDHPAV
VFEDRTLSYRTLHEQSARIANVLKQKGVGPDSPVAVLIERSERMITAIMGILKAGGAYVP
IDPGFPAERIQYILEDCGADFILTESKVAAPEADAELVDLDQAIAEGAEESLNADVNARN
LAYIIYTSGTTGRPKGVMIEHRQVHHLVESLQQTIYQSGSQTLRMALLAPFHFDASVKQI
FASLLLGQTLYIVPKKTVTNGAALAAYYRRNSIEATDGTPAHLQMLVAAGDFEGLKLKHM
LIGGEGLSSVVADKLLKLFKEAGTAPRLTNVYGPTETCVDASVHPVIPENAVQSAYVPIG
KALGNNRLYILDQKGRLQPEGVAGELYIAGDGVGRGYLHLPELTEEKFLQDPFVPGDRMY
RTGDVVRWLPDGTIEYLGREDDQVKVRGYRIELGEIEAVIQQAPDVAKAVVLARPDEQGN
LEVCAYVVQKPESEFAPADLRAHAARQLPDYMVPAYFTEVTEIPLTPSGKVDRRKLFALE
VKAVSGTAYTAPRNETEKAIAAIWQDVLNVEKAGIFDNFFETGGHSLKAMTLLTKIHKET
GVEIPLQYLFEHPTIAALAEEADHRESRAFSVIEPAEKQEHYPLSLAQQRTYIVSQFEDA
GVGYNMPAAAILEGPLDIQKLECAFQALIRRHESLRTSFVLENSTPRQNIHDSVDFNIEM
IERGGRSDEAIMASFVRKFDLAKAPLFRIGLLGLEENRHMLLFDMHHLISDGVSIGIMLE
ELARIYKGEQLPELRLQYKDYAVWQSRQAAEGYKKDQAYWKEVFAGELPVLQLLSDYPRP
PVQSFEGDRVSIKLDAGVKDRLNRLAEQNGATLYMVMLSAYYTLLSKYTGQDDIIVGTPS
AGRNHSDTEGIVGMFVNTLAIRSEVKQDETFTQLISRVRKQVLNAFSHQDYPFEWLVEDL
NIPRDVSRHPLFDTMFSLQNATEGIPAVGDLSLSVHETNFKIAKFDLTVQAREIDEGIEL
DLDYSTKLFKQSTANRLLTHFARLLEDAAADPEKPISEYKLLSEEAAASQIQQFNPGRTP
YPKDKTIVQLFEEQAANTPDHTALQYEGESLTYRELNERANRLARGILSLGAGEGRTAAV
LCERSMDMIVSILAVLKSGSAYVPIDPEHPIQRMQHFFRDSGAKVLLTQRKLKALAEEAE
FKGVIVLADEEESYHADARNLALPLDSEAMANLTYTSGTTGTPKGNIVTHANILRTVKET
NYLSITEQDTILGLSNYVFDAFMFDMFGSLLNGAKLVLIPKETVLDMARLSRVIERENIS
ILMITTALFHLLVDLNPACLSTLRKIMFGGERASVEHVRKALQTVGKGKLLHMYGPSEST
VFATYHPVDELEEHTLSVPIGKPVSNTEVYILDSTGHVQPAGIAGELCVSGEGLVKGYYN
RPELTEEKFVPHPFTSGERMYKTGDLARWLPNGDIEFIGRIDHQVKIRGQRIELGEIEHQ
LQTHDRVQESVVLAVDQGAGDKLLCAYYVGDGDISSQEMREHAAKDLPAYMVPAVFIQMD
ELPLTGNGKIDRRALPIPDANVSRGVSYVAPRNETEQKVADIWAHVLQAEQVGAYDHFFD
IGGHSLAGMKMLALVHQELGVELSLKDLFQSPTVEGLAQVIASAEKGTAASISPAEKQDT
YPVSSPQKRMYVLQQLEDAQTSYNMPAVLRLTGELDVERLNSVMQQLMQRHEALRTTFEI
KDGETVQRIWEEAECEIAYFEAPEEETERIVSEFIKPFKIDQLPLFRIGLIKHSDTEHVL
LFDMHHIISDGASVGVLIEELSKLYDGETLEPLRIQYKDYAVWQKQFIQSELYKKQEEHW
LKELDGELPVLTLPTDYSRPAVQTFEGDRIAFSLEAGKADALRRLAKETDSTLYMVLLAS
YSAFLSKLSGQDDIIVGSPVAGRSQADVSRVIGMFVNTLALRTYPKGEKTFADYLNEVKE
TALSAFDAQDYPLEDLIGNVQVQRDTSRNPLFDAVFSMQNANIKDLTMKGIQLEPHPFER
KTAKFDLTLTADETDGGLTFVLEYNTALFKQETIERWKQYWMELLDAVTDNPNQPLSSLS
LVTETEKQALLEAWKGKALPVPTDKTVHQLFEETVQRHKDRPAVTYNGQSWTYGELNAKA
NRLARILMDCGISPDDRVGVLTKPSLEMSAAVLGVLKAGAAFVPIDPDYPDQRIEYILQD
SGAKLLLKQEGISVPDSYTGDVILLDGSRTILSLPLDENDEGNPETAVTAENLAYMIYTS
GTTGQPKGVMVEHHALVNLCFWHHDAFSMTAEDRSAKYAGFGFDASIWEMFPTWTIGAEL
HVIDEAIRLDIVRLNDYFETNGVTITFLPTQLAEQFMELENTSLRVLLTGGDKLKRAVKK
PYTLVNNYGPTENTVVATSTEIHPEEGSLSIGRAIANTRVYILGEGNQVQPEGVAGELCV
AGRGLARGYLNREDETAKRFVADPFVPGARMYRTGDLVKWTGGGIEYIGRIDQQVKVRGY
RIELSEIEVQLAQLSEVQDAAVTAVKDKGGNTAIAAYVTPETADIEALKSALKETLPDYM
IPAFWVTLNELPVTANGKVDRKALPEPDIEAGSGEYKAPTTDMEELLAGIWQDVLGMSEV
GVTDNFFSLGGDSIKGIQMASRLNQHGWKLEMKDLFQHPTIEELTQYVERAEGKQADQGP
MEGEVILTPIQRWFFEKNFTNKHHWNQSVMLHAKKGFDPERVEKTLQALIEHHDALRMVY
REGQEDVIQYNRGLEAASAQLEVIQIEGQAADYEDRIEREAERLQSSIDLQEGGLLKAGL
FQAEDGDHLLLAIHHLVVDGVSWRILLEDFAAVYTQLEQGNEPVLPQKTHSFAEYAERLQ
DFANSKAFLKEKEYWRQLEEQAVAAKLPKDRESGDQRMKHTKTIEFSLTAEETEQLTTKV
HEAYHTEMNDILLTAFGLAMKEWTGQDRVSVHLEGHGREEIIEDLTISRTVGWFTSMYPM
VLDMKHADDLGYQLKQMKEDIRHVPNKGVGYGILRYLTAPEHKEDVAFSIQPDVSFNYLG
QFDEMSDAGLFTRSELPSGQSLSPETEKPNALDVVGYIENGKLTMSLAYHSLEFHEKTVQ
TFSDSFKAHLLRIIEHCLSQDGTELTPSDLGDDDLTLDELDKLMEIF
>URR32464.1_surfactin_non-ribosomal_peptide_synthetase_SrfAA_Bacillus_subtilis
MEITFYPLTDAQKRIWYTEKFYPHTSISNLAGIGKLVSADAIDYVLVEQAIQEFIRRNDA
MRLRLRLDENGEPVQYISEYRPVDIKHTDTTEDPNAIEFISQWSREETKKPLPLYDCDLF
RFSLFTIKENEVWFYANVHHVISDGISMNILGNAIMHIYLELASGSEAKEGISHSFIDHV
LSEQDYAQSKRFEKDKAFWNKQFESVPELVSLKRNASAGGSLDAERFSKDVPEALHQQIL
SFCEANKVSVLSVFQSLLAAYLYRVSGQNDVVTGTFMGNRTNAKEKQMLGMFVSTVPLRT
NIDGGQAFLEFVKDRMKDLMKTLRHQKYPYNLLINDLRETKSSLTKLFTVSLEYQVMQWQ
KEEDLAFLTEPIFSGSGLNDVSIHVKDRWDTGKLTIDFDYRTDLFSREEINMICERMITM
LENALTHPEHTIDELTMISDAEKEKLLARAGGKSVSYRKDMTIPELFQEKAEQLSDHPAV
VFEDRTLSYRTLHEQSARIANVLKQKGVGPDSPVAVLIERSERMITAIMGILKAGGAYVP
IDPGFPAERIQYILEDCGADFILTESKVAAPEADAELIDLDQAIAEGAEESLNADVNARN
LAYIIYTSGTTGRPKGVMIEHRQVHHLVESLQQTIYQSGSQTLRMALLAPFHFDASVKQI
FASLLLGQTLYIVPKKTVTNGAALAAYYRRNSIEATDGTPAHLQMLAAAGDFEGLKLKHM
LIGGEGLSTVVADKLLKLFKEAGTAPRLTNVYGPTETCVDASVHPVIPENAVQSAYVPIG
KALGNNRLYILDQKGRLQPEGVAGELYIAGDGVGRGYLHLPELTEEKFLQDPFVPGDRMY
RTGDVVRWLPDGTIEYLGREDDQVKVRGYRIELGEIEAVIQQAPDVAKAVVLARPDEQGN
LEVCAYVVQKPGSEFAPAGLREHAARQLPDYMVPAYFTEVTEIPLTPSGKVDRRKLFALE
VKAVSGTAYTAPRNETEKAIAAIWQDVLNVEKAGIFDNFFETGGHSLKAMTLLTKIHKET
GIEIPLQFLFEHPTITALAEEADHRESKAFAVIEPAEKQEHYPLSLAQQRTYIVSQFEDA
GVGYNMPAAAILEGPLDIQKLERAFQGLIRRHESLRTSFVLENSTPRQKIHDSVDFNIEM
IERGGRSDEAIMASFVRTFDLAKAPLFRIGLLGLEENRHMLLFDMHHLISDGVSIGIMLE
ELARIYKGEQLPDLRLQYKDYAVWQSRQAAEGYKKDQAYWKEVFAGELPVLQLLSDYPRP
PVQSFEGDRVSIKLDAGVKDRLNRLAEQNGATLYMVMLSAYYTLLSKYTGQDDIIVGTPS
AGRNHSDTEGIIGMFVNTLAIRSEVKQNETFTQLISRVRKRVLDAFSHQDYPFEWLVEDL
NIPRDVSRHPLFDTMFSLQNATEGIPAVGDLSLSVQETNFKIAKFDLTVQARETDEGIEL
DLDYSTKLFKQSTADRLLTHFARLLEEAAVDSEKRISEYKLLSEEEAASQIQQFNPGRTP
YPKDKTIVQLFEEQAANTPDHTALQYEGESLTYRELNERANRLARGILSLGAGEGRTAAV
LCERSMDMIVSILAVLKSGSAYVPIDPEHPIQRMQHFFRDSGAKVLLTQRKLKALAEEAE
FKGVIVLADEEESYHADARNLALPLDSEAMANLTYTSGTTGTPKGNIVTHANILRTVKET
NYLSITEQDTILGLSNYVFDAFMFDMFGSLLNGAKLVLIPKETVLDMARLSRVIERENIS
ILMITTALFHLLVDLNPACLSTLRKIMFGGERASVEHVRKALQTVGKGKLLHMYGPSEST
VFATYHPVDELEEHTLSVPIGKPVSNTEVYILDRTGHVQPAGIAGELCVSGEGLVKGYYN
RPELTEEKFVPHPFTSGERMYKTGDLARWLPNGDIEFIGRIDHQVKIRGQRIELGEIEHQ
LQTHDRVQESVVLAVDQGAGDKLLCAYCVGEGDISSQEMREHAAKDLPAYMVPAVFIQMD
ELPLTGNGKIDRRALPIPDANVSRGVSYVAPRNGTEQKVADIWAHVLQAEQVGVYDHFFD
IGGHSLAGMKMLALVHQELGVELSLKDLFQSPTVEGLAQVIASAEKGTAASISPAEKQDT
YPVSSPQKRMYVLQQLEDAQTSYNMPAVLRLTGELDVERLNSVMQQLMQRHEALRTTFEI
KDGETVQRIWEEAECEIAYFEAPEEETERIVSEFIKPFKIDQLPLFRIGLIKHSDTEHVL
LFDMHHIISDGASVGVLIEELSKLYDGETLEPLRIQYKDYAVWQQQFIQSELYKKQEEHW
LKELDGELPVLTLPTDYSRPAVQTFEGDRIAFSLEAGKADALRRLAKETDSTLYMVLLAS
YSAFLSKLSGQDDIIVGSPVAGRSQADVSRVIGMFVNTLALRTYPKGEKTFANYLNEVKE
TALSAFDAQDYPLEDLIGNVQVQRDTSRNPLFDAVFSMQNANIKDLTMKGIQLEPHPFER
KTAKFDLTLTADETDGGLTFVLEYNTALFKQETIERWKQYWMELLDAVTGNPNQPLSSLS
LVTETEKQALLEAWKGKALPVPTDKTVHQLFEETAQRHKDRRAVTYNGQSWTYGELNAKA
NRLARILMDCGISPDDRVGILTKPSLEMSAAVLGVLKAGAAFVPIDPDYPDQRIEYILQD
SGAKLLLKQEGISVPDSFSGDVILLDGSRTILSLPLDENDEENPETAVTAENLAYMIYTS
GTTGQPKGVMVEHHALVNLCFWHHDAFSMTAEDRSAKYAGFGFDASIWEMFPTWTIGAEL
HVIDEAIRLDIVRLNDYFETNGVTITFLPTQLAEQFMELENTSLRVLLTGGDKLKRAVKK
PYTLVNNYGPTENTVVATSAEIHPEEGSLSIGRAIANTRVYILGEGNQVQPEGVAGELCV
AGRGLARGYLNREDETAKRFVADPFVPGERMYRTGDLVKWTGGGIEYIGRIDQQVKVRGY
RIELSEIEVQLAQLSEVQDAAVTAVKDKGGNTAIAAYVTPEIADIEALKSALKETLPDYM
IPAFWVTLNELPVTANGKVDRKALPEPDIEAGSGEYKAPTTDMEELLAGIWQDVLGMSEV
GVTDNFFSLGGDSIKGIQMASRLNQHGWKLEMKDLFQHPTIEELTQYVERAEGKQADQGP
VEGEVILTPIQRWFFEKNFTNKHHWNQSVMLHAKKGFGPERVEKTLQALIEHHDALRMVY
REGQEDVIQYNRGLEAASAQLEVIQIEGQAADYEDRIEREAERLQSSIDLQEGGLLKAGL
FQAEDGDHLLLAIHHLVVDGVSWRILLEDFAAVYTQLEQGNEPVLPQKTHSFAEYAERLQ
DFANSKAFLKEKEYWRQLEEQAVAAKLPKDRESGDQRMKHTKTIEFSLTAEETEQLTTKV
HEAYHTEMNDILLTAFGLAMKEWTGQDRVNVHLEGHGREEIIEDLTISRTVGWFTSMYPM
VLDMKHADDLGYQLKQMKEDIRHVPNKGVGYGILRYLTAPEHKEDVAFSIQPDVSFNYLG
QFDEMSDAGLFTRSELPSGQSLSPETEKPNALDVVGYIENGKLTMSLAYHSLEFHEKTVQ
TFSDSFKAHLLRIIEHCLSQDGTELTPSDLGDDDLTLDELDKLMEIF
>WP_080292724.1_surfactin_non-ribosomal_peptide_synthetase_SrfAA_Bacillus_subtilis
MEITFYPLTNAQKRIWYTEKFYPKTSISNLAGFGKLISEDGVQAHYVEKAIQEFVRRYES
MRIRLRLDDEGEPVQYVSEYRPLSIGHTDIRQAGCSADELSKWGREEAGKPLALYDQDLF
RFSVHTISENEVWFYANVHHIISDGISMTILGNAITDIYLELSGGTSGEQTEIPSFIEHV
LTEQEYVQSKRFKKDRDFWNGQFETVPELVSLKRSRADAGLDAKRFSQEIPHDLYGRIHS
FCEEHKVSVLSLFQSALITYLYKVTGRDDVVTGTFMGNRTNAKEKQMLGMFVSTVPVRTS
VDGGQSFLEFVKGRMKDLMKILRHQKYPYNLLVNDLRASKSSLSRLFTVALEYQVMQWQK
KENLSFLTDPIFSGSGTNDISIHVKERWDTGKLTIDFDYRSDIFKGEEIESVSERLITLI
EDAISSPDRIIDELTLLSESEKERLLKRASGNPVNYRKEMTIPGLFEEKVKSLSDKPAVV
YEGRTLSYRTLHEQSGRIAGRLLKAGISADSPVAVLLGRSERVIAAILGILKAGGAYVPI
DPDFPADRIQYILEDSGAKAVLTETGIQVPAADAERIDFDEAVQFETAADGVSTQSDRLA
YIIYTSGTTGRPKGVMIEHQQVHHLVQSLQQEIYQCGEQTLRMALLAPFHFDASVKQIFA
SLLLGQTLYIVPKTTVTNGSALLDYYRQNRIEATDGTPAHLQMMVAAGDVSGIELRHMLI
GGEGLSAAVAEQLMTLFHQSGRAPRLTNVYGPTETCVDASVHQVSADNGMNQQAAYVPIG
KPLGNARLYILDKHQRLQPDGTAGELYIAGDGVGRGYLNLPDLTAEKFLQDPFNGSGRMY
RTGDMARWLPDGTIEYIGREDDQVKVRGYRIELGEIETVLRKAPGAAQAVVLARPDQQGS
LDVCAYIVQEKGTEFHPAEYREYVSKHLPDYMVPAYFTKTDEIPLTPSGKADRKKLFALD
VQAVSSSEYAAPRNETEETLTVIWQEVLGMDKAGIYDHFFESGGHSLKAMTLLTKIHKQM
GVEIPLQYLFEHPTIAALADYAENRNEGPAFSAIEPAEKQASYPLSLAQQRTYIASQFED
AGVGYNMPAAAMIEGALDREKLERAFSALISRHEALRTSFQSEDGTPRQVIHEHVPFHIE
MIEARRRTNEQVMKDFVRRFDLSEAPLFRIGLQTLGHNRHMLLFDMHHLISDGVSISIML
KELADIYGGNQLPELRIQYKDYAVWQAERAKEGYKKERAYWKEVFSGELPVLQLLPDYPR
PQVQSFEGDRVSAKLPKMLRERLQKLAEKNGATLYMVLLSAYYTLLSKYSGQEDIIVGTP
SAGRNHSDTEGLIGMFVNTLALRSSVKQDQTFAGLLGHVRKQVLDAFSHQDYPFEWLTEE
LNVPRDMSRHPIFDTMFSLQNASDGIPEIGNLTLSLHETNFNIAKFDLTMQARETAEGLA
LDLDYCTKLFKRSTADRMLAHYVRLLESAAAQPDVKISEYDLLSEREALTQLQRFNPERT
AYPKEQTIVQIFEEQVRKNPDRTALQFEGKTLSYQQLNERANRLARHILSVGGGGKTAAV
LCERSMDMIVSIMAVLKAGSAYVPIDPEHPVQRIQHFFRDSGANVLMTQQSLKPLAEKAG
FQGVIVLADDEASYEKDSRNPALPFDSKTIANLTYTSGTTGTPKGNIVTHANILRTVKNT
NYLTVSEEDTVLGLSNYVFDAFMFDMFGSLLNGAKLVIVPKDTVLDMSRLSRVIKRENVS
ILMITTALFHLLVDMEPSCLTTLRKIMFGGERASVEHVKKALAAVGKGRLLHMYGPSEST
VFATYHPVDVIEEDTLSVPIGKPVSNTEVFIMNSAGRIQPAGIAGELCVSGEGLVEGYYN
RPELTEEKFVKHPFKEGERMYKTGDLARWLPNGDIEFIGRIDHQVKIRGQRIELGEIEHQ
LQSHDQIQECIVLAVDQGAGDKLLCAYVVGLREISSRELREHTAKDLPAYMIPSVFIQLD
ELPLTGNGKIDRRALPMPDVTAANAVSYTAPRNETEQKLADIWAEVLQMERVGVHDQFFE
IGGHSLAGMKLLALIQKTFGVQLTLKDLFTSPTAAGLAQLIEGAERKTAESIAPAAERET
YPVSSPQKRMFVLQQLEGAETSYNMPSVLRLKGKLDAEKLKSVMKQLTERHEAFRTTFDI
KDGETVQRIWAEADIDMEYYEASEEDAERIIQSFIRPFRLDQLPLVRTGLVKLAEHDHLL
LFDMHHIISDGASVGVLIDELSRLYGGEMLEPLRIHYKDYAVWQQKFIQSEQYRKQEEHW
LRELDGELPVLTLPADYSRPAVQTFEGDKLVFSLTGEQTSALRSLAKQTDSTMYMVLLAS
YSAFLSKLSGQHDIIVGSPVAGRSHADLANVIGVFVNTLALRTYPEADKTFTDYLKEVKQ
TALHAFDAQDYPLEDLLQKVEVQRDTSRNPLFDAVFSMQNANAEDLVMEGIELKHHPFDR
KTAKFDLTMTAEDTDEGLTFVLEYNTALFKPETAETWKHYWLQLLEAAAENPAAKLSELS
LVNKTEKQALLDAWKGKTISVPRDMSRNPLFQVMVTTEDPDKETLELENLRITPYESNQG
TAKFDLTLGGFTDQEGLGLQFEYAADLFKKETIEKWSAGFLRILKQAAESPDRKLPEISL
ISGAEKQALLNAWKGKTISVPRDKTVNRLFEETAARYANRPAAAYNGAKWTYGELNARAN
RIARILMDCGVTADERVGILTKPSLEMAAGVLGVLKAGAAFVPIDPDYPEERISYILQDS
GAKLLLTQEALDVPDSYNGETILLDGGRSILSLPLDENDEANPQTETTADHLAYMIYTSG
TTGQPKGVMVEHHALVNLCFWHHDAFAMTADDKSAKYAGFGFDASIWEMFPTWTIGAELH
VIDEAIRLDITRLNHYFEENGVTITFLPTQLAEQFMELENTSLRMLLVGGDKLKRAVKQP
YTIVNNYGPTENTVVATSGVINPEEGSLSIGRAIANTRVYILGDGDQVQPEGIAGELCVA
GRGLARGYLNREEETAKRFTADPFVPGERMYRTGDLVKWNVQCGIEYIGRIDQQVKVRGY
RIELSEIEVRLAQLADVHDAAVTAVEDKAGNTALCAYVAPQQDDIEALKAALKDTLPDYM
VPAFWVEMDELPVTANGKIDKKALPEPDIEAGSAAYKAPETEMETLLSDIWQEVLGLDQI
GVSDNFFTLGGDSIKGIQMASRLNQHGYKLEMKDLFQHPTIEELVSYVERTEGKQADQGP
VEGEAELTPIQRWFFEKNFTNKHHWNQSVMLHAKDGFDPEITEKTLHVLTVHHDALRMIY
REQKPYYRGIEDASVELNVFELNGPAEDHEDRIEREADRLQSSISLEIGHLLKAGLFRAE
DGDHLLLAIHHLVVDGVSWRILLEDFTSVYTQLKQGNEPALPPKTHSFAEFAERIKEYAN
TKAFLKEADYWRELEEKEVCTQLPKDRQSGDQRMRHTRTVSFSLTPEQTEQLTTNVHEAY
HTEMNDILLTALGLALKEWTGEDTIGVHLEGHGREDILDGLNITRTVGWFTSMYPMILEM
KHADDLSYQLKQMKEDIRHIPNKGVGYGILRYVTAPEHKENLSFEIDPDISFNYLGQFNE
MSDSGLFTRSGMPSGQSLSPDTEKPNALDIVGFIENGQMTMTFAYHSLEFHEKTIQSFSD
SFKGHLLKIIDHCLAQDGPELTPSDLGDDDLTLDELDKLMEIL
>WP_032857859.1_surfactin_non-ribosomal_peptide_synthetase_SrfAA_Bacillus_velezensis
MEITFYPLTNAQKRIWYTEKFYPNTSISNLAGFGKLISDDGVQAHYVEKAIQEFVRRYES
MRIRLRLDDEGEPVQYVSDYRPLTIEHTDIRQAGCSAEELSKWGRDEASKPLALYDQDLF
RFSVYTISENEVWFYVNVHHIISDGISMTILGNAITDIYLELSGGASMEQTEIPSFIEHV
LTEQEYVQSKRFKKDRDFWNGQFETVPELVSLKRSQADAGLDAKRFSQEIPHDLYGRIHS
FCEEHKVSVLSLFQSALITYLYKVTGRDDVVTGTFMGNRTNAKEKQMLGMFVSTVPVRTS
VDGGQSFLEFVKGRMKDLMKILRHQKYPYNLLVNDLRASKSSLSRLFTVALEYQVMQWQK
KENLSFLTDPIFSGSGTNDISIHVKERWDTGKLTIDFDYRSDIFKGEEIVSVSERLITLI
EDAISSPDRIIDELTLLSESEKERLLTRASGNPVNYRGEMTIPGLFEEKVKSLSDKPAVV
YEGRTLSYRTLHEQSGRIAGRLLNAGISADSPVAVLLGRSERVIAAILGILKAGGAYVPI
DPDFPADRIQYILEDSGAKAVLTEAGIQAPAADAERIDFDEAVQFETAADGVSTQSDRLA
YIIYTSGTTGRPKGVMIEHRQVHHLVQSLQQEIYQCGEQTLRMALLAPFHFDASVKQIFA
SLLLGQTLYIVPKTTVTNGSALLDYYRQNRIEATDGTPAHLQMMVAAGDVSGIELRHMLI
GGEGLSAAVAEQLMNLFHQSGRAPRLTNVYGPTETCVDASVHQVSADNGMNQQAAYVPIG
KPLGNARLYILDKHQRLQPDGTAGELYIAGDGVGRGYLNLPDLTAEKFLQDPFNGSGRMY
RTGDMARWLPDGTIEYIGREDDQVKVRGYRIELGEIETVLRKAPGAAQAVVLARPDQQGS
LDVCAYIVQEKGTEFHPAEYREYVSKHLPDYMVPAYFTKTDEIPLTPSGKADRKKLFALD
VQAVSSSEYAAPRNETEETLTVIWQEVLGMDKAGIYDHFFESGGHSLKAMTLLTKIHKQM
GVEIPLQYLFEHPTIAALADYAENRNEGPAFRAIEPAEKQASYPLSLAQQRTYIASQFED
AGVGYNMPAAAVIEGALDLEKLERAFSALISRHEALRTSFQSEDGTPRQVVHEHVPFHIE
MLEARGRTNEQVMKDFVRRFDLSEAPLFRIGLQTLGHNRHMLLFDMHHLISDGVSISIML
KELADIYGGNQLPELRIQYKDYAVWQAERAKEGYKKERAYWKEVFSGELPVLQLLPDYPR
PQVQSFEGDRVSVKLPKMLRERLQKLAEKNGATLYMVLLSAYYTLLSKYSGQEDIIVGTP
SAGRNHSDTEGLIGMFVNTLALRSSVKQDQTFAGLLGHVRKQVLDAFSHQDYPFEWLTEE
LNVPRDMSRHPIFDTMFSLQNASDGIPEIGNLTLSLHETNFNIAKFDLTMQARETAEGIA
LDLDYCTKLFKRSTADRMLAHYVRLLENAAAHPDAKISEYDLLSEREALNQLQRFNPERT
AYPKEQTIVQIFEEQARKNPDRTALQFEGDTLSYQQLNERANRLARHILSVGGGGETAAV
LCERSMDMIVSIMAVLKAGSAYVPIDPEHPVQRIQHFFRDSGANVLLTQQSLKPLAEKAG
FQGVIVLADDEASYEKDSRNPALPFDSKTIANLTYTSGTTGTPKGNIVTHANILRTVKNT
NYLTVSEEDTVLGLSNYVFDAFMFDMFGSLLNGAKLVIVPKDTVLDMSRLSRVIKRENVS
ILMITTALFHLLVDMEPSCLTTLRKIMFGGERASVEHVKKALAAVGKGRLLHMYGPSEST
VFATYHPVDVIEEDTLSVPIGKPVSNTEVFIMNSAGRIQPAGIAGELCVSGEGLVEGYYN
RPELTEEKFVKHPFKEGERMYKTGDLARWLPNGDIEFIGRIDHQVKIRGQRIELGEIEHQ
LQSHDQIQECIVLAVDQGAGDKLLCAYFVGLREISSRELREHTAKDLPAYMIPSVFIQLD
ELPLTGNGKIDRRALPMPDVTAANAVSYTAPRNETEQKLADIWAEVLQMERVGVHDQFFE
IGGHSLAGMKLLALIQKTFGVQLTLKDLFTSPTAAGLAQLIEGAERKTAESIAPAAERET
YPVSSPQKRMFVLQQLEGAETSYNMPSVLRLKGKLDAEKLKSVMKQLTERHEAFRTTFDI
KDGETVQRIWAEAYIDMEYYEASEEDAEQIIQSFIRPFRLDQLPLVRTGLVKLAEHDHLL
LFDMHHIISDGASVGVLIDELSRLYGGETLEPLRIHYKDYAVWQQKFIQSEQYRKQEEHW
LRELDGELPVLTLPADYSRPAVQTFEGDKLVFSLTEEQTSALRSLAKQTDSTMYMVLLAS
YSAFLSKLSGQHDIIVGSPVAGRSHADLANVIGVFVNTLALRTYPEADKTFTDYLKEVKQ
TALHAFDAQDYPLEDLLQKVEVQRDTSRNPLFDAVFSMQNANAEDLVMEGIELKHHPFDR
KTAKFDLTMTAEDTDEGLTFVLEYNTALFKPETAETWKHYWLQLLKAATENPAAKLSELS
LVNETEKQALLNAWKGKTISVPQDKTVHRLFEETAARYANRPAAAYNGAKWTYGELNARA
NRIARILIDCGVTADERVGILTKPSLEMAAGVLGVLKAGAAFVPIDPDYPQERISYILQD
SGAKLLLTQEALDVPDGYTGDTILLDGGRSILSLPLDENDEANPQTETTADQLAYMIYTS
GTTGQPKGVMVEHHALVNLCFWHHDAFAMTADDKSAKYAGFGFDASIWEMFPTWTIGAEL
HVIDEAIRLDITRLNHYFEEHGVTITFLPTQLAEQFMELENTSLRMLLVGGDKLKRAVKQ
PYTIVNNYGPTENTVVATSGVINPEEGSLSIGRAIANTRAYILGDGDQVQPEGIAGELCV
AGRGLARGYLNREEETAKRFTADPFVPGERMYRTGDLVKWNAQSGIEYIGRIDQQVKVRG
YRIELSEIEVRLAQLADVHDAAVTAVEDKAGNTALCAYVAPRQDDIEALKAALKDTLPDY
MVPAFWVEMDELPVTANGKIDKKALPEPDIEAGSAAYKAPETEMETLLSDIWQEVLGLDQ
IGVSDNFFTLGGDSIKGIQMASRLNQHGYKLEMKDLFQHPTIEELVSYVERTEGKQADQG
PVEGKAELTPIQRWFFEKNFTDKHHWNQSVMLHAKDGFDPEITEKTLHVLTVHHDALRMI
YREQKPYYRGLEDASVELNVFELNGPAEDHEDRIEREADRLQSSISLETGHLLKAGLFRA
EDGDHLLLAIHHLVVDGVSWRILLEDFTSVYTQLKQGNEPALPPKTHSFAEFAERIKEYA
NTKAFLKEADYWRELEEKEVCTQLPKDRQSGDQRMRHTRTVSFSLTPEQTEQLTTNVHEA
YHTEMNDILLTALGLALKEWTGEDTIGVHLEGHGREDILDGLNITRTVGWFTSMYPMILE
MKHADDLSYQLKQMKEDIRHIPNKGVGYGILRYVTAPEHKEGLSFEIDPDISFNYLGQFN
EMSDSGLFTRSGMPSGQSLSPDTEKPNALDIVGFIENGQMTMTFAYHSLEFHEKTIQSFS
DSFKGHLLKIIDHCLAQDGPELTPSDLGDDDLTLDELDKLMEIL
>URN34712.1_surfactin_non-ribosomal_peptide_synthetase_SrfAA_Bacillus_velezensis
MEITFYPLTNAQKRIWYTEKFYPNTSISNLAGFGKLISDDGVQAHYVEKAIQEFVRRYES
MRIRLRLDDEGEPVQYVSEYRPLTIEHTDIRQAGCSAEELSKWGRDEAGKPLALYDQDLF
RFSVYTISENEVWFYVNVHHIISDGISMTILGNAITDIYLELSGGASMEQTEIPSFIEHV
LTEQEYVQSKRFKKDRDFWNGQFETVPELVSLKRSRTDAGLDAKRFSQEIPHDLYGRIHS
FCEEHKVSVLSLFQSALITYLYKVTGRDDVVTGTFMGNRTNAKEKQMLGMFVSTVPVRTS
VDGGQSFLEFVKGRMKDLMKILRHQKYPYNLLVNDLRASKSSLSRLFTVALEYQVMQWQK
KENLSFLTDPIFSGSGTNDISIHVKERWDTGKLTIDFDYRSDIFKGEEIVSVSERLITLI
EDAISSPDRIIDELTLLSESEKERLLTRASGNPVNYRGEMTIPGLFEEKVKSLSDKPAVV
YEGRTLSYRTLHEQSGRIAGRLLKAGISADSPVAVLLGRSERVIAAILGILKAGGAYVPI
DPDFPADRIQYILEDSGAKAVLTEAGIQAPAADAERIDFDEAVQFETAADGVSTQSDRLA
YIIYTSGTTGRPKGVMIEHRQVHHLVQSLQQEIYQCGEQTLRMALLAPFHFDASVKQIFA
SLLLGQTLYIVPKTTVTNGSALLDYYRQNRIEATDGTPAHLQMMVAAGDVSGIELRHMLI
GGEGLSAAVAEQLMNLFHQSGRAPRLTNVYGPTETCVDASVHQVSADNGMNQQAAYVPIG
KPLGNARLYILDKHQRLQPDGTAGELYIAGDGVGRGYLNLPDLTAEKFLQDPFNGSGRMY
RTGDMARWLPDGTIEYIGREDDQVKVRGYRIELGEIETVLRKAPGAAQAVVLARPDQQGS
LDVCAYIVQEKGTEFHPAEYREYVSKHLPDYMVPAYFTKTDEIPLTPSGKADRKKLFALD
VQAVSSSEYAAPRNETEETLTVIWQEVLGMDKAGIYDHFFESGGHSLKAMTLLTKIHKQM
GVEIPLQYLFEHPTIAALADYAENRNEGPAFRAIEPAEKQASYPLSLAQQRTYIASQFED
AGVGYNMPAAAVIEGALDLEKLERAFSALISRHEALRTSFQSEDGTPRQVVHEHVPFHIE
MIEARGRTNEQVMKDFVRRFDLSEAPLFRIGLQTLGHNRHMLLFDMHHLISDGVSISIML
KELADIYGGNQLPELRIQYKDYAVWQAERAKEGYKKERAYWKEVLSGELPVLQLLPDYPR
PQVQSFEGDRVSAKLPKMLRERLQKLAEKNGATLYMVLLSAYYTLLSKYSGQEDIIVGTP
SAGRNHSDTEGLIGMFVNTLALRSSVKQDQTFAGLLGHVRKQVLDAFSHQDYPFEWLTEE
LNVPRDMSRHPIFDTMFSLQNASDGIPEIGNLTLSLHETNFNIAKFDLTMQARETAEGIA
LDLDYCTKLFKRSTADRMLAHYVRLLESAAAHPDAKISEYDLLSEREALNQLQRFNPERT
AYPKEQTIVQIFEEQARKNPDRTALQFEGDTLSYQQLNERANRLARHILSVGGGGETAAV
LCERSMDMIVSIMAVLKAGSAYVPIDPEHPVQRIQHFFRDSGANVLLTQQSLKPLAEKAG
FQGVIVLADDEASYEKDSRNPALPFDSKTIANLTYTSGTTGTPKGNIVTHANILRTVKNT
NYLTVSEEDTVLGLSNYVFDAFMFDMFGSLLNGAKLVIVPKDTVLDMSRLSRVIKRENVS
ILMITTALFHLLVDMEPSCLTTLRKIMFGGERASVEHVKKALAAVGKGRLLHMYGPSEST
VFATYHPVDVIEEDTLSVPIGKPVSNTEVFIMNSAGRIQPAGIAGELCVSGEGLVEGYYN
RPELTEEKFVKHPFKEGERMYKTGDLARWLPNGDIEFIGRIDHQVKIRGQRIELGEIEHQ
LQSHDQIQECIVLAVDQGAGDKLLCAYFVGLREISSRELREHTAKDLPAYMIPSVFIQLD
ELPLTGNGKIDRRALPMPDVTAANAVSYTAPRNETEQKLADIWAEVLQMERVGVHDQFFE
IGGHSLAGMKLLALIQKTFGVQLTLKDLFTSPTAAGLAQLIEGAERKAAESIAPAAERET
YPVSSPQKRMFVLQQLEGAETSYNMPSVLRLKGKLDAEKLKSVMKQLTERHEAFRTTFDI
KDGETVQRIWAEAYIDMEYYEASEEDAERIIQSFIRPFRLDQLPLVRTGLVKLAEHDHLL
LFDMHHIISDGASVGVLIDELSRLYGGETLEPLRIHYKDYAVWQQKFIQSEQYRKQEEHW
LRELDGELPVLTLPADYSRPAVQTFEGDKLVFSLTEEQTSALRSLAKQTDSTMYMVLLAS
YSAFLSKLSGQHDIIVGSPVAGRSHADLANVIGVFVNTLALRTYPEADKTFTDYLKEVKQ
TALHAFDAQDYPLEDLLQKVEVQRDTSRNPLFDAVFSMQNANAEDLVMEGIELKHHPFDR
KTAKFDLTVTAEDTDEGLTFVLEYNTALFKPETAETWKHYWLQLLKAATENPAAKLSELS
LVNETEKQALLNAWKGKTLSVPQDKTVHRLFEETAARYANRPAAAYNGAKWTYGELNARA
NRIARILIDCGVTADERVGILTKPSLEMAAGVLGVLKAGAAFVPIDPDYPQERISYILQD
SGAKLLLTQEALDVPDGYTGETILLDGGRSILSLPLDENDEANPQTETTADHLAYMIYTS
GTTGQPKGVMVEHHALVNLCFWHHDAFAMTADDKSAKYAGFGFDASIWEMFPTWTIGAEL
HVIDEAIRLDITRLNHYFEEHGVTITFLPTQLAEQFMELENTSLRMLLVGGDKLKRAVKQ
PYTIVNNYGPTENTVVATSGVINPEEGSLSIGRAIANTRAYILGDGDQVQPEGIAGELCV
AGRGLARGYLNREEETAKRFTADPFVPGERMYRTGDLVKWNAQSGIEYIGRIDQQVKVRG
YRIELSEIEVRLAQLADVHDAAVTAVEDKAGNTALCAYVAPQQDDIEALKAALKDTLPDY
MVPAFWVEMDELPVTANGKIDKKALPEPDIEAGSAAYKAPETEMETLLSDIWEEVLGLDQ
IGVSDNFFTLGGDSIKGIQMASRLNQHGYKLEMKDLFQHPTIEELVSYVERTEGKQADQG
PVEGEAELTPIQRWFFEKNFTDKHHWNQSVMLHAKDGFDPEITEKTLHVLTVHHDALRMI
YREQKPYYRGLEDASVELNVFELNGPAEDHEDRIEREADRLQSSISLETGHLLKAGLFRA
EDGDHLLLAIHHLVVDGVSWRILLEDFTSVYTQLKQGNEPALPPKTHSFAEFAERIKEYA
NTKAFLKEADYWRELEEKEVCTQLPKDRQSGDQRMRHTRTVSFSLTPEQTEQLTTNVHEA
YHTEMNDILLTALGLALKEWTGEDTIGVHLEGHGREDILDGLNITRTVGWFTSMYPMILE
MKHADDLSYQLKQMKEDIRHIPNKGVGYGILRYVTAPEHKENLSFEIDPDISFNYLGQFN
EMSDSGLFTRSGMPSGQSLSPDTEKPNALDIVGFIENGQMTMTFAYHSLEFHEKTIQSFS
DSFKGHLLKIIDHCLAQDGSELTPSDLGDDDLTLDELDKLMEIL
>URM18987.1_surfactin_non-ribosomal_peptide_synthetase_SrfAA_Bacillus_subtilis
MEITFYPLTDAQKRIWYTEKFYPHTSISNLAGIGKLVSADAIDYVLVEQAIQEFIRRNDA
MRLRLRLDENGEPVQYISEYRPVDIKHTDTTEDPNAIEFISQWSREETKKPLPLYDCDLF
RFSLFTIKENEVWFYANVHHVISDGISMNILGNAIMHIYLELASGSETKEGISHSFIDHV
LSEQEYAQSKRFEKDKAFWNKQFESVPELVSLKRNASAGGSLDAERFSKDVPEALHQQIL
SFCEANKVSVLSVFQSLLAAYLYRVSGQNDVVTGTFMGNRTNAKEKQMLGMFVSTVPLRT
NIDGGQAFSEFVKDRMKDLMKTLRHQKYPYNLLINDLRETKSSLTKLFTVSLEYQVMQWQ
KEEDLAFLTEPIFSGSGLNDVSIHVKDRWDTGKLTIDFDYRTDLFSREEINMICERMITM
LENALTHPEHTIDELTLISDAEKEKLLARAGGKSVSYRKDMTIPELFQEKAELLSDHPAV
VFEDRTLSYRTLHEQSARIANVLKQKGVGPDSPVAVLIERSERMITAIMGILKAGGAYVP
IDPGFPAERIQYILEDCGADFILTESKVAAPEADAELIDLDQAIEEGAEESLNADVNARN
LAYIIYTSGTTGRPKGVMIEHRQVHHLVESLQQTIYQSGSQTLRMALLAPFHFDASVKQI
FASLLLGQTLYIVPKKTVTNGAALTAYYRKNSIEATDGTPAHLQMLAAAGDFEGLKLKHM
LIGGEGLSSVVADKLLKLFKEAGTAPRLTNVYGPTETCVDASVHPVIPENAVQSAYVPIG
KALGNNRLYILDQKGRLQPEGVAGELYIAGDGVGRGYLHLPELTEEKFLQDPFVPGDRMY
RTGDVVRWLPDGTIEYLGREDDQVKVRGYRIELGEIEAVIQQAPDVAKAVVLARPDEQGN
LEVCAYVVQKPGSEFAPAGLREHAARQLPDYMVPAYFTEVTEIPLTPSGKVDRRKLFALE
VKAVSGTAYTAPRNETEKAIAAIWQDVLNVEKAGIFDNFFETGGHSLKAMTLLTKIHKET
GIEIPLQFLFEHPTITALAEEADHRESKAFAVIEPAEKQEHYPLSLAQQRTYIVSQFEDA
GVGYNMPAAAILEGPLDIQKLERAFQGLIRRHESLRTSFVLENSTPRQKIHDSVDFNIEM
IERGGRSDEAIMASFVRTFDLAKAPLFRIGLLGLEENRHMLLFDMHHLISDGVSIGIMLE
ELARIYKGEQLPDLRLQYKDYAVWQSRQAAEGYKKDQAYWKEVFAGELPVLQLLSDYPRP
PVQSFEGDRVSIKLDAGVKDRLNRLAEQNGATLYMVMLSAYYTLLSKYTGQDDIIVGTPS
AGRNHSDTEGIIGMFVNTLAIRSEVKQNETFTQLISRVRKRVLDAFSHQDYPFEWLVEDL
NIPRDVSRHPLFDTMFSLQNATEGIPAVGDLSLSVQETNFKIAKFDLTVQARETDEGIEI
DVDYSTKLFKQSTADRLLTHFARLLEDAAADPEKPISEYKLLSEEEAASQIQQFNPGRTP
YPKDKTIVQLFEEQAANTPDHTALQYEGESLTYRELNERANRLARGILSLGAGEGRTAAV
LCERSMDMIVSILAVLKSGSAYVPIDPEHPIQRMQHFFRDSGAKVLLTQRKLKALAEEAE
FKGVIVLADEEESYHADARNLALPLDSAAMANLTYTSGTTGTPKGNIVTHANILRTVKET
NYLSITEQDTILGLSNYVFDAFMFDMFGSLLNGAKLVLIPKETVLDMARLSRVIERENIS
ILMITTALFHLLVDLNPACLSTLRKIMFGGERASVEHVRKALQTVGKGKLLHMYGPSEST
VFATYHPVDELEEHTLSVPIGKPVSNTEVYILDRTGHVQPAGIAGELCVSGEGLVKGYYN
RPELTEEKFVPHPFTSGERMYKTGDLARWLPNGDIEFIGRIDHQVKIRGQRIELGEIEHQ
LQTHDRVQESVVLAVDQGAGDKLLCAYYVGEGDISSQEMREHAAKDLPAYMVPAVFIQMD
ELPLTGNGKIDRRALPIPDANVSRGVSYVAPRNGTEQKVADIWAQVLQAEQVGAYDHFFD
IGGHSLAGMKMLALVHQELGVELSLKDLFQSPTVEGLAQVIASAEKGTAASISPAEKQDT
YPVSSPQKRMYVLQQLEDAQTSYNMPAVLRLTGELDVERLNSVMQQLMQRHEALRTTFEI
KDGETVQRIWEEAECEIAYFEAPEEETERIVSEFIKPFKIDQLPLFRIGLIKHSDTEHVL
LFDMHHIISDGASVGVLIEELSKLYDGETLEPLRIQYKDYAVWQKQFIQSELYKKQEEHW
LKELDGELPVLTLPTDYSRPAVQTFEGDRIAFSLEAGKADALRRLAKETNSTLYMVLLAS
YSAFLSKISGQDDIIVGSPVAGRSQADVSRVIGMFVNTLALRTYPKGEKTFADYLNEVKE
TALSAFDAQDYPLEDLIGNVQVQRDTSRNPLFDAVFSMQNANIKDLTMKGIQLEPHPFER
KTAKFDLTLTADETDGGLTFVLEYNTALFKQETIERWKQYWMELLDAVTGNPNQPLSSLS
LVTETEKQALLQAWKGKALPVPTDKTVHQLFEETAQRHKARPAVTYNGQSWTYGELNAKA
NRLARILMDCGISPDDRVGVLTKPSLEMSAAVLSVLKAGGAFVPIDPDYPDQRIEYILQD
SGAKLLLKQEGISVPDSYTGDVILLDGSRTILSLPLDENDEENPETAVTAENLAYMIYTS
GTTGQPKGVMVEHHALVNLCFWHHDAFSMTAEDRSAKYAGFGFDASIWEMFPTWTIGAEL
HVINEAIRLDIIRLNDYFETNGVTITFLPTQLAEQFMELENTSLRVLLTGGDKLKRAVKK
PYTLVNNYGPTENTVVATSAEIHPEEGSLSIGRAIANTRVYILGEGNQVQPEGVAGELCV
AGRGLARGYLNREDETAKRFVADPFVPGERMYRTGDLVKWTGGGIEYIGRIDQQVKVRGY
RIELSEIEVQLAQLSEVQDAAVTAVKDKGGNTAIAAYVTPESADIEALKSALKETLPDYM
IPVFWVTLNELPVTANGKVDRKALPEPDIEAGSGEYKAPTTDMEELLAGIWQDVLGMSEV
GVTDNFFSLGGDSIKGIQMASRLNQHGWKLEMKDLFQHPTIEELTQYVERAEGKQADQGP
VEGEVILTPIQRWFFEKNFTNKHHWNQSVMLHAKKGFDPERVEKTLQALIEHHDALRMVY
REGQEDVIQYNRGLEAASAQLEVIQIEGQAADYEDRIEREAERLQSSIDLQEGGLLKAGL
FQAEDGDHLLLAIHHLVVDGVSWRILLEDFAAVYTQLEQGNEPVLPQKTHSFAEYAERLQ
DFANSKAFLKEKEYWRQLEEQAVAAKLPKDRESGDQRMKHTKTIEFSLTAEETEQLTTKV
HEAYHTEMNDILLTAFGLAMKEWTGQDRVNVHLEGHGREEIIEDLTISRTVGWFTSMYPM
VLDMKHADDLGYQLKQMKEDIRHVPNKGVGYGILRYLTAPEHKEDVAFSIQPDVSFNYLG
QFDEMSDAGLFTRSELPSGQSLSPETEKPNALDVVGYIENGKLTMSLAYHSLEFHEKTVQ
TFSDSFKAHLLRIIEHCLSQDGTELTPSDLGDDDLTLDELDKLMEIF
>URJ74661.1_surfactin_non-ribosomal_peptide_synthetase_SrfAA_Bacillus_velezensis
MEITFYPLTNAQKRIWYTEKFYPNTSISNLAGFGKLISDDGVQAHYVEKAIQEFVRRYES
MRIRLRLDDEGEPVQYVSDYRPLTIEHTDIRQAGCSAEELSKWGRDEASKPLALYDQDLF
RFSVYTISENEVWFYVNVHHIISDGISMTILGNAITDIYLELSGGASMEQTEIPSFIEHV
LTEQEYVQSKRFKKDRDFWNGQFETVPELVSLKRSQADAGLDAKRFSQEIPHDLYGRIHS
FCEEHKVSVLSLFQSALITYLYKVTGRDDVVTGTFMGNRTNAKEKQMLGMFVSTVPVRTS
VDGGQSFLEFVKGRMKDLMKILRHQKYPYNLLVNDLRASKSSLSRLFTVALEYQVMQWQK
KENLSFLTDPIFSGSGTNDISIHVKERWDTGKLTIDFDYRSDIFKGEEIVSVSERLITLI
EDAISSPDRIIDELTLLSESEKERLLTRASGNPVNYRGEMTIPGLFEEKVKSLSDKPAVV
YEGRTLSYRTLHEQSGRIAGRLLNAGISADSPVAVLLGRSERVIAAILGILKAGGAYVPI
DPDFPADRIQYILEDSGAKAVLTEAGIQAPAADAERIDFDEAVQFETAADGVSTQSDRLA
YIIYTSGTTGRPKGVMIEHRQVHHLVQSLQQEIYQCGEQTLRMALLAPFHFDASVKQIFA
SLLLGQTLYIVPKTTVTNGSALLDYYRQNRIEATDGTPAHLQMMVAAGDVSGIELRHMLI
GGEGLSAAVAEQLMNLFHQSGRAPRLTNVYGPTETCVDASVHQVSADNGMNQQAAYVPIG
KPLGNARLYILDKHQRLQPDGTAGELYIAGDGVGRGYLNLPDLTAEKFLQDPFNGSGRMY
RTGDMARWLPDGTIEYIGREDDQVKVRGYRIELGEIETVLRKAPGAAQAVVLARPDQQGS
LDVCAYIVQEKGTEFHPAEYREYVSKHLPDYMVPAYFTKTDEIPLTPSGKADRKKLFALD
VQAVSSSEYAAPRNETEETLTVIWQEVLGMDKAGIYDHFFESGGHSLKAMTLLTKIHKQM
GVEIPLQYLFEHPTIAALADYAENRNEGPAFRAIEPAEKQASYPLSLAQQRTYIASQFED
AGVGYNMPAAAVIEGALDLEKLERAFSALISRHEALRTSFQSEDGTPRQVVHEHVPFHIE
MLEARGRTNEQVMKDFVRRFDLSEAPLFRIGLQTLGHNRHMLLFDMHHLISDGVSISIML
KELADIYGGNQLPELRIQYKDYAVWQAERAKEGYKKERAYWKEVFSGELPVLQLLPDYPR
PQVQSFEGDRVSVKLPKMLRERLQKLAEKNGATLYMVLLSAYYTLLSKYSGQEDIIVGTP
SAGRNHSDTEGLIGMFVNTLALRSSVKQDQTFAGLLGHVRKQVLDAFSHQDYPFEWLTEE
LNVPRDMSRHPIFDTMFSLQNASDGIPEIGNLTLSLHETNFNIAKFDLTMQARETAEGIA
LDLDYCTKLFKRSTADRMLAHYVRLLENAAAHPDAKISEYDLLSEREALNQLQRFNPERT
AYPKEQTIVQIFEEQARKNPDRTALQFEGDTLSYQQLNERANRLARHILSVGGGGETAAV
LCERSMDMIVSIMAVLKAGSAYVPIDPEHPVQRIQHFFRDSGANVLLTQQSLKPLAEKAG
FQGVIVLADDEASYEKDSRNPALPFDSKTIANLTYTSGTTGTPKGNIVTHANILRTVKNT
NYLTVSEEDTVLGLSNYVFDAFMFDMFGSLLNGAKLVIVPKDTVLDMSRLSRVIKRENVS
ILMITTALFHLLVDMEPSCLTTLRKIMFGGERASVEHVKKALAAVGKGRLLHMYGPSEST
VFATYHPVDVIEEDTLSVPIGKPVSNTEVFIMNSAGRIQPAGIAGELCVSGEGLVEGYYN
RPELTEEKFVKHPFKEGERMYKTGDLARWLPNGDIEFIGRIDHQVKIRGQRIELGEIEHQ
LQSHDQIQECIVLAVDQGAGDKLLCAYFVGLREISSRELREHTAKDLPAYMIPSVFIQLD
ELPLTGNGKIDRRALPMPDVTAANAVSYTAPRNETEQKLADIWAEVLQMERVGVHDQFFE
IGGHSLAGMKLLALIQKTFGVQLTLKDLFTSPTAAGLAQLIEGAERKTAESIAPAAERET
YPVSSPQKRMFVLQQLEGAETSYNMPSVLRLKGKLDAEKLKSVMKQLTERHEAFRTTFDI
KDGETVQRIWAEAYIDMEYYEASEEDAEQIIQSFIRPFRLDQLPLVRTGLVKLAEHDHLL
LFDMHHIISDGASVGVLIDELSRLYGGETLEPLRIHYKDYAVWQQKFIQSEQYRKQEEHW
LRELDGELPVLTLPADYSRPAVQTFEGDKLVFSLTEEQTSALRSLAKQTDSTMYMVLLAS
YSAFLSKLSGQHDIIVGSPVAGRSHADLANVIGVFVNTLALRTYPEADKTFTDYLKEVKQ
TALHAFDAQDYPLEDLLQKVEVQRDTSRNPLFDAVFSMQNANAEDLVMEGIELKHHPFDR
KTAKFDLTMTAEDTDEGLTFVLEYNTALFKPETAETWKHYWLQLLKAATENPAAKLSELS
LVNETEKQALLNAWKGKTISVPQDKTVHRLFEETAARYANRPAAAYNGAKWTYGELNARA
NRIARILIDCGVTADERVGILTKPSLEMAAGVLGVLKAGAAFVPIDPDYPQERISYILQD
SGAKLLLTQEALDVPDGYTGDTILLDGGRSILSLPLDENDEANPQTETTADQLAYMIYTS
GTTGQPKGVMVEHHALVNLCFWHHDAFAMTADDKSAKYAGFGFDASIWEMFPTWTIGAEL
HVIDEAIRLDITRLNHYFEEHGVTITFLPTQLAEQFMELENTSLRMLLVGGDKLKRAVKQ
PYTIVNNYGPTENTVVATSGVINPEEGSLSIGRAIANTRAYILGDGDQVQPEGIAGELCV
AGRGLARGYLNREEETAKRFTADPFVPGERMYRTGDLVKWNAQSGIEYIGRIDQQVKVRG
YRIELSEIEVRLAQLADVHDAAVTAVEDKAGNTALCAYVAPRQDDIEALKAALKDTLPDY
MVPAFWVEMDELPVTANGKIDKKALPEPDIEAGSAAYKAPETEMETLLSDIWQEVLGLDQ
IGVSDNFFTLGGDSIKGIQMASRLNQHGYKLEMKDLFQHPTIEELVSYVERTEGKQADQG
PVEGKAELTPIQRWFFEKNFTDKHHWNQSVMLHAKDGFDPEITEKTLHVLTVHHDALRMI
YREQKPYYRGLEDASVELNVFELNGPAEDHEDRIEREADRLQSSISLETGHLLKAGLFRA
EDGDHLLLAIHHLVVDGVSWRILLEDFTSVYTQLKQGNEPALPPKTHSFAEFAERIKEYA
NTKAFLKEADYWRELEEKEVCTQLPKDRQSGDQRMRHTRTVSFSLTPEQTEQLTTNVHEA
YHTEMNDILLTALGLALKEWTGEDTIGVHLEGHGREDILDGLNITRTVGWFTSMYPMILE
MKHADDLSYQLKQMKEDIRHIPNKGVGYGILRYVTAPEHKEGLSFEIDPDISFNYLGQFN
EMSDSGLFTRSGMPSGQSLSPDTEKPNALDIVGFIENGQMTMTFAYHSLEFHEKTIQSFS
DSFKGHLLKIIDHCLAQDGPELTPSDLGDDDLTLDELDKLMEIL
>URJ78567.1_surfactin_non-ribosomal_peptide_synthetase_SrfAA_Bacillus_velezensis
MEITFYPLTNAQKRIWYTEKFYPNTSISNLAGFGKLISDDGVQAHYVEKAIQEFVRRYES
MRIRLRLDDEGEPVQYVSDYRPLTIEHTDIRQAGCSAEELSKWGRDEASKPLALYDQDLF
RFSVYTISENEVWFYVNVHHIISDGISMTILGNAITDIYLELSGGASMEQTEIPSFIEHV
LTEQEYVQSKRFKKDRDFWNGQFETVPELVSLKRSQADAGLDAKRFSQEIPHDLYGRIHS
FCEEHKVSVLSLFQSALITYLYKVTGRDDVVTGTFMGNRTNAKEKQMLGMFVSTVPVRTS
VDGGQSFLEFVKGRMKDLMKILRHQKYPYNLLVNDLRASKSSLSRLFTVALEYQVMQWQK
KENLSFLTDPIFSGSGTNDISIHVKERWDTGKLTIDFDYRSDIFKGEEIVSVSERLITLI
EDAISSPDRIIDELTLLSESEKERLLTRASGNPVNYRGEMTIPGLFEEKVKSLSDKPAVV
YEGRTLSYRTLHEQSGRIAGRLLNAGISADSPVAVLLGRSERVIAAILGILKAGGAYVPI
DPDFPADRIQYILEDSGAKAVLTEAGIQAPAADAERIDFDEAVQFETAADGVSTQSDRLA
YIIYTSGTTGRPKGVMIEHRQVHHLVQSLQQEIYQCGEQTLRMALLAPFHFDASVKQIFA
SLLLGQTLYIVPKTTVTNGSALLDYYRQNRIEATDGTPAHLQMMVAAGDVSGIELRHMLI
GGEGLSAAVAEQLMNLFHQSGRAPRLTNVYGPTETCVDASVHQVSADNGMNQQAAYVPIG
KPLGNARLYILDKHQRLQPDGTAGELYIAGDGVGRGYLNLPDLTAEKFLQDPFNGSGRMY
RTGDMARWLPDGTIEYIGREDDQVKVRGYRIELGEIETVLRKAPGAAQAVVLARPDQQGS
LDVCAYIVQEKGTEFHPAEYREYVSKHLPDYMVPAYFTKTDEIPLTPSGKADRKKLFALD
VQAVSSSEYAAPRNETEETLTVIWQEVLGMDKAGIYDHFFESGGHSLKAMTLLTKIHKQM
GVEIPLQYLFEHPTIAALADYAENRNEGPAFRAIEPAEKQASYPLSLAQQRTYIASQFED
AGVGYNMPAAAVIEGALDLEKLERAFSALISRHEALRTSFQSEDGTPRQVVHEHVPFHIE
MLEARGRTNEQVMKDFVRRFDLSEAPLFRIGLQTLGHNRHMLLFDMHHLISDGVSISIML
KELADIYGGNQLPELRIQYKDYAVWQAERAKEGYKKERAYWKEVFSGELPVLQLLPDYPR
PQVQSFEGDRVSVKLPKMLRERLQKLAEKNGATLYMVLLSAYYTLLSKYSGQEDIIVGTP
SAGRNHSDTEGLIGMFVNTLALRSSVKQDQTFAGLLGHVRKQVLDAFSHQDYPFEWLTEE
LNVPRDMSRHPIFDTMFSLQNASDGIPEIGNLTLSLHETNFNIAKFDLTMQARETAEGIA
LDLDYCTKLFKRSTADRMLAHYVRLLENAAAHPDAKISEYDLLSEREALNQLQRFNPERT
AYPKEQTIVQIFEEQARKNPDRTALQFEGDTLSYQQLNERANRLARHILSVGGGGETAAV
LCERSMDMIVSIMAVLKAGSAYVPIDPEHPVQRIQHFFRDSGANVLLTQQSLKPLAEKAG
FQGVIVLADDEASYEKDSRNPALPFDSKTIANLTYTSGTTGTPKGNIVTHANILRTVKNT
NYLTVSEEDTVLGLSNYVFDAFMFDMFGSLLNGAKLVIVPKDTVLDMSRLSRVIKRENVS
ILMITTALFHLLVDMEPSCLTTLRKIMFGGERASVEHVKKALAAVGKGRLLHMYGPSEST
VFATYHPVDVIEEDTLSVPIGKPVSNTEVFIMNSAGRIQPAGIAGELCVSGEGLVEGYYN
RPELTEEKFVKHPFKEGERMYKTGDLARWLPNGDIEFIGRIDHQVKIRGQRIELGEIEHQ
LQSHDQIQECIVLAVDQGAGDKLLCAYFVGLREISSRELREHTAKDLPAYMIPSVFIQLD
ELPLTGNGKIDRRALPMPDVTAANAVSYTAPRNETEQKLADIWAEVLQMERVGVHDQFFE
IGGHSLAGMKLLALIQKTFGVQLTLKDLFTSPTAAGLAQLIEGAERKTAESIAPAAERET
YPVSSPQKRMFVLQQLEGAETSYNMPSVLRLKGKLDAEKLKSVMKQLTERHEAFRTTFDI
KDGETVQRIWAEAYIDMEYYEASEEDAEQIIQSFIRPFRLDQLPLVRTGLVKLAEHDHLL
LFDMHHIISDGASVGVLIDELSRLYGGETLEPLRIHYKDYAVWQQKFIQSEQYRKQEEHW
LRELDGELPVLTLPADYSRPAVQTFEGDKLVFSLTEEQTSALRSLAKQTDSTMYMVLLAS
YSAFLSKLSGQHDIIVGSPVAGRSHADLANVIGVFVNTLALRTYPEADKTFTDYLKEVKQ
TALHAFDAQDYPLEDLLQKVEVQRDTSRNPLFDAVFSMQNANAEDLVMEGIELKHHPFDR
KTAKFDLTMTAEDTDEGLTFVLEYNTALFKPETAETWKHYWLQLLKAATENPAAKLSELS
LVNETEKQALLNAWKGKTISVPQDKTVHRLFEETAARYANRPAAAYNGAKWTYGELNARA
NRIARILIDCGVTADERVGILTKPSLEMAAGVLGVLKAGAAFVPIDPDYPQERISYILQD
SGAKLLLTQEALDVPDGYTGDTILLDGGRSILSLPLDENDEANPQTETTADQLAYMIYTS
GTTGQPKGVMVEHHALVNLCFWHHDAFAMTADDKSAKYAGFGFDASIWEMFPTWTIGAEL
HVIDEAIRLDITRLNHYFEEHGVTITFLPTQLAEQFMELENTSLRMLLVGGDKLKRAVKQ
PYTIVNNYGPTENTVVATSGVINPEEGSLSIGRAIANTRAYILGDGDQVQPEGIAGELCV
AGRGLARGYLNREEETAKRFTADPFVPGERMYRTGDLVKWNAQSGIEYIGRIDQQVKVRG
YRIELSEIEVRLAQLADVHDAAVTAVEDKAGNTALCAYVAPRQDDIEALKAALKDTLPDY
MVPAFWVEMDELPVTANGKIDKKALPEPDIEAGSAAYKAPETEMETLLSDIWQEVLGLDQ
IGVSDNFFTLGGDSIKGIQMASRLNQHGYKLEMKDLFQHPTIEELVSYVERTEGKQADQG
PVEGKAELTPIQRWFFEKNFTDKHHWNQSVMLHAKDGFDPEITEKTLHVLTVHHDALRMI
YREQKPYYRGLEDASVELNVFELNGPAEDHEDRIEREADRLQSSISLETGHLLKAGLFRA
EDGDHLLLAIHHLVVDGVSWRILLEDFTSVYTQLKQGNEPALPPKTHSFAEFAERIKEYA
NTKAFLKEADYWRELEEKEVCTQLPKDRQSGDQRMRHTRTVSFSLTPEQTEQLTTNVHEA
YHTEMNDILLTALGLALKEWTGEDTIGVHLEGHGREDILDGLNITRTVGWFTSMYPMILE
MKHADDLSYQLKQMKEDIRHIPNKGVGYGILRYVTAPEHKEGLSFEIDPDISFNYLGQFN
EMSDSGLFTRSGMPSGQSLSPDTEKPNALDIVGFIENGQMTMTFAYHSLEFHEKTIQSFS
DSFKGHLLKIIDHCLAQDGPELTPSDLGDDDLTLDELDKLMEIL
>URD64713.1_surfactin_non-ribosomal_peptide_synthetase_SrfAA_Bacillus_velezensis
MEITFYPLTNAQKRIWYTEKFYPNTSISNLAGFGKLISEDGVQAHYVEKAIQEFVRRYES
MRIRLRLDDEGEPVQYVSEYRPLSIGHTDIRQAGCSADELSKWGREEAGKPLALYDQDLF
RFSVHTISENEVWFYANVHHIISDGISMTILGNAITDIYLELSGGTSEEQTEIPSFIEHV
LTEQEYVQSKRFKKDRDFWNGQFETVPELVSLKRSQADAGLNAKRFSQEIPHDLYGRIHS
FCEEHKVSVLSLFQSALITYLYKVTGRDDVVTGTFMGNRTNAKEKQMLGMFVSTVPVRTS
VDGGQSFLEFVKGRMKDLMKILRHQKYPYNLLVNDLRASKSSLSRLFTVALEYQVMQWQK
KENLSFLTDPIFSGSGTNDISIHVKERWDTGKLTIDFDYRSDIFKGEEIESVSERLITLI
EDAISSPDRIIDELTLLSESEKERLLKRASGNPVNYRKEMTIPGLFEEKVKSLSDKPAVV
YEGRTLSYRTLHEQSGRIAGRLLQAGISADSPVAVLLGRSERVIAAILGILKAGGAYVPI
DPDFPADRIQYILEDSGAKAVLTEAGIQAPAADAERIDFDEAVQYETAADGVSTQSDRLA
YIIYTSGTTGRPKGVMIEHRQVHHLVQSLQQEIYQCGEQTLRMALLAPFHFDASVKQIFA
SLLLGQTLYIVPKTTVTNGSALLDYYRQNRIEATDGTPAHLQMMVAAGDVSGIELSHMLI
GGEGLSAAVAEQLMTLFHQSGRTPRLTNVYGPTETCVDASVHQVSADNGMNQQAAYVPIG
KPLGNARLYILDKHQRLQPDGTAGELYIAGDGVGRGYLNLPDLTAEKFLQDPFNGSGRMY
RTGDMARWLPDGTIEYIGREDDQVKVRGYRIELGEIETVLRKAPGAAQAVVLARPDQQGS
LDVCAYIVQEKGTEFHPAEYREYVSKHLPDYMVPAYFTKTDEIPLTPSGKADRKKLFALD
VQAVSSSEYAAPRNETEEMLTVIWQEVLGMDKAGIYDHFFESGGHSLKAMTLLTKIHKQM
GVEIPLQYLFEHPTIAALADYAENRNEGPAFNAIEPAEKQASYPLSLAQQRTYIASQFED
AGVGYNMPAAAMIEGVLDREKLERAFSALISRHEALRTSFQSEDGTPRQVIGEHVPFHIE
MIEARGRTNEQVMKDFVRRFDLSEAPLFRIGLQTLGHNRHLLLFDMHHLISDGVSISIML
KELADIYGGNQLPELRIQYKDYAVWQAERAKEGYKKERAYWKEVFSGELPVLQLLPDYPR
PQVQSFEGDRVSAKLPKMLRERLQNLAEKNGATLYMVLLSAYYTLLSKYSGQEDIIVGTP
SAGRNHSDTEGLIGMFVNTLALRSSVKQDQTFAGLLGHVRKQVLDAFSHQDYPFEWLTEE
LNVPRDMSRHPIFDTMFSLQNASDGIPEIGNLTLALHETNFNIAKFDLTMQARETAEGLA
LDLDYCTKLFKRSTADRMLAHYVRLLERAAAQPDAKISEYDLLSEREALTQLQRFNPERT
AYPKEQTIVQIFEEQARKNPDRTALQFEGETLSYQQLNERANRLARHILSVGGGGKTAAV
LCERSMDMIVSIMAVLKAGSAYVPIDPEHPVQRIQHFFRDSGANVLLTQQSLKPLAEKAG
FQGVIVLADDEASYEKDSRNPALPFDSKTIANLTYTSGTTGTPKGNIVTHANILRTVKNT
NYLTVSEEDTVLGLSNYVFDAFMFDMFGSLLNGAKLVIVPKDTVLDMSRLSRVIKRENVS
ILMITTALFHLLVDMEPSCLTTLRKIMFGGERASVEHVKKALAAVGKGRLLHMYGPSEST
VFATYHPVDVIEEDTLSVPIGKPVSNTEVFIMNSAGRIQPAGIPGELCVSGEGLVEGYYN
RPELTEEKFVKHPFKEGERMYKTGDLARWLPNGDIEFIGRIDHQVKIRGQRIELGEIEHQ
LQSHDQIQECIVLAVDQGAGDKLLCAYVVGLREISSRELREHTAKDLPAYMIPSVFIQLD
ELPLTGNGKIDRRALPMPDVTAANAVSYTAPRNETEQKLADIWAEVLQMERVGVHDQFFE
IGGHSLAGMKLLALIQKTFGVQLTLKDLFTSPTAAGLAQLIEGAERKAAESITPAAERET
YPVSSPQKRMFVLQQLEGAETSYNMPSVLRLKGKLDAEKLKSVMKQLTERHEAFRTTFDI
KDGETVQRIWAEADIDMEYYEASEEDAERIIQSFIRPFRLDQLPLVRTGLVKLAEHDHLL
LFDMHHIISDGASVGVLIDELSRLYGGETLEPLRIHYKDYAVWQQKFIQSEQYRKQEEHW
LRELDGELPVLTLPADYSRPAVQTFEGDKLVFSLTEEQTSALRSLAKQTDSTMYMVLLAS
YSAFLSKLSGQHDIIVGSPVAGRSHADLANVIGVFVNTLALRTYPEADKTFTDYLKEVKQ
TALHAFDAQDYPLEDLLQKVEVQRDTSRNPLFDAVFSMQNANAEDLVMEGIELKHHPFDR
KTAKFDLTMTAEDTDEGLTFVLEYNTALFKPETAETWKHYWLQLLEAAAENPAAKLSELS
LVNETEKQALLNAWKGKTLSVPRDKTVHRLFEETAARYADRPAAAYNGAKWTYGELNARA
NRIARILMDCGVTADERVGILTKPSLEMAAGVLGVLKAGAAFVPIDPDYPEERISYILQD
SGAELLLTQEALDVPDSYNGETILLDGGRSILSLPLDENDEANPQTETTADHLAYMIYTS
GTTGQPKGVMVEHHALVNLCFWHHDAFAMTADDKSAKYAGFGFDASIWEMFPTWTIGAEL
HVIDEAIRLDITRLNHYFEEHGVTITFLPTQLAEQFMELENTSLRMLLVGGDKLKRAVKQ
PYTIVNNYGPTENTVVATSGVINPEEGSLSIGRAIANTRAYILGDGDQVQPEGIAGELCV
AGRGLARGYLNREEETAKRFTADPFVPGERMYRTGDLVKWNAQCGIEYIGRIDQQVKVRG
YRIELSEIEVRLARLADVHDAAVTAVEDKAGNTALCAYVAPQQDDIEALKAALKDTLPDY
MVPVFWVEMDELPVTANGKIDKKALPEPDIEAGSAAYKAPETEMETLLSDIWQEVLGLDQ
IGVSDNFFTLGGDSIKGIQMASRLNQHGYKLEMKDLFQHPTIEELVSYVERTEGKQADQG
PVEGEADLTPIQRWFFEKNFTDKHHWNQSVMLHAKDGFDPEITEKTLHVLTVHHDALRMI
YREQKPYYRGLEDVSVELNVFELNGPAEDHEDRIEREADRLQSSISLETGHLLKAGLFRA
EDGDHLLLAIHHLVVDGVSWRILLEDFTSVYTQLKQGNEPALPPKTHSFAEFAERIKEYA
NTKAFLKEADYWRELEEKEVCTQLPKDRQSGDQRMKHTRTVSFSLTPEQTEQLTTNVHEA
YHTEMNDILLTALGLALKEWTGEDTIGVHLEGHGREDILDGLNITRTVGWFTSMYPMILE
MKHADDLSYQLKQMKEDIRHIPNKGVGYGILRYVTAPEHKENLSFEIDPDISFNYLGQFN
EMSDSGLFTRSGMPSGQSLSPDTEKPNALDIVGFIENGKMTMTFAYHSLEFHEKTIQSFS
DSFKGHLLKIIDHCLAQDGPELTPSDLGDDDLTLDELDKLMEIL
>WP_249853152.1_surfactin_non-ribosomal_peptide_synthetase_SrfAA_Bacillus_subtilis
MEITFYPLTDAQKRIWYTEKFYPHTSISNLAGIGKLVSADAIDYVLVEQAIQEFIRRNDA
MRLRLRLDENGEPVQYISEYRPVDIKHTDTTEDPNAIEFISQWSREETKKPLPLYDCDLF
RFSLFTIKENEVWFYANVHHVISDGISMNILGNALMHIYLELASGSETKEGISHSFIDHV
LSEQEYAQSKRFEKDKAFWNKQFESVPELVSLKRNASAGGSLDAERFSKDVPEALHQQIL
SFCEANKVSVLSVFQSLLAAYLYRVSGQNDVVTGTFMGNRTNAKEKQMLGMFVSTVPLRT
NIDGGQAFSEFVKDRMKDLMKTLRHQKYPYNLLINDLRETKSSLTKLFTVSLEYQVMQWQ
KEEDLAFLTEPIFSGSGLNDVSIHVKDRWDTGKLTIDFDYRTDLFSREEINMICERMITM
LENALTHPEHTIDELTMISDAEKEKLLARAGGESVSYRKDMTIPELFQEKAEQLSDHPAV
VFEGRTLSYRTLHEQSARIANVLKQKGVGPDSPVAVLIERSERMITAIMGILKAGGAYVP
IDPGFPAERIQYILEDCGADFILTESKVAAPEADAELIDLDQAIAEGAEESLNADVNARN
LAYIIYTSGTTGRPKGVMIEHRQVHHLVESLQQTIYQSGSQTLRMALLAPFHFDASVKQI
FASLLLGQTLYIVPKKTVTNGAALAAYYRKNSIEATDGTPAHLQMLAAAGDFEGLKLKHM
LIGGEGLSSVVADKLLKLFKEAGTAPRLTNVYGPTETCVDASVHPVIPESAVQSAYVPIG
KALGNNRLYILDQKGRLQPEGVAGELYIAGDGVGRGYLHLPELTEEKFLQDPFVPGDRMY
RTGDVVRWLPDGTIEYLGREDDQVKVRGYRIELGEIEAVIQQAPDVAKAVVLARPDEQGN
LEVCAYVVQKPGSEFAPAGLREHAARQLPDYMVPAYFTEVTEIPLTPSGKVDRRKLFALE
VKAVSGTAYTAPRNETEKAIAAIWQDVLNVEKAGIFDNFFETGGHSLKAMTLLTKIHKET
GIEIPLQFLFEHPTIAALAEEADHRESRAFSVIEPAEKQEHYPLSLAQQRTYIVSQFEDA
GVGYNMPAAAILEGPLDIQKLERAFQGLIRRHESLRTSFVLENSTPRQNIHDSVDFNIEM
IERGGRSDEAIMTSFVRTFDLAKAPLFRIGLLGLEENRHMLLFDMHHLISDGVSIGIMLE
ELARIYKGEQLPELRLQYKDYAVWQSRQAAEGYKKDQAYWKEVFAGELPVLQLLSDYPRP
PVQSFEGDRVSIKLDAGVKDRLNRLAEQNGATLYMVMLSAYYTLLSKYTGQDDIIVGTPS
AGRNHSDTEGIIGMFVNTLAIRSEVKQDETFTQLISRVRKRVLNAFSHQDYPFEWLVEDL
NIPRDVSRHPLFDTMFSLQNATEGIPAVGDLSLSVHETNFKIAKFDLTVQAREIDEGIEL
DLDYSTKLFKQSTANRLLTHFTRLLEDAAADPEKPISEYKLLSEEEAASQIQQFNPGRTP
YPKDKTIVQLFEEQAANTPDHTALQYEGESLTYRELNERANRLARGILSLGAGEGRTAAV
LCERSMDMIVSILAVLKSGSAYVPIDPEHPIQRMQHFFRDSGAKVLLTQRKLKALAEEAE
FKGVIVLADEEESYHADARNLALPLDSAAMANLTYTSGTTGTPKGNIVTHANILRTVKET
NYLSITEQDTILGLSNYVFDAFMFDMFGSLLNGAKLVLIPKETVLDMARLSRVIERENIS
ILMITTALFHLLVDLNPACLSTLRKIMFGGERASVEHVRKALQTVGKGKLLHMYGPSEST
VFATYHPVDELEEHTLSVPIGKPVSNTEVYILDRTGHVQPAGIAGELCVSGEGLVKGYYN
RPELTEEKFVPHPFTSGERMYKTGDLARWLPNGDIEFIGRIDHQVKIRGQRIELGEIEHQ
LQTHDRVQESVVLAVDQGAGDKLLCAYYVGEGEISSQEMREHAAKDLPAYMVPAVFIQMD
ELPLTGNGKIDRRALPIPDANVSRGVSYVAPRNGTEQKVADIWAQVLQAEQVGVYDHFFD
IGGHSLAGMKMLALVHQELGVELSLKDLFRSPTVEGLAQVIASAEKGIAASISPAEKQDT
YPVSSPQKRMYVLQQLEDAQTSYNMPAVLRLTGELDVERLNSVMQQLMQRHEALRTTFEI
KDGETVQRIWEEAECEIAYFEAPEEETERIVSEFIKPFKIDQLPLFRIGLIKHSDTEHVL
LFDMHHIISDGASVGVLIEELSKLYDGETLEPLRIQYKDYAVWQQQFIQSELYKKQEEHW
LKELDGELPVLTLPTDYSRPAVQTFEGDRIAFSLEAGKADALRRLAKETDSTLYMVLLAS
YSAFLSKLSGQDDIIVGSPVAGRSQADVSRVIGMFVNTLALRTYPKGEKTFADYLNEVKE
TALSAFDAQDYPLEDLIGKVQVQRDTSRNPLFDAVFSMQNANIKDLTMKGIQLEPHPFER
KTAKFDLTLTADETDGGLTFVLEYNTALFKQETIERWKQYWMEFLDAVTGNPNQPLSSLS
LVTETEKQALLEAWKGKALPVPTDKTVHQLFEETVQRHKDRPAVTYNGQSWTYGELNAKA
NRLARILMDCGISPDDRVGILTKPSLEMSAAVLGVLKAGAAFVPIDPDYPDQRIEYILQD
SGAKLLLKQEGISVPDSYTGDVILLDGSRTILSLPLDENDEENPETAVTAENLAYMIYTS
GTTGQPKGVMVEHHALVNLCFWHHDAFSMTAEDRSAKYAGFGFDASIWEMFPTWTIGAEL
HVIEEAIRLDIVRLNDYFETNGVTITFLPTQLAEQFMELENTSLRVLLTGGDKLKRAVKK
PYTLVNNYGPTENTVVATSAEIHPEEGSLSIGRAIANTRVYILGEGNQVQPEGVAGELCV
AGRGLARGYLNREDETAKRFVADPFVPGERMYRTGDLVKWTGGIEYIGRIDQQVKVRGYR
IELSEIEVQLAQLSEVQDAAVTAVKDKGGNTAIAAYVTPESADIEALKSALKETLPDYMI
PGFWVTLDELPVTANGKVDRKALPEPDIEAGSGEYKAPTTDMEELLAGIWQDVLGMSEVG
VTDNFFSLGGDSIKGIQMASRLNQHGWKLEMKDLFQHPTIEELTQYVERAEGKQADQGPV
EGEVILTPIQRWFFEKNFTNKHHWNQSVMLYAAKGFDPERVEKTLQALIEHHDALRMVYR
EGQEDVIQYNRGLEAASAQLEVIQIEGQAADYEDRIEREAERLQSSIDLQEGGLLKAGLF
QAEDGDHLLLAIHHLVVDGVSWRILLEDFAAVYTQLEQGNEPVLPQKTHSFAEYAERLQD
FANSKAFLKEKEYWRQLEEQAVAAKLPKDRESGDQRMKHTKTIEFSLTAEETEQLTTKVH
EAYHTEMNDILLTAFGLAMKEWTGQDRVSVHLEGHGREEIIEDLTISRTVGWFTSMYPMV
LDMKHADDLGYQLKQMKEDIRHVPNKGVGYGILRYLTAPEHKEDVAFSIQPDVSFNYLGQ
FDEMSDAGLFTRSELPSGQSLSPETEKPNALDVVGYIENGKLTMSLAYHSLEFHEKTVQT
FSDSFKAHLLRIIEHCLSQDGTELTPSDLGDDDLTLDELDKLMEIF
>WP_249852505.1_surfactin_non-ribosomal_peptide_synthetase_SrfAA_Bacillus_subtilis
MEITFYPLTDAQKRIWYTEKFYPHTSISNLAGIGKLVSADAIDYVLVEQAIQEFIRRNDA
MRLRLRLDENGEPVQYISEYRPVDIKHTDTTEDPNAIEFISQWSREETKKPLPLYDCDLF
RFSLFTIKENEVWFYANVHHVISDGISMNILGNAIMHIYLELATGSETKEGISHSFIDHV
LSEQEYAQSKRFEKDKAFWNKQFESVPELVSLKRNASAGGSLDAERFSKDVPEALHQQIL
SFCEANKVSVLSVFQSLLAAYLYRVSGQNDVVTGTFMGNRTNAKEKQMLGMFVSTVPLRT
NIDGGQAFSEFVKDRMKDLMKTLRHQKYPYNLLINDLRETKSSLTKLFTVSLEYQVMQWQ
KEEDLAFLTEPIFSGSGLNDVSIHVKDRWDIGKLTIDFDYRTDLFSREEINMICERMITM
LENALTHPEHTIDELTMISDAEKEKLLARAGGESVSYRKDMTIPELFQEKAEQLSDHPAV
VFEGRTLSYRTLHEQSARIANVLKQKGVGPDSPVAVLIERSERMITAIMGILKAGGAYVP
IDPGFPAERIQYILEDCGADFILTESKVAAPEADAELVDLDQAIAEGAEESLNADVNARN
LAYIIYTSGTTGRPKGVMIEHRQVHHLVESLQQTIYQSGSQTLRMALLAPFHFDASVKQI
FASLLLGQTLYIVPKKTVTNGAALAAYYRRNSIEATDGTPAHLQMLAAAGDFEGLKLKHM
LIGGEGLSSVVADKLLKLFKEAGTAPRLTNVYGPTETCVDASVHPVIPESAVQSAYVPIG
KALGNNRLYILDQKGRLQPEGVAGELYIAGDGVGRGYLHLPELTEEKFLQDPFVPGDRMY
RTGDVVRWLPDGTIEYLGREDDQVKVRGYRIELGEIEAVIQQAPDVAKAVVLARPDEQGN
LEVCAYVVQKPGSEFAPAGLREHAARQLPDYMVPAYFTEVTEIPLTPSGKVDRRKLFALE
VKAVSGTAYTAPRNETEKAIAAIWQDVLNVEKAGIFDNFFETGGHSLKAMTLLTKIHKET
GIEIPLQFLFEHPTIAALAEEADHRESKAFAVIEPAEKQEHYPLSLAQQRTYIVSQFEDA
GVGYNMPAAAILEGPLDIQKLERAFQGLIRRHESLRTSFVLENSTPRQNIHDSVDFNIEM
IERGGRSDEAIMTSFVRTFDLAKAPLFRIGLLGLEENRHMLLFDMHHLISDGVSIGIMLE
ELARFYKGEQLPELRLQYKDYAVWQSRQAAEGYKKDQAYWKEVFAGELPVLQLLSDYPRP
PVQSFEGDRVSIKLDAGVKDRLNRLAEQNGATLYMVMLSAYYTLLSKYTGQDDIIVGTPS
AGRNHSDTDGIIGMFVNTLALRSEVKQDETFTQLISRVRKRVLNAFSHQDYPFEWLVEEL
NIPRDVSRHPLFDTMFSLQNATEGIPAVGDLSLSVHETNFKIAKFDLTVQARETDEGIEL
DLDYSTKLFKQSTADRLLTHFARLLEDAAADPEKPISEYKLLSEEEAASQIQQFNPGRTP
YPKDKTIVQLFEEQAANTPDHTALQYEGESLTYRELNERANRLARGILSLGAGEGRTAAV
LCERSMDMIVSILAVLKSGSAYVPIDPEHPIQRMQHFFRDSGAKVLLTQRKLKALAEEAE
FKGVIVLADEEESYHADARNLALPLDSAAMANLTYTSGTTGTPKGNIVTHANILRTVKET
NYLSITEQDTILGLSNYVFDAFMFDMFGSLLNGAKLVLIPKETVLDMARLSRVIERENIS
ILMITTALFHLLVDLNPACLSTLRKIMFGGERASVEHVRKALQTVGKGKLLHMYGPSEST
VFATYHPVDELEEHTLSVPIGKPVSNTEVYILDRTGHVQPAGIAGELCVSGEGLVKGYYN
RPELTEEKFVPHPFTSGERMYKTGDLARWLPNGDIEFIGRIDHQVKIRGQRIELGEIEHQ
LQTHDRVQESVVLAVDQGAGDKLLCAYYVGEGDISSQEMREHAAKDLPAYMVPAVFIQMD
ELPLTGNGKIDRRALPIPDANVSRGVSYVAPRNGTEQKVADIWAQVLQAEQVGVYDHFFD
IGGHSLAGMKMLALVHQELGVELSLKDLFQSPTVEGLAQVIASAEKGTAASISLAEKQDT
YPVSSPQKRMYVLQQLEDAQTSYNMPAVLRLTGELDVERLNSVMQQLIQRHEALRTTFEI
KDGETVQRIWEEAECEIAYFEAPEEETERIVSEFIKPFKIDQLPLFRIGLIKHSDTEHVL
LFDMHHIISDGASVGVLIEELSKLYDGETLEPLRIQYKDYAVWQQQFIQSELYKKQEEHW
LKELDGELPVLTLPTDYSRPAVQTFEGDRIAFSLEAGKADALRRLAKETDSTLYMVLLAS
YSAFLSKLSGQDDIIVGSPVAGRSQADVSRIIGMFVNTLALRTYPKGEKTFADYLNEVKE
TALSAFDAQDYPLEDLIGNVQVQRDTSRNPLFDAVFSMQNANIKDLTMKGIQLEPHPFER
KTAKFDLTLTVDETDGGLTFVLEYNTALFKQETIERWKQYWMELLDAVTGNPNQPLSSLS
LVTETEKQALLEAWKGKALPVPTDKTVHQLFEETVQRHKDRPAVTYNGQSWTYGELNAKA
NRLARILMDCGISPDDRVGVLTKPSLEMSAAVLGVLKAGAAFVPIDPDYPDQRIEYILQD
SGAKLLLKQEGISVPDSYTGDVILLDGSRTILSLPLDENDEGNPETAVTAENLAYMIYTS
GTTGQPKGVMVEHHALVNLCFWHHDAFSMTAEDRSAKYAGFGFDASIWEMFPTWTIGAEL
HVIDEAIRLDIVRLNNYFETNGVTITFLPTQLAEQFMELENTSLRVLLTGGDKLKRAVKK
PYTLVNNYGPTENTVVATSAEIHPEEGSLSIGRAIANTRVYILGEGNQVQPEGVAGELCV
AGRGLARGYLNREDETAKRFVADPFVPGERMYRTGDLVKWTGGIEYIGRIDQQVKVRGYR
IELSEIEVQLAQLSEVQDAAVTAVKDKGGNTAIAAYVTPESADIEALKSALKETLPDYMI
PAFWVTLDELPVTANGKVDRKALPEPDIEAGSGEYKAPTTDMEELLAGIWQDVLGMSEVG
VTDNFFSLGGDSIKGIQMASRLNQHGWKLEMKDLFQHPTIEELTQYVERAEGKQADQGPV
EGEVILTPIQRWFFEKNFTNKHHWNQSVMLYAAKGFDPERVEKTLQALIEHHDALRMVYR
EGQEDVIQYNRGLEAASAQLEVIQIEGQAADYEDRIEREAERLQSSIDLQEGGLLKAGLF
QAEDGDHLLLAIHHLVVDGVSWRILLEDFAAVYTQLEQGNEPVLPQKTHSFAEYAERLQD
FANSKAFLKEKEYWRQLEEQVVAAKLPKDRESGDQRMKHTKTIEFSLTAEETEQLTTKVH
EAYHTEMNDILLTAFGLAMKEWTGQDRVSVHLEGHGREEIIEDLTISRTVGWFTSMYPMV
LDMKHADDLGYQLKQMKEDIRHVPNKGVGYGILRYLTAPEHKEDVAFSIQPDVSFNYLGQ
FDEMSDAGLFTRSELPSGQSLSPETEKPNALDVVGYIENGKLTMSLAYHSLEFHEKTVQT
FSDSFKAHLLRIIEHCLSQDGTELTPSDLGDDDLTLDELDKLMEIF
>WP_249851258.1_surfactin_non-ribosomal_peptide_synthetase_SrfAA_Bacillus_subtilis
MEITFYPLTDAQKRIWYTEKFYPHTSISNLAGIGKLVSADAIDYVLVEQAIQEFIRRNDA
MRLRLRLDENEEPVQYISEYRPVDIKHTDTTEDPNAIEFISQWSREETKKPLPLYDCDLF
RFSLFTIKENEVWFYANVHHVISDGISMNILGNAIMHIYLELASGSETKEGISHSFIDHV
LSEQDYAQSKRFEKDKAFWNKQFESVPELVSLKRNASAGGSLDAERFSKDVPEALHQQIL
SFCEANKVSVLSVFQSLLAAYLYRVSGQNDVVTGTFMGNRTNAKEKQMLGMFVSTVPLRT
NIDGGQAFSEFVKDRMKDLMKTLRHQKYPYNLLINDLRETKSSLTKLFTVSLEYQVMQWQ
KEEDLAFLTEPIFSGSGLNDVSIHVKDRWDTGKLTIDFDYRTDLFSREEINMICERMITM
LENALTHPEHTIDELTMISDAEKEKLLARAGGESVSYRKDMTIPELFQEKAEQLSDHPAV
VFEGRTLSYRTLHEQSARIANVLKQKGVGPDSPVAVLIERSERMITAIMGILKAGGAYVP
IDPGFPAERIQYILEDCGADFILTESKVAAPEADAELIDLDQAIEEGAEESPNADVNARN
LAYIIYTSGTTGRPKGVMIEHRQVHHLVESLQQTIYQSGSQTLRMALLAPFHFDASVKQI
FASLLLGQTLYIVPKKTVTNGAALAAYYRKNSIEATDGTPAHLQMLGAAGDFEGLKLKHM
LIGGEGLSSVVADKLLKLFKEAGTAPRLTNVYGPTETCVDASVHPVIPESAVQSAYVPIG
KALGNNRLYILDQKGRLQPEGVAGELYIAGDGVGRGYLHLPELTEEKFLQDPFVLGDRMY
RTGDVVRWLPDGTIEYLGREDDQVKVRGYRIELGEIEAVIQQAPDVAKAVVLARPDEQGN
LEVCAYVVQKPGSEFAPAGLREHAARQLPDYMVPAYFTEVTEIPLTPSGKVDRRKLFALE
VKAVSGTAYTAPRNETEKAIAAIWQDVLNVKKAGIFDNFFETGGHSLKAMTLLTKIHKET
GVEIPLQYLFEHPTIAALAEEADHRESKAFAVIEPAEKQEHYPLSLAQQRTYIVSQFEDA
GVGYNMPAAAILEGPLDIQKLERAFQGLIRRHESLRTSFVLENSTPRQNIHDSVDFNIEM
IERGGRSDEAIMTSFVRTFDLAKAPLFRIGLLGLEENRHMLLFDMHHLISDGVSIGIMLE
ELARIYKGEQLPELRLQYKDYAVWQSRQAAEGYKKDQAYWKEVFAGELPVLQLLSDYPRP
PVQSFEGDRVSIKLDAGVKDRLNRLAEQNGATLYMVMLSAYYTLLSKYTGQDDIIVGTPS
AGRNHSDTEGIIGMFVNTLAIRSEVKQDETFTQLISRVRKRVLNAFSHQDYPFEWLVEDL
NIPRDVSRHPLFDTMFSLQNATEGIPAVGDLSLSVHETNFKIAKFDLTVQAREIDEGIEL
DLDYSTKLFKQSTANRLLTHFARLLEDAAADPEKPISEYKLLSEEEAASQIQQFNPGRTP
YPKDKTIVQLFEEQAANTPDHTALQYEGESLTYRELNERANRLARGILSLGAGEGRTAAV
LCERSMDMIVSILAVLKSGSAYVPIDPEHPIQRMQHFFRDSGAKVLLTQRKLKALAEEAE
FKGVIVLADEEESYHADARNLALPLDSAAMANLTYTSGTTGTPKGNIVTHANILRTVKET
NYLSITEQDTILGLSNYVFDAFMFDMFGSLLNGAKLVLIPKETVLDMARLSRVIERENIS
ILMITTALFHLLVDLNPACLSTLRKIMFGGERASVEHVRKALQTVGKGKLLHMYGPSEST
VFATYHPVDELEEHTLSVPIGKPVSNTEVYILDRTGHVQPAGIAGELCVSGEGLVKGYYN
RPELTEEKFVPHPFTSGERMYKTGDLARWLPNGDIEFIGRIDHQVKIRGQRIELGEIEHQ
LQTHDRVQESVVLAVDQGAGDKLLCAYYVGEGDISSQEMREHAAKDLPAYMVPAVFIQMD
ELPLTGNGKIDRRALPIPDANVSRGVSYVAPRNEMEQKVADIWAQVLQAEQVGAYDHFFD
IGGHSLAGMKMLALVHQELGVELSLKDLFQSPTVEGLAQVIASAEKGTAASISPAEKQDT
YPVSSPQKRMYVLQQLEDAQTSYNMPAVLRLTGELDVERLNSVMQQLMQRHEALRTTFEI
KDGETVQRIWEEAECEIAYFEAPEEETERIVSEFIKPFKIDQLPLFRIGLIKHSDTEHVL
LFDMHHIISDGASVGVLIEELSKLYDGETLEPLRIQYKDYAVWQQQFIQSELYKKQEEHW
LKELDGELPVLTLPTDYSRPAVQTFEGDRIAFSLEAGKADALRRLAKETDSTLYMVLLAS
YSAFLSKLSGQDDIIVGSPVAGRSQADVSRIIGMFVNTLALRTYPKGEKTFADYLNEVKE
TALSAFDAQDYPLEDLIGNVQVQRDTSRNPLFDAVFSMQNANIKDLTMKGIQLEPHPFER
KTAKFDLTLTADETDGGLTFVLEYNTALFKQETIERWKQYWMELLDAVTGNPNQPLSSLS
LVTETEKQALLEAWKGKALPVPTDKTVHQLFEETVQRHKDRPAVTYNGQSWTYGELNAKA
NRLARILMDCGISPDDRVGVLTKPSLEMSAAVLGVLKAGAAFVPIDPDYPDQRIEYILQD
SGAKLLLKQEGISVPDSYTGDVILLDGSRTILSLPLDENDEGNPETAVTAENLAYMIYTS
GTTGQPKGVMVEHHALVNLCFWHHDAFSMTAEDRSAKYAGFGFDASIWEMFPTWTIGAEL
HVIDEAIRLDIVRLNDYFETNGVTITFLPTQLAEQFMELENTSLRVLLTGGDKLKRAVKK
PYTLVNNYGPTENTVVATSTEIHPEEGSLSIGRAIANTRVYILGEGNQVQPEGVAGELCV
AGRGLARGYLNREDETAKRFVADPFVPGERMYRTGDLVKWTGGGIEYIGRIDQQVKVRGY
RIELSEIEVQLAQLSAVQDAAVTAVKDKGGNTAIAAYVTPESADIEALKSALKETLPDYM
IPAFWVTLNELPVTANGKVDRKALPEPDIEAGSGEYKAPTTDMEELLAGIWQDVLGMSEV
GVTDNFFSLGGDSIKGIQMASRLNQHGWKLEMKDLFQHPTIEALTQYVERAEGKQADQGP
VEGEVILTPIQCWFFEKNFTNKHHWNQSVMLYAAKGFDPERVEKTLQALIEHHDALRMVF
REGQEDVIQYNRGLEAASAQLEVIQIEGQAADYEDRIEREAERLQSSIDLQEGGLLKAGL
FQAEDGDHLLLAIHHLVVDGVSWRILLEDFAAVYTQLEQGNEPVLPQKTHSFAEYAERLQ
DFANSKAFLKEKEYWRQLEEQAVAAKLPKDRESGDQRMKHTKTIEFSLTAEETEQLTTKV
HEAYHTEMNDILLTAFGLAMKEWTGQDRVNVHLEGHGREEIIEDLTISRTVGWFTSMYPM
VLDMKHADDLGYQLKQMKEDIRHVPNKGVGYGILRYLTAPEHKEDVAFSIQPDVSFNYLG
QFDEMSDAGLFTRSELPSGQSLSPETEKPNALDVVGYIENGKLTMSLAYHSLEFHEKTVQ
TFSDSFKAHLLRIIEHCLSQDGTELTPSDLGDDDLTLDELDKLMEIF
>WP_249849599.1_surfactin_non-ribosomal_peptide_synthetase_SrfAA_Bacillus_subtilis
MEITFYPLTDAQKRIWYTEKFYPHTSISNLAGIGKLVSADAIDYVLVEQAIQEFIRRNDA
MRLRLRLDENGEPVQYISEYRPVDIKHTDTTEDPNAIEFISQWSREETKKPLPLYDCDLF
RFSLFTIKENEVWFYANVHHVISDGISMNILGNAIMHIYLELASGSETKEGISHSFIDHV
LSEQDYAQSKRFEKDKAFWNKQFESVPELVSLKRNASAGGSLDAERFSKDVPEALHQQIL
SFCEANKVSVLSVFQSLLAAYLYRVSGQNDVVTGTFMGNRTNAKEKQMLGMFVSTVPLRT
NIDGGQAFSEFVKDRMKDLMKTLRHQKYPYNLLINDLRETKSSLTKLFTVSLEYQVMQWQ
KEEDLAFLTEPIFSGSGLNDVSIHVKDRWDTGKLTIDFDYRTDLFSREEINMICERMITM
LENALTHPEHTIDELTMISDAEKEKLLARAGGESVSYRKDMTIPELFQEKAEQLSDHPAV
VFEGRTLSYRTLHEQSARIANVLKQKGVGPDSPVAVLIERSERMITAIMGILKAGGAYVP
IDPGFPAERIQYILEDCGADFILTESKVAAPEADAELIDLDQAIAEGAEESLNADVNARN
LAYIIYTSGTTGRPKGVMIEHRQVHHLVESLQQTIYQSGSQTLRMALLAPFHFDASVKQI
FASLLLGQTLYIVPKKTVTNGAALAAYYRRNSIEATDGTPAHLQMLVAAGDFEGLKLKHM
LIGGEGLSSVVADKLLKLFKEAGTAPRLTNVYGPTETCVDASVHPVIPENAVQSAYVPIG
KALGNNRLYILDQKGRLQPEGVAGELYIAGDGVGRGYLHLPELTEEKFLQDPFVPGDRMY
RTGDVVRWLPDGTIEYLGREDDQVKVRGYRIELGEIEAVIQQAPDVEKAVVLARPDEQGN
LEVCAYVVQKSGSEFAPAGLREHAARQLPDYMVPAYFTEVTEIPLTPSGKVDRRKLFALE
VKAVSGTAYTAPRNETEKAIAAIWQDVLNVEKAGIFDNFFETGGHSLKAMTLLTKIHKQT
GVEIPLQYLFEHPTIAALAEEADHRESREFSVIEPAEKQKHYPLSLAQQRTYIVSQFEDA
GVGYNMPAAAILEGPLDIQKLERAFQVLIRRHESLRTSFVLENSTPRQNIHDSVDFNIEM
IERGGRSDEAIMTSFVRTFDLAKAPLFRIGLLGLEENRHMLLFDMHHLISDGVSIGIMLE
ELARIYKGEQLPELRLQYKDYAVWQSRQAAEGYKKDQAYWKEVFAGELPVLQLLSDYPRP
PVQSFEGDRVSIKLDAGVKDRLNHFAEQNGATLYMVMLSAYYTLLSKYTGQDDIIVGTPS
AGRNHSDTEGIVGMFVNTLAIRSEVKQDETFTQLISRVRKRVLNAFSHQDYPFEWLVEDL
NIPRDVSRHPLFDTMFSLQNATEGIPAVGDLSLSVHETNFKIAKFDLTVQAREIDEGIEL
DLDYSTKLFKQSTANRLLTHFARLLEDAAADPEKPISEYKLLSEEEAASQIQQFNPGRTP
YPKDKTIVQLFEEQAANTPDHTALQYEGESLTYRELNERANRLARGILSLGAGEGRTAAV
LCERSMDMIVSILAVLKSGSAYVPIDPEHPIQRMQHFFRDSGAKVLLTQRKLKALAEEAE
FKGVIVLADEEESYHADARNLALPLDSAAMANLTYTSGTTGTPKGNIVTHANILRTVKET
NYLSITEQDTILGLSNYVFDAFMFDMFGSLLNGAKLVLIPKETVLDMARLSRVIERENIS
ILMITTALFHLLVDLNPACLSTLRKIMFGGERASVEHVRKALQTVGKGKLLHMYGPSEST
VFATYHPVDELEEHTLSVPIGKPVSNTEVYILDRTGHVQPAGIAGELCVSGEGLVKGYYN
RPELTEEKFVPHPFTSGERMYKTGDLARWLPNGDIEFIGRIDHQVKIRGQRIELGEIEHQ
LQTHDRVQESVVLAVDQGAGDKLLCAYYVGEGDISSQEMREHAAKDLPAYMVPAVFIQMD
ELPLTGNGKIDRRALPIPDANVSRGVSYVAPRNGTEQKVADIWAQVLQAEQVGVYDHFFD
IGGHSLAGMKMLALVHQELGVELSLKDLFQSPTVEGLAQVIASAEKGTAASISPAEKQDT
YPVSSPQKRMYVLQQLEDAQTSYNMPAVLRLTGELDVERLNSVMQQLMQRHEALRTTFEI
KDGETVQRIWEEAECEIAYFEAPEEETERIVSEFIKPFKIDQLPLFRIGLIKHSDTEHVL
LFDMHHIISDGASVGVLIEELSKLYDGETLEPLRIQYKDYAVWQQQFIQSELYKKQEEHW
LKELDGELPVLTLPTDYSRPAVQTFEGDRIAFSLEAGKADALRRLAKETDSTLYMVLLAS
YSAFLSKLSGQDDIIVGSPVAGRSQADVSRVIGMFVNTLALRTYPKGEKTFADYLNEVKE
TALSAFDAQDYPLEDLIGNVQVQRDTSRNPLFDAVFSMQNANIKDLTMKGIQLEPHPFER
KTAKFDLTLTVDETDGGLTFVLEYNTALFKQETIERWKQYWMELLDAVTGNPNQPLSSLS
LVTETEKQALLEAWKGKALPVPTDKTVHQLFEETVQRHKDRPAVTYNGQSWTYGELNAKA
NRLARILMDCGISPDDRVGVLTKPSLEMSAAVLGVLKAGAAFVPIDPDYPDQRIEYILQD
SGAKLLLKQEGISVPDSFSGDVILLDGSRTILSLPLDENDEGNPETAVTAENLAYMIYTS
GTTGQPKGVMVEHHALVNLCFWHHDAFSMTAEDRSAKYAGFGFDASIWEMFPTWTIGAEL
HVIDEAIRLDIVRLNDYFETNGVTITFLPTQLAEQFMELENTSLRVLLTGGDKLKRAVKK
PYTLVNNYGPTENTVVATSTEIHPEEGSLSIGKAIANTRVYILGEGNQVQPEGVAGELCV
AGRGLARGYLNREDETAKRFVADPFVPGERMYRTGDLVKWTGGGIEYIGRIDQQVKVRGY
RIELSEIEVQLAQLSEVQDAAVTAVKDKGGNTAIAAYVTPESADIEALKSALKETLPDYM
IPAFWVTLNELPVTANGKVDRKALPEPDIEAGSGEYKAPTTDMEELLAGIWQDVLGMSEV
GVTDNFFSLGGDSIKGIQMASRLNQHGWKLEMKDLFQHPTIEALTQYVERAEGKQADQGP
VEGEVILTPIQRWFFEKNFTNKHHWNQSVMLYAKKGFDPERVEKTLQALIEHHDALRMVY
REGQEDVIQYNRGLEAASAQLEIIQIEGQAADYEDRIEREAERLQSSIDLQEGGLLKAGL
FQAEDGDHLLLAIHHLVVDGVSWRILLEDFAAVYTQLEQGNEPVLPQKTHSFAEYAERLQ
DFANSKAFLKEKEYWRQLEEQAVAAKLPKDRESGDQRMKHTKTIEFSLTAEETEQLTTKV
HEAYHTEMNDILLTAFGLAMKEWTGQDRVSVHLEGHGREEIIEDLTISRTVGWFTSMYPM
VLDMKHADDLGYQLKQMKEDIRHVPNKGVGYGILRYLTAPEHKEDVAFSIQPDVSFNYLG
QFDEMSDAGLFTRSELPSGQSLSPETEKPNALDVVGYIENGKLTMSLAYHSLEFHEKTVQ
TFSDSFKAHLLRIIEHCLSQDGTELTPSDLGDDDLTLDELDKLMEIF
>UQX50664.1_surfactin_non-ribosomal_peptide_synthetase_SrfAA_Bacillus_velezensis
MEITFYPLTNAQKRIWYTEKFYPNTSISNLAGFGKLISEDGVQAHYVEKAIQEFVRRYES
MRIRLRLDDEGEPVQYVSEYRPLSIGHTDIRQAGCSADELSKWGREEAGKPLALYDQDLF
RFSVHTISENEVWFYANVHHIISDGISMTILGNAITDIYLELSGGTSEEQTEIPSFIEHV
LTEQEYVQSKRFKKDRDFWNGQFETVPELVSLKRSRADAGLDAKRFSQEIPHDLYGRIHS
FCEEHKVSVLSLFQSALITYLYKVTGRDDVVTGTFMGNRTNAKEKQMLGMFVSTVPVRTS
VDGGQSFLEFVKGRMKDLMKILRHQKYPYNLLVNDLRASKSSLSRLFTVALEYQVMQWQK
KENLSFLTDPIFSGSGTNDISIHVKERWDTGKLTIDFDYRSDIFKGEEIESVSERLITLI
EDAISSPDRIIDELTLLSESEKERLLKRASGNPVNYRKEMTIPGLFEEKVKSLSDKPAVV
YEGRTLSYRTLHEQSGRIAGRLLQAGISADSPVAVLLGRSERVIAAILGILKAGGAYVPI
DPDFPADRIQYILEDSGAKAVLTETGIQVPAADAERIDFDEAVQFETAADGVSTQSDRLA
YIIYTSGTTGRPKGVMIEHRQVHHLVQSLQQEIYQCGEQTLRMALLAPFHFDASVKQIFA
SLLLGQTLYIVPKTTVTNGSALLDYYRQNRIEATDGTPAHLQMMVAAGDVSGIELRHMLI
GGEGLSAAVAEQLMTLFHQSGRAPRLTNVYGPTETCVDASVHQVSADNGMNQQAAYVPIG
KPLGNARLYILDKHQRLQPDGTAGELYIAGDGVGRGYLNLPDLTAEKFLQDPFNGSGRMY
RTGDMARWLPDGTIEYIGREDDQVKVRGYRIELGEIETVLRKAPGAAQAVVLARPDLQGS
LDVCAYIVQEKGTEFHPAEYREYVSKHLPDYMVPAYFTKTDEIPLTPSGKADRKKLFALD
VQAVSSSEYAAPRNETEETLTVIWQEVLGMDKAGIYDHFFESGGHSLKAMTLLTKIHKQM
GVEIPLQYLFEHPTIAALADYAENRNEGPAFSAIEPAEKQASYPLSLAQQRTYIASQFED
AGVGYNMPAAAMIEGALDREKLERAFSALISRHEALRTSFQSEDGTPRQVIHEHVPFHIE
MIEARGRTNEQVMKDFVRRFDLSEAPLFRIGLQTLDHNRHMLLFDMHHLISDGVSISIML
KELADIYGGNQLPELRIQYKDYAVWQAERAKEGYKKERAYWKEVFSGELPVLQLLPDYPR
PQVQSFEGDRVSAKLPKMLRERLQKLAEKNGATLYMVLLSAYYTLLSKYSGQEDIIVGTP
SAGRNHSDTEGLIGMFVNTLALRSSVKQDQTFAGLLGHVRKQVLDAFSHQDYPFEWLTEE
LNVPRDMSRHPIFDTMFSLQNASDGIPEIGNLTLSLHETNFNIAKFDLTMQARETAEGLA
LDLDYCTKLFKRSTADRMLAHYVRLLESAAAQPDVKISEYDLLSEREALTQLQRVNPERT
AYPKEQTIVQIFEEQARKNPDRTALQFEGETLSYQQLNERANRLARHILSVGGGGKTAAV
LCERSMDMIVSIMAVLKAGSAYVPIDPEHPVQRIQHFFRDSGANVLMTQQSLKPLAEKAG
FQGVIVLADDEASYEKDSHNPALPFDSKTIANLTYTSGTTGTPKGNIVTHANILRTVKNT
NYLTVSEEDTVLGLSNYVFDAFMFDMFGSLLNGAKLVIVPKDTVLDMSRLSRVIKRENVS
ILMITTALFHLLVDMEPSCLTTLRKIMFGGERASVEHVKKALAAVGKGRLLHMYGPSEST
VFATYHPVDVIEEDTLSVPIGKPVSNTEVFIMNSAGRIQPAGIAGELCVSGEGLVEGYYN
RPELTEEKFVKHPFKEGERMYKTGDLARWLPNGDIEFIGRIDHQVKIRGQRIELGEIEHQ
LQSHDQIQECIVLAVDQGAGDKLLCAYVVGLREISSRELREHTAKDLPAYMIPSVFIQLD
ELPLTGNGKIDRRALPMPDVTAANAVSYTAPRNETEQKLADIWAEVLQMERVGVHDQFFE
IGGHSLAGMKLLALIQKTFGVQLTLKDLFTSPTAAGLAQLIEGAERKTAESIAPAAERET
YPVSSPQKRMFVLQQLEGAETSYNMPSVLRLKGKLDAEKLKSVMKQLTERHEAFRTTFDI
KDGETVQRIWAEADIDMEYYEASEEDAERIIQSFIRPFRLDQLPLVRTGLVKLAEHDHLL
LFDMHHIISDGASVGVLIDELSRLYGGETLDPLRIHYKDYAVWQQKFIQSEQYRKQEEHW
LRELDGELPVLTLPADYSRPAVQTFEGDKLVFSLTGEQTSALRSLAKQTDSTMYMVLLAS
YSAFLSKLSGQHDIIVGSPVAGRSHADLANVIGVFVNTLALRTYPEADKTFTDYLKEVKQ
TALHAFDAQDYPLEDLLQKVEVQRDTSRNPLFDAVFSMQNANAEDLVMEGIELKHHPFDR
KTAKFDLTMTAEDTDEGLTFVLEYNTALFKPETAETWKHYWLQLLEAAAENPAAKLSGLS
LVNKTEKQALLDAWKGKTISVPRDKTVHRLFEETAARHANRPAAAYNGAKWTYGELNARA
NRIARILMDCGVTADERVGILTKPSLEMAAGVLGVLKAGAAFVPIDPDYPEERISYILQD
SGAKLLLTQEALDVPESYKGETILLDGGRSILSLPLDENDEANPQTETTADHLAYMIYTS
GTTGQPKGVMVEHHALVNLCFWHHDAFAMTADDKSAKYAGFGFDASIWEMFPTWTIGAEL
HVIDEAIRLDITRLNHYFEENGVTITFLPTQLAEQFMELENTSLRMLLVGGDKLKRAVKQ
PYTIVNNYGPTENTVVATSGVINPEEGSLSIGRAIANTRVYILGDGDQVQPEGIAGELCV
AGRGLARGYLNREEETAKRFTADPFVPGERMYRTGDLVKWNAQCGIEYIGRIDQQVKVRG
YRIELSEIEVRLAQLADVHDAAVTAVEDKAGNTALCAYVAPRQDDIEALKAALKDTLPDY
MVPAFWVEMDELPVTANGKIDKKALPAPDIEAGSAAYKAPETEMETLLSDIWQEVLGLDQ
IGVSDNFFTLGGDSIKGIQMASRLNQHGYKLEMKDLFQHPTIEELVSYVERTEGKQADQG
PVEGEAELTPIQRWFFEKNFTDKHHWNQSVMLHAKDGFDPEITEKTLHVLTVHHDALRMI
YREQKPYYRGLEDVSVELNVFELNGPAEDHEDRIEREADRLQSSISLETGHLLKAGLFRA
EDGDHLLLAIHHLVVDGVSWRILLEDFTSVYTQLKQGNEPALPPKTHSFAEFAERIKEYA
NTKAFLKEADYWRELEEKEVCTQLPKDRQSGDQRMKHTRTVSFSLTPEQTEQLTTNVHEA
YHTEMNDILLTALGLALKEWTGEDTIGVHLEGHGREDILDGLNITRTVGWFTSMYPMILE
MKHADDLSYQLKQMKEDIRHIPNKGVGYGILRYVTAPEHKENLSFEIDPDISFNYLGQFN
EMSDSGLFTRSGMPSGQSLSPDTEKPNALDIVGFIENGQMTMTFAYHSLEFHEKTIQSFS
DSFKGHLLKIIDHCLAQDGPELTPSDLGDDDLTLDELDKLMEIL
>UQY92161.1_surfactin_non-ribosomal_peptide_synthetase_SrfAA_Bacillus_subtilis
MEITFYPLTDAQKRIWYTEKFYPHTSISNLAGIGKLVSADAIDYVLVEQAIQEFIRRNDA
MRLRLRLDENGEPVQYISEYRPVDIKHTDTTEDPNAIEFISQWSREETKKPLPLYDCDLF
RFSLFTIKENEVWFYANVHHVISDGISMNILGNALMHIYLELASGSETKEGISHSFIDHV
LSEQEYAQSKRFEKDKAFWNKQFESVPELVSLKRNASAGGSLDAERFSKDVPEALHQQIL
SFCEANKVSVLSVFQSLLAAYLYRVSGQNDVVTGTFMGNRTNAKEKQMLGMFVSTVPLRT
NIDGGQAFSEFVKDRMKDLMKTLRHQKYPYNLLINDLRETKSSLTKLFTVSLEYQVMQWQ
KEEDLAFLTEPIFSGSGLNDVSIHVKDRWDTGKLTIDFDYRTDLFSREEINMICERMITM
LENALTHPEHTIDELTMISDAEKEKLLARAGGESVSYRKDMTIPELFQEKAEQLSDHPAV
VFEGRTLSYRTLHEQSARIANVLKQKGVGPDSPVAVLIERSERMITAIMGILKAGGAYVP
IDPGFPAERIQYILEDCGADFILTESKVAAPEADAELIDLDQAIAEGAEESLNADVNARN
LAYIIYTSGTTGRPKGVMIEHRQVHHLVESLQQTIYQSGSQTLRMALLAPFHFDASVKQI
FASLLLGQTLYIVPKKTVTNGAALAAYYRKNSIEATDGTPAHLQMLAAAGDFEGLKLKHM
LIGGEGLSSVVADKLLKLFKEAGTAPRLTNVYGPTETCVDASVHPVIPESAVQSAYVPIG
KALGNNRLYILDQKGRLQPEGVAGELYIAGDGVGRGYLHLPELTEEKFLQDPFVPGDRMY
RTGDVVRWLPDGTIEYLGREDDQVKVRGYRIELGEIEAVIQQAPDVAKAVVLARPDEQGN
LEVCAYVVQKPGSEFAPAGLREHAARQLPDYMVPAYFTEVTEIPLTPSGKVDRRKLFALE
VKAVSGTAYTAPRNETEKAIAAIWQDVLNVEKAGIFDNFFETGGHSLKAMTLLTKIHKET
GIEIPLQFLFEHPTIAALAEEADHRESRAFSVIEPAEKQEHYPLSLAQQRTYIVSQFEDA
GVGYNMPAAAILEGPLDIQKLERAFQGLIRRHESLRTSFVLENSTPRQNIHDSVDFNIEM
IERGGRSDEAIMTSFVRTFDLAKAPLFRIGLLGLEENRHMLLFDMHHLISDGVSIGIMLE
ELARIYKGEQLPELRLQYKDYAVWQSRQAAEGYKKDQAYWKEVFAGELPVLQLLSDYPRP
PVQSFEGDRVSIKLDAGVKDRLNRLAEQNGATLYMVMLSAYYTLLSKYTGQDDIIVGTPS
AGRNHSDTEGIIGMFVNTLAIRSEVKQDETFTQLISRVRKRVLNAFSHQDYPFEWLVEDL
NIPRDVSRHPLFDTMFSLQNATEGIPAVGDLSLSVHETNFKIAKFDLTVQAREIDEGIEL
DLDYSTKLFKQSTANRLLTHFTRLLEDAAADPEKPISEYKLLSEEEAASQIQQFNPGRTP
YPKDKTIVQLFEEQAANTPDHTALQYEGESLTYRELNERANRLARGILSLGAGEGRTAAV
LCERSMDMIVSILAVLKSGSAYVPIDPEHPIQRMQHFFRDSGAKVLLTQRKLKALAEEAE
FKGVIVLADEEESYHADARNLALPLDSAAMANLTYTSGTTGTPKGNIVTHANILRTVKET
NYLSITEQDTILGLSNYVFDAFMFDMFGSLLNGAKLVLIPKETVLDMARLSRVIERENIS
ILMITTALFHLLVDLNPACLSTLRKIMFGGERASVEHVRKALQTVGKGKLLHMYGPSEST
VFATYHPVDELEEHTLSVPIGKPVSNTEVYILDRTGHVQPAGIAGELCVSGEGLVKGYYN
RPELTEEKFVPHPFTSGERMYKTGDLARWLPNGDIEFIGRIDHQVKIRGQRIELGEIEHQ
LQTHDRVQESVVLAVDQGAGDKLLCAYYVGEGEISSQEMREHAAKDLPAYMVPAVFIQMD
ELPLTGNGKIDRRALPIPDANVSRGVSYVAPRNGTEQKVADIWAQVLQAEQVGVYDHFFD
IGGHSLAGMKMLALVHQELGVELSLKDLFRSPTVEGLAQVIASAEKGIAASISPAEKQDT
YPVSSPQKRMYVLQQLEDAQTSYNMPAVLRLTGELDVERLNSVMQQLMQRHEALRTTFEI
KDGETVQRIWEEAECEIAYFEAPEEETERIVSEFIKPFKIDQLPLFRIGLIKHSDTEHVL
LFDMHHIISDGASVGVLIEELSKLYDGETLEPLRIQYKDYAVWQQQFIQSELYKKQEEHW
LKELDGELPVLTLPTDYSRPAVQTFEGDRIAFSLEAGKADALRRLAKETDSTLYMVLLAS
YSAFLSKLSGQDDIIVGSPVAGRSQADVSRVIGMFVNTLALRTYPKGEKTFADYLNEVKE
TALSAFDAQDYPLEDLIGKVQVQRDTSRNPLFDAVFSMQNANIKDLTMKGIQLEPHPFER
KTAKFDLTLTADETDGGLTFVLEYNTALFKQETIERWKQYWMEFLDAVTGNPNQPLSSLS
LVTETEKQALLEAWKGKALPVPTDKTVHQLFEETVQRHKDRPAVTYNGQSWTYGELNAKA
NRLARILMDCGISPDDRVGILTKPSLEMSAAVLGVLKAGAAFVPIDPDYPDQRIEYILQD
SGAKLLLKQEGISVPDSYTGDVILLDGSRTILSLPLDENDEENPETAVTAENLAYMIYTS
GTTGQPKGVMVEHHALVNLCFWHHDAFSMTAEDRSAKYAGFGFDASIWEMFPTWTIGAEL
HVIEEAIRLDIVRLNDYFETNGVTITFLPTQLAEQFMELENTSLRVLLTGGDKLKRAVKK
PYTLVNNYGPTENTVVATSAEIHPEEGSLSIGRAIANTRVYILGEGNQVQPEGVAGELCV
AGRGLARGYLNREDETAKRFVADPFVPGERMYRTGDLVKWTGGIEYIGRIDQQVKVRGYR
IELSEIEVQLAQLSEVQDAAVTAVKDKGGNTAIAAYVTPESADIEALKSALKETLPDYMI
PGFWVTLDELPVTANGKVDRKALPEPDIEAGSGEYKAPTTDMEELLAGIWQDVLGMSEVG
VTDNFFSLGGDSIKGIQMASRLNQHGWKLEMKDLFQHPTIEELTQYVERAEGKQADQGPV
EGEVILTPIQRWFFEKNFTNKHHWNQSVMLYAAKGFDPERVEKTLQALIEHHDALRMVYR
EGQEDVIQYNRGLEAASAQLEVIQIEGQAADYEDRIEREAERLQSSIDLQEGGLLKAGLF
QAEDGDHLLLAIHHLVVDGVSWRILLEDFAAVYTQLEQGNEPVLPQKTHSFAEYAERLQD
FANSKAFLKEKEYWRQLEEQAVAAKLPKDRESGDQRMKHTKTIEFSLTAEETEQLTTKVH
EAYHTEMNDILLTAFGLAMKEWTGQDRVSVHLEGHGREEIIEDLTISRTVGWFTSMYPMV
LDMKHADDLGYQLKQMKEDIRHVPNKGVGYGILRYLTAPEHKEDVAFSIQPDVSFNYLGQ
FDEMSDAGLFTRSELPSGQSLSPETEKPNALDVVGYIENGKLTMSLAYHSLEFHEKTVQT
FSDSFKAHLLRIIEHCLSQDGTELTPSDLGDDDLTLDELDKLMEIF
>UQX42815.1_surfactin_non-ribosomal_peptide_synthetase_SrfAA_Bacillus_velezensis
MEITFYPLTNAQKRIWYTEKFYPNTSISNLAGFGKLISEDGVQAHYVEKAIQEFVRRYES
MRIRLRLDDEGEPVQYVSEYRPLSIGHTDIRQAGCSADELSKWGREEAGKPLALYDQDLF
RFSVHTISENEVWFYANVHHIISDGISMTILGNAITDIYLELSGGTSEEQTEIPSFIEHV
LTEQEYVQSKRFKKDRDFWNGQFETVPELVSLKRSRADAGLDAKRFSQEIPHDLYGRIHS
FCEEHKVSVLSLFQSALITYLYKVTGRDDVVTGTFMGNRTNAKEKQMLGMFVSTVPVRTS
VDGGQSFLEFVKGRMKDLMKILRHQKYPYNLLVNDLRASKSSLSRLFTVALEYQVMQWQK
KENLSFLTDPIFSGSGTNDISIHVKERWDTGKLTIDFDYRSDIFKGEEIESVSERLITLI
EDAISSPDRIIDELTLLSESEKERLLKRASGNPVNYRKEMTIPGLFEEKVKSLSDKPAVV
YEGRTLSYRTLHEQSGRIAGRLLQAGISADSPVAVLLGRSERVIAAILGILKAGGAYVPI
DPDFPADRIQYILEDSGAKAVLTETGIQVPAADAERIDFDEAVQFETAADGVSTQSDRLA
YIIYTSGTTGRPKGVMIEHRQVHHLVQSLQQEIYQCGEQTLRMALLAPFHFDASVKQIFA
SLLLGQTLYIVPKTTVTNGSALLDYYRQNRIEATDGTPAHLQMMVAAGDVSGIELRHMLI
GGEGLSAAVAEQLMTLFHQSGRAPRLTNVYGPTETCVDASVHQVSADNGMNQQAAYVPIG
KPLGNARLYILDKHQRLQPDGTAGELYIAGDGVGRGYLNLPDLTAEKFLQDPFNGSGRMY
RTGDMARWLPDGTIEYIGREDDQVKVRGYRIELGEIETVLRKAPGAAQAVVLARPDLQGS
LDVCAYIVQEKGTEFHPAEYREYVSKHLPDYMVPAYFTKTDEIPLTPSGKADRKKLFALD
VQAVSSSEYAAPRNETEETLTVIWQEVLGMDKAGIYDHFFESGGHSLKAMTLLTKIHKQM
GVEIPLQYLFEHPTIAALADYAENRNEGPAFSAIEPAEKQASYPLSLAQQRTYIASQFED
AGVGYNMPAAAMIEGALDREKLERAFSALISRHEALRTSFQSEDGTPRQVIHEHVPFHIE
MIEARGRTNEQVMKDFVRRFDLSEAPLFRIGLQTLDHNRHMLLFDMHHLISDGVSISIML
KELADIYGGNQLPELRIQYKDYAVWQAERAKEGYKKERAYWKEVFSGELPVLQLLPDYPR
PQVQSFEGDRVSAKLPKMLRERLQKLAEKNGATLYMVLLSAYYTLLSKYSGQEDIIVGTP
SAGRNHSDTEGLIGMFVNTLALRSSVKQDQTFAGLLGHVRKQVLDAFSHQDYPFEWLTEE
LNVPRDMSRHPIFDTMFSLQNASDGIPEIGNLTLSLHETNFNIAKFDLTMQARETAEGLA
LDLDYCTKLFKRSTADRMLAHYVRLLESAAAQPDVKISEYDLLSEREALTQLQRVNPERT
AYPKEQTIVQIFEEQARKNPDRTALQFEGETLSYQQLNERANRLARHILSVGGGGKTAAV
LCERSMDMIVSIMAVLKAGSAYVPIDPEHPVQRIQHFFRDSGANVLMTQQSLKPLAEKAG
FQGVIVLADDEASYEKDSHNPALPFDSKTIANLTYTSGTTGTPKGNIVTHANILRTVKNT
NYLTVSEEDTVLGLSNYVFDAFMFDMFGSLLNGAKLVIVPKDTVLDMSRLSRVIKRENVS
ILMITTALFHLLVDMEPSCLTTLRKIMFGGERASVEHVKKALAAVGKGRLLHMYGPSEST
VFATYHPVDVIEEDTLSVPIGKPVSNTEVFIMNSAGRIQPAGIAGELCVSGEGLVEGYYN
RPELTEEKFVKHPFKEGERMYKTGDLARWLPNGDIEFIGRIDHQVKIRGQRIELGEIEHQ
LQSHDQIQECIVLAVDQGAGDKLLCAYVVGLREISSRELREHTAKDLPAYMIPSVFIQLD
ELPLTGNGKIDRRALPMPDVTAANAVSYTAPRNETEQKLADIWAEVLQMERVGVHDQFFE
IGGHSLAGMKLLALIQKTFGVQLTLKDLFTSPTAAGLAQLIEGAERKTAESIAPAAERET
YPVSSPQKRMFVLQQLEGAETSYNMPSVLRLKGKLDAEKLKSVMKQLTERHEAFRTTFDI
KDGETVQRIWAEADIDMEYYEASEEDAERIIQSFIRPFRLDQLPLVRTGLVKLAEHDHLL
LFDMHHIISDGASVGVLIDELSRLYGGETLDPLRIHYKDYAVWQQKFIQSEQYRKQEEHW
LRELDGELPVLTLPADYSRPAVQTFEGDKLVFSLTGEQTSALRSLAKQTDSTMYMVLLAS
YSAFLSKLSGQHDIIVGSPVAGRSHADLANVIGVFVNTLALRTYPEADKTFTDYLKEVKQ
TALHAFDAQDYPLEDLLQKVEVQRDTSRNPLFDAVFSMQNANAEDLVMEGIELKHHPFDR
KTAKFDLTMTAEDTDEGLTFVLEYNTALFKPETAETWKHYWLQLLEAAAENPAAKLSGLS
LVNKTEKQALLDAWKGKTISVPRDKTVHRLFEETAARHANRPAAAYNGAKWTYGELNARA
NRIARILMDCGVTADERVGILTKPSLEMAAGVLGVLKAGAAFVPIDPDYPEERISYILQD
SGAKLLLTQEALDVPESYKGETILLDGGRSILSLPLDENDEANPQTETTADHLAYMIYTS
GTTGQPKGVMVEHHALVNLCFWHHDAFAMTADDKSAKYAGFGFDASIWEMFPTWTIGAEL
HVIDEAIRLDITRLNHYFEENGVTITFLPTQLAEQFMELENTSLRMLLVGGDKLKRAVKQ
PYTIVNNYGPTENTVVATSGVINPEEGSLSIGRAIANTRVYILGDGDQVQPEGIAGELCV
AGRGLARGYLNREEETAKRFTADPFVPGERMYRTGDLVKWNAQCGIEYIGRIDQQVKVRG
YRIELSEIEVRLAQLADVHDAAVTAVEDKAGNTALCAYVAPRQDDIEALKAALKDTLPDY
MVPAFWVEMDELPVTANGKIDKKALPAPDIEAGSAAYKAPETEMETLLSDIWQEVLGLDQ
IGVSDNFFTLGGDSIKGIQMASRLNQHGYKLEMKDLFQHPTIEELVSYVERTEGKQADQG
PVEGEAELTPIQRWFFEKNFTDKHHWNQSVMLHAKDGFDPEITEKTLHVLTVHHDALRMI
YREQKPYYRGLEDVSVELNVFELNGPAEDHEDRIEREADRLQSSISLETGHLLKAGLFRA
EDGDHLLLAIHHLVVDGVSWRILLEDFTSVYTQLKQGNEPALPPKTHSFAEFAERIKEYA
NTKAFLKEADYWRELEEKEVCTQLPKDRQSGDQRMKHTRTVSFSLTPEQTEQLTTNVHEA
YHTEMNDILLTALGLALKEWTGEDTIGVHLEGHGREDILDGLNITRTVGWFTSMYPMILE
MKHADDLSYQLKQMKEDIRHIPNKGVGYGILRYVTAPEHKENLSFEIDPDISFNYLGQFN
EMSDSGLFTRSGMPSGQSLSPDTEKPNALDIVGFIENGQMTMTFAYHSLEFHEKTIQSFS
DSFKGHLLKIIDHCLAQDGPELTPSDLGDDDLTLDELDKLMEIL
>UQN26391.1_surfactin_non-ribosomal_peptide_synthetase_SrfAA_Bacillus_velezensis
MEITFYPLTNAQKRIWYTEKFYPNTSISNLAGFGKLISDDGVQAHYVEKAIQEFVRRYES
MRIRLRLDDEGEPVQYVSDYRPLTIEHTDIRQAGCSAEELSKWGRDEASKPLALYDQDLF
RFSVYTISENEVWFYVNVHHIISDGISMTILGNAITDIYLELSGGASMEQTEIPSFIEHV
LTEQEYVQSKRFKKDRDFWNGQFETVPELVSLKRSQADAGLDAKRFSQEIPHDLYGRIHS
FCEEHKVSVLSLFQSALITYLYKVTGRDDVVTGTFMGNRTNAKEKQMLGMFVSTVPVRTS
VDGGQSFLEFVKGRMKDLMKILRHQKYPYNLLVNDLRASKSSLSRLFTVALEYQVMQWQK
KENLSFLTDPIFSGSGTNDISIHVKERWDTGKLTIDFDYRSDIFKGEEIVSVSERLITLI
EDAISSPDRIIDELTLLSESEKERLLTRASGNPVNYRGEMTIPGLFEEKVKSLSDKPAVV
YEGRTLSYRTLHEQSGRIAGRLLKAGISADSPVAVLLGRSERVIAAILGILKAGGAYVPI
DPDFPADRIQYILEDSGAKAVLTEAGIQAPAADAERIDFDEAVQFETAADGVSTQSDRLA
YIIYTSGTTGRPKGVMIEHRQVHHLVQSLQQEIYQCGEQTLRMALLAPFHFDASVKQIFA
SLLLGQTLYIVPKTTVTNGSALLDYYRQNRIEATDGTPAHLQMMVAAGDVSGIELRHMLI
GGEGLSAAVAEQLMNLFHQSGRAPRLTNVYGPTETCVDASVHQVSADNGMNQQAAYVPIG
KPLGNARLYILDKHQRLQPDGTAGELYIAGDGVGRGYLNLPDLTAEKFLQDPFNGSGRMY
RTGDMARWLPDGTIEYIGREDDQVKVRGYRIELGEIETVLRKAPGAAQAVVLARPDQQGS
LDVCAYIVQEKGTEFHPAEYREYVSKHLPDYMVPAYFTKTDEIPLTPSGKADRKKLFALD
VQAVSSSEYAAPRNETEETLTVIWQEVLGMDKAGIYDHFFESGGHSLKAMTLLTKIHKQM
GVEIPLQYLFEHPTIAALADYAENRNEGPAFRAIEPAEKQASYPLSLAQQRTYIASQFED
AGVGYNMPAAAVIEGALDLEKLERAFSALISRHEALRTSFQSEDGTPRQVVHEHVPFHIE
MLEARGRTNEQVMKDFVRRFDLSEAPLFRIGLQTLGHNRHMLLFDMHHLISDGVSISIML
KELADIYGGNQLPELRIQYKDYAVWQAERAKEGYKKERAYWKEVFSGELPVLQLLPDYPR
PQVQSFEGDRVSAKLPKMLRERLQKLAEKNGATLYMVLLSAYYTLLSKYSGQEDIIVGTP
SAGRNHSDTEGLIGMFVNTLALRSSVKQDQTFAGLLGHVRKQVLDAFSHQDYPFEWLTEE
LNVPRDMSRHPIFDTMFSLQNASDGIPEIGNLTLSLHETNFNIAKFDLTMQARETAEGIA
LDLDYCTKLFKRSTADRMLAHYVRLLESAAAQPDAKISEYDLLSEREALNQLQRFNPERT
AYPKEQTIVQIFEEQARKNPDRTALQFEGETLSYQQLNERANRLTRHILSVGGGGKTAAV
LCERSMDMIVSIMAVLKAGSAYVPIDPEHPVQRIQHFFRDSGANVLLTQQSLKPLAEKAG
FQGVIVLADDEASYEKDSRNPALPFDSKTIANLTYTSGTTGTPKGNIVTHANILRTVKNT
NYLTVSEEDTVLGLSNYVFDAFMFDMFGSLLNGAKLVIVPKDTVLDMSRLSRVIKRENVS
ILMITTALFHLLVDMEPSCLTTLRKIMFGGERASVEHVKKALAAVGKGKLLHMYGPSEST
VFATYHPVDVIEEDTLSVPIGKPVSNTEVFIMNSAGRIQPAGIAGELCVSGEGLVEGYYN
RPELTEEKFVKHPFKEGERMYKTGDLARWLPNGDIEFIGRIDHQVKIRGQRIELGEIEHQ
LQSHDQIQECIVLAVDQGAGDKLLCAYFVGLREISSRELREHTAKDLPAYMIPSVFIQLD
ELPLTGNGKIDRRALPMPDVTAANAVSYTAPRNETEQKLADIWAEVLQMERVGVHDQFFE
IGGHSLAGMKLLALIQKTFGVQLTLKDLFTSPTAAGLAQLIEGAERKAAESIAPAAERET
YPVSSPQKRMFVLQQLEGAETSYNMPSVLRLKGKLDAEKLKSVMKQLTERHEAFRTTFDI
KDGETVQRIWAEAYIDMEYYEASEEDAERIIQSFIRPFRLDQLPLVRTGLVKLAEHDHLL
LFDMHHIISDGASVGVLIDELSRLYGGETLEPLRIHYKDYAVWQQKFIQSEQYRKQEEHW
LRELDGELPVLTLPADYSRPAVQTFEGDKLVFSLTEEQTSALRSLAKQTDSTMYMVLLAS
YSAFLSKLSGQHDIIVGSPVAGRSHADLANVIGVFVNTLALRTYPEADKTFTDYLKEVKQ
TALHAFDAQDYPLEDLLQKVEVQRDTSRNPLFDAVFSMQNANAEDLVMEGIELKHHPFDR
KTAKFDLTMTAEDTDEGLTFVLEYNTALFKPETAETWKHYWLQLLKAATENPAAKLSELS
LVNETEKQALLNAWKGKTISVPQDKTVHRLFEETAARYANRPAAAYNGAKWTYGELNARA
NRIARILIDCGVTADERVGILTKPSLEMAAGVLGVLKAGAAFVPIDPDYPQERISYILQD
SGAKLLLTQEALDVPDGYTGDTILLDGGRSILSLPLDENDEANPQTETTADQLAYMIYTS
GTTGQPKGVMVEHHALVNLCFWHHDAFAMTADDKSAKYAGFGFDASIWEMFPTWTIGAEL
HVIDEAIRLDITRLNHYFEEHGVTITFLPTQLAEQFMELENTSLRMLLVGGDKLKRAVKQ
PYTIVNNYGPTENTVVATSGVINPEEGSLSIGRAIANTRAYILGDGDQVQPEGIAGELCV
AGRGLARGYLNREEETAKRFTADPFVPGERMYRTGDLVKWNAQSGIEYIGRIDQQVKVRG
YRIELSEIEVRLAQLADVHDAAVTAVEDKAGNTALCAYVAPRQDDIEALKAALKDTLPDY
MVPAFWVEMDELPVTANGKIDKKALPEPDIEAGSAAYKAPETEMETLLSDIWEEVLGLDQ
IGVSDNFFTLGGDSIKGIQMASRLNQHGYKLEMKDLFQHPTIEELVSYVERTEGKQADQG
PVEGEAELTPIQRWFFEKNFTDKHHWNQSVMLHAKDGFDPEITEKTLHVLTVHHDALRMI
YREQKPYYRGLEDASVELNVFELNGPAEDHEDRIEREADRLQSSISLETGHLLKAGLFRA
EDGDHLLLAIHHLVVDGVSWRILLEDFTSVYTQLKQGNEPALPPKTHSFAEFAERIKEYA
NTKAFLKEADYWRGLEEKEVCTQLPKDRQSGDQRMRHTRTVSFSLTPEQTEQLTTNVHEA
YHTEMNDILLTALGLALKEWTGEDTIGVHLEGHGREDILDGLNITRTVGWFTSMYPMILE
MKHADDLSYQLKQMKEDIRHIPNKGVGYGILRYVTAPEHKEGLSFEIDPDISFNYLGQFN
EMSDSGLFTRSGMPSGQSLSPDTEKPNALDIVGFIENGQMTMTFAYHSLEFHEKTIQSFS
DSFKGHLLKIIDHCLAQDGPELTPSDLGDDDLTLDELDKLMEIL
>WP_248894265.1_surfactin_non-ribosomal_peptide_synthetase_SrfAA_Bacillus_cabrialesii
MEITFYPLTEAQKRIWYTEKFYPQTSISNLAGIGKLVSTERVDRMLVERAIQEFIRRNDA
MRLRLRLDENGEPVQYISEYRPVDIKHTDTTGDPNARETISQWGREETGKPLPLYDCDLF
RFSLFTIQENEVWYYVNVHHVISDGISMNILGNAIMHIYLELAGGLETKAGISHSFIDHV
LSEQDYAQSKRFEKDKAFWNKQFESVPELVSLKRNASAGGSLDAERFSKDVPEALHQQLL
SFCETNKVSVLSVFQSVLAAYLYRVSGQNDVVTGTFMGNRTNAKEKQMLGMFVSTVPLRT
NIDGGQAFLDFVKDRMKDLMKTLRHQKYPYNLLINDLRETKSSLTKLFTVSLEYQVMQWQ
KEEDLAFLTEPIFSGSGLNDVSIHVKDRWDTGKLTIDFDYRTDLFSREEIKIVCERMITM
LENALSHPDHAIDELTLISEAEKEKLLARAVGESVSYRKEMTIPELFQEQAELLSDHPAV
VFEGRTLSYRTLHEQSARIANVLKQKGVGPDSPVAVLLERSERMITSIMGILKAGGAYVP
IDPEFPAERIQYILEDCGADFILTESKVAAPAADAELIDFDWAIAEGAESLTADVNARNL
AYIIYTSGTTGRPKGVMIEHRQVHHLVESLQQTIYQSGSQALRMALLAPFHFDASVKQIF
ASLLLGQTLYIVPKKTVTNGSALAAYYRKHDIEATDGTPAHLQMLIAAGDFEGLKLKHML
IGGEGLSSVVADKLLKLFKEAGTAPRLTNVYGPTETCVDASVHPVSTESAVHSAYVPIGK
ALGNNRLYILDQKGRLQPEGVAGELYIAGDGVGRGYLHLPDLTAEKFLQDPFVPGDRMYR
TGDVVRWLPDGTIEYLGREDDQVKVRGYRIELGEIEAVIQQAPDVAKAVVLARPDEQGNL
EVCAYVVQKPCSEFVPASLREHAARQLPDYMVPAYFTEITEIPLTPSGKVDRRKLFALEV
KAVSGTAYTAPRNETEKAIAAIWQDVLNVEKAGIFDNFFETGGHSLKAMTLLTKIHKETG
VEIPLQFLFEHPTIASLAEEADHRESRAFAAIEPAEKQEHYPLSLAQQRTYIVSQFEDAG
VGYNMPAAAILEGPLDIQKLERAFQELIRRHESLRTSFVLENSTPRQNIHDSVNFNIEMI
DRGGRSDEAVMTSFVRRFDLAKAPLFRIGLMELGENRHMLLFDMHHLISDGVSIGIILEE
LARLYKGEQLPELRIQYKDYAVWQSGQAAEGYQKDRAYWKEVFAGELPVLQLLSDYPRPP
VQSFEGDRVSIKLDAGLKDRLHRLAEQNGSTLYMVMLSAYYTLLSKYTGQDDIIVGTPSA
GRNHSDTEGIVGMFVNTLAIRGEVKQDETFTRLIARVRKQVLDAFSHQDYPFEWLVEDLN
IPRDVSRHPLFDTMFSLQNATEGIPAVGDLALSVHETNFKIAKFDLTLQARETDEGIEID
LDYSTKLFKQSTADRLLNHFARLLEDAAAEPEKQISEYKLLSEEEAASQISRFNPERTPY
PKDKTIVQLFEEQAAKTPDHPALQYEGESLTYRELNERANRLARGILSLGAGEGRTAAVL
CERSMDMIVSILAVLKAGSAYVPIDPEHPIQRMQHFFRDSGAKVLLTQKTLKALAEEAEF
GGVIVLADEEESYHADAQNLALPLDSAAMANLTYTSGTTGTPKGNIVTHANILRTVKETN
YLSITEQDTILGLSNYVFDAFMFDMFGSLLNGAKLVLIPKETVLDMARLSRVIERENISI
LMITTALFHLLVDLNPACLSTLRKIMFGGERASVEHVRKALQMVGKGKLLHMYGPSESTV
FATYHPVDELEEHTLSVPIGKPVSNTEVYILDRAGHVQPAGIAGELCVSGEGLVKGYYNR
PELTEEKFVPHPFTSGERMYKTGDLARWLPNGDIEFIGRIDHQVKIRGQRIELGEIEHQL
QTHDRVQETVVLAVDQGAGDKLLCAYFVGEGEISSHELREHAAKDLPAYMVPAVFIQMDE
LPLTGNGKIDRRALPLPDASVSRGVSYVAPRNETEQKVADIWAQVLQAEQVGVYDHFFDI
GGHSLAGMKMLALIHQELGVELSLKDLFQSPTVEGLAQVIASTEKGTAVSISPANKQDTY
PVSSPQKRMYVLQQLEDAQTSYNMPAVLRLTGELDVEKLNSVMQQLMQRHEALRTTFEIK
DGETVQRIWEEAECEIAYFEAPEEETERIVSEFIKPFKIDQLPLFRIGLIKHSDTEHVLL
FDMHHIISDGTSVGVLIEELSKLYDGKTLEPLRIQYKDYAVWQQQFIQSELYKKQEEHWL
KELDGDLPVLTLPTDYSRPAVQTFEGDRIAFSLEAGKAAALRRLANETDSTLYMVLLASY
SAFLSKLSGQHDIIVGSPVAGRSHADLSQVIGMFVNTLALRTYPKGEKTFADYLREVKET
ALSAFEAQDYPLEDLIGNLQVQRDISRNPLFDAVFSMQNANIKDLTMKGIQLEPHPFERK
TAKFDITLTADETDGGLTFVLEYNTALFKPETIERWKRYWMQLLDAVTDNLNQPLSSLSL
VTETEKQTLLDAWKGKTLPVPTDKTVHQLFEETALRHKDRPAVTYNGQSWTYGELNAKAN
RLARILIDCGVRADERVGVLTKPSLEMSAAVLGVLKAGAAFVPIDPDYPDQRIDYILQDS
GAKLLLKQEGLSVPDSFSGDVILLDGDRTILSLPLDENDEENPLTAAKAENLAYMIYTSG
TTGQPKGVMVEHHALVNLCFWHHDAFNMTAEDRSAKYAGFGFDASIWEMFPTWTIGAELH
VIDEAIRLDIVRLNDYFETNGVTITFLPTQLAEQFMELENTSLRVLLTGGDKLKRAVKQP
YTLVNNYGPTENTVVATSTEINPEEGSLSIGQAIANTRVYILGEGNQVQPEGVAGELCVA
GRGLARGYLNREDETAKRFVADPFVPGDRMYRTGDLVKWVNGGIEYIGRIDQQVKVRGYR
IELSEIEVQLAQLSEVQDAAVTAVKDKGGNTAIAAYVTPETADIEALKSALKETLPDYMI
PAFWVTLNELPVTANGKVDRKALPEPDIEAGSGEYKAPATDMEELLVGIWQDVLGIPEIG
VSDNFFSLGGDSIKGIQMASRLNQHGWKLEMKDLFQHPTIEELTQYVERAEGKQADQGPV
EGEVILTPIQRWFFEKNFTNKHHWNQSVMLHAAKGFDPERVEKTLQALIEHHDALRMVYR
EEPKDVVQYNRGLKAASAQLEIIHIEGQAKDHEDRIEREAERLQSSIDLQEGDLLKAGLF
QAEDGDHLLLVIHHLVVDGVSWRILLEDFAAVYTQLEQDNEPPVLPQKTHSFAEYAERLQ
DFANSKAFLKEKEYWRQLEEQTVAAKLPKDRESGDQRMKHTKTIEFTLTAEETEQLTTKV
HEAYHTEMNDILLTAFGLAMKEWTGQDQVSVHLEGHGREEIIEDLTISRTVGWFTSMYPM
VLDMKHADDLGYQLKQMKEDIRHVPNKGVGYGILRYLTAPEHKEEMAFSIQPDVSFNYLG
QFDDMSDAGLFTRSELPSGQSLSPETEKPNALDVVGYIENGKLTMSLAYHSLEFHEKTVQ
TFSDSFKAHLLRVIEHCLSQDGTELTPSDLGDDDLTLDELDKLMEIF
>WP_031600149.1_MULTISPECIES:_surfactin_non-ribosomal_peptide_synthetase_SrfAA_Bacillus
MEITFYPLTDAQKRIWYTEKFYPHTSISNLAGIGKLVSADAIDYVLVEQAIQEFIRRNDA
MRLRLRLDENGEPVQYISEYRPVDIKHTDTTEDPNAIEFISQWSREETKKPLPLYDCDLF
RFSLFTIKENEVWFYANVHHVISDGISMNILGNAIMHIYLELASGSEAKEGISHSFIDHV
LSEQDYAQSKRFEKDKAFWNKQFESVPELVSLKRNASAGGSLDAERFSKDVPEALHQQIL
SFCEANKVSVLSVFQSLLAAYLYRVSGQNDVVTGTFMGNRTNAKEKQMLGMFVSTVPLRT
NIDGGQAFLEFVKDRMKDLMKTLRHQKYPYNLLINDLRETKSSLTKLFTVSLEYQVMQWQ
KEEDLAFLTEPIFSGSGLNDVSIHVKDRWDTGKLTIDFDYRTDLFSREEINMICERMITM
LENALTHPEHTIDELTMISDAEKEKLLARAGGKSVSYRKDMTIPELFQEKAEQLSDHPAV
VFEDRTLSYRTLHEQSARIANVLKQKGVGPDSPVAVLIERSERMITAIMGILKAGGAYVP
IDPGFPAERIQYILEDCGADFILTESKVAAPEADAELIDLDQAIAEGAEESLNADVNARN
LAYIIYTSGTTGRPKGVMIEHRQVHHLVESLQQTIYQSGSQTLRMALLAPFHFDASVKQI
FASLLLGQTLYIVPKKTVTNGAALAAYYRRNSIEATDGTPAHLQMLAAAGDFEGLKLKHM
LIGGEGLSTVVADKLLKLFKEAGTAPRLTNVYGPTETCVDASVHPVIPENAVQSAYVPIG
KALGNNRLYILDQKGRLQPEGVAGELYIAGDGVGRGYLHLPELTEEKFLQDPFVPGDRMY
RTGDVVRWLPDGTIEYLGREDDQVKVRGYRIELGEIEAVIQQAPDVAKAVVLARPDEQGN
LEVCAYVVQKPGSEFAPAGLREHAARQLPDYMVPAYFTEVTEIPLTPSGKVDRRKLFALE
VKAVSGTAYTAPRNETEKAIAAIWQDVLNVEKAGIFDNFFETGGHSLKAMTLLTKIHKET
GIEIPLQFLFEHPTITALAEEADHRESKAFAVIEPAEKQEHYPLSLAQQRTYIVSQFEDA
GVGYNMPAAAILEGPLDIQKLERAFQGLIRRHESLRTSFVLENSTPRQKIHDSVDFNIEM
IERGGRSDEAIMASFVRTFDLAKAPLFRIGLLGLEENRHMLLFDMHHLISDGVSIGIMLE
ELARIYKGEQLPDLRLQYKDYAVWQSRQAAEGYKKDQAYWKEVFAGELPVLQLLSDYPRP
PVQSFEGDRVSIKLDAGVKDRLNRLAEQNGATLYMVMLSAYYTLLSKYTGQDDIIVGTPS
AGRNHSDTEGIIGMFVNTLAIRSEVKQNETFTQLISRVRKRVLDAFSHQDYPFEWLVEDL
NIPRDVSRHPLFDTMFSLQNATEGIPAVGDLSLSVQETNFKIAKFDLTVQARETDEGIEL
DLDYSTKLFKQSTADRLLTHFARLLEEAAVDSEKRISEYKLLSEEEAASQIQQFNPGRTP
YPKDKTIVQLFEEQAANTPDHTALQYEGESLTYRELNERANRLARGILSLGAGEGRTAAV
LCERSMDMIVSILAVLKSGSAYVPIDPEHPIQRMQHFFRDSGAKVLLTQRKLKALAEEAE
FKGVIVLADEEESYHADARNLALPLDSEAMANLTYTSGTTGTPKGNIVTHANILRTVKET
NYLSITEQDTILGLSNYVFDAFMFDMFGSLLNGAKLVLIPKETVLDMARLSRVIERENIS
ILMITTALFHLLVDLNPACLSTLRKIMFGGERASVEHVRKALQTVGKGKLLHMYGPSEST
VFATYHPVDELEEHTLSVPIGKPVSNTEVYILDRTGHVQPAGIAGELCVSGEGLVKGYYN
RPELTEEKFVPHPFTSGERMYKTGDLARWLPNGDIEFIGRIDHQVKIRGQRIELGEIEHQ
LQTHDRVQESVVLAVDQGAGDKLLCAYCVGEGDISSQEMREHAAKDLPAYMVPAVFIQMD
ELPLTGNGKIDRRALPIPDANVSRGVSYVAPRNGTEQKVADIWAHVLQAEQVGVYDHFFD
IGGHSLAGMKMLALVHQELGVELSLKDLFQSPTVEGLAQVIASAEKGTAASISPAEKQDT
YPVSSPQKRMYVLQQLEDAQTSYNMPAVLRLTGELDVERLNSVMQQLMQRHEALRTTFEI
KDGETVQRIWEEAECEIAYFEAPEEETERIVSEFIKPFKIDQLPLFRIGLIKHSDTEHVL
LFDMHHIISDGASVGVLIEELSKLYDGETLEPLRIQYKDYAVWQQQFIQSELYKKQEEHW
LKELDGELPVLTLPTDYSRPAVQTFEGDRIAFSLEAGKADALRRLAKETDSTLYMVLLAS
YSAFLSKLSGQDDIIVGSPVAGRSQADVSRVIGMFVNTLALRTYPKGEKTFANYLNEVKE
TALSAFDAQDYPLEDLIGNVQVQRDTSRNPLFDAVFSMQNANIKDLTMKGIQLEPHPFER
KTAKFDLTLTADETDGGLTFVLEYNTALFKQETIERWKQYWMELLDAVTGNPNQPLSSLS
LVTETEKQALLEAWKGKALPVPTDKTVHQLFEETAQRHKDRRAVTYNGQSWTYGELNAKA
NRLARILMDCGISPDDRVGILTKPSLEMSAAVLGVLKAGAAFVPIDPDYPDQRIEYILQD
SGAKLLLKQEGISVPDSFSGDVILLDGSRTILSLPLDENDEENPETAVTAENLAYMIYTS
GTTGQPKGVMVEHHALVNLCFWHHDAFSMTAEDRSAKYAGFGFDASIWEMFPTWTIGAEL
HVIDEAIRLDIVRLNDYFETNGVTITFLPTQLAEQFMELENTSLRVLLTGGDKLKRAVKK
PYTLVNNYGPTENTVVATSAEIHPEEGSLSIGRAIANTRVYILGEGNQVQPEGVAGELCV
AGRGLARGYLNREDETAKRFVADPFVPGERMYRTGDLVKWTGGGIEYIGRIDQQVKVRGY
RIELSEIEVQLAQLSEVQDAAVTAVKDKGGNTAIAAYVTPEIADIEALKSALKETLPDYM
IPAFWVTLNELPVTANGKVDRKALPEPDIEAGSGEYKAPTTDMEELLAGIWQDVLGMSEV
GVTDNFFSLGGDSIKGIQMASRLNQHGWKLEMKDLFQHPTIEELTQYVERAEGKQADQGP
VEGEVILTPIQRWFFEKNFTNKHHWNQSVMLHAKKGFGPERVEKTLQALIEHHDALRMVY
REGQEDVIQYNRGLEAASAQLEVIQIEGQAADYEDRIEREAERLQSSIDLQEGGLLKAGL
FQAEDGDHLLLAIHHLVVDGVSWRILLEDFAAVYTQLEQGNEPVLPQKTHSFAEYAERLQ
DFANSKAFLKEKEYWRQLEEQAVAAKLPKDRESGDQRMKHTKTIEFSLTAEETEQLTTKV
HEAYHTEMNDILLTAFGLAMKEWTGQDRVNVHLEGHGREEIIEDLTISRTVGWFTSMYPM
VLDMKHADDLGYQLKQMKEDIRHVPNKGVGYGILRYLTAPEHKEDVAFSIQPDVSFNYLG
QFDEMSDAGLFTRSELPSGQSLSPETEKPNALDVVGYIENGKLTMSLAYHSLEFHEKTVQ
TFSDSFKAHLLRIIEHCLSQDGTELTPSDLGDDDLTLDELDKLMEIF
>WP_248602427.1_surfactin_non-ribosomal_peptide_synthetase_SrfAA_Bacillus_rugosus
MEITFYPLTDAQKRIWYTEKFYPHTSISNLAGIGKLVSTDKVDWMLVEQAIQEFIRRNDA
MRLRLRLDENGEPAQYISEYRPVDIKHTDTTGDPNAMESISQWSREQTKKPLPLYDCDLF
RFTMFTIKENEVWFYANIHHVISDGISMNILGNAIMHIYLELSGGSETKEGISHSFIDHV
LSEQDYAQSKRFEKDRAFWNKQFESVPELVSLKRNTSAGGSLEAERFSKDVPEALHQQIL
SFCEANKVSVLAVFQSVLAAYLYRVSGQNDVVTGTFMGNRTNAKEKQMFGMFVSTVPLRT
NVDGGQSFLDFVKDRMKDLMKTLRHQKYPYNLLINDLRETKSSLTKLFTVSLEYQVMQWQ
KEEDLALLTEPIFSGSGLNDVSIHVKDRWDTGKLTIDFDYRTDLFSREEIKIVCERMITM
LENALSHPEDAIDELTLISEAEKEKLLARAGGESVSYRKDMTIPELFQEQAELLSDHPAV
VFEDYTLSYRTLHEQSARIANVLKKKGVGPDSPVAVLIERSERMITSIMGILKAGGAYVP
IDPAFPAERIQYILEDCGADFILTESKVASPAADAELIDFDQAIAEGADDSLNADVNARN
LAYIIYTSGTTGRPKGVMIEHRQVHHLVESLQQTIYQSGSQTLRMALLAPFHFDASVKQI
FASLLLGQTLYIVPKKTVTNGSALAAYYRRHSIEATDGTPAHLQMLIAAGDFEGLKLKHM
LIGGEGLSSVVADKLLKLFKEAGTAPRLTNVYGPTETCVDASVHPVIPESAVQSAYVPIG
KALGNNRLYILDQKGRLQPEGVAGELYIAGDGVGRGYLHLPELTAEKFLQDPFVPGDRMY
RTGDVVRWLPDGTIEYLGREDDQVKVRGYRIELGEIEAVIQQAPDVAKAVVLARPDEQGN
LEVCAYIVQKTGSEFAPASLREHAARQLPDYMVPAYFTEVTEIPLTPSGKVDRRKLFALE
VKAFSGTAYTAPRNDTEKTIAAIWQDVLNVEKAGIFDNFFETGGHSLKAMTLLTKIHKET
GADIPLQYLFEHPTIAALAEEAKDRESREFAAIEPAEKQEHYPLSLAQQRTYIVSQFEDA
GVGYNMPAAAILEGPLEKQKLEHAFQGLIQRHESLRTSFVLENSTPRQKIHGSVDFNIEM
IERGGRSDEAIMTSFVRRFDLAKAPLFRIGLMELEENRHMLLFDMHHLISDGVSIGIILE
ELARIYKGEQLPELRLQYKDYAVWQSGQAAEGYQKDRAYWKEVFAGELPVLQLLSDYPRP
PVQSFEGDRVSIKLDAGLKDRLHRLAEQNGATLYMVMLSAYYTLLSKYTGQDDIIVGTPS
AGRNHSDTEGIVGMFVNTLAIRSEVKQDETFTQLIARVRKQVLDAFSHQDYPFEWLVEDL
NIPRDVSRHPLFDTMFSLQNATEGIPAVGDLSLSVHETNFKIAKFDLTVQARETDEGIEL
DLDYSTKLFKQSTADRLLNHFARLLDDAAAEPEKQISEYKLLSKEEAAAQIQQFNPGKTP
YPKGKTIVQLFEEQAAKTPDQPALQYEGKSLTYRELNERANRLARGILSLGAGEGKTAAV
LCERSMDMIVSILAVLKAGSAYVPIDPEHPIQRMQHFFRDSGAKVLLTQKKLKALAEEAA
FSGVIVLADEEESYHADTQNLALPLDSAAVANLTYTSGTTGTPKGNIVTHANILRTVKET
NYLSITEQDTILGLSNYVFDAFMFDMFGSLLNGAKLVLIPKETVLDMARLSRVIERENIS
ILMITTALFHLLVDLNPACLSTLRKIMFGGERASVEHVRKALQTVGKGKLLHMYGPSEST
VFATYHPVDELEEHTLSVPIGKPVSNTEVYILDRAGHVQPAGIAGELCVSGEGLVKGYYN
RPELTVEKFVPHPFISGERMYKTGDLARWLPNGDIEFIGRIDHQVKIRGQRIELGEIEHQ
LQTHDRVQETVVLAVDQGAGDKLLCAYFVGEGEISSQELREYAAKDLPAYMVPAVFIQMD
ELPLTGNGKIDRRALPLPDASVSRGVSYVAPRNEMEQKLANIWAQVLQVQQVGVYDHFFD
IGGHSLAGMKMLALVHQELGVELSLKDLFQSPTVEGLAQVMASAEKGTAISISPAKKQDT
YPVSSPQKRMYVLQQLEGAQTSYNMPAVLRLTGELDVERLNSVMQQLMQRHEAFRTTFEI
KDGETVQRIWEEAECEMAYYEAAEGETERIVSEFIKPFRIDRLPLFRMGLIKHSDTEHVL
LFDMHHIISDGASVGVLIEELSKLYDGETLEPLRIQYKDYAVWQQQFIQSELYKKQEEHW
LKELEGELPVLTLPTDYSRPVVQTFEGDRIAFSLEAGKADALRRLGKETDSTLYMVLLAS
YSAFLSKLSGQDDIIVGSPVAGRSQADVSRVIGMFVNTLALRTYPKGEKTFADYLGEVKE
TALNAFEAQDYPLEDLIGNVQVQRDTSRNPLFDAVFSMQNANIKDLTMKGIQLELHPFER
KTAKFDITLTADETDGGLTFILEYNTALFKPETIERWKQYWMQLLDAVTGNPNEPLSSLS
LVTEPEKQTLLDAWKGKTLPVPTDKTIHQLFEETAQRHKDRPAVTFNGQSWTYGELNAKA
NRLARILIDCGISADERVGVLTKPSLEMSAAVLGVLKAGAAFVPIDPDYPDQRIDYILQD
SGAKLLLKQEGISVPASYTGDVILLDGDRTILSLPLDENDEENPVTDANAENLAYMIYTS
GTTGQPKGVMVEHHALVNLCFWHHDAFSMTAEDRSAKYAGFGFDASIWEMFPTWTIGAEL
HVIDEAIRLDIVRLNDYFETHGVTITFLPTQLAEQFMELENTSLRVLLTGGDKLKRAVKK
PYTLVNNYGPTENTVVATSTEINPEEGSLSIGQAIANTRVYILGDGNQVQPEGVAGELCV
AGRGLARGYLNKEDETAKRFVADPFVSGERMYRTGDLVKWVNGGIEYIGRIDQQVKVRGY
RIELSEIEVQLAQLSEVQDAAVTAVKDKGGNTAIAAYVTPETADIEALKSALKETLPDYM
VPAFWVTLNELPVTANGKVDRKALPEPDIEAGSGEYKAPTTDMEELLAGIWQDVLGISEV
GVSDNFFSLGGDSIKGIQMASRLNQHGWKLEMKDLFQHPTIEELTQYVERAEGKQADQGP
VEGKVILTPIQRWFFEKNFTNKHHWNQSVMLHAKKGFDPERVEKTLQALIEHHDALRMIY
REELKDVVQYNQGIEAASAQLEIIQIEGQAKDHEDRIEREAERLQSSIDLQEGGLLKAGL
FQAEDGDHLLLAIHHLVVDGVSWRILLEDFAAVYTQLEQGNDPVLPQKTHSFAEYAERLQ
DFANSKAFLKEKEYWRQLEEQTVAAKLPKDRESSDQRMKHTRTIEFSLTAEETEQLTTKV
HEAYHTEMNDILLTAFGLAMKEWTGQDQVSVHLEGHGREEIIEDLTISRTVGWFTSMYPM
VLDMKHADDLGYQLKQMKEDIRHVPNKGVGYGILRYLSAPEHKEDVAFSIQPDVSFNYLG
QFDDMSDAGLFKRSELPSGQSLSPETEKPNALDVVGYIENGKLRMSLAYHSLEFHEKTIQ
TFSDSFKAHLLRIIEHCLSQDGTELTPSDLGDDDLTLDELDKLMEIF
>UQE79475.1_surfactin_non-ribosomal_peptide_synthetase_SrfAA_Bacillus_cabrialesii
MEITFYPLTEAQKRIWYTEKFYPQTSISNLAGIGKLVSTERVDRMLVERAIQEFIRRNDA
MRLRLRLDENGEPVQYISEYRPVDIKHTDTTGDPNARETISQWGREETGKPLPLYDCDLF
RFSLFTIQENEVWYYVNVHHVISDGISMNILGNAIMHIYLELAGGLETKAGISHSFIDHV
LSEQDYAQSKRFEKDKAFWNKQFESVPELVSLKRNASAGGSLDAERFSKDVPEALHQQLL
SFCETNKVSVLSVFQSVLAAYLYRVSGQNDVVTGTFMGNRTNAKEKQMLGMFVSTVPLRT
NIDGGQAFLDFVKDRMKDLMKTLRHQKYPYNLLINDLRETKSSLTKLFTVSLEYQVMQWQ
KEEDLAFLTEPIFSGSGLNDVSIHVKDRWDTGKLTIDFDYRTDLFSREEIKIVCERMITM
LENALSHPDHAIDELTLISEAEKEKLLARAVGESVSYRKEMTIPELFQEQAELLSDHPAV
VFEGRTLSYRTLHEQSARIANVLKQKGVGPDSPVAVLLERSERMITSIMGILKAGGAYVP
IDPEFPAERIQYILEDCGADFILTESKVAAPAADAELIDFDWAIAEGAESLTADVNARNL
AYIIYTSGTTGRPKGVMIEHRQVHHLVESLQQTIYQSGSQALRMALLAPFHFDASVKQIF
ASLLLGQTLYIVPKKTVTNGSALAAYYRKHDIEATDGTPAHLQMLIAAGDFEGLKLKHML
IGGEGLSSVVADKLLKLFKEAGTAPRLTNVYGPTETCVDASVHPVSTESAVHSAYVPIGK
ALGNNRLYILDQKGRLQPEGVAGELYIAGDGVGRGYLHLPDLTAEKFLQDPFVPGDRMYR
TGDVVRWLPDGTIEYLGREDDQVKVRGYRIELGEIEAVIQQAPDVAKAVVLARPDEQGNL
EVCAYVVQKPCSEFVPASLREHAARQLPDYMVPAYFTEITEIPLTPSGKVDRRKLFALEV
KAVSGTAYTAPRNETEKAIAAIWQDVLNVEKAGIFDNFFETGGHSLKAMTLLTKIHKETG
VEIPLQFLFEHPTIASLAEEADHRESRAFAAIEPAEKQEHYPLSLAQQRTYIVSQFEDAG
VGYNMPAAAILEGPLDIQKLERAFQELIRRHESLRTSFVLENSTPRQNIHDSVNFNIEMI
DRGGRSDEAVMTSFVRRFDLAKAPLFRIGLMELGENRHMLLFDMHHLISDGVSIGIILEE
LARLYKGEQLPELRIQYKDYAVWQSGQAAEGYQKDRAYWKEVFAGELPVLQLLSDYPRPP
VQSFEGDRVSIKLDAGLKDRLHRLAEQNGSTLYMVMLSAYYTLLSKYTGQDDIIVGTPSA
GRNHSDTEGIVGMFVNTLAIRGEVKQDETFTRLIARVRKQVLDAFSHQDYPFEWLVEDLN
IPRDVSRHPLFDTMFSLQNATEGIPAVGDLALSVHETNFKIAKFDLTLQARETDEGIEID
LDYSTKLFKQSTADRLLNHFARLLEDAAAEPEKQISEYKLLSEEEAASQISRFNPERTPY
PKDKTIVQLFEEQAAKTPDHPALQYEGESLTYRELNERANRLARGILSLGAGEGRTAAVL
CERSMDMIVSILAVLKAGSAYVPIDPEHPIQRMQHFFRDSGAKVLLTQKTLKALAEEAEF
GGVIVLADEEESYHADAQNLALPLDSAAMANLTYTSGTTGTPKGNIVTHANILRTVKETN
YLSITEQDTILGLSNYVFDAFMFDMFGSLLNGAKLVLIPKETVLDMARLSRVIERENISI
LMITTALFHLLVDLNPACLSTLRKIMFGGERASVEHVRKALQMVGKGKLLHMYGPSESTV
FATYHPVDELEEHTLSVPIGKPVSNTEVYILDRAGHVQPAGIAGELCVSGEGLVKGYYNR
PELTEEKFVPHPFTSGERMYKTGDLARWLPNGDIEFIGRIDHQVKIRGQRIELGEIEHQL
QTHDRVQETVVLAVDQGAGDKLLCAYFVGEGEISSHELREHAAKDLPAYMVPAVFIQMDE
LPLTGNGKIDRRALPLPDASVSRGVSYVAPRNETEQKVADIWAQVLQAEQVGVYDHFFDI
GGHSLAGMKMLALIHQELGVELSLKDLFQSPTVEGLAQVIASTEKGTAVSISPANKQDTY
PVSSPQKRMYVLQQLEDAQTSYNMPAVLRLTGELDVEKLNSVMQQLMQRHEALRTTFEIK
DGETVQRIWEEAECEIAYFEAPEEETERIVSEFIKPFKIDQLPLFRIGLIKHSDTEHVLL
FDMHHIISDGTSVGVLIEELSKLYDGKTLEPLRIQYKDYAVWQQQFIQSELYKKQEEHWL
KELDGDLPVLTLPTDYSRPAVQTFEGDRIAFSLEAGKAAALRRLANETDSTLYMVLLASY
SAFLSKLSGQHDIIVGSPVAGRSHADLSQVIGMFVNTLALRTYPKGEKTFADYLREVKET
ALSAFEAQDYPLEDLIGNLQVQRDISRNPLFDAVFSMQNANIKDLTMKGIQLEPHPFERK
TAKFDITLTADETDGGLTFVLEYNTALFKPETIERWKRYWMQLLDAVTDNLNQPLSSLSL
VTETEKQTLLDAWKGKTLPVPTDKTVHQLFEETALRHKDRPAVTYNGQSWTYGELNAKAN
RLARILIDCGVRADERVGVLTKPSLEMSAAVLGVLKAGAAFVPIDPDYPDQRIDYILQDS
GAKLLLKQEGLSVPDSFSGDVILLDGDRTILSLPLDENDEENPLTAAKAENLAYMIYTSG
TTGQPKGVMVEHHALVNLCFWHHDAFNMTAEDRSAKYAGFGFDASIWEMFPTWTIGAELH
VIDEAIRLDIVRLNDYFETNGVTITFLPTQLAEQFMELENTSLRVLLTGGDKLKRAVKQP
YTLVNNYGPTENTVVATSTEINPEEGSLSIGQAIANTRVYILGEGNQVQPEGVAGELCVA
GRGLARGYLNREDETAKRFVADPFVPGDRMYRTGDLVKWVNGGIEYIGRIDQQVKVRGYR
IELSEIEVQLAQLSEVQDAAVTAVKDKGGNTAIAAYVTPETADIEALKSALKETLPDYMI
PAFWVTLNELPVTANGKVDRKALPEPDIEAGSGEYKAPATDMEELLVGIWQDVLGIPEIG
VSDNFFSLGGDSIKGIQMASRLNQHGWKLEMKDLFQHPTIEELTQYVERAEGKQADQGPV
EGEVILTPIQRWFFEKNFTNKHHWNQSVMLHAAKGFDPERVEKTLQALIEHHDALRMVYR
EEPKDVVQYNRGLKAASAQLEIIHIEGQAKDHEDRIEREAERLQSSIDLQEGDLLKAGLF
QAEDGDHLLLVIHHLVVDGVSWRILLEDFAAVYTQLEQDNEPPVLPQKTHSFAEYAERLQ
DFANSKAFLKEKEYWRQLEEQTVAAKLPKDRESGDQRMKHTKTIEFTLTAEETEQLTTKV
HEAYHTEMNDILLTAFGLAMKEWTGQDQVSVHLEGHGREEIIEDLTISRTVGWFTSMYPM
VLDMKHADDLGYQLKQMKEDIRHVPNKGVGYGILRYLTAPEHKEEMAFSIQPDVSFNYLG
QFDDMSDAGLFTRSELPSGQSLSPETEKPNALDVVGYIENGKLTMSLAYHSLEFHEKTVQ
TFSDSFKAHLLRVIEHCLSQDGTELTPSDLGDDDLTLDELDKLMEIF
>UQC65411.1_surfactin_non-ribosomal_peptide_synthetase_SrfAA_Bacillus_sp._ZHX3
MEITFYPLTDAQKRIWYTEKFYPHTSISNLAGIGKLVSADAIDYVLVEQAIQEFIRRNDA
MRLRLRLDENGEPVQYISEYRPVDIKHTDTTEDPNAIEFISQWSREETKKPLPLYDCDLF
RFSLFTIKENEVWFYANVHHVISDGISMNILGNAIMHIYLELASGSEAKEGISHSFIDHV
LSEQDYAQSKRFEKDKAFWNKQFESVPELVSLKRNASAGGSLDAERFSKDVPEALHQQIL
SFCEANKVSVLSVFQSLLAAYLYRVSGQNDVVTGTFMGNRTNAKEKQMLGMFVSTVPLRT
NIDGGQAFLEFVKDRMKDLMKTLRHQKYPYNLLINDLRETKSSLTKLFTVSLEYQVMQWQ
KEEDLAFLTEPIFSGSGLNDVSIHVKDRWDTGKLTIDFDYRTDLFSREEINMICERMITM
LENALTHPEHTIDELTMISDAEKEKLLARAGGKSVSYRKDMTIPELFQEKAEQLSDHPAV
VFEDRTLSYRTLHEQSARIANVLKQKGVGPDSPVAVLIERSERMITAIMGILKAGGAYVP
IDPGFPAERIQYILEDCGADFILTESKVAAPEADAELIDLDQAIAEGAEESLNADVNARN
LAYIIYTSGTTGRPKGVMIEHRQVHHLVESLQQTIYQSGSQTLRMALLAPFHFDASVKQI
FASLLLGQTLYIVPKKTVTNGAALAAYYRRNSIEATDGTPAHLQMLAAAGDFEGLKLKHM
LIGGEGLSTVVADKLLKLFKEAGTAPRLTNVYGPTETCVDASVHPVIPENAVQSAYVPIG
KALGNNRLYILDQKGRLQPEGVAGELYIAGDGVGRGYLHLPELTEEKFLQDPFVPGDRMY
RTGDVVRWLPDGTIEYLGREDDQVKVRGYRIELGEIEAVIQQAPDVAKAVVLARPDEQGN
LEVCAYVVQKPGSEFAPAGLREHAARQLPDYMVPAYFTEVTEIPLTPSGKVDRRKLFALE
VKAVSGTAYTAPRNETEKAIAAIWQDVLNVEKAGIFDNFFETGGHSLKAMTLLTKIHKET
GIEIPLQFLFEHPTITALAEEADHRESKAFAVIEPAEKQEHYPLSLAQQRTYIVSQFEDA
GVGYNMPAAAILEGPLDIQKLERAFQGLIRRHESLRTSFVLENSTPRQKIHDSVDFNIEM
IERGGRSDEAIMASFVRTFDLAKAPLFRIGLLGLEENRHMLLFDMHHLISDGVSIGIMLE
ELARIYKGEQLPDLRLQYKDYAVWQSRQAAEGYKKDQAYWKEVFAGELPVLQLLSDYPRP
PVQSFEGDRVSIKLDAGVKDRLNRLAEQNGATLYMVMLSAYYTLLSKYTGQDDIIVGTPS
AGRNHSDTEGIIGMFVNTLAIRSEVKQNETFTQLISRVRKRVLDAFSHQDYPFEWLVEDL
NIPRDVSRHPLFDTMFSLQNATEGIPAVGDLSLSVQETNFKIAKFDLTVQARETDEGIEL
DLDYSTKLFKQSTADRLLTHFARLLEEAAVDSEKRISEYKLLSEEEAASQIQQFNPGRTP
YPKDKTIVQLFEEQAANTPDHTALQYEGESLTYRELNERANRLARGILSLGAGEGRTAAV
LCERSMDMIVSILAVLKSGSAYVPIDPEHPIQRMQHFFRDSGAKVLLTQRKLKALAEEAE
FKGVIVLADEEESYHADARNLALPLDSEAMANLTYTSGTTGTPKGNIVTHANILRTVKET
NYLSITEQDTILGLSNYVFDAFMFDMFGSLLNGAKLVLIPKETVLDMARLSRVIERENIS
ILMITTALFHLLVDLNPACLSTLRKIMFGGERASVEHVRKALQTVGKGKLLHMYGPSEST
VFATYHPVDELEEHTLSVPIGKPVSNTEVYILDRTGHVQPAGIAGELCVSGEGLVKGYYN
RPELTEEKFVPHPFTSGERMYKTGDLARWLPNGDIEFIGRIDHQVKIRGQRIELGEIEHQ
LQTHDRVQESVVLAVDQGAGDKLLCAYCVGEGDISSQEMREHAAKDLPAYMVPAVFIQMD
ELPLTGNGKIDRRALPIPDANVSRGVSYVAPRNGTEQKVADIWAHVLQAEQVGVYDHFFD
IGGHSLAGMKMLALVHQELGVELSLKDLFQSPTVEGLAQVIASAEKGTAASISPAEKQDT
YPVSSPQKRMYVLQQLEDAQTSYNMPAVLRLTGELDVERLNSVMQQLMQRHEALRTTFEI
KDGETVQRIWEEAECEIAYFEAPEEETERIVSEFIKPFKIDQLPLFRIGLIKHSDTEHVL
LFDMHHIISDGASVGVLIEELSKLYDGETLEPLRIQYKDYAVWQQQFIQSELYKKQEEHW
LKELDGELPVLTLPTDYSRPAVQTFEGDRIAFSLEAGKADALRRLAKETDSTLYMVLLAS
YSAFLSKLSGQDDIIVGSPVAGRSQADVSRVIGMFVNTLALRTYPKGEKTFANYLNEVKE
TALSAFDAQDYPLEDLIGNVQVQRDTSRNPLFDAVFSMQNANIKDLTMKGIQLEPHPFER
KTAKFDLTLTADETDGGLTFVLEYNTALFKQETIERWKQYWMELLDAVTGNPNQPLSSLS
LVTETEKQALLEAWKGKALPVPTDKTVHQLFEETAQRHKDRRAVTYNGQSWTYGELNAKA
NRLARILMDCGISPDDRVGILTKPSLEMSAAVLGVLKAGAAFVPIDPDYPDQRIEYILQD
SGAKLLLKQEGISVPDSFSGDVILLDGSRTILSLPLDENDEENPETAVTAENLAYMIYTS
GTTGQPKGVMVEHHALVNLCFWHHDAFSMTAEDRSAKYAGFGFDASIWEMFPTWTIGAEL
HVIDEAIRLDIVRLNDYFETNGVTITFLPTQLAEQFMELENTSLRVLLTGGDKLKRAVKK
PYTLVNNYGPTENTVVATSAEIHPEEGSLSIGRAIANTRVYILGEGNQVQPEGVAGELCV
AGRGLARGYLNREDETAKRFVADPFVPGERMYRTGDLVKWTGGGIEYIGRIDQQVKVRGY
RIELSEIEVQLAQLSEVQDAAVTAVKDKGGNTAIAAYVTPEIADIEALKSALKETLPDYM
IPAFWVTLNELPVTANGKVDRKALPEPDIEAGSGEYKAPTTDMEELLAGIWQDVLGMSEV
GVTDNFFSLGGDSIKGIQMASRLNQHGWKLEMKDLFQHPTIEELTQYVERAEGKQADQGP
VEGEVILTPIQRWFFEKNFTNKHHWNQSVMLHAKKGFGPERVEKTLQALIEHHDALRMVY
REGQEDVIQYNRGLEAASAQLEVIQIEGQAADYEDRIEREAERLQSSIDLQEGGLLKAGL
FQAEDGDHLLLAIHHLVVDGVSWRILLEDFAAVYTQLEQGNEPVLPQKTHSFAEYAERLQ
DFANSKAFLKEKEYWRQLEEQAVAAKLPKDRESGDQRMKHTKTIEFSLTAEETEQLTTKV
HEAYHTEMNDILLTAFGLAMKEWTGQDRVNVHLEGHGREEIIEDLTISRTVGWFTSMYPM
VLDMKHADDLGYQLKQMKEDIRHVPNKGVGYGILRYLTAPEHKEDVAFSIQPDVSFNYLG
QFDEMSDAGLFTRSELPSGQSLSPETEKPNALDVVGYIENGKLTMSLAYHSLEFHEKTVQ
TFSDSFKAHLLRIIEHCLSQDGTELTPSDLGDDDLTLDELDKLMEIF
>UQB82674.1_surfactin_non-ribosomal_peptide_synthetase_SrfAA_Bacillus_amyloliquefaciens
MEITFYPLTNAQKRIWYTEKFYPNTSISNLAGFGKLISEDGVQAHYVEKAIQEFVRRYES
MRIRLRLDDEGEPVQYVSEYRPLSIGHTDIRQAGCSADELSKWGREEAGKPLALYDQDLF
RFSVHTISENEVWFYANVHHIISDGISMTILGNAITDIYLELSGGTSEEQTEIPSFIEHV
LTEQEYVQSKRFKKDRDFWNGQFETVPELVSLKRSRADAGLDAKRFSQEIPHDLYGRIHS
FCEEHKVSVLSLFQSALITYLYKVTGRDDVVTGTFMGNRTNAKEKQMLGMFVSTVPVRTS
VDGGQSFLEFVKGRMKDLMKILRHQKYPYNLLVNDLRASKSSLSRLFTVALEYQVMQWQK
KENLSFLTDPIFSGSGTNDISIHVKERWDTGKLTIDFDYRSDIFKGEEIESVSERLITLI
EDAISSPDRIIDELTLLSESEKERLLKRASGNPVNYRKEMTIPGLFEEKVKSLSDKPAVV
YEGRTLSYRTLHEQSGRIAGRLLQAGISADSPVAVLLGRSERVIAAILGILKAGGAYVPI
DPDFPADRIQYILEDSGAKAVLTETGIQVPAADAERIDFDEAVQFETAADGVSTQSDRLA
YIIYTSGTTGRPKGVMIEHRQVHHLVQSLQQEIYQCGEQTLRMALLAPFHFDASVKQIFA
SLLLGQTLYIVPKTTVTNGSALLDYYRQNRIEATDGTPAHLQMMVAAGDVSGIELRHMLI
GGEGLSAAVAEQLMTLFHQSGRAPRLTNVYGPTETCVDASVHQVSADNGMNQQAAYVPIG
KPLGNARLYILDKHQRLQPDGTAGELYIAGDGVGRGYLNLPDLTAEKFLQDPFNGSGRMY
RTGDMARWLPDGTIEYIGREDDQVKVRGYRIELGEIETVLRKAPGAAQAVVLARPDLQGS
LDVCAYIVQEKGTEFHPAEYREYVSKHLPDYMVPAYFTKTDEIPLTPSGKADRKKLFALD
VQAVSSSEYAAPRNETEETLTVIWQEVLGMDKAGIYDHFFESGGHSLKAMTLLTKIHKQM
GVEIPLQYLFEHPTIAALADYAENRNEGPAFSAIEPAEKQASYPLSLAQQRTYIASQFED
AGVGYNMPAAAMIEGALDREKLERAFSALISRHEALRTSFQSEDGTPRQVIHEHVPFHIE
MIEARGRTNEQVMKDFVRRFDLSEAPLFRIGLQTLDHNRHMLLFDMHHLISDGVSISIML
KELADIYGGNQLPELRIQYKDYAVWQAERAKEGYKKERAYWKEVFSGELPVLQLLPDYPR
PQVQSFEGDRVSAKLPKMLRERLQKLAEKNGATLYMVLLSAYYTLLSKYSGQEDIIVGTP
SAGRNHSDTEGLIGMFVNTLALRSSVKQDQTFAGLLGHVRKQVLDAFSHQDYPFEWLTEE
LNVPRDMSRHPIFDTMFSLQNASDGIPEIGNLTLSLHETNFNIAKFDLTMQARETAEGLA
LDLDYCTKLFKRSTADRMLAHYVRLLESAAAQPDVKISEYDLLSEREALTQLQRVNPERT
AYPKEQTIVQIFEEQARKNPDRTALQFEGETLSYQQLNERANRLARHILSVGGGGKTAAV
LCERSMDMIVSIMAVLKAGSAYVPIDPEHPVQRIQHFFRDSGANVLMTQQSLKPLAEKAG
FQGVIVLADDEASYEKDSHNPALPFDSKTIANLTYTSGTTGTPKGNIVTHANILRTVKNT
NYLTVSEEDTVLGLSNYVFDAFMFDMFGSLLNGAKLVIVPKDTVLDMSRLSRVIKRENVS
ILMITTALFHLLVDMEPSCLTTLRKIMFGGERASVEHVKKALAAVGKGRLLHMYGPSEST
VFATYHPVDVIEEDTLSVPIGKPVSNTEVFIMNSAGRIQPAGIAGELCVSGEGLVEGYYN
RPELTEEKFVKHPFKEGERMYKTGDLARWLPNGDIEFIGRIDHQVKIRGQRIELGEIEHQ
LQSHDQIQECIVLAVDQGAGDKLLCAYVVGLREISSRELREHTAKDLPAYMIPSVFIQLD
ELPLTGNGKIDRRALPMPDVTAANAVSYTAPRNETEQKLADIWAEVLQMERVGVHDQFFE
IGGHSLAGMKLLALIQKTFGVQLTLKDLFTSPTAAGLAQLIEGAERKTAESIAPAAERET
YPVSSPQKRMFVLQQLEGAETSYNMPSVLRLKGKLDAEKLKSVMKQLTERHEAFRTTFDI
KDGETVQRIWAEADIDMEYYEASEEDAERIIQSFIRPFRLDQLPLVRTGLVKLAEHDHLL
LFDMHHIISDGASVGVLIDELSRLYGGETLDPLRIHYKDYAVWQQKFIQSEQYRKQEEHW
LRELDGELPVLTLPADYSRPAVQTFEGDKLVFSLTGEQTSALRSLAKQTDSTMYMVLLAS
YSAFLSKLSGQHDIIVGSPVAGRSHADLANVIGVFVNTLALRTYPEADKTFTDYLKEVKQ
TALHAFDAQDYPLEDLLQKVEVQRDTSRNPLFDAVFSMQNANAEDLVMEGIELKHHPFDR
KTAKFDLTMTAEDTDEGLTFVLEYNTALFKPETAETWKHYWLQLLEAAAENPAAKLSGLS
LVNKTEKQALLDAWKGKTISVPRDKTVHRLFEETAARHANRPAAAYNGAKWTYGELNARA
NRIARILMDCGVTADERVGILTKPSLEMAAGVLGVLKAGAAFVPIDPDYPEERISYILQD
SGAKLLLTQEALDVPESYKGETILLDGGRSILSLPLDENDEANPQTETTADHLAYMIYTS
GTTGQPKGVMVEHHALVNLCFWHHDAFAMTADDKSAKYAGFGFDASIWEMFPTWTIGAEL
HVIDEAIRLDITRLNHYFEENGVTITFLPTQLAEQFMELENTSLRMLLVGGDKLKRAVKQ
PYTIVNNYGPTENTVVATSGVINPEEGSLSIGRAIANTRVYILGDGDQVQPEGIAGELCV
AGRGLARGYLNREEETAKRFTADPFVPGERMYRTGDLVKWNAQCGIEYIGRIDQQVKVRG
YRIELSEIEVRLAQLADVHDAAVTAVEDKAGNTALCAYVAPRQDDIEALKAALKDTLPDY
MVPAFWVEMDELPVTANGKIDKKALPAPDIEAGSAAYKAPETEMETLLSDIWQEVLGLDQ
IGVSDNFFTLGGDSIKGIQMASRLNQHGYKLEMKDLFQHPTIEELVSYVERTEGKQADQG
PVEGEAELTPIQRWFFEKNFTDKHHWNQSVMLHAKDGFDPEITEKTLHVLTVHHDALRMI
YREQKPYYRGLEDVSVELNVFELNGPAEDHEDRIEREADRLQSSISLETGHLLKAGLFRA
EDGDHLLLAIHHLVVDGVSWRILLEDFTSVYTQLKQGNEPALPPKTHSFAEFAERIKEYA
NTKAFLKEADYWRELEEKEVCTQLPKDRQSGDQRMKHTRTVSFSLTPEQTEQLTTNVHEA
YHTEMNDILLTALGLALKEWTGEDTIGVHLEGHGREDILDGLNITRTVGWFTSMYPMILE
MKHADDLSYQLKQMKEDIRHIPNKGVGYGILRYVTAPEHKENLSFEIDPDISFNYLGQFN
EMSDSGLFTRSGMPSGQSLSPDTEKPNALDIVGFIENGQMTMTFAYHSLEFHEKTIQSFS
DSFKGHLLKIIDHCLAQDGPELTPSDLGDDDLTLDELDKLMEIL
>UQB58284.1_surfactin_non-ribosomal_peptide_synthetase_SrfAA_Bacillus_velezensis
MEITFYPLTNAQKRIWYTEKFYPNTSISNLAGFGKLISDDGVQAHYVEKAIQEFVRRYES
MRIRLRLDDEGEPVQYVSDYRPLTIEHTDIRQAGCSAEELSKWGRDEASKPLALYDQDLF
RFSVYTISENEVWFYVNVHHIISDGISMTILGNAITDIYLELSGGASMEQTEIPSFIEHV
LTEQEYVQSKRFKKDRDFWNGQFETVPELVSLKRSQADAGLDAKRFSQEIPHDLYGRIHS
FCEEHKVSVLSLFQSALITYLYKVTGRDDVVTGTFMGNRTNAKEKQMLGMFVSTVPVRTS
VDGGQSFLEFVKGRMKDLMKILRHQKYPYNLLVNDLRASKSSLSRLFTVALEYQVMQWQK
KENLSFLTDPIFSGSGTNDISIHVKERWDTGKLTIDFDYRSDIFKGEEIVSVSERLITLI
EDAISSPDRIIDELTLLSESEKERLLTRASGNPVNYRGEMTIPGLFEEKVKSLSDKPAVV
YEGRTLSYRTLHEQSGRIAGRLLNAGISADSPVAVLLGRSERVIAAILGILKAGGAYVPI
DPDFPADRIQYILEDSGAKAVLTEAGIQAPAADAERIDFDEAVQFETAADGVSTQSDRLA
YIIYTSGTTGRPKGVMIEHRQVHHLVQSLQQEIYQCGEQTLRMALLAPFHFDASVKQIFA
SLLLGQTLYIVPKTTVTNGSALLDYYRQNRIEATDGTPAHLQMMVAAGDVSGIELRHMLI
GGEGLSAAVAEQLMNLFHQSGRAPRLTNVYGPTETCVDASVHQVSADNGMNQQAAYVPIG
KPLGNARLYILDKHQRLQPDGTAGELYIAGDGVGRGYLNLPDLTAEKFLQDPFNGSGRMY
RTGDMARWLPDGTIEYIGREDDQVKVRGYRIELGEIETVLRKAPGAAQAVVLARPDQQGS
LDVCAYIVQEKGTEFHPAEYREYVSKHLPDYMVPAYFTKTDEIPLTPSGKADRKKLFALD
VQAVSSSEYAAPRNETEETLTVIWQEVLGMDKAGIYDHFFESGGHSLKAMTLLTKIHKQM
GVEIPLQYLFEHPTIAALADYAENRNEGPAFRAIEPAEKQASYPLSLAQQRTYIASQFED
AGVGYNMPAAAMIEGALDLEKLERAFSALISRHEALRTSFQSEDGTPRQVVHEHVPFHIE
MIEARGRTNEQVMKDFVRRFDLSEAPLFRIGLQTLGHNRHMLLFDMHHLISDGVSISIML
KELADIYGGNQLPELRIQYKDYAVWQAERAKEGYKKERAYWKEVFSGELPVLQLLPDYPR
PQMQSFEGDRVSAKLPKMLRERLQKLAEKNGATLYMVLLSAYYTLLSKYSGQEDIIVGTP
SAGRNHSDTEGLIGMFVNTLALRSSVKQDQTFAGLLGHVRKQVLDAFSHQDYPFEWLTEE
LNVPRDMSRHPIFDTMFSLQNASDGIPEIGNLTLSLHDTNFNIAKFDLTMQARETAEGIA
LDLDYCTKLFKRSTADRMLAHYVRLLESAAAQPDAKISEYDLLSEREALNQLQRFNPERT
AYPKEQTIVQIFEEQARKNPDRTALQFEGETLSYQQLNERANRLARHILSVGGGGKTAAV
LCERSMDMIVSIMAVLKAGSAYVPIDPEHPVQRIQHFFRDSGAKVLLTQQSLKPLAEKAG
FQGAIVLADDEASYEKDSRNPALPFDSSTIANLTYTSGTTGTPKGNIVTHANILRTVKNT
NYLTVSEEDTVLGLSNYVFDAFMFDMFGSLLNGAKLVIVPKDTVLDMSRLSRVIKRENVS
ILMITTALFHLLVDMEPSCLTTLRKIMFGGERASVEHVKKALAAVGKGRLLHMYGPSEST
VFATYHPVDVIEEDTLSVPIGKPVSNTEVFIMNSAGRIQPAGIAGELCVSGEGLVEGYYN
RPELTEEKFVKHPFKEGERMYKTGDLARWLPNGDIEFIGRIDHQVKIRGQRIELGEIEHQ
LQSHDQIQECIVLAVDQGAGDKLLCAYFVGLREISSRELREHTAKDLPAYMIPSVFIQLD
ELPLTGNGKIDRRALPMPDVTAANAVSYTAPRNETEKKLADIWAEVLQMERVGVHDQFFE
IGGHSLAGMKLLALIQKTFGVQLTLKDLFTSPTAAGLAQLIEGAERKAAESIAPAAERET
YPVSSPQKRMFVLQQLEGAETSYNMPSVLRLKGKLDAEKLKSVMKQLTERHEAFRTTFDI
KDGETVQRIWAEAYIDMEYYEASEEDAEQIIQSFIRPFRLDQLPLVRTGLVKLAEHDHLL
LFDMHHIISDGASVGVLIDELSRLYGGETLEPLRIHYKDYAVWQQKFIQSEQYRKQEEHW
LRELDGELPVLTLPADYSRPAVQTFEGDKLVFSLTEEQTSALRSLAKQTDSTMYMVLLAS
YSAFLSKLSGQHDIIVGSPVAGRSHADLANVIGVFVNTLALRTYPEADKTFTDYLKEVKQ
TALHAFDAQDYPLEDLLQKVEVQRDTSRNPLFDAVFSMQNANAEDLVMEGIELKHHPFDR
KTAKFDLTVTAEDTDEGLTFVLEYNTALFKPETAETWKHYWLQLLKAATENPAAKLSELS
LVNETEKQALLNAWKGKTLSVPRDKTVHRLFEETAARYANRPAAAYNGAKWTYGELNARA
NRIARILIDCGVTADERVGILTKPSLEMAAGVLGVLKAGAAFVPIDPDYPQERISYILQD
SGAKLLLTQEALDVPDGYTGETILLDGGRSILSLPLDENDEANPQTETTADHLAYMIYTS
GTTGQPKGVMVEHHALVNLCFWHHDAFAMTADDKSAKYAGFGFDASIWEMFPTWTIGAEL
HVIDEAIRLDITRLNHYFEEHGVTITFLPTQLAEQFMELENTSLRMLLVGGDKLKRAVKQ
PYTIVNNYGPTENTVVATSGVINPEEGSLSIGRAIANTRAYILGDGDQVQPEGIAGELCV
AGRGLARGYLNREEETAKRFTADPFVPGERMYRTGDLVKWNAQSGIEYIGRIDQQVKVRG
YRIELSEIEVRLAQLADVHDAAVTAVEDKAGNTALCAYVAPRQDDIEALKAALKDTLPDY
MVPAFWVEMDELPVTANGKIDKKALPEPDIEAGSAAYKAPETEMETLLSDIWQEVLGLGQ
IGVSDNFFTLGGDSIKGIQMASRLNQHGYKLEMKDLFQHPTIEELVSYVERTEGKQADQG
PVEGEAELTPIQRWFFEKNFTDKHHWNQSVMLHAKDGFDPEITEKTLHVLTVHHDALRMI
YREQKPYYRGLEDASVELSVFELNGPAEDHEDRIEREADRLQSSISLETGHLLKAGLFRA
EDGDHLLLAIHHLVVDGVSWRILLEDFTSVYTQLKQGNEPALPPKTHSFAEFAERIKDYA
NTKAFLKEADYWRELEEKEVCTQLPKDRQSGDQRMRHTRTVSFSLTPEQTEQLTTNVHEA
YHTEMNDILLTALGLALKEWTGEDTIGVHLEGHGREDILDGLNITRTVGWFTSMYPMILE
MKHADDLSYQLKQMKEDIRHIPNKGVGYGILRYVTAPEHKENLSFEIDPDISFNYLGQFN
EMSDSGLFTRSGMPSGQSLSPDTEKPNALDIVGFIENGQMTMTFAYHSLEFHEKTIQSFS
DSFKGHLLKIIDHCLAQDGPELTPSDLGDDDLTLDELDKLMEIL
>UPV87254.1_surfactin_non-ribosomal_peptide_synthetase_SrfAA_Bacillus_inaquosorum
MEITFYPLTDAQKRIWYTEKFYPDTSISNLAGIGKLVSTEKIDWKLVEQAIQAFIRRNDA
MRLRLSLNENGEPVQYISEYRPVDIKHTDTTGDPNAIESISQWGREETKKPLPLYDCDLF
RFSLFTIKENEVWFYANVHHVISDGISMNILGNAIMHIYLELAGGSETKEGISHSFIDHV
LSEQDYAQSKRFEKDKAFWNKQFETVPELVSLKRNVSAGGSLEAERFSKDVPETLHQQLL
SFCEANKVSVLSVFQSVLAAYLYRISGQNDVVTGTFMGNRTNAKEKQMLGMFVSTVPLRT
NIDGGQAFLDFVKDRMKDLMKTLRHQKYPYNLLINDLRETKSSLTKLFTVSLEYQVMQWQ
KEENLAFLTEPIFSGSGLNDVSIHVKDRWDTGKLTIDFDYRTDLFSREEIKIVCERMITM
LENALLHPDHTIDELTLISAAEKEKLLVRAGGESVSYRKDMTIPELFQEQAEQLSDHPAV
VFEDRTLSYRTLHEQSARIANVLKQKGVGPDRPVAVLLERSERMITSIMGILKAGGAYVP
IDPAFPAERIQYILEDCGADFILTESQIEAPAADAELIDFDQAIAEGAGESLNADVNARN
LAYIIYTSGTTGRPKGVMIEHRQVHHLVESLQQTIYQSGSQTLRMALLAPFHFDASVKQI
FASLLLGQTLYIVPKKTVTNGSALAAYYRRHCIEATDGTPAHLQMLIAAGDFEGLKLKHL
LIGGEGLSSVVADKLLKLFKEAGIAPRLTNVYGPTETCVDASVHPVIPENAVQSAYVPIG
KALGNNRLYILDQKGRLQPEGVAGELYIAGDGVGRGYLHLPELTAEKFLQDPFVPGDRMY
RTGDVVRWLPDGTIEYLGREDDQVKVRGYRIELGEIEAVIQQASDVAKAVVLARPDEQGN
LEVSAYVVQKPGSEFAPVSLRAHAARQLPDYMVPAYFTEITEIPLTPSGKVDRRKLFALE
VKAVSGTAYTAPRNETEKAIAAIWQDVLNVEKAGIFDNFFETGGHSLKAMTLLTRIHKET
GAEIPLQYLFEHPTIAALAEEADHRESRAFAAIEPAEKQEHYPLSLAQQRTYIVSQFEDA
GVGYNMPAAAILEGPLEIQKLERAFQGLIRRHESLRTSFILENNTPRQNIHDSVDFKVEL
MERGGRSDEEIMTSFVRKFDLAKAPLFRIGLMKLEENRHMLLFDMHHLISDGVSIGIILE
ELARLYKGEQLPELRLQYKDYAVWQSGQAAEGYQKDRTYWKEAFAGELPVLQLLSDYPRP
PVQSFEGDRVSIKLDEGLKNRLNRLAEQNDATLYMVMLSAYYTLLSKYTGQDDIIVGTPS
AGRNHSDTEGIVGMFVNTLAIRSEVKQDETFTDLITRVRKQVLDAFSHQDYPFEWLVEDL
NIPRDVSRHPLFDTMFSLQNATEGIPAVGDLSLSVHETNFKIAKFDLTMQARETDEGIEL
DLDYSTKLFKQSTADRLLTHFARLLEDAAAEPEKQISEYKLLSEEETASQIQQFNPERTP
YPKDKTIVQLFEEQAAKTPDQPALQYEGESLTYRELNERANRLARGILSLGAGEGRTAAV
LCERSMDMIVSILAVLKTGSAYVPIDPEHPIQRMQHFFRDSGAKVLLTQKKLKALAEEAE
FSGVIVLADEEESYHADVQNLALPLDSAAMANLTYTSGTTGTPKGNIVTHANILRTVKET
NYLSITEQDTILGLSNYVFDAFMFDMFGSLLNGAKLVLIPKETVLDMARLSRVIERENIS
ILMITTALFHLLVDLNPACLSTLRKIMFGGERASVEHVRKALQIVGKGKLLHMYGPSEST
VFATYHPVDELEEHTLSVPIGKPVSNTEVYILDRAGHVQPAGIAGELCVSGEGLVKGYYN
RPELTEEKFVPHPFASGERMYKTGDLARWLPNGDIEFIGRIDHQVKIRGQRIELGEIEHQ
MQTHDRVQESVVLAVDQGAGDKLLCAYFVGEGEISSHELREHAAKDLPAYMVPAVFIQMD
ELPLTGNGKIDRRALPLPDANVSRGVSYVAPRNETEQKVADIWAHVLQAEQVGVYDQFFD
IGGHSLAGMKMLALVHQELGVELSLKDLFQSPTVEGLAQVIDSAEKGTVISISPAKKQDT
YPVSSPQKRMYVLQQLEGAETSYNMPAVLRLTGELDVERLNSVMKQLMQRHEAFRTTFEI
KDGETVQRIWEEAECEMAYFEAAEEETERIVSEFIKPFKIDRLPLFRMGLIKHSDTEHVL
LFDMHHIISDGASVGVLIEELSKLYDGETLEPLRIQYKDYAVWQQQFIQSELYKKQEEHW
LKELDGELPVLTLPTDYSRPAVQTFEGDRIAFSLEAGKAEALRRLAKETDSTLYMVLLAS
YSAFLSKLSGQDDIIVGSPVAGRSQADVSRVIGMFVNTLALRTYPKGEKAFADYLSEVKE
TALSAFDAQDYPLEDLIGNVQVQRDTSRNPLFDAVFSMQNANIKDLTMKGIQLEPHPFER
KTAKFDITLSADETDGGLTFVLEYNTALFKPETIERWKQYWMQLLDAVTGNPNQLLASLS
IVTETEKQTLLDAWKGKTLPVPTDKTVHQLFEETAQRHKDRPAVTFNGQSWTYGELNAKA
NRLARILIDCGISADERVGVLTKPSLEMSAAVLGVLKAGAAFVPIDPDYPDQRIDYILQD
SGAKLLLKQEGISVPDSFSGDVILLDGDRTILSLPLDENDEENPEADTNAENLAYMIYTS
GTTGQPKGVMVEHHALVNLCFWHHDAFSMTEEDRSAKYAGFGFDASIWEMFPTWTIGAEL
HVIDEAIRLDIVRLNDYFETHGVTITFLPTQLAEQFMELENTSLRVLLTGGDKLKRAVKQ
PYTLVNNYGPTENTVVATSTEINPEEGSLSIGQAIANTRVYILGEGNQVQPEGVAGELCV
AGRGLARGYLNREDETVKRFVADPFVPGERMYRTGDLVKWVNGGIEYIGRIDQQVKVRGY
RIELSEIEVQLAQLSEVQDAAVTAVKDKGGNTAIAAYVTPETADIEALKSSLKETLPDYM
IPAFWVTLNELPVTANGKVDRKALPEPDIEAGSGEYKAPTTDMEELLAGIWQDVLGISEI
GVSDNFFSLGGDSIKGIQMASRLNQHGWKLEMKDLFQHPTIEELTQYVERAEGKQADQGP
VEGEVILTPIQRWFFEKNFTNKHHWNQSVMLHAKKGFDPERVEKTLQALVEHHDALRMVY
REELKDVVQYNRGLDAASAQLEIIQIEGQAKDHEDRIEREAERLQSSIDLQEGSLLKAGL
FQAEDGDHLLLAIHHLVVDGVSWRILLEDFAAVYTQLEQGNEPVLPQKTHSFAEYAKRLQ
DFANSKAFLKEKEYWRQLEEQTVAAKLPKDRESGDQRMKHTKTIEFSLTAEETEQLTTKV
HEAYHTEMNDILLTAFGLAMKEWTGQDQVSVHLEGHGREEIIEDLTISRTVGWFTSMYPM
VLDMKHADDLGYQLKQMKEDIRHVPNKGVGYGILRYLTAPEHKEDVAFSIQPDVSFNYLG
QFDEMSDAGLFTRSELPSGQSLSPETEKPNALDVVGYIENGKLTMTLAYHSLEFHEKTIK
TFSDSFKAHLLRVIEHCLSQDGTELTPSDLGDDDLTLDELDKLMEIF
>UPV83360.1_surfactin_non-ribosomal_peptide_synthetase_SrfAA_Bacillus_amyloliquefaciens
MEITFYPLTNAQKRIWYTEKFYPNTSISNLAGFGKLISEDGVQAHYVEKAIQEFVRRYES
MRIRLRLDDEGEPVQYVSEYRPLSIGHTDIRQAGCSADELSKWGREEAGKPLALYDQDLF
RFSVHTISENEVWFYANVHHIISDGISMTILGNAITDIYLELSGGTSEEQTEIPSFIEHV
LTEQEYVQSKRFKKDRDFWNGQFETVPELVSLKRSRADAGLDAKRFSQEIPHDLYGRIHS
FCEEHKVSVLSLFQSALITYLYKVTGRDDVVTGTFMGNRTNAKEKQMLGMFVSTVPVRTS
VDGGQSFLEFVKGRMKDLMKILRHQKYPYNLLVNDLRASKSSLSRLFTVALEYQVMQWQK
KENLSFLTDPIFSGSGTNDISIHVKERWDTGKLTIDFDYRSDIFKGEEIESVSERLITLI
EDAISSPDRIIDELTLLSESEKERLLKRASGNPVNYRKEMTIPGLFEEKVKSLSDKPAVV
YEGRTLSYRTLHEQSGRIAGRLLQAGISADSPVAVLLGRSERVIAAILGILKAGGAYVPI
DPDFPADRIQYILEDSGAKAVLTETGIQVPAADAERIDFDEAVQFETAADGVSTQSDRLA
YIIYTSGTTGRPKGVMIEHRQVHHLVQSLQQEIYQCGEQTLRMALLAPFHFDASVKQIFA
SLLLGQTLYIVPKTTVTNGSALLDYYRQNRIEATDGTPAHLQMMVAAGDVSGIELRHMLI
GGEGLSAAVAEQLMTLFHQSGRAPRLTNVYGPTETCVDASVHQVSADNGMNQQAAYVPIG
KPLGNARLYILDKHQRLQPDGTAGELYIAGDGVGRGYLNLPDLTAEKFLQDPFNGSGRMY
RTGDMARWLPDGTIEYIGREDDQVKVRGYRIELGEIETVLRKAPGAAQAVVLARPDLQGS
LDVCAYIVQEKGTEFHPAEYREYVSKHLPDYMVPAYFTKTDEIPLTPSGKADRKKLFALD
VQAVSSSEYAAPRNETEETLTVIWQEVLGMDKAGIYDHFFESGGHSLKAMTLLTKIHKQM
GVEIPLQYLFEHPTIAALADYAENRNEGPAFSAIEPAEKQASYPLSLAQQRTYIASQFED
AGVGYNMPAAAMIEGALDREKLERAFSALISRHEALRTSFQSEDGTPRQVIHEHVPFHIE
MIEARGRTNEQVMKDFVRRFDLSEAPLFRIGLQTLDHNRHMLLFDMHHLISDGVSISIML
KELADIYGGNQLPELRIQYKDYAVWQAERAKEGYKKERAYWKEVFSGELPVLQLLPDYPR
PQVQSFEGDRVSAKLPKMLRERLQKLAEKNGATLYMVLLSAYYTLLSKYSGQEDIIVGTP
SAGRNHSDTEGLIGMFVNTLALRSSVKQDQTFAGLLGHVRKQVLDAFSHQDYPFEWLTEE
LNVPRDMSRHPIFDTMFSLQNASDGIPEIGNLTLSLHETNFNIAKFDLTMQARETAEGLA
LDLDYCTKLFKRSTADRMLAHYVRLLESAAAQPDVKISEYDLLSEREALTQLQRVNPERT
AYPKEQTIVQIFEEQARKNPDRTALQFEGETLSYQQLNERANRLARHILSVGGGGKTAAV
LCERSMDMIVSIMAVLKAGSAYVPIDPEHPVQRIQHFFRDSGANVLMTQQSLKPLAEKAG
FQGVIVLADDEASYEKDSHNPALPFDSKTIANLTYTSGTTGTPKGNIVTHANILRTVKNT
NYLTVSEEDTVLGLSNYVFDAFMFDMFGSLLNGAKLVIVPKDTVLDMSRLSRVIKRENVS
ILMITTALFHLLVDMEPSCLTTLRKIMFGGERASVEHVKKALAAVGKGRLLHMYGPSEST
VFATYHPVDVIEEDTLSVPIGKPVSNTEVFIMNSAGRIQPAGIAGELCVSGEGLVEGYYN
RPELTEEKFVKHPFKEGERMYKTGDLARWLPNGDIEFIGRIDHQVKIRGQRIELGEIEHQ
LQSHDQIQECIVLAVDQGAGDKLLCAYVVGLREISSRELREHTAKDLPAYMIPSVFIQLD
ELPLTGNGKIDRRALPMPDVTAANAVSYTAPRNETEQKLADIWAEVLQMERVGVHDQFFE
IGGHSLAGMKLLALIQKTFGVQLTLKDLFTSPTAAGLAQLIEGAERKTAESIAPAAERET
YPVSSPQKRMFVLQQLEGAETSYNMPSVLRLKGKLDAEKLKSVMKQLTERHEAFRTTFDI
KDGETVQRIWAEADIDMEYYEASEEDAERIIQSFIRPFRLDQLPLVRTGLVKLAEHDHLL
LFDMHHIISDGASVGVLIDELSRLYGGETLDPLRIHYKDYAVWQQKFIQSEQYRKQEEHW
LRELDGELPVLTLPADYSRPAVQTFEGDKLVFSLTGEQTSALRSLAKQTDSTMYMVLLAS
YSAFLSKLSGQHDIIVGSPVAGRSHADLANVIGVFVNTLALRTYPEADKTFTDYLKEVKQ
TALHAFDAQDYPLEDLLQKVEVQRDTSRNPLFDAVFSMQNANAEDLVMEGIELKHHPFDR
KTAKFDLTMTAEDTDEGLTFVLEYNTALFKPETAETWKHYWLQLLEAAAENPAAKLSGLS
LVNKTEKQALLDAWKGKTISVPRDKTVHRLFEETAARHANRPAAAYNGAKWTYGELNARA
NRIARILMDCGVTADERVGILTKPSLEMAAGVLGVLKAGAAFVPIDPDYPEERISYILQD
SGAKLLLTQEALDVPESYKGETILLDGGRSILSLPLDENDEANPQTETTADHLAYMIYTS
GTTGQPKGVMVEHHALVNLCFWHHDAFAMTADDKSAKYAGFGFDASIWEMFPTWTIGAEL
HVIDEAIRLDITRLNHYFEENGVTITFLPTQLAEQFMELENTSLRMLLVGGDKLKRAVKQ
PYTIVNNYGPTENTVVATSGVINPEEGSLSIGRAIANTRVYILGDGDQVQPEGIAGELCV
AGRGLARGYLNREEETAKRFTADPFVPGERMYRTGDLVKWNAQCGIEYIGRIDQQVKVRG
YRIELSEIEVRLAQLADVHDAAVTAVEDKAGNTALCAYVAPRQDDIEALKAALKDTLPDY
MVPAFWVEMDELPVTANGKIDKKALPAPDIEAGSAAYKAPETEMETLLSDIWQEVLGLDQ
IGVSDNFFTLGGDSIKGIQMASRLNQHGYKLEMKDLFQHPTIEELVSYVERTEGKQADQG
PVEGEAELTPIQRWFFEKNFTDKHHWNQSVMLHAKDGFDPEITEKTLHVLTVHHDALRMI
YREQKPYYRGLEDVSVELNVFELNGPAEDHEDRIEREADRLQSSISLETGHLLKAGLFRA
EDGDHLLLAIHHLVVDGVSWRILLEDFTSVYTQLKQGNEPALPPKTHSFAEFAERIKEYA
NTKAFLKEADYWRELEEKEVCTQLPKDRQSGDQRMKHTRTVSFSLTPEQTEQLTTNVHEA
YHTEMNDILLTALGLALKEWTGEDTIGVHLEGHGREDILDGLNITRTVGWFTSMYPMILE
MKHADDLSYQLKQMKEDIRHIPNKGVGYGILRYVTAPEHKENLSFEIDPDISFNYLGQFN
EMSDSGLFTRSGMPSGQSLSPDTEKPNALDIVGFIENGQMTMTFAYHSLEFHEKTIQSFS
DSFKGHLLKIIDHCLAQDGPELTPSDLGDDDLTLDELDKLMEIL
>UPV79554.1_surfactin_non-ribosomal_peptide_synthetase_SrfAA_Bacillus_rugosus
MEITFYPLTDAQKRIWYTEKFYPHTSISNLAGIGKLVSTDKVDWMLVEQAIQEFIRRNDA
MRLRLRLDENGEPAQYISEYRPVDIKHTDTTGDPNAMESISQWSREQTKKPLPLYDCDLF
RFTMFTIKENEVWFYANIHHVISDGISMNILGNAIMHIYLELSGGSETKEGISHSFIDHV
LSEQDYAQSKRFEKDRAFWNKQFESVPELVSLKRNTSAGGSLEAERFSKDVPEALHQQIL
SFCEANKVSVLAVFQSVLAAYLYRVSGQNDVVTGTFMGNRTNAKEKQMFGMFVSTVPLRT
NVDGGQSFLDFVKDRMKDLMKTLRHQKYPYNLLINDLRETKSSLTKLFTVSLEYQVMQWQ
KEEDLALLTEPIFSGSGLNDVSIHVKDRWDTGKLTIDFDYRTDLFSREEIKIVCERMITM
LENALSHPEDAIDELTLISEAEKEKLLARAGGESVSYRKDMTIPELFQEQAELLSDHPAV
VFEDYTLSYRTLHEQSARIANVLKKKGVGPDSPVAVLIERSERMITSIMGILKAGGAYVP
IDPAFPAERIQYILEDCGADFILTESKVASPAADAELIDFDQAIAEGADDSLNADVNARN
LAYIIYTSGTTGRPKGVMIEHRQVHHLVESLQQTIYQSGSQTLRMALLAPFHFDASVKQI
FASLLLGQTLYIVPKKTVTNGSALAAYYRRHSIEATDGTPAHLQMLIAAGDFEGLKLKHM
LIGGEGLSSVVADKLLKLFKEAGTAPRLTNVYGPTETCVDASVHPVIPESAVQSAYVPIG
KALGNNRLYILDQKGRLQPEGVAGELYIAGDGVGRGYLHLPELTAEKFLQDPFVPGDRMY
RTGDVVRWLPDGTIEYLGREDDQVKVRGYRIELGEIEAVIQQAPDVAKAVVLARPDEQGN
LEVCAYIVQKTGSEFAPASLREHAARQLPDYMVPAYFTEVTEIPLTPSGKVDRRKLFALE
VKAFSGTAYTAPRNDTEKTIAAIWQDVLNVEKAGIFDNFFETGGHSLKAMTLLTKIHKET
GADIPLQYLFEHPTIAALAEEAKDRESREFAAIEPAEKQEHYPLSLAQQRTYIVSQFEDA
GVGYNMPAAAILEGPLEKQKLEHAFQGLIQRHESLRTSFVLENSTPRQKIHGSVDFNIEM
IERGGRSDEAIMTSFVRRFDLAKAPLFRIGLMELEENRHMLLFDMHHLISDGVSIGIILE
ELARIYKGEQLPELRLQYKDYAVWQSGQAAEGYQKDRAYWKEVFAGELPVLQLLSDYPRP
PVQSFEGDRVSIKLDAGLKDRLHRLAEQNGATLYMVMLSAYYTLLSKYTGQDDIIVGTPS
AGRNHSDTEGIVGMFVNTLAIRSEVKQDETFTQLIARVRKQVLDAFSHQDYPFEWLVEDL
NIPRDVSRHPLFDTMFSLQNATEGIPAVGDLSLSVHETNFKIAKFDLTVQARETDEGIEL
DLDYSTKLFKQSTADRLLNHFARLLDDAAAEPEKQISEYKLLSKEEAAAQIQQFNPGKTP
YPKGKTIVQLFEEQAAKTPDQPALQYEGKSLTYRELNERANRLARGILSLGAGEGKTAAV
LCERSMDMIVSILAVLKAGSAYVPIDPEHPIQRMQHFFRDSGAKVLLTQKKLKALAEEAA
FSGVIVLADEEESYHADTQNLALPLDSAAVANLTYTSGTTGTPKGNIVTHANILRTVKET
NYLSITEQDTILGLSNYVFDAFMFDMFGSLLNGAKLVLIPKETVLDMARLSRVIERENIS
ILMITTALFHLLVDLNPACLSTLRKIMFGGERASVEHVRKALQTVGKGKLLHMYGPSEST
VFATYHPVDELEEHTLSVPIGKPVSNTEVYILDRAGHVQPAGIAGELCVSGEGLVKGYYN
RPELTVEKFVPHPFISGERMYKTGDLARWLPNGDIEFIGRIDHQVKIRGQRIELGEIEHQ
LQTHDRVQETVVLAVDQGAGDKLLCAYFVGEGEISSQELREYAAKDLPAYMVPAVFIQMD
ELPLTGNGKIDRRALPLPDASVSRGVSYVAPRNEMEQKLANIWAQVLQVQQVGVYDHFFD
IGGHSLAGMKMLALVHQELGVELSLKDLFQSPTVEGLAQVMASAEKGTAISISPAKKQDT
YPVSSPQKRMYVLQQLEGAQTSYNMPAVLRLTGELDVERLNSVMQQLMQRHEAFRTTFEI
KDGETVQRIWEEAECEMAYYEAAEGETERIVSEFIKPFRIDRLPLFRMGLIKHSDTEHVL
LFDMHHIISDGASVGVLIEELSKLYDGETLEPLRIQYKDYAVWQQQFIQSELYKKQEEHW
LKELEGELPVLTLPTDYSRPVVQTFEGDRIAFSLEAGKADALRRLGKETDSTLYMVLLAS
YSAFLSKLSGQDDIIVGSPVAGRSQADVSRVIGMFVNTLALRTYPKGEKTFADYLGEVKE
TALNAFEAQDYPLEDLIGNVQVQRDTSRNPLFDAVFSMQNANIKDLTMKGIQLELHPFER
KTAKFDITLTADETDGGLTFILEYNTALFKPETIERWKQYWMQLLDAVTGNPNEPLSSLS
LVTEPEKQTLLDAWKGKTLPVPTDKTIHQLFEETAQRHKDRPAVTFNGQSWTYGELNAKA
NRLARILIDCGISADERVGVLTKPSLEMSAAVLGVLKAGAAFVPIDPDYPDQRIDYILQD
SGAKLLLKQEGISVPASYTGDVILLDGDRTILSLPLDENDEENPVTDANAENLAYMIYTS
GTTGQPKGVMVEHHALVNLCFWHHDAFSMTAEDRSAKYAGFGFDASIWEMFPTWTIGAEL
HVIDEAIRLDIVRLNDYFETHGVTITFLPTQLAEQFMELENTSLRVLLTGGDKLKRAVKK
PYTLVNNYGPTENTVVATSTEINPEEGSLSIGQAIANTRVYILGDGNQVQPEGVAGELCV
AGRGLARGYLNKEDETAKRFVADPFVSGERMYRTGDLVKWVNGGIEYIGRIDQQVKVRGY
RIELSEIEVQLAQLSEVQDAAVTAVKDKGGNTAIAAYVTPETADIEALKSALKETLPDYM
VPAFWVTLNELPVTANGKVDRKALPEPDIEAGSGEYKAPTTDMEELLAGIWQDVLGISEV
GVSDNFFSLGGDSIKGIQMASRLNQHGWKLEMKDLFQHPTIEELTQYVERAEGKQADQGP
VEGKVILTPIQRWFFEKNFTNKHHWNQSVMLHAKKGFDPERVEKTLQALIEHHDALRMIY
REELKDVVQYNQGIEAASAQLEIIQIEGQAKDHEDRIEREAERLQSSIDLQEGGLLKAGL
FQAEDGDHLLLAIHHLVVDGVSWRILLEDFAAVYTQLEQGNDPVLPQKTHSFAEYAERLQ
DFANSKAFLKEKEYWRQLEEQTVAAKLPKDRESSDQRMKHTRTIEFSLTAEETEQLTTKV
HEAYHTEMNDILLTAFGLAMKEWTGQDQVSVHLEGHGREEIIEDLTISRTVGWFTSMYPM
VLDMKHADDLGYQLKQMKEDIRHVPNKGVGYGILRYLSAPEHKEDVAFSIQPDVSFNYLG
QFDDMSDAGLFKRSELPSGQSLSPETEKPNALDVVGYIENGKLRMSLAYHSLEFHEKTIQ
TFSDSFKAHLLRIIEHCLSQDGTELTPSDLGDDDLTLDELDKLMEIF
>WP_014416876.1_surfactin_non-ribosomal_peptide_synthetase_SrfAA_Bacillus_velezensis
MEITFYPLTNAQKRIWYTEKFYPNTSISNLAGFGKLISEDGVQAHYVEKAIQEFVRRYES
MRIRLRLDDEGEPVQYVSEYRPLSIGHTDIRQAGCSADELSKWGREEAGKPLALYDQDLF
RFSVHTISENEVWFYANVHHIISDGISMTILGNAITDIYLELSGGTSEEQTEIPSFIEHV
LTEQEYVQSKRFKKDRDFWNGQFETVPELVSLKRSQADAGLNAKRFSQEIPHDLYGRIHS
FCEEHKVSVLSLFQSALITYLYKVTGRDDVVTGTFMGNRTNAKEKQMLGMFVSTVPVRTS
VDGGQSFLEFVKGRMKDLMKILRHQKYPYNLLVNDLRASKSSLSRLFTVALEYQVMQWQK
KENLSFLTDPIFSGSGTNDISIHVKERWDTGKLTIDFDYRSDIFKGEEIESVSERLITLI
EDAISSPDRIIDELTLLSESEKERLLKRASGNPVNYRKEMTIPGLFEEKVKSLSDKPAVV
YEGRTLSYRTLHEQSGRIAGRLLQAGISADSPVAVLLGRSERVIAAILGILKAGGAYVPI
DPDFPADRIQYILEDSGAKAVLTEAGIQAPAADAERIDFDEAVQYETAADGVSTQSDRLA
YIIYTSGTTGRPKGVMIEHRQVHHLVQSLQQEIYQCGEQTLRMALLAPFHFDASVKQIFA
SLLLGQTLYIVPKTTVTNGSALLDYYRQNRIEATDGTPAHLQMMVAAGDVSGIELSHMLI
GGEGLSAAVAEQLMTLFHQSGRTPRLTNVYGPTETCVDASVHQMSADNGMNQQAAYVPIG
KPLGNARLYILDKHQRLQPDGTAGELYIAGDGVGRGYLNLPDLTAEKFLQDPFNGSGRMY
RTGDMARWLPDGTIEYIGREDDQVKVRGYRIELGEIETVLRKAPGAAQAVVLARPDQQGS
LDVCAYIVQEKGTEFHPAEYREYVSKHLPDYMVPAYFTKTDEIPLTPSGKADRKKLFALD
VQAVSSSEYAAPRNETEEMLTVIWQEVLGMDKAGIYDHFFESGGHSLKAMTLLTKIHKQM
GVEIPLQYLFEHPTIAALADYAENRNEGPAFNAIEPAEKQASYPLSLAQQRTYIASQFED
AGVGYNMPAAAMIEGALDREKLERAFSALISRHEALRTSFQSEDGTPRQVIGEHVPFHIE
MIEARGRTNEQVMKDFVRRFDLSEAPLFRIGLQTLGHNRHLLLFDMHHLISDGVSISIML
KELADIYGGNQLPELRIQYKDYAVWQAERAKEGYKKERAYWKEVFSGELPVLQLLPDYPR
PQVQSFEGDRVSVKLSKMLRERLQKLAEKNGATLYMVLLSAYYTLLSKYSGQEDIIVGTP
SAGRNHSDTEGLIGMFVNTLALRSSVKQGQTFAGLLGHVRKQVLDAFSHQDYPFEWLTEE
LNVPRDMSRHPIFDTMFSLQNASDGIPEIGNLTLALYETNFNIAKFDLTMQARETAEGIA
LDLDYCTKLFKRSTADRMLAHYVRLLERAAAQPDAKISEYDLLSEREALTQLQRFNPERT
AYPKEQTIVQIFEEQARKNPDRTALQFEGETLSYQQLNERANRLARHILSVGGGGKTAAV
LCERSMDMIVSIMAVLKAGSAYVPIDPEHPVQRIQHFFRDSGANVLMTQQSLKPLAEKAG
FQGVIVLADDEASYEKDSRNPALPFDSKTIANLTYTSGTTGTPKGNIVTHANILRTVKNT
NYLTVSEEDTVLGLSNYVFDAFMFDMFGSLLNGAKLVIVPKDTVLDMSRLSRVIKRENVS
ILMITTALFHLLVDMEPSCLTTLRKIMFGGERASVEHVKKALAAVGKGRLLHMYGPSEST
VFATYHPVDVIEEDTLSVPIGKPVSNTEVFIMNSAGRIQPAGIAGELCVSGEGLVEGYYN
RPELTEEKFVEHPFKEGERMYKTGDLARWLPNGDIEFIGRIDHQVKIRGQRIELGEIEHQ
LQSHDQIQECIVLAVDQGAGDKLLCAYVVGLREISSRELREHTAKDLPAYMIPSVFIQLD
ELPLTGNGKIDRRALPMPDVTAANAVSYTAPRNETEQKLADIWAEVLQMERVGVHDQFFE
IGGHSLAGMKLLALIQKTFGVQLTLKDLFTSPTAAGLAQLIEGAERKAAESITPAAERET
YPVSSPQKRMFVLQQLEGAETSYNMPSVLRLKGKLDAEKLKSVMKQLTERHEAFRTTFDI
KDGETVQRIWAEADIDMEYYEASEEDAERIIQSFIRPFRLDQLPLVRTGLVKLAEHDHLL
LFDMHHIISDGASVGVLIDELSRLYGGETLEPLRIHYKDYAVWQQKFIQSEQYRKQEEHW
LRELDGELPVLTLPADYSRPAVQTFEGDKLVFSLTEEQTSALRSLAKQTDSTMYMVLLAS
YSAFLSKLSGQHDIIVGSPVAGRSHADLTNVIGVFVNTLALRTYPEADKTFTDYLKEVKQ
TALHAFDAQDYPLEDLLQKVEVQRDTSRNPLFDAVFSMQNANAENLVMEGIELKHHPFDR
KTAKFDLTMTAEDTDEGLTFVLEYNTALFKPETAETWKHYWLQLLEAAAENPAAKLSELS
LVNKTEKQALLDAWKGKTISVPRDKTVHRLFEETAARYADRPAAAYNGAKWTYGELNARA
NRIARILMDCGVTADERVGILTKPSLEMAAGVLGVLKAGAAFVPIDPDYPEERISYILQD
SGAKLLLTQEALGVPDSYKGETILLDGGRSILSLPLDENDEANPQTETTADHLAYMIYTS
GTTGQPKGVMVEHHALVNLCFWHHDAFAMTADDKSAKYAGFGFDASIWEMFPTWTIGAEL
HVIDEAIRLDITRLNHYFEEHGVTITFLPTQLAEQFMELENTSLRMLLVGGDKLKRAVKQ
PYTIVNNYGPTENTVVATSGVINPEEGSLSIGRAIANTRAYILGDGDQVQPEGIAGELCV
AGRGLARGYLNREEETAKRFTADPFVPGERMYRTGDLVKWNAQCGIEYIGRIDQQVKVRG
YRIELSEIEVRLAQLADVHDAAVTAVEDKAGNTALCAYVAPQQDDIETLKAALKDTLPDY
MVPAFWVEMDELPVTANGKIDKKALPEPDIEAGSAAYKAPETEMETLLSDIWQEVLGLDQ
IGVSDNFFTLGGDSIKGIQMASRLNQHGYKLEMKDLFQHPTIEELVSYVERTEGKQADQG
PVEGEADLTPIQRWFFEKNFTDKHHWNQSVMLHAKDGFDPDLVEKTLQALIEHHDALRMV
YREEREGIIQTYLPVTECKASFDIVDLYGTDEDMLKSQIQRLADHLQGSLDLENGPLLKA
EQYRTEQGDHLLIAVHHLVVDGVSWRILLEDFASGYKQAQQQNSIVLPQKTHSFKDWAEA
LNTFAQSEELKKQADYWAEADAEELRPLPKDHDPNKRLVKHTAAVKCELTEEETAQLLTD
VHHPYGTEINDILLSALGLTIGEWTENGKVGINLEGHGREEIIPNVNISRTVGWFTAQYP
LILQISKEDGVSSVIKTVKETVRRVPDKGVGYGILRYLSSDETEKGAAPEISFNYLGQFD
NEVKTEWFEPSPYDMGRQVSEESEALYALSFSGMVTGGRFVISCSYNQEEYERSTVETQM
QRFKDNLLMIIRHCTAKEEKEFTPSDFSAQDLEMDEMGDIFDMLEENLT
>WP_247471203.1_surfactin_non-ribosomal_peptide_synthetase_SrfAA_Bacillus_subtilis
MEITFYPLTDAQKRIWYTEKFYPHTSISNLAGIGKLVSADAIDYVLVEQAIQEFIRRNDA
MRLRLRLDENGEPVQYISEYRPVDIKHTDTTEDPNAIEFISQWSREETKKPLPLYDCDLF
RFSLFTIKENEVWFYANVHHVISDGISMNILGNAIMHIYLELASGSETKEGISHSFIDHV
LSEQDYAQSKRFEKDKAFWNKQFESVPELVSLKRNASAGGSLDAERFSKDVPEALHQQIL
SFCEANKVSVLSVFQSLLAAYLYRVSGQNDVVTGTFMGNRTNAKEKQMLGMFVSTVPLRT
NIDGGQAFLEFVKDRMKDLMKTLRHQKYPYNLLINDLRETKSSLTKLFTVSLEYQVMQWQ
KEEDLAFLTEPIFSGSGLNDVSIHVKDRWDTGKLTIDFDYRTDLFSREEINMICERMITM
LENALTHPEHTIDELTMISDAEKEKLLARAGGKSVSYRKDMTIPELFQEKAEQLSDHPAV
VFEDRTLSYRTLHEQSARIANLLKQKGVGPDSPVAVLIERSERMITAIMGILKAGGAYVP
IDPGFPAERIQYILEDCGADFILTESKVAAPEADAELIDLDQAIAEGADDMTEADVNARN
LAYIIYTSGTTGRPKGVMIEHRQVHHLVESLQQTIYQSGSQTLRMALLAPFHFDASVKQI
FASLLLGQTLYIVPKKTVTNGTALATYYRRNSIEATDGTPAHLQMLAAAGDFEGLKLKHM
LIGGEGLSSVVADKLLKLFKEAGTAPRLTNVYGPTETCVDASVHPVIPENAVQSAYVPIG
KALGNNRLYILDQKGRLQPEGVAGELYIAGDGVGRGYLHLPELTEEKFLQDPFVPGDRMY
RTGDVVRWLPDGTIEYLGREDDQVKVRGYRIELGEIEAVIQQAPDVAKAVVLARPDEQGN
LEVCAYVVQKPGSEFAPAGLREHAARQLPDYMVPAYFTEVTEIPLTPSGKVDRRKLFALE
VKAVSGTAYTAPRNETEKAIAAIWQDVLNVEKAGIFDNFFETGGHSLKAMTLLTKIHKET
GIEIPLQFLFEHPTIAALAEEADHRESRAFSVIEPAEKQEHYPLSLAQQRTYIVSQFEDA
GVGYNMPAAAILEGPLDIQKLERAFQGLIRRHESLRTSFVLENSTPRQNIHDSVDFNIEM
IERGGRSDEAIMASFVRTFDLAKAPLFRIGLLGLEENRHMLLFDMHHLISDGVSIGIMLE
ELARIYKGEQLPELRLQYKDYAVWQSRQAAEGYKKDQAYWKEVFAGELPVLQLLSDYPRP
PVQSFEGDRVSIKLDAGVKDRLNRLAEQNGATLYMVMLSAYYTLLSKYTGQDDIIVGTPS
AGRNHSDTEGIIGMFVNTLAIRSEVKQDETFTQLISRVRKRVLNAFSHQDYPFEWLVEDL
NIPRDVSRHPLFDTMFSLQNATAGIPAVGDLSLSVHETNFKIAKFDLTVQARETDEGIEL
DLDYSTKLFKHSTANRLLTHFARLLEDAAADPEKPISEYKLLSEEEAASQIQQFNPGRTP
YPKDKTIVQLFEEQAANTPDHTALQYEGESLTYRELNERANRLARGILSLGAGEGRTAAV
LCERSMDMIVSILAVLKSGSAYVPIDPEHPMQRMQHFFRDSGAKVLLTQRKLKALAEEAE
FKGVIVLADEEESYHADARNLALPLDSEAMANLTYTSGTTGTPKGNIVTHANILRTVKET
NYLSITEQDTILGLSNYVFDAFMFDMFGSLLNGAKLVLIPKETVLDMARLSRVIERENIS
ILMITTALFHLLVDLNPACLSTLRKIMFGGERASVEHVRKALQTVGKGKLLHMYGPSEST
VFATYHPVDELEEHTLSVPIGKPVSNTEVYILDRTGHVQPAGIAGELCVSGEGLVKGYYN
RPELTEEKFVPHPFTSGERMYKTGDLARWLPNGDIEFIGRIDHQVKIRGQRIELGEIEHQ
LQTHDRVQESVVLAVDQGAGDKLLCAYYVGEGDISSQEMREHAAKDLPAYMVPAVFIQMD
ELPLTGNGKIDRRALPIPDANVSRGVSYVAPRNGTEQKVADIWAQVLQAEQVGVYDHFFD
IGGHSLAGMKMLALVHQELGVELSLKDLFQSPTVEGLAQVIASAEKGTAASISPAEKQDT
YPVSSPQKRMYVLQQLEDTQTSYNMPAVLSLTGELDVERLNSVMQQLMQRHEALRTTFEI
KDGETVQRIWEEAECEIAYFEAPEEETERIVSEFIKPFKIDQLPLFRIGLIKHSDTEHVL
LFDMHHIISDGASVGVLIEELSKLYDGETLEPLRIQYKDYAVWQQQFIQSELYKKQEEHW
LKELDGELPVLTLPTDYSRPAVQTFEGDRIAFSLEAGKADALRRLAKETDSTLYMVLLAS
YSAFLSKLSGQDDIIVGSPVAGRSQADVSRVIGMFVNTLALRTYPKGEKTFADYLNEVKE
TALSAFDAQDYPLEDLIGNVQVQRDTSRNPLFDAVFSMQNANIKDLTMKGIQLEPHPFER
KTAKFDLTLTADETDGGLTFILEYNTALFKQETIERWKQYWMELLDAVTGNPNQPLSSLS
LVTETEKQALLEAWKGKALSVPTDKTVHQLFEETVQCHKDRPAVTYNGQSWTYGELNAKA
NRLARILMDCGISPDDRVGILTKPSLEMSAAVLGVLKAGAAFVPIDPDYPDQRIEYILQD
SGAKLLLKQEGISVPDSFTGDVILLDGSRTILSLPLDENDEGNPETAVTAENLAYMIYTS
GTTGQPKGVMVEHHALVNLCFWHHDAFSMTAEDRSAKYAGFGFDASIWEMFPTWTIGAEL
HVIDEAIRLDIVRLNDYFETNGITITFLPTQLAEQFMELENTSLRVLLTGGDKLKRAVKK
PYTLVNNYGPTENTVVATSAEIHPEEGSLSIGRAIANTRVYILGEGNQVQPEGVAGELCV
AGRGLARGYLNREDETAKRFVADPFVPGERMYRTGDLVKWTGGGIEYIGRIDQQVKVRGY
RIEPSEIEVQLAQLSEVQDAAVTAVKDKGGNTAIAAYVTPETADIEALKSALKETLPDYM
IPAFWVTLNELPVTANGKVDRKALPDPDIEAGSGEYKAPTTDMEELLAGIWQDVLGMSEV
GVTDNFFSLGGDSIKGIQMASRLNQHGWRLEMKDLFQHPTIEELTQYVERAEGKQADQGP
VEGEVILTPIQRWFFEKNFTNKHHWNQSVMLHAKKGFDPERVEKTLQALIEHHDALRMVY
REGQEDVIQYNRGLEAASAQLEVIQIEGQAADYEDRIEREAERLQSSIDLQEGGLLKAGL
FQAEDGDHLLLAIHHLVVDGVSWRILLEDFAAVYTQLEQGNEPVLPQKTHSFAEYAERLQ
DFANSKAFLKEKEYWRQLEEQAVAAKLPKDRESGDQRMKHTKTIEFSLTAEETEQLTTKV
HEAYHTEMNDILLTAFGLAMKEWTGQDRVSVHLEGHGREEIIEDLTISRTVGWFTSMYPM
VLDMKHADDLGYQLKQMKEDIRHVPNKGVGYGILRYLTAPEHKEDVAFSIQPDVSFNYLG
QFDEMTDAGLFTRSELPSGQSLSPETEKPNALDVVGYIENGKLTMSLAYHSLEFHEKTVQ
TFSDSFKAHLLRIIEHCLSQDGTELTPSDLGDDDLTLDELDKLMEIF
>WP_244805627.1_surfactin_non-ribosomal_peptide_synthetase_SrfAA_Bacillus_velezensis
MEITFYPLTNAQKRIWYTEKFYPNTSISNLAGFGKLISEDGVQAHYVEKAIQEFVRRYES
MRIRLRLDDEGEPVQYVSEYRPLSIGHTDIRQAGCSADELSKWGREEAGKPLALYDQDLF
RFSVHTISENEVWFYANVHHIISDGISMTILGNAITDIYLELSGGASEEQTEIPSFIEHV
LTEQEYVQSKRFKKDRDFWNGQFETVPELVSLKRSQADAGLDAKRFSQEIPHDLYGRIHS
FCEEHKVSVLSLFQSALITYLYKVTGRDDVVTGTFMGNRTNAKEKQMLGMFVSTVPVRTS
VDGGQSFLEFVKGRMKDLMKILRHQKYPYNLLVNDLRASKSSLSRLFTVALEYQVMQWQK
KENLSFLTDPIFSGSGTNDISIHVKERWDTGKLTIDFDYRSDIFKGEEIESVSERLITLI
EDAISSPDRIIDELTLLSESEKERLLKRASGNPVNYRGEMTIPGLFEEKVKSLSDKPAVV
YEGRTLSYRTLHEQSGRIAGRLLQAGISADSPVAVLLGRSERVIAAILGILKAGGAYVPI
DPDFPADRIQYILEDSGAKAVLTEAGIQAPAADAERIDFDEAVQYETAVDGVSTQSDWLA
YIIYTSGTTGRPKGVMIEHRQVHHLVQSLQQEIYQCGEQTLRMALLAPFHFDASVKQIFA
SLLLGQTLYIVPKTTVTNGSALLDYYRQNRIEATDGTPAHLQMMVAAGDVSGIELRHMLI
GGEGLSAAVAEQLMTLFHQSGRTPRLTNVYGPTETCVDASVHQMSADNGMNQQAAYVPIG
KPLGNARLYILDKHQRLQPDGTAGELYIAGDGVGRGYLNLPDLTAEKFLQDPFNGSGRMY
RTGDMARWLPDGTIEYIGREDDQVKVRGYRIELGEIETVLRKAPGAAQAVVLARPDQQGS
LDVCAYIVQEKGTEFHPAEYREYVSKHLPDYMVPAYFTKTDEIPLTPSGKADRKKLFALD
VQAVSSSEYAAPRNETEETLAVIWQEVLGMDKAGIYDHFFESGGHSLKAMTLLTKIHKQM
GVDIPLQYLFEHPTIAALADYAENRNEGPAFSAIEPAEKQASYPLSLAQQRTYIASQFED
AGVGYNMPAAAMIEGALDREKLERAFSALISRHEALRTSFQSEDGTPRQVIGEHVPFHIE
MIEARGRTNEQVMKDFVRRFDLSEAPLFRIGLQTLGHNRHMLLFDMHHLISDGVSISIML
KELADIYGGNQLPELRIQYKDYAVWQAERAKEGYKKERAYWKEVFSGELPVLQLLPDYPR
PQVQSFEGDRVSAKLPKMLRERLRKLAEKNGATLYMVLLSAYYTLLSKYSGQEDIIVGTP
SAGRNHSDTEGLIGMFVNTLALRSSVKQDQTFAGLLGHVRKQVLDAFSHQDYPFEWLTEE
LNVPRDMSRHPIFDTMFSLQNASDGIAEIGNLTLSLHETNFNIAKFDLTMQARETAEGIA
LDLDYCTKLFKRSTADRMLAHYVRLLESAAAQPDAKISEYDLLSEREALNQLQRFNPERT
VYPKDQTIVQIFEEQVRKNPDRTALQFEGETLSYQQLNERANMLARHILSVGGGGKTAAV
LCERSMDMIVSIMAVLKAGSAYVPIDPEHPVQRIQHFFRDSGANVLLTQQSLKPLAEKAG
FQGVIVLADDEASYEKDSHNPALPFDSKTIANLTYTSGTTGTPKGNIVTHANILRTVKNT
NYLTVSEEDTVLGLSNYVFDAFMFDMFGSLLNGAKLVIVPKDTVLDMSRLSRVIKRENVS
ILMITTALFHLLVDMEPSCLTTLRKIMFGGERASVEHVKKALAAVGKGRLLHMYGPSEST
VFATYHPVDVIEEDTLSVPIGKPVSNTEVFIMNSAGRIQPAGIAGELCVSGEGLVEGYYN
RTELTEEKFVKHPFKEGERMYKTGDLARWLPNGDIEFIGRIDHQVKIRGQRIELGEIEHQ
LQSHDQIQECIVLAVDQGAGDKLLCAYVVGLREISSRELREHSAKDLPAYMIPSVFIQLD
ELPLTGNGKIDRRALPMPDVTAANAVSYTAPRNETEQKLADIWAEVLQMERVGVHDQFFE
IGGHSLAGMKLLALIQKTFGVQLTLKDLFTSPTAAGLAQLIEGAERKAAESIAPAAERET
YPVSSPQKRMFVLQQLEGAETSYNMPSVLRLKGKLDAEKLKSVMKQLTERHEAFRTTFDI
QDGETVQRIWTEADINMEYYEASEEDAERIIQSFIRPFRLDQLPLVRTGLVKLAEHDHLL
LFDMHHIISDGASVGVLIDELSRLYGGETLEPLRIHYKDYAVWQQKFIQSEQYRKQEEHW
LRELDGELPVLTLPADYSRPAVQTFEGDKLVFSLTEEQTSALRSLAKQTDSTMYMVLLAS
YSAFLSKLSGQHDIIVGSPVAGRSHADLANVIGVFVNTLALRTYPEADKTFTDYLKEVKQ
TALHAFDAQDYPLEDLLQKVEVQRDTSRNPLFDAVFSMQNANAEDLVMEGIELKHHPFDR
KTAKFDLTMTAEDTDEGLTFVLEYNTALFKPETAETWKHYWLQLLEAAAENPAAKLSELS
LVNKTEKQALLNAWKGKTISVPRDKTVHRLFEETAARYANRPAAAYNGAKWTYGELNARA
NRIARILMDCGVTADERVGILTKPSLEMAAGVLGVLKAGAAFVPIDPDYPEERISYILQD
SGAKLLLTQEALGVPESYNGETILLDGSRSILSLPLDENDEANPQTETTADHLAYMIYTS
GTTGQPKGVMVEHHALVNLCFWHHDAFAMTADDKSAKYAGFGFDASIWEMFPTWTIGAEL
HVIDEAIRLDITRLNHYFEENGVTITFLPTQLAEQFMELENTSLRMLLVGGDKLKRAVKQ
PYTIINNYGPTENTVVATSGVINPEEGSLSIGRAIANTRVYILGDGDQVQPEGIAGELCV
AGRGLARGYLNREEETAKRFTADPFVPGERMYRTGDLVKWNAQCGIEYIGRIDQQVKVRG
YRIELSEIEVRLAQLADVHDAAVTAVEDKAGNTALCAYVAPQQDDIEALKSALKDTLPDY
MVPAFWVEMDELPVTANGKIDKKALPAPDIEAGSAAYKAPETEMETLLSDIWQEVLGLDQ
IGVSDNFFTLGGDSIKGIQMASRLNQHGYKLEMKDLFQHPTIEELVSYVERTEGKQADQG
PVEGEAALTPIQRWFFEKNFTDKHHWNQSVMLHAKDGFDPEITEKTLHVLTVHHDALRMI
YREQKPYYRGLEDASVELNVFELNGPAEDHEDRIEREADRLQSSISLETGHLLKAGLFRA
EDGDHLLLAIHHLVVDGVSWRILLEDFTSVYTQLKQGNEPALPPKTHSFAEFAERIKEYA
NTKAFLKEADYWRELEEKEVCTQLPKDRQSGDQRMRHTRTVSFSLTPEQTEQLTTNVHEA
YHTEMNDILLTALGLALKEWTGEDTIGVHLEGHGREDILDGLNITRTVGWFTSMYPMILE
MKHADDLSYQLKQMKEDIRHIPNKGVGYGILRYVTAPEHKENLSFEIDPDISFNYLGQFN
EMSDSGLFTRSGMPSGQSLSPDTEKPNALDIVGFIENGQMTMTFAYHSLEFHEKTIQSFS
DSFKGHLLKIIDHCLAQDGPELTPSDLGDDDLTLDELDKLMEIL
>WP_244040232.1_surfactin_non-ribosomal_peptide_synthetase_SrfAA_Bacillus_amyloliquefaciens
MEITFYPLTNAQKRIWYTEKFYPNTSISNLAGFGKLISEDGVQAHYVEKAIQEFVRRYES
MRIRLRLDDEGEPVQYVSEYRPLSIGHTDIRQAGCSADELSKWGREEAGKPLALYDQDLF
RFSVHTISENEVWFYANVHHIISDGISMTILGNAITDIYLELSGGTSEEQTEIPSFIEHV
LTEQEYVQSKRFKKDRDFWNGQFETVPELVSLKRSQADAGLDAKRFSQEIPHDLYGRIHS
FCEEHKVSVLSLFQSALITYLYKVTGRDDVVTGTFMGNRTNAKEKQMLGMFVSTVPVRTS
VDGGQSFLEFVKGRMKDLMKILRHQKYPYNLLVNDLRASKSSLSRLFTVALEYQVMQWQK
KENLSFLTDPIFSGSGTNDISIHVKERWDTGKLTIDFDYRSDIFKGEEIESVSERLITLI
EDAISSPDRIIDELTLLSESEKERLLKRASGNPVNYRKEMTIPGLFEEKVKSLSDKPAVV
YEGRTLSYRTLHEQSGRIAGHLLQAGISADSPVAVLLGRSERVIAAILGILKAGGAYVPI
DPDFPADRIQYILEDSGAKAVLTEAGIQAPAADAERIDFDEAVQYETAADGVSTQSDRLA
YIIYTSGTTGRPKGVMIEHRQVHHLVQSLQQEIYQCGEQTLRMALLAPFHFDASVKQIFA
SLLLGQTLYIVPKTTVTNGSALLDYYRQNRIEATDGTPAHLQMMVAAGDVSGIELRHMLI
GGEGLSAAVAEQLMALFHQSGRTPRLTNVYGPTETCVDASVHQVSADNGMNQQAAYVPIG
KPLGNARLYILDKHQRLQPDGTAGELYIAGDGVGRGYLNLPDLTAEKFLQDPFNGSGRMY
RTGDMARWLPDGTIEYIGREDDQVKVRGYRIELGEIETVLRKAPGAAQAVVLARPDQQGS
LDVCAYIVQEKGTEFHPAEYREYVSKHLPDYMVPAYFTKTDEIPLTPSGKADRKKLFALD
VQAVSSSEYAAPRNETEETLAVIWQEVLGMDKAGIYDHFFESGGHSLKAMTLLTKIHKQM
GVEIPLQYLFEHPTIAALADYAENRNEGPAFSAIEPAEKQASYPLSLAQQRTYIASQFED
AGVGYNMPAAAMIEGALDREKLERAFSALISRHEALRTSFQSEDGTPRQVIGEHVPFHIE
MIEARGRTNEQVMKDFVRRFDLSEAPLFRIGLQTLGHNRHMLLFDMHHLISDGVSISIML
KELADIYGGNQLPELRIQYKDYAVWQAERAKAGYKKERAYWKEVFSGELPVLQLLPDYPR
PQVQSFEGDRVSAKLPKMLRERLRKLAEKNGATLYMVLLSAYYTLLSKYSGQEDIIVGTP
SAGRNHSDTEGLIGMFVNTLALRSSVKQDQTFAGLLGHVRKQVLDAFSHQDYPFEWLTEE
LNVPRDMSRHPIFDTMFSLQNASDGIAEIGNLTLSLHETNFNIAKFDLTMQARETAEGIA
LDLDYCTKLFKRSTADRMLAHYVRLLESAAAQPDAKISEYDLLSEREALNQLQRFNPERT
VYPKDQTIVQIFEEQARKNPDRTALQFEGETLSYQQLNERANRLARHILSVGGGGKTAAV
LCERSMDMIVSIMAVLKAGSAYVPIDPEHPVQRIQHFFRDSGANVLLTQQSLKPLAEKAG
FQGVIVLADDEASYEKDSRNPALPFDSKTIANLTYTSGTTGTPKGNIVTHANILRTVKNT
NYLTVSEEDTVLGLSNYVFDAFMFDMFGSLLNGAKLVIVPKDTVLDMTRLSRVIKREDVS
ILMITTALFHLLVDMEPSCLTTLRKIMFGGERASVEHVKKALAAVGKGRLLHMYGPSEST
VFATYHPVDVIEEDTLSVPIGKPVSNTEVFIMNSAGRIQPAGIAGELCVSGEGLVEGYYN
RPELTEEKFVKHPFKEGERMYKTGDLARWLPNGDIEFIGRIDHQVKIRGQRIELGEIEHQ
LQSHDQIQECIVLAVDQGAGDKLLCAYVVGLREISSRELREHTAKDLPAYMIPSVFIQLD
ELPLTGNGKIDRRALPMPDVTAANAVSYTAPRNETEQKLADIWAEVLQMERVGVHDQFFE
IGGHSLAGMKLLALIQKTFGVQLTLKDLFTSPTAAGLAQLIEGAERKTAESIAPAAERET
YPVSSPQKRMFVLQQLEGAETSYNMPSVLRLKGKLDAEKLKSVMKQLTERHEAFRTTFDI
KDGETVQRIWTEADIDMEYYEASEEDAERIIQSFIRPFRLDQLPLVRTGLVKLAEHDHLL
LFDMHHIISDGASVGVLIDELSRLYGGETLEPLRIHYKDYAVWQQKFIQSEQYRKQEEHW
LRELDGELPVLTLPADYSRPAVQTFEGDKLVFSLTEEQTSALRSLAKQTDSTMYMVLLAT
YSAFLSKLSGQHDIIVGSPVAGRSHADLANVIGVFVNTLALRTYPEADKTFTDYLKEVKQ
TALHAFDAQDYPLEDLLQKVEVQRDTSRNPLFDAVFSMQNANAEDLVMEGIELKHHPFDR
KTAKFDLTMTAEDTDEALTFVLEYNTALFKPETAETWKHYWLQLLEAAAENPAAKLSELS
LVNKTEKQALLDAWKGKTISVPRDKTVHRLFEDTAARYANRPAAAYNGAKWTYGELNARA
NRIARILMDCGVTADERVGILTKPSLEMAAGVLGVLKAGAAFVPIDPDYPEERISYILQD
SGAKLLLTQEALDVPESYKGETILLDGSRSILSLPLDENDEANPQTETTADHLAYMIYTS
GTTGQPKGVMVEHHALVNLCFWHHDAFAMTADDKSAKYAGFGFDASIWEMFPTWTIGAEL
HVIDEAIRLDITRLNHYFEENGVTITFLPTQLAEQFMELENTSLRMLLVGGDKLKRAVKQ
PYTIINNYGPTENTVVATSGVINPEEGSLSIGRAIANTRVYILGDGDQVQPEGIAGELCV
AGRGLARGYLNREEETAKRFTADPFVPGERMYRTGDLVKWNAQCGIEYIGRIDQQVKVRG
YRIELSEIEVRLAQLADVHDAAVTAVEDKAGNTALCAYVAPQQDDIEALKAALKDTLPDY
MVPAFWVEMDELPVTANGKIDKKALPAPDIEAGSAAYKAPETEMETLLSDIWQEVLGLDQ
IGVSDNFFTLGGDSIKGIQMASRLNQHGYKLEMKDLFQHPTIEELVSYVERTEGKQADQG
PVEGEAALTPIQRWFFERNFTDKHHWNQSVMLHAKDGFDPEITEKTLHVLTVHHDALRMI
YREQKPYYRGLEDASVELNVFELNGPAEDHEDRIEREADRLQSSISLETGHLLKAGLFRA
EDGDHLLLAIHHLVVDGVSWRILLEDFTSVYTQLKQGNEPALPPKTHSFAEFAERIKEYA
NTKAFLKEADYWRELEEKEVCTQLPKDRQSGDQRMRHTRTVSFSLTPEQTEQLTTNVHEA
YHTEMNDILLTALGLALKEWTGEDTIGVHLEGHGREDILDGLNITRTVGWFTSMYPMILE
MKHADDLSYQLKQMKEDIRHIPNKGVGYGILRYVTAPEHKENLSFEIDPDISFNYLGQFN
EMSDSGLFTRSGMPSGQSLSPDTEKPNALDIVGFIENGQMTMTFAYHSLEFHEKTIQSFS
DSFKGHLLKIIDHCLAQDGPELTPSDLGDDDLTLDELDKLMEIL
>WP_243662359.1_surfactin_non-ribosomal_peptide_synthetase_SrfAA_Bacillus_velezensis
MEITFYPLTNAQKRIWYTEKFYPNTSISNLAGFGKLISDDGVQAHYVEKAIQEFVRRYES
MRIRLRLDDEGEPVQYVSDYRPLTIEHTDIRQAGCSAEELSKWGRDEASKPLALYDQDLF
RFSVYTISENEVWFYVNVHHIISDGISMTILGNAITDIYLELSGGASMEQTEIPSFIEHV
LTEQEYVQSKRFKKDRDFWNGQFETVPELVSLKRSQADAGLDAKRFSQEIPHDLYGRIHS
FCEEHKVSVLSLFQSALITYLYKVTGRDDVVTGTFMGNRTNAKEKQMLGMFVSTVPVRTS
VDGGQSFLEFVKGRMKDLMKILRHQKYPYNLLVNDLRASKSSLSRLFTVALEYQVMQWQK
KENLSFLTDPIFSGSGTNDISIHVKERWDTGKLTIDFDYRSDIFKGEEIVSVSERLITLI
EDAISSPDRIIDELTLLSESEKERLLTRASGNPVNYRGEMTIPGLFEEKVKSLSDKPAVV
YEGRTLSYRTLHEQSGRIAGRLLKAGISADSPVAVLLGRSERVIAAILGILKAGGAYVPI
DPDFPADRIQYILEDSGAKAVLTEAGIQAPAADAERIDFDEAVQFETAADGVSTQSDRLA
YIIYTSGTTGRPKGVMIEHRQVHHLVQSLQQEIYQCGEQTLRMALLAPFHFDASVKQIFA
SLLLGQTLYIVPKTTVTNGSALLDYYRQNRIEATDGTPAHLQMMVAAGDVSGIELRHMLI
GGEGLSAAVAEQLMNLFHQSGRAPRLTNVYGPTETCVDASVHQVSADNGMNQQAAYVPIG
KPLGNARLYILDKHQRLQPDGTAGELYIAGDGVGRGYLNLPDLTAEKFLQDPFNGSGRMY
RTGDMARWLPDGTIEYIGREDDQVKVRGYRIELGEIETVLRKAPGAAQAVVLARPDQQGS
LDVCAYIVQEKGTEFHPAEYREYVSKHLPDYMVPAYFTKTDEIPLTPSGKADRKKLFALD
VQAVSSSEYAAPRNETEETLTVIWQEVLGMDKAGIYDHFFESGGHSLKAMTLLTKIHKQM
GVEIPLQYLFEHPTIAALADYAENRNEGPAFRAIEPAEKQASYPLSLAQQRTYIASQFED
AGVGYNMPAAAVIEGALDLEKLERAFSALISRHEALRTSFQSEDGTPRQVVHEHVPFHIE
MIEARGRTNEQVMKDFVRRFDLSEAPLFRIGLQTLGHNRHMLLFDMHHLISDGVSISIML
KELADIYGGNQLPELRIQYKDYAVWQAERAKEGYKKERAYWKEVFSGELPVLQLLPDYPR
PQVQSFEGDRVSVKLPKMLRERLQKLAEKNGATLYMVLLSAYYTLLSKYSGQEDIIVGTP
SAGRNHSDTEGLIGMFVNTLALRSSVKQDQTFAGLLGHVRKQVLDAFSHQDYPFEWLTEE
LNVPRDMSRHPIFDTMFSLQNASDGIPEIGNLTLSLHETNFNIAKFDLTMQARETAEGIA
LDLDYCTKLFKRSTADRMLAHYVRLLENAAAHPDAKISEYDLLSEREALNQLQRFNPERT
AYPKEQTIVQIFEEQARKNPDRTALQFEGDTLSYQQLNERANRLARHILSVGGGGETAAV
LCERSMDMIVSIMAVLKAGSAYVPIDPEHPVQRIQHFFRDSGANVLLTQQSLKPLAEKAG
FQGVIVLADDEASYEKDSRNPALPFDSKTIANLTYTSGTTGTPKGNIVTHANILRTVKNT
NYLTVSEEDTVLGLSNYVFDAFMFDMFGSLLNGAKLVIVPKDTVLDMSRLSRVIKRENVS
ILMITTALFHLLVDMEPSCLTTLRKIMFGGERASVEHVKKALAAVGKGKLLHMYGPSEST
VFATYHPVDVIEEDTLSVPIGKPVSNTEVFIMNSAGRIQPAGIAGELCVSGEGLVEGYYN
RPELTEEKFVKHPFKEGERMYKTGDLARWLPNGDIEFIGRIDHQVKIRGQRIELGEIEHQ
LQSHDQIQECIVLAVDQGAGDKLLCAYFVGLREISSRELREHTAKDLPAYMIPSVFIQLD
ELPLTGNGKIDRRALPMPDVTAANAVSYTAPRNETEQKLADIWAEVLQMERVGVHDQFFE
IGGHSLAGMKLLALIQKTFGVQLTLKDLFTSPTAAGLAQLIEGAERKAAESIAPAAERET
YPVSSPQKRMFVLQQLEGAETSYNMPSVLRLKGKLDAEKLKSVMKQLTERHEAFRTTFDI
KDGETVQRIWAEAYIDMEYYEASEEDAERIIQSFIRPFRLDQLPLVRTGLVKLAEHDHLL
LFDMHHIISDGASVGVLIDELSRLYGGETLEPLRIHYKDYAVWQQKFIQSEQYRKQEEHW
LRELDGELPVLTLPADYSRPAVQTFEGDKLVFSLTEEQTSALRSLAKQTDSTMYMVLLAS
YSAFLSKLSGQHDIIVGSPVAGRSHADLANVIGVFVNTLALRTYPEADKTFTDYLKEVKQ
TALHAFDAQDYPLEDLLQKVEVQRDTSRNPLFDAVFSMQNANAEDLVMEGIELKHHPFDR
KTAKFDLTMTAEDTDEGLTFVLEYNTALFKPETAETWKHYWLQLLKAATENPAAKLSELS
LVNETEKQALLNAWKGKTISVPQDKTVHRLFEETAARYANRPAAAYNGAKWTYGELNARA
NRIARILIDCGVTADERVGILTKPSLEMAAGVLGVLKAGAAFVPIDPDYPQERISYILQD
SGAKLLLTQEALDVPDGYTGETILLDGGRSILSLPLDENDEANPQTETTADHLAYMIYTS
GTTGQPKGVMVEHHALVNLCFWHHDAFAMTADDKSAKYAGFGFDASIWEMFPTWTIGAEL
HVIDEAIRLDITRLNHYFEEHGVTITFLPTQLAEQFMELENTSLRMLLVGGDKLKRAVKQ
PYTIVNNYGPTENTVVATSGVINPEEGSLSIGRAIANTRAYILGDGDQVQPEGIAGELCV
AGRGLARGYLNREEETAKRFTADPFVPGERMYRTGDLVKWNAQSGIEYIGRIDQQVKVRG
YRIELSEIEVRLAQLADVHDAAVTAVEDKAGNTALCAYVAPRQDDIEALKAALKDTLPDY
MVPAFWVEMDELPVTANGKIDKKALPEPDIEAGSAAYKAPETEMETLLSDIWEEVLGLDQ
IGVSDNFFTLGGDSIKGIQMASRLNQHGYKLEMKDLFQHPTIEELVSYVERTEGKQADQG
PVEGEAELTPIQRWFFEKNFTDKHHWNQSVMLHAKDGFDPEITEKTLHVLTVHHDALRMI
YREQKPYYRGLEDASVELNVFELNGPAEDHEDRIEREADRLQSSISLETGHLLKAGLFRA
EDGDHLLLAIHHLVVDGVSWRILLEDFTSVYTQLKQGNEPALPPKTHSFAEFAERIKEYA
NTKAFLKEADYWRGLEEKEVCTQLPKDRQSGDQRMRHTRTVSFSLTPEQTEQLTTNVHEA
YHTEMNDILLTALGLALKEWTGEDTIGVHLEGHGREDILDGLNITRTVGWFTSMYPMILE
MKHADDLSYQLKQMKEDIRHIPNKGVGYGILRYVTAPEHKEGLSFEIDPDISFNYLGQFN
EMSDSGLFTRSGMPSGQSLSPDTEKPNALDIVGFIENGQMTMTFAYHSLEFHEKTIQSFS
DSFKGHLLKIIDHCLAQDGPELTPSDLGDDDLTLDELDKLMEIL
>WP_242734797.1_surfactin_non-ribosomal_peptide_synthetase_SrfAA_Bacillus_spizizenii
MEITFYPLTDAQKRIWYTEKFYPHTSISNLAGIGKLVSTDKVDWVLVEQAIQEFIRRNDA
MRLRLRLDENGEPVQYISEYRPVDIKHTDTTEDPNAIESISQWSREETKKPLPLYDCDLF
RFSIFTIKENEVWFYANVHHVISDGISMNILGNAIMHIYLELAGGSETKEGISHSFIDHV
LSEQDYAQSKRFEKDKAFWNKQFESVPELVSLKRNTSAGGSLDAERFSKDVPEALHQQIL
SFCEANKVSVLSVFQSVLAAYLYRISGQNDVVTGTFMGNRTNAKEKQMFGMFVSTVPLRT
NVDGGQSFLDFVKDRMKDLMKTLRHQKYPYNLLINDLRETKSSLTKLFTVSLEYQVMQWQ
KEEDLAFLTEPIFSGSGLNDVSIHVKDRWDTGKLTIDFDYRTDLFSREEIKIVCERMITM
LENALSHPDDAIDELTLIAEAEKEKLLARAGGESVSYRKDMTIPELFQEQAEQLSDYPAV
VFEDRTLSYQTLHEQSARIANVLKQKGVGPDSPVAVLIERSERMITSIMGILKAGGAYVP
IDPAFPAERIQYILEDCGADFILTESKVAAPAADAELIDFDQAIAEGADESLNAGVNARN
LAYIIYTSGTTGRPKGVMIEHRQVQHLVESLQQTIYQSSSQTLRMALLAPFHFDASVKQI
FASLLLGQTLYIVPKKTVTNGSALATYYRRHSIEATDGTPAHLQMLIAAGDFEGLKLKHM
LIGGEGLSSVVADKLLKLFKEAGTAPRLTNVYGPTETCVDASVHPVIPESAVQSAYVPIG
KALGNNRLYILDQKGRLQPEGVAGELYIAGDGVGRGYLHLPELTAEKFLQDPFVPSDRMY
RTGDVVRWLPDGTIEYLGREDDQVKVRGYRIELGEIEAVIQQAPNVMKAVVLARPDEQGN
LEVCAYVVQKTGSEFTPASLREHAARQLPDYMVPAYFTEVTEIPLTPSGKVDRRKLFALE
VKAVSGTAYTAPRNDTEKAIAAIWQDVLNVEKAGIFDNFFETGGHSLKAMTLLTKIHKET
GADIPLQYLFEHPTIAALAEEAKHREIREFAAIEPAEKQEHYPLSLAQQRTYIVSQFEDA
GVGYNMPAAAILEGPLEIQKLEHAFQGLIRRHESLRTSFILENSTPRQKIHDSVDFNIEM
IERGGRSDEAIMTSFVRRFDLAKAPLFRIGLMELEENRHMLLFDMHHLISDGVSIGIILE
ELARIYKGEQLPELRLQYKDYAVWQSGQAAEGYQKDRAYWKEAFAGELPVLQLLSDYPRP
PVQSFDGDRVSIKLDAGLKDRLNRLAEQNGATLYMVMLSAYYTLLSKYTGQDDIIVGTPS
AGRNHSDTEGIVGMFVNTLAIRSEVKQDETFTHLITRVRKQVLDAFSHQDYPFEWLVEDL
NIPRDVSRHPLFDTMFSLQNATEGIPAVGDLSVSVHETNFKIAKFDLTIQARETDVGIEL
DLDYSTKLFKQSTADRLLNHFARLLEDAAAEPEKQISEYKLLSEEEAASQIQQFNPGRTP
YPKDKTIVQLFEEQAAKTPDHPALQYEGKSLTYHELNERANRLARGILSLGAGEGRTAAV
LCERSMDMIVSILAVLKAGSAYVPIDPEHPIQRMQHFFRDSGAKVLLTQKKLKALAEKAE
FDGVIVLADEEESYHADAQNLALPLHSAAMANLTYTSGTTGTPKGNIVTHANILRTVKET
NYLNITEQDTILGLSNYVFDAFMFDMFGSLLNGAKLVLIPKETVLDMARLSRVIERENIS
ILMITTALFHLLVDLNPACLSTLRKIMFGGERASVEHVRKALQIVGKGKLLHMYGPSEST
VFATYHPVDELEEHTLSVPIGKPVSNTEVYILDRAGHVQPAGIAGELCVSGEGLVKGYYN
RPELTEEKFVPHPFTSGERMYKTGDLARWLPSGDIEFIGRIDHQVKIRGQRIELGEIEHQ
LQTHDRVQETVVLAVDQGAGDKLLCAYFVGEGEISSQELREHAAKDLPAYMVPAVFIQMD
ELPLTGNGKIDRRALPLPDASVSRGVSYVAPRNETEQKLADIWAQVLQVQQVGVYDHFFD
IGGHSLAGMKMLALVHQELGVELSLKDLFQSPTVEGLAQVIASAEKGTAISISPAKKQDS
YPVSSPQKRMYVLQQLEGAQTSYNMPAVLRLTGELDVERLNSVMQQLMQRHEAFRTTFEI
KDGETVQRIWEEADCEMAYFEAAEEETERIVSEFIRPFKIDRLPLFRMGLIKHSDTEHVL
LFDMHHIISDGASVGVLIDELSKLYDGETLEPLRIQYKDYAVWQQQFIQSELYKKQEEHW
LKELGGELPVLTLPTDYSRPAVQTFEGDRIAFSLEAGKADALRRLAKETDSTLYMVLLAS
YSAFLSKLSGQHDIIVGSPVAGRSQADVSRVIGMFVNTLALRTYPKGEKTFADYLSEVKE
TALNAFEAQDYPLEDLIGNVQVQRDTSRNPLFDAVFSMQNANIKDLTMKGIQLEPHPFER
KTAKFDITLTADETDGGLTFVLEYNTALFKPETIERWKQYWMQLLDAVTGNPNQPLSSLS
LVTETEKQTLLDAWKGKTLPVPTDKTVHQLIEETAQHHKDRPAVTYNGQSWTYGELNAKA
NRLARILIDCGISPDERVGVLTKPSLEMSAAVLGVLKAGAAFVPIDPDYPDQRIDYILQD
SGAKLLLKQEGIAVPDSYTGEVILLDGNRTILSLPLDENDEENPETDTNAENLAYMIYTS
GTTGQPKGVMVEHHALVNLCFWHHDAFSMTAEDRSAKYAGFGFDASIWEMFPTWTIGAEL
HVIDEAIRLDIVRLNNYFETHGVTITFLPTQLAEQFMELENTSLRVLLTGGDKLKRAVKQ
PYTLVNNYGPTENTVVATSTEINPEEGSLSIGQAIANTRVYILGEGNQVQPEGVAGELCV
AGRGLARGYLNKEDETAKRFVADPFVPGERMYRTGDLVKWVNGGIEYIGRIDQQVKVRGY
RIELSEIEVQLAQLSEVQDAAVTAVKDKGGNTAIAAYVTPETADIEALKSSLKETLPDYM
IPAFWVTLNELPVTANGKVDRKALPEPDIEAGSGEYKAPTTDMEELLAGIWQDVLGISEI
GVSDNFFSLGGDSIKGIQMASRLNQHGWKLEMKDLFQHPTIEELTQYVERAEGKQADQGP
VEGEVILTPIQRWFFEKNFTNKHHWNQSVMLHAAKGFDPERVEKTLQALIEHHDALRMVY
REGTKEVVQYNRGLEVDSAQLEIIQIEGQAKDHEDRIEREAERLQSSIDLQEGGLLKAGL
FQAEDGDHLLLAIHHLVVDGVSWRILLEDFAAVYTQLEQSNEPVLPQKTHSFAEYAERLQ
DFANSKAFLKEKEYWRQLEEQTVAAKLPKDRESGDQRMKHTKTIEFSLTAEETEQLTTKV
HEAYHTEMNDILLTAFGLAMKEWTGQDQVSVHLEGHGREEIIEDLTISRTVGWFTSMYPM
VLDMKHTDDLGYQLKQMKEDIRHVPNKGVGYGILRYLTAPEHKEDVAFSIQPDVSFNYLG
QFDDMSDAGLFKRSELPSGQSLSPETEKPNALDVVGYIENGKLTMSMAYHSLEFHEKTIK
TFSDSFKAHLLRIIEHCLSQDGTELTPSDLGDDDLTLDELDKLMEIF
>WP_242557283.1_surfactin_non-ribosomal_peptide_synthetase_SrfAA_Bacillus_sp._HU-1818
MEMTFYPLTDAQKRIWYTEKFYPNTSISNLAGFGKLISDEGVDWKLVEKAIQEFIRRNES
MRLRLRLDEDEEPVQYVSEYQPLEIEHTDINEGGYSKESLSQWGREEVKKPLALYDSPLF
RFALFTISENEVWFYVNVHHVISDGISMTILGNTITDIYLELAAGTVDNESGTPSFIEHV
MSEQNYVQSKRFEKDKAFWTGQYETIPELVSLKRNASSQQGLDASRLSREVDQEVHKRIQ
SFCETHKVSVLSLFQSALAAYLYRVTGQNDVVTGTFMGNRTNAKEKQMLGMFVSTIPMRT
SVNGDQAFLDFVKERMKDLMKVLRHQKYPYNLLINNLRETQSSLNKLFTVSLEYQVMQWQ
KKENLSFLTDPIFSGSGTNDISIHVKERWDTGKLTIDMDYRSDLFTPGEMELILGRIITL
LEDALLHPERMIDDLKLIPDDEKERLLLQAGGKQVHYRKEMTIPALFKEKAEALADDPAV
VFGEKKLSYRTLHEQSDRIAKRLRKQGVGADSPVAVLLERSERVIVAIMGILKAGGAYVP
IDPDFPSDRIQYILKDSGAAAVLTESHLEAPETSAELIDFDQALAGETGGELPEYGEAHD
LAYIIYTSGTTGRPKGVMIEHRQVHHLVQSLQQEIYQSGDQTLRMALLAPFHFDASVKQI
FAALLLGQTLYIVPKRTVTNGAALADYYRTHRIEATDGTPAHLQMLIAAGDVTGIELRHL
LIGGEGLSAVVANQLANLFKQAGLEPRLTNVYGPTETCVDASVHAVLSAKSADTQAAYVP
IGKALGNNRLYILDKNGRLQAEGIDGELYIAGDGVGRGYMNMPEATAEKFLNDPFVPGEK
MYRTGDVARWLPDGTVEYIGREDDQVKVRGYRIELGEIETVLQQAPQAAKAVVLARPDEQ
GNLEVCAYIVQKPEYEFAPAEYREYAAKRLPDYMVPAYFADIQEIPLTPSGKVDRQKLFA
LDVKAVSATAYAPPRNDMEKALADIWQDVLNVEAAGIYDNFFETGGHSLKAMTLLTKIHK
QIGIEIPLQYLFEQPTIAALADFASDAEKQEFAAIKSAEEQEHYPLSLAQQRTYIVSQFE
DAGIGYNMPAAAIAEGPLDIAKLERSFQALIRRHESLRTSFILEGSTPRQKIHTDVPFQI
EVIDGEGRSNESVMTSFVRQFDLSQAPLFRIGLVKLEENRHMLLFDMHHLISDGVSIGII
LEDLARIYGGGQLPELRLQYKDYAVWQSGQASEGYQKERTYWKEAFAGELPVLQLLSDYP
RPPVQSFEGDRVSIRLDGDLKKRLHHLAEKNGATLYMVMLSAYYTMLAKYTGQEDIIVGT
PSAGRHHSDTEGIVGMFVNTLAIRSEVKRGESFISLLKNVRQQVLDAFAHQNYPFEWLVE
ELNIPRDLSRHPLFDTMFSLQNATEGIPAVGDLTLSIHETNFNIAKFDLTLQAKETDQGI
EIDLDYSTKLFKQSTAERMLTHFSNLLESAAAEPEKKIAHYQLLCDAEAVHQVQQFNQER
TPYPKEKTIVQMFEEQASKLPDQPALQYEGETLTYAELNRQANQLARHILTVGAGDGRPA
AVLFERSMDMVVSILAVLKSGSAYVPIDPEHPIQRIRHFFNDSGAKVLLTQRSLKPLAEE
AGFEGVIVLADDEASYHTDASDVLLPFDSNTLANLTYTSGTTGTPKGNKVTHANILRTVK
QTNYIDITEKDTILGLSNYVFDAFMFDMFGALLNGAKLVLIPKDVVLDMPRLSKVLEEEN
ISILMITTALFHLLVDLNPSCLSNIRKIMFGGERASVDHVKKALQTVGKGKLLHMYGPSE
STVFATYHPVDEIEEHTLSIPIGKPVSNTEVYILDPSGRVQPVGVAGELCVSGEGLVQGY
YNRPELTEEKFVPHPFKDGERMYKTGDLARWLPNGDIEFIGRIDHQVKIRGQRIELGEIE
HQLQSHDRVQESIVLAVDQGAGDKLLCAYFVGQGEISSQELREHTAKDLPAYMIPAVFIQ
MDELPLTGNGKIDRRALPVPDVNVSAGVSYVAPRNETEQKVADIWTEVLQVEQVGVYDQF
FEIGGHSLAGMKLLALIHQEFGAELTLKELFQSPTVEGLAQAIVSADKETAVHIAPAKKQ
ETYPVSSPQKRMYVLQQLEGAEKSYNMPSVLRLKGELDIEKLNRVMKQLIDRHEAFRTTF
EIKDGETVQRIWDKAEFEMEYTEAAEKETERIIDAFIRPFKLDQLPLVRMALIKLSDAEH
LLLFDMHHIISDGASVGVLIEEMSQLYAGETLEPLRIQYKDYSVWQQQFIQSELYRNQED
HWLKELDGELPVLTLPTDYSRPAVQSFEGDRITFSLEDRQTHALRKLAKETGSTMYMVLL
ASYSAFLSKLSGQNDIIVGSPIAGRSHADISQVIGVFVNTLAMRSYPKGEKTFTGYLEEV
KNTALGAFGAQNYPFEELIGKVQVQRDTSRNPLFDAVFSMQNANIKGLTMEGIELEPHPF
ERNSAKFDITLTADETEGRLEFVLEYNTALFKPETIAKWKTYWLHLLQMITANPDQKLSS
LSLADEAEKQSLLDAWKGKTLSVPRDKTVHQLFEETADCFGTRQAVTYNGSSWTYSELNA
KANRLARILIDCGVSADDRVGILTKPSLEMSAAVLGVLKSGAAFVPIDPEYPDQRIKYIL
EDSGAKLLFTQEELSVPESYTGEVILLNGESSILSLPLDENDRANPQTETNADHLAYMIY
TSGTTGQPKGVMVEHHALVNLCFWHHDAFGMTAEDRSAKYAGFGFDASIWEMFPTWTIGA
ELHVIDEAIRLDIIRLNEYFEQNGVTITFLPTQLAEQFMELENTSLRVLLTGGDKLKRAV
KQPYTLVNNYGPTENTVVATSTEIDPEEGSLSIGRAIANTRAYILGDGGQVQPEGVAGEL
CVAGRGLARGYLNREDETAKRFVADPFVPGERMYRTGDLVRWTTEHGIEYIGRIDQQVKV
RGYRIELSEIEVRLAQLSAVQDAAVAAVKDKAGNTALCAYVTPEDADTESLKSALKDTLP
DYMIPAYWVTMDELPVTANGKVDRKALPQPDIEAQSAAYKAPATEMEELLADIWQDVLGI
PDIGISDNFFTLGGDSIKGIQMASRLNQHGLKLEMKDLFQHPTIEELVSYVERTEGKEAD
QGPVEGEAILTPIQRWFFDRKFTNQHHWNQSVMLHAPKGFDPIAVEKTLQALTEHHDALR
MVYREEQGDVIQYNRGLNEASVDMKVFKLNGPAIDNEEKIEREADHLQSSIVLETGNLLK
AGLFQAEDGDHLLLAVHHLAVDGVSWRILLEDFASVYSQMEQGNKPVLPQKTHSFAEYAE
RLKEFANTKAFLKETDYWRQLEANTIQTPLPKDRQSSDQRMKHTRTVQFSLTAEETEKLT
TKVHEAYHTEMNDILLTALGLAMKNWTGQDQVSVHLEGHGREEILEDISISRTVGWFTSM
YPMVLNMEHADDLAYQLKQMKEDIRHVPNKGVGYGILRYLTAPEHKTGLEFSIQPEISFN
YLGQFNEMADSGLFTRSSMPSGQSLSPETEKPNALDIVGYIENGTLTMTLAYHSLEFHER
TIQAFSDSFKTHLLKVMEHCLTQDGTELTPSDLGDDDLTLDELDKLMEIF
>WP_241495682.1_surfactin_non-ribosomal_peptide_synthetase_SrfAA_Bacillus_subtilis
MEITFYPLTDAQKRIWYTEKFYPHTSISNLAGIGKLVSADAIDYVLVEQAIQEFIRRNDA
MRLRLRLDENGEPVQYISEYRPVDIKHTDTTEDPNAIEFISQWSREETKKPLPLYDCDLF
RFSLFTIKENEVWFYANVHHVISDGISMNILGNAIMHIYLELASGSETKEGISHSFIDHV
LSEQEYAQSKRFEKDKAFWNKQFESVPELVSLKRNASAGGSLDAERFSKDVPEALHQQIL
SFCEANKVSVLSVFQSLLAAYLYRVSGQNDVVTGTFMGNRTNAKEKQMLGMFVSTVPLRT
NIDGGQAFSEFVKDRMKDLMKTLRHQKYPYNLLINDLRETKSSLTKLFTVSLEYQVMQWQ
KEEDLAFLTEPIFSGSGLNDVSIHVKDRWDTGKLTIDFDYRTDLFSREEINMICERMITM
LENALTHPEHTIDELTLISDAEKEKLLARAGGKSVSYRKDMTIPELFQEKAELLSDHPAV
VFEDRTLSYRTLHEQSARIANVLKQKGVGPDSPVAVLIERSERMITAIMGILKAGGAYVP
IDPGFPAERIQYILEDCGADFILTESKVAAPEADAELIDLDQAIEEGAEESLNADVNARN
LAYIIYTSGTTGRPKGVMIEHRQVHHLVESLQQTIYQSGSQTLRMALLAPFHFDASVKQI
FASLLLGQTLYIVPKKTVTNGAALTAYYRKNSIEATDGTPAHLQMLAAAGDFEGLKLKHM
LIGGEGLSSVVADKLLKLFKEAGTAPRLTNVYGPTETCVDASVHPVIPENAVQSAYVPIG
KALGNNRLYILDQKGRLQPEGVAGELYIAGDGVGRGYLHLPELTEEKFLQDPFVPGDRMY
RTGDVVRWLPDGTIEYLGREDDQVKVRGYRIELGEIEAVIQQAPDVAKAVVLARPDEQGN
LEVCAYVVQKPGSEFAPAGLREHAARQLPDYMVPAYFTEVTEIPLTPSGKVDRRKLFALE
VKAVSGTAYTAPRNETEKAIAAIWQDVLNVEKAGIFDNFFETGGHSLKAMTLLTKIHKET
GIEIPLQFLFEHPTITALAEEADHRESKAFAVIEPAEKQEHYPLSLAQQRTYIVSQFEDA
GVGYNMPAAAILEGPLDIQKLERAFQGLIRRHESLRTSFVLENSTPRQKIHDSVDFNIEM
IERGGRSDEAIMASFVRTFDLAKAPLFRIGLLGLEENRHMLLFDMHHLISDGVSIGIMLE
ELARIYKGEQLPDLRLQYKDYAVWQSRQAAEGYKKDQAYWKEVFAGELPVLQLLSDYPRP
PVQSFEGDRVSIKLDAGVKDRLNRLAEQNGATLYMVMLSAYYTLLSKYTGQDDIIVGTPS
AGRNHSDTEGIIGMFVNTLAIRSEVKQNETFTQLISRVRKRVLDAFSHQDYPFEWLVEDL
NIPRDVSRHPLFDTMFSLQNATEGIPAVGDLSLSVQETNFKIAKFDLTVQARETDEGIEI
DVDYSTKLFKQSTADRLLTHFARLLEDAAADPEKPISEYKLLSEEEAASQIQQFNPGRTP
YPKDKTIVQLFEEQAANTPDHTALQYEGESLTYRELNERANRLARGILSLGAGEGRTAAV
LCERSMDMIVSILAVLKSGSAYVPIDPEHPIQRMQHFFRDSGAKVLLTQRKLKALAEEAE
FKGVIVLADEEESYHADARNLALPLDSAAMANLTYTSGTTGTPKGNIVTHANILRTVKET
NYLSITEQDTILGLSNYVFDAFMFDMFGSLLNGAKLVLIPKETVLDMARLSRVIERENIS
ILMITTALFHLLVDLNPACLSTLRKIMFGGERASVEHVRKALQTVGKGKLLHMYGPSEST
VFATYHPVDELEEHTLSVPIGKPVSNTEVYILDRTGHVQPAGIAGELCVSGEGLVKGYYN
RPELTEEKFVPHPFTSGERMYKTGDLARWLPNGDIEFIGRIDHQVKIRGQRIELGEIEHQ
LQTHDRVQESVVLAVDQGAGDKLLCAYYVGEGDISSQEMREHAAKDLPAYMVPAVFIQMD
ELPLTGNGKIDRRALPIPDANVSRGVSYVAPRNGTEQKVADIWAQVLQAEQVGAYDHFFD
IGGHSLAGMKMLALVHQELGVELSLKDLFQSPTVEGLAQVIASAEKGTAASISPAEKQDT
YPVSSPQKRMYVLQQLEDAQTSYNMPAVLRLTGELDVERLNSVMQQLMQRHEALRTTFEI
KDGETVQRIWEEAECEIAYFEAPEEETERIVSEFIKPFKIDQLPLFRIGLIKHSDTEHVL
LFDMHHIISDGASVGVLIEELSKLYDGETLEPLRIQYKDYAVWQKQFIQSELYKKQEEHW
LKELDGELPVLTLPTDYSRPAVQTFEGDRIAFSLEAGKADALRRLAKETNSTLYMVLLAS
YSAFLSKISGQDDIIVGSPVAGRSQADVSRVIGMFVNTLALRTYPKGEKTFADYLNEVKE
TALSAFDAQDYPLEDLIGNVQVQRDTSRNPLFDAVFSMQNANIKDLTMKGIQLEPHPFER
KTAKFDLTLTADETDGGLTFVLEYNTALFKQETIERWKQYWMELLDAVTGNPNQPLSSLS
LVTETEKQALLEAWKGKALSVPTDKTVHQLFEETVQCHKDRPAVTYNGQSWTYGELNAKA
NRLARILMDCGISPDDRVGILTKPSLEMSAAVLGVLKAGAAFVPIDPDYPDQRIEYILQD
SGAKLLLKQEGISVPDSYTGDVILLDGSRTILSLPLDENDEGNPETAVTAENLAYMIYTS
GTTGQPKGVMVEHHALVNLCFWHHDAFSMTVEDRSAKYAGFGFDASIWEMFPTWTIGAEL
HVIDEAIRLDIVRLNDYFETNGVTITFLPTQLAEQFMELENTSLRVLLTGGDKLKRAVKK
PYTLVNNYGPTENTVVATSTEIHPEEGSLSIGRAIANTRVYILGEGNQVQPEGVAGELCV
AGRGLARGYLNREDETAKRFVADPFVPGERMYRTGDLVKWTGGGIEYIGRIDQQVKVRGY
RIELSEIEVQLAQLSEVQDAAVTAVKDKGGNTAIAAYVTPETADIEALKSTLKETLPDYM
IPVFWVTLNELPVTANGKVDRKALPEPDIEAGSGEYKAPTTDMEELLAGIWQDVLGMSEV
GVTDNFFLLGGDSIKGIQMASRLNQHGWKLEMKDLFQHPTIEELTQYVERAEGKQADQGP
VEGEVILTPIQRWFFEKNFTNKHHWNQSVMLYAKKGFDPERVEKTLQALIEHHDALRMVY
REGQEDVIQYNRGLEAASAQLEVIQIEGQAADYEDRIEREAERLQSSIDLQEGGLLKAGL
FQAEDGDHLLLAIHHLVVDGVSWRILLEDFAAVYTQLEQGNEPVLPQKTHSFAEYAERLQ
DFANSKAFLKEKEYWRQLEEQAVAAKLPKDRESGDQRMKHTKTIEFSLTAEETEQLTTKV
HEAYHTEMNDILLTAFGLAMKEWTGQDRVSVHLEGHGREEIIEDLTISRTVGWFTSMYPM
VLDMKHADDLGYQLKQMKEDIRHVPNKGVGYGILRYLTAPEHKEDVAFSIQPDVSFNYLG
QFDEMSDAGLFTRSELPSGQSLSPETEKPNALDVVGYIENGKLTMSLAYHSLEFHEKTVQ
TFSDSFKAHLLRIIEHCLSQDGTELTPSDLGDDDLTLDELDKLMEIF
>WP_241457877.1_surfactin_non-ribosomal_peptide_synthetase_SrfAA_Bacillus_amyloliquefaciens
MEITFYPLTNAQKRIWYTEKFYPNTSISNLAGFGKLISEDGVQAHYVEKAIQEFVRRYES
MRIRLRLDDEGEPVQYVSEYRPLTIEHTDIRRAGCSADELSKWGREEAGKPLALYDQDLF
RFSVYTISENEVWFYVNVHHIISDGISMTILGNAITDIYLELSGGASEEQTEIPSFIEHV
LTEQEYVQSKRFKKDRDFWNGQFETVPELVSLKRSQADAGLDAKRFSQEIPHDLYGRIHS
FCEEHKVSVLSLFQSALITYLYKVTGRDDVVTGTFMGNRTNAKEKQMLGMFVSTVPVRTS
VDGGQSFLEFVKGRMKDLMKILRHQKYPYNLLVNDLRASKSSLSRLFTVALEYQVMQWQK
KENLSFLTDPIFSGSGTNDISIHVKERWDTGKLTIDFDYRSDIFKGEEIESVSERLITLI
EDAISSPDRIIDELTLLSESEKEQLLKRASGNPVNYRGEMTIPGLFEEKVKSLSDKSAVV
YEGRTLSYRTLHEQSGRIAGRLLKAGISADSPVAVLLGRSERVIAAILGILKAGGAYVPI
DPDFPADRIQYILEDSGAKAVLTEAGIQAPAADAERIDFDEAVQYETAADGVSTQSDRLA
YIIYTSGTTGRPKGVMIEHRQVHHLVQSLQQEIYQCGEQTLRMALLAPFHFDASVKQIFA
SLLLGQTLYIVPKTTVTNGSALLDYYRQNRIEATDGTPAHLQMMAAAGDVSGIELRHMLI
GGEGLSAAVAEQLMTLFHQSGRTPRLTNVYGPTETCVDASVHQMSADNGMNQQAAYVPIG
KPLGNARLYILDKHQRLQPDGTAGELYIAGDGVGRGYLNLPDLTAEKFLQDPFNGSGRMY
RTGDMARWLPDGTIEYIGREDDQVKVRGYRIELGEIETVLRKAPGAAQAVVLARPDQQGS
LDVCAYIVQEKGTEFHPAEYREYVSKHLPDYMVPAYFTKTDEIPLTPSGKADRKKLFALD
VQAVSSSEYAAPRNETEETLAVIWQEVLGMDKAGIYDHFFESGGHSLKAMTLLTKIHKQM
GVEIPLQYLFEHPTIAALADYAENRNEGPAFSAIEPAEKQASYPLSLAQQRTYIASQFED
AGVGYNMPAAAMIEGALDREKLERAFSALISRHEALRTSFQSEDGTPRQVIGEHVPFHIE
MIEARGRTNEQVMKDFVRRFDLSEAPLFRIGLQTLGHNRHMLLFDMHHLISDGVSISIML
KELADIYGGNQLPELRIQYKDYAVWQAERAKEGYKKERAYWKEVFSGELPVLQLLPDYPR
PQVQSFEGDRVSAKLPKMLRERLQKLAEKNGATLYMVLLSAYYTLLSKYSGQEDIIVGTP
SAGRNHSDTEGLIGMFVNTLALRSSVKQDQTFAGLLGHVRKQVLDAFSHQDYPFEWLTEE
LNVPRDMSRHPIFDTMFSLQNASDGIPEIGNLTLSLHETNFNIAKFDLTMQARETAEGIA
LDLDYCTKLFKRSTADRMLAHYVRLLESAAAQPDAKISEYDLLSEREALNQLQRFNPERT
AYPKEQTIVQIFEEQARKNPDRTALQFEGETLSYQQLNERANRLARHILSVGGGGKTAAV
LCERSMDMIVSIMAVLKAGSAYVPIDPEHPVQRIQHFFRDSGANVLLTQQSLKPLAEKAG
FQGVIVLADDEASYEKDSHNPALPFDSKTIANLTYTSGTTGTPKGNIVTHANILRTVKNT
NYLTVSEEDTVLGLSNYVFDAFMFDMFGSLLNGAKLVIVPKDTVLDMSRLSRVIKRENVS
ILMITTALFHLLVDMEPSCLTTLRKIMFGGERASVEHVKKALAAVGKGRLLHMYGPSEST
VFATYHPVDVIEEDTLSVPIGKPVSNTEVFIMNSAGRIQPAGIAGELCVSGEGLVEGYYN
RPELTEEKFVKHPFKEGERMYKTGDLARWLPNGDIEFIGRIDHQVKIRGQRIELGEIEHQ
LQSHDQIQECIVLAVDQGAGDKLLCAYVVGLREISSRELREHTAKDLPAYMIPSVFIQLD
ELPLTGNGKIDRRALPMPDVTAANAVSYTAPRNETEQKLADIWAEVLQMERVGVHDQFFE
IGGHSLAGMKLLALIQKTFGVQLTLKDLFTSPTAAGLAQLIEGAERKAAESIAPATERET
YPVSSPQKRMFVLQQLEGAETSYNMPSVLRLKGKLDAEKLKSVMKQLTERHEAFRTTFDI
KDGETVQRIWTEADINMEYYEASEEDAERIIQSFIRPFRLDQLPLVRTGLVKLAEHDHLL
LFDMHHIISDGASVGVLIDELSRLYGGETLEPLRIHYKDYAVWQQKFIQSEQYRKQEEHW
LRELDGELPVLTLPADYSRPAVQTFEGDKLVFSLTEEQTSALRSLAKQTDSTMYMVLLAS
YSAFLSKLSGQHDIIVGSPVAGRSHADLANVIGVFVNTLALRTYPEADKTFTDYLKEVKQ
TALHAFDAQDYPLEDLLQKVEVQRDTSRNPLFDAVFSMQNANAEDLVMEGIELKHHPFDR
KTAKFDLTMTAEDTDEGLTFVLEYNTALFKPETAETWKHYWLQLLEAAAENPAAKLSELS
LVNKTEKQALLNAWKGKTISVPRDKTVHRLFEETAARYANRPAAAYNGAKWTYGELNARA
NRIARILMDCGVTADERVGILTKPSLEMAAGVLGVLKAGAAFVPIDPDYPEERISYILQD
SGAKLLLTQEALGVPESYNGETILLDGSRSILSLPLDENDEANPQTETTADHLAYMIYTS
GTTGQPKGVMVEHHALVNLCFWHHDAFAMTADDKSAKYAGFGFDASIWEMFPTWTIGAEL
HVIDEAIRLDITRLNHYFEENGVTITFLPTQLAEQFMELENTSLRMLLVGGDKLKRAVKQ
PYTIINNYGPTENTVVATSGVINPEEGSLSIGRAIANTRVYILGDGDQVQPEGIAGELCV
AGRGLARGYLNREEETAKRFTADPFVPGERMYRTGDLVKWNAQCGIEYIGRIDQQVKVRG
YRIELSEIEVRLAQLADVHDAAVTAVEDKAGNTALCAYVAPQQDDIEALKSALKDTLPDY
MVPAFWVEMDELPVTANGKIDKKALPAPDIEAGSAAYKAPETEMETLLSDIWQEVLGLDQ
IGVSDNFFTLGGDSIKGIQMASRLNQHGYKLEMKDLFQHPTIEELVSYVERTEGKQADQG
PVEGEAALTPIQRWFFEKNFTDKHHWNQSVMLHAKDGFDPEITEKTLHVLTVHHDALRMI
YREQKPYYRGLEDASVELNVFELNGPAEDHEDRIEREADRLQSSISLETGHLLKAGLFRA
EDGDHLLLAIHHLVVDGVSWRILLEDFTSVYTQLKQGNEPALPPKTHSFAEFAERIKEYA
NTKAFLKEADYWRELEEKEVCTQLPKDRQSGDQRMRHTRTVSFSLTPEQTEQLTTNVHEA
YHTEMNDILLTALGLALKEWTGEDTIGVHLEGHGREDILDGLNITRTVGWFTSMYPMILE
MKHADDLSYQLKQMKEDIRHIPNKGVGYGILRYVTAPEHKENLSFEIDPDISFNYLGQFN
EMSDSGLFTRSGMPSGQSLSPDTEKPNALDIVGFIENGQMTMTFAYHSLEFHEKTIQSFS
DSFKGHLLKIIDHCLAQDGPELTPSDLGDDDLTLDELDKLMEIL
>WP_240849721.1_surfactin_non-ribosomal_peptide_synthetase_SrfAA_Bacillus_sp._1006-3
MEITFYPLTDAQKRIWYTEKFYPHTSISNLAGIGKLVSADAIDYVLVEQAIQEFIRRNDA
MRLRLRLDENGEPVQYISEYRPVDIKHTDTTEDPNAIEFISQWSREETKKPLPLYDCDLF
RFSLFTIKENEVWFYANVHHVISDGISMNILGNAIMHIYLELASGSETKEGISHSFIDHV
LSEQEYAQSKRFEKDKAFWNKQFESVPELVSLKRNASAGGSLDAERFSKDVPEALHQQIL
SFCEANKVSVLSVFQSLLAAYLYRVSGQNDVVTGTFMGNRTNAKEKQMLGMFVSTVPLRT
NIDGGQAFSEFVKDRMKDLMKTLRHQKYPYNLLINDLRETKSSLTKLFTVSLEYQVMQWQ
KEEDLAFLTEPIFSGSGLNDVSIHVKDRWDTGKLTIDFDYRTDLFSREEINMICERMITM
LENALTHPEHTIDELTLISDAEKEKLLARAGGKSVSYRKDMTIPELFQEKAELLSDHPAV
VFEDRTLSYRTLHEQSARIANVLKQKGVGPDSPVAVLIERSERMITAIMGILKAGGAYVP
IDPGFPAERIQYILEDCGADFILTESKVAAPEADAELIDLDQAIEEGAEESLNADVNARN
LAYIIYTSGTTGRPKGVMIEHRQVHHLVESLQQTIYQSGSQTLRMALLAPFHFDASVKQI
FASLLLGQTLYIVPKKTVTNGAALTAYYRKNSIEATDGTPAHLQMLAAAGDFEGLKLKHM
LIGGEGLSSVVADKLLKLFKEAGTAPRLTNVYGPTETCVDASVHPVIPENAVQSAYVPIG
KALGNNRLYILDQKGRLQPEGVAGELYIAGDGVGRGYLHLPELTEEKFLQDPFVPGDRMY
RTGDVVRWLPDGTIEYLGREDDQVKVRGYRIELGEIEAVIQQAPDVAKAVVLARPDEQGN
LEVCAYVVQKPGSEFAPAGLREHAARQLPDYMVPAYFTEVTEIPLTPSGKVDRRKLFALE
VKAVSGTAYTAPRNETEKAIAAIWQDVLNVEKAGIFDNFFETGGHSLKAMTLLTKIHKET
GIEIPLQFLFEHPTIAALAEEADHRESKAFAVIEPAEKQEHYPLSLAQQRTYIVSQFEDA
GVGYNMPAAAILEGPLDIQKLERAFQGLIRRHESLRTSFVLENSTPRQNIHDSVDFNIEM
IERGGRSDEAIMASFVRTFDLAKAPLFRIGLLGLEENRHMLLFDMHHLISDGVSIGIMLE
ELARIYKGEQLPELRLQYKDYAVWQSRQAAEGYKKDQAYWKEVFAGELPVLQLLSDYPRP
PVQSFEGDRVSIKLDAGVKDRLNRLAEQNGATLYMVMLSAYYTLLSKYTGQDDIIVGTPS
AGRNHSDTEGIIGMFVNTLAIRSEVKQDETFTQLISRVRKRVLNAFSHQDYPFEWLVEDL
NIPRDVSRHPLFDTMFSLQNATEGIPAVGDLSLSVHETNFKIAKFDLTVQARETDEGIEL
DLDYSTKLFKQSTANRLLTHFARLLEDAAADPEKPISEYKLLSEEEAASQIQQFNPGRTP
YPKDKTIVQLFEEQAANTPDHTALQYEGESLTYRELNERANRLARGILSLGAGEGRTAAV
LCERSIDMIVSILAVLKSGSAYVPIDPEHPIQRMQHFFRDSGAKVLLTQRKLKALAEEAE
FKGVIVLADEEESYHADARNLALPLDSAAMANLTYTSGTTGTPKGNIVTHANILRTVKET
NYLSITEQDTILGLSNYVFDAFMFDMFGSLLNGAKLVLIPKETVLDMARLSRVIERENIS
ILMITTALFHLLVDLNPACLSTLRKIMFGGERASVEHVRKALQTVGKGKLLHMYGPSEST
VFATYHPVDELEEHTLSVPIGKPVSNTEVYILDRTGHVQPAGIAGELCVSGEGLVKGYYN
RPELTEEKFVPHPFTSGERMYKTGDLARWLPNGDIEFIGRIDHQVKIRGQRIELGEIEHQ
LQTHDRVQESVVLAVDQGAGDKLLCAYYVGEGDISSQEMREHAAKDLPAYMVPAVFIQMD
ELPLTGNGKIDRRALPIPDANVSRGVSYVAPRNGTEQKVADIWAQVLQAEQVGAYDHFFD
IGGHSLAGMKMLALVHQELGVELSLKDLFQSPTVEGLAQVIASAEKGTAASISPAEKQDT
YPVSSPQKRMYVLQQLEDAQTSYNMPAVLRLTGELDVERLNSVMQQLMQRHEALRTTFEI
KDGETVQRIWEKAECEIAYFEAPEEEIERIVSEFIKPFKIDQLPLFRIGLIKHSDTEHVL
LFDMHHIISDGASVGVLIEELSKLYDGETLEPLRIQYKDYAVWQQQFIQSELYKKQEEHW
LKELDGELPVLTLPTDYSRPAVQTFEGDRIAFSLEAGKADALRRLAKETDSTLYMVLLAS
YSAFLSKLSGQDDIIVGSPVAGRSQADVSRVIGMFVNTLALRTYPKGEKTFADYLNEVKE
TALSAFDAQDYPLEDLIGNVQVQRDTSRNPLFDAVFSMQNANIKDLTMKGIQLEPHPFER
KTAKFDLTLTADETDGGLTFVLEYNTALFKQETIERWKQYWMELLDAVTGNPNQPLSSLS
LVTETEKQALLEAWKGKALSVPTDKTVHQLFEETVQCHKDRPAVTYNGQSWTYGELNAKA
NRLARILMDCGISPDDRVGILTKPSLEMSAAVLGVLKAGAAFVPIDPDYPDQRIEYILQD
SGAKLLLKQEGISVPDSYTGDVILLDGSRTILSLPLDENDEGNPETAVTAENLAYMIYTS
GTTGQPKGVMVEHHALVNLCFWHHDAFSMTAEDRSAKYAGFGFDASIWEMFPTWTIGAEL
HVIDEAIRLDIVRLNDYFETNGVTITFLPTQLAEQFMELENTSLRVLLTGGDKLKRAVKK
PYTLVNNYGPTENTVVATSAEIHPEEGSLSIGRAIANTRVYILGEGNQVQPEGVAGELCV
AGRGLARGYLNREDETAKRFVADPFVPGERMYRTGDLVKWTGGGIEYIGRIDQQVKVRGY
RIELSEIEVQLAQLSEVQDAAVTAVKDKGGNTAIAAYVTPETADIEALKSALKETLPDYM
IPAFWVTLNELPVTANGKVDRKALPEPDIEAGSGEYKAPTTDMEELLAGIWQDVLGMSEV
GVTDNFFSLGGDSIKGIQMASRLNQHGWKLEMKDLFQHPTIEELTQYVERAEGKQADQGP
VEGEVILTPIQRWFFEKNFTNKHHWNQSVMLHAAKGFDPERVEKTLQALIEHHDALRMVY
REENGDIVQAYKPIGESKVSFEIVDLYGSDEEMLRSQIKILANKLQSSLDLRTGPLLKAE
QYRTEAGDHLLIAVHHLVVDGVSWRILLEDFASGYMQAEKEESLVFPQKTNSFKDWAEEL
AAFSQSAHLLQQAEYWSQIAAEQVSPLPKDCETEQRIVKDTSSVLCELTEEDTKHLLTDV
HQPYGTEINDILLSALGLTMKEWTKGAKIGINLEGHGREDIIPNVNISRTVGWFTAQYPV
VLDISDADASAVIKTVKENLRRIPDKGVGYGILRYFTETAETKGFTPEISFNYLGQFDSE
VKTDFFEPSAFDMGRQVSGESEALYALSFSGMIRNGRFVLSCSYNEKEFERATIEERMER
FKENLLMLIRHCTEKEDKEFTPSDFSAEDLEMDEMGDIFDMLEENLK
>WP_240680142.1_surfactin_non-ribosomal_peptide_synthetase_SrfAA_Bacillus_amyloliquefaciens
MEITFYPLTNAQKRIWYTEKFYPNTSISNLAGFGKLISEDGVQAHYVEKAIQEFVRRYES
MRIRLRLDDEGEPVQYVSEYRPLSIGHTDIRQAGCSADELSKWGREEAGKPLALYDQDLF
RFSVHTISENEVWFYANVHHIISDGISMTILGNAITDIYLELSGGTSEEQTEIPSFIEHV
LTEQEYVQSKRFKKDRDFWNGQFETVPELVSLKRSQADAGLNAKRFSQEIPHDLYGRIHS
FCEEHKVSVLSLFQSALITYLYKVTGRDDVVTGTFMGNRTNAKEKQMLGMFVSTVPVRTS
VDGGQSFLEFVKGRMKDLMKILRHQKYPYNLLVNDLRASKSSLSRLFTVALEYQVMQWQK
KENLSFLTDPIFSGSGTNDISIHVKERWDTGKLTIDFDYRSDIFKGEEIESVSERLITLI
EDAISSPDRIIDELTLLSESEKERLLKRASGNPVNYRKEMTIPGLFEEKVKSLSDKPAVV
YEGRTLSYRTLHEQSGRIAGRLLQAGISADSPVAVLLGRSERVIAAILGILKAGGAYVPI
DPDFPADRIQYILEDSGAKAVLTEAGIQALAADAERIDFDEAVQYETVADGVSTQSDRLA
YIIYTSGTTGRPKGVMIEHRQVHHLVQSLQQEIYQCGEQTLRMALLAPFHFDASVKQIFA
SLLLGQTLYIVPKTTVTNGSALLDYYRQNRIEATDGTPAHLQMMVAAGDVSGIELSHMLI
GGEGLSAAVAEQLMTLFHQSGRAPRLTNVYGPTETCVDASVHQVSADNGMNQQAAYVPIG
KPLGNARLYILDKHQRLQPDGTAGELYIAGDGVGRGYLNLPDLTAEKFLQDPFNGSGRMY
RTGDMARWLPDGTIEYIGREDDQVKVRGYRIELGEIETVLRKAPGAAQAVVLARPDQQGS
LDVCAYIVQEKGTEFHPAEYREYVSKHLPDYMVPAYFTKTDEIPLTPSGKADRKKLFALD
VQAVSSSEYAAPRNETEEMLTVIWQEVLGMDKAGIYDHFFESGGHSLKAMTLLTKIHKQM
GVEIPLQYLFEHPTIAALADYAENRNEGPAFNAIEPAEKQASYPLSLAQQRTYIASQFED
AGVGYNMPAAAMIEGVLDREKLERAFSALISRHEALRTSFQSEDGTPRQVIGEHVPFHIE
MIEARGRTNEQVMKDFVRRFDLSEAPLFRIGLQTLGHNRHLLLFDMHHLISDGVSISIML
KELADIYGGNQLPELRIQYKDYAVWQAERAKEGYKKERAYWKEVFSGELPVLQLLPDYPR
PQVQSFEGDRVSAKLPKMLRERLQNLAEKNGATLYMVLLSAYYTLLSKYSGQEDIIVGTP
SAGRNHSDTEGLIGMFVNTLALRSSVKQDQTFAGLLGHVRKQVLDAFSHQDYPFEWLTEE
LNVPRDMSRHPIFDTMFSLQNASDGIPEIGNLTLSLHETNFNIAKFDLTMQARETAEGLA
LDLDYCTKLFKRSTADRMLAHYVRLLERAAAQPDAKISEYDLLSEREALTQLQRFNPERT
VYPKDQTIVQIFEEQARKNPGRTALQFEGETLSYQQLNERANRLARHILSVGGGGKTAAV
LCERSMDMIVSIMAVLKAGSAYVPIDPEHPVQRIQHFFRDSGANVLLTQQSLKPLAEKAG
FQGVIVLADDEASYEKDSRNPALPFDSKTIANLTYTSGTTGTPKGNIVTHANILRTVKNT
NYLTVSEEDTVLGLSNYVFDAFMFDMFGSLLNGAKLVIVPKDTVLDMSRLSRVIKRENVS
ILMITTALFHLLVDMEPSCLTTLRKIMFGGERASVEHVKKALAAVGKGRLLHMYGPSEST
VFATYHPVDVIEEDTLSVPIGKPVSNTEVFIMNSAGRIQPAGIAGELCVSGEGLVEGYYN
RPELTEEKFVRHPFKEGERMYKTGDLARWLPNGDIEFIGRIDHQVKIRGQRIELGEIEHQ
LQSHDQIQECIVLAVDQGAGDKLLCAYVVGLREISSRELREHTAKDLPAYMIPSVFIQLD
ELPLTGNGKIDRRALPMPDVTAANAVAYTAPRNETEQKLADIWAEVLQMERVGVHDQFFE
IGGHSLAGMKLLALIQKTFGVQLTLKDLFTSPTAAGLAQLIEGAERKAAESITPAAEQET
YPVSSPQKRMFVLQQLEGAETSYNMPSVLRLKGKLDAEKLKSVMKQLTERHEAFRTTFDI
KDGETVQRIWAEADIDMEYYEASEEDAERIIQSFIRPFRLDQLPLVRTGLVKLAEHDHLL
LFDMHHIISDGASVGVLIDELSRLYGGETLEPLRIHYKDYAVWQQKFIQSEQYRKQEEHW
LRELDGELPVLTLPADYSRPAVQTFEGDKLVFSLTKEQTSALRSLAKQTDSTMYMVLLAS
YSAFLSKLSGQHDIIVGSPVAGRSHADLANVIGVFVNTLALRTYPEADKTFTDYLKEVKQ
TALHAFDAQDYPLEDLLQKVEVQRDTSRNPLFDAVFSMQNANAENLVMEGIELKHHPFDR
KTAKFDLTMTAEDTDEGLTFVLEYNTALFKPETAETWKHYWLQLLEAAAENPAAKLSELS
LVNKTEKQALLNAWKGKTLSVPRDKTVHRLFEETAARYANRPAAAYNGAKWTYGELNARA
NRIARILMDCGVTADERVGILTKPSLEMAAGVLGVLKAGAAFVPIDPDYPEERISYILLD
SGAKLLLTQEALDVPDSYNGETILLDGGRSILSLPLDENDEANPQTETTADHLAYMIYTS
GTTGQPKGVMVEHHALVNLCFWHHDAFAMTADDKSAKYAGFGFDASIWEMFPTWTIGAEL
HVIDEAIRLDITRLNHYFEEHGVTITFLPTQLAEQFMELENTSLRMLLVGGDKLKRAVKQ
PYTIVNNYGPTENTVVATSGVINPEEGSLSIGRAIANTRVYILGDGDQVQPEGIAGELCV
AGRGLARGYLNREEETAKRFTADPFVPGERMYRTGDLVKWNAQCGIEYIGRIDQQVKVRG
YRIELSEIEVRLAQLADVHDAAVTAVEDKAGNTALCAYVAPQQDDIEALKAALKDTLPDY
MVPAFWVEMDELPVTANGKIDKKALPAPDIEAGSAVYKAPETEMETLLSDIWQEVLGLDQ
IGVSDNFFTLGGDSIKGIQMASRLNQHGYKLEMKDLFQHPTIEELVSYVERTEGKQADQG
PVEGEAELTPIQRWFFEKNFTDKHHWNQSVMLHAKDGFDPEITEKTLHVLTVHHDALRMI
YREQKPYYRGLEDVSVELNVFELNGPAEDHEDRIEREADRLQSSISLEIGHLLKAGLFQA
EDGDHLLLAIHHLVVDGVSWRILLEDFTSVYTQLKQGNEPALPPKTHSFAEFAERIKEYA
NTKAFLKEADYWRELEEKEVCTQLPKDRQSGDQRMKHTRTVSFSLTPEQTEQLTTNVHEA
YHTEMNDILLTALGLALKEWTGEDTIGVHLEGHGREDILDGLNITRTVGWFTSMYPMILE
MKHADDLSYQLKQMKEDIRHIPNKGVGYGILRYVTAPEHKENLSFEIDPDISFNYLGQFN
EMSDSGLFTRSGMPSGQSLSPDTEKPNALDIVGFIENGQMTMTFAYHSLEFHEKTIQSFS
DSFKGHLLKIIDHCLAQDGPELTPSDLGDDDLTLDELDKLMEIL
>WP_240679926.1_surfactin_non-ribosomal_peptide_synthetase_SrfAA_Bacillus_velezensis
MEITFYPLTNAQKRIWYTEKFYPNTSISNLAGFGKLISDDGVQAHYVEKAIQEFVRRYES
MRIRLRLDDEGEPVQYVSEYRPLTIEHTDIRQAGCSADELSKWGREEAGKPLALYDQDLF
RFSVYTISENEVWFYVNVHHIISDGISMTILGNAITDIYLELSGGASMEQTEIPSFIEHV
LTEQEYVQSKRFKKDRDFWNGQFETVPELVSLKRSRADAGLDAKRFSQEIPHDLYGRIHS
FCEEHKVSVLSLFQSALITYLYKVTGRDDVVTGTFMGNRTNAKEKQMLGMFVSTVPVRTS
VDGGQSFLEFVKGRMKDLMKILRHQKYPYNLLVNDLRASKSSLSRLFTVALEYQVMQWQK
KENLSFLTDPIFSGSGTNDISIHVKERWDTGKLTIDFDYRSDIFKGEEIVSVSERLITLI
EDAISSPDRIIDELTLLSESEKERLLTRASGNPVNYRGEMTIPGLFEEKVKSLSDKPAVV
YEGRTLSYRTLHEQSGRIAGRLLNAGISADSTVAVLLGRSERVIAAILGILKAGGAYVPI
DPDFPADRIQYILEDSGAKAVLTEAGIQAPAADAERIDFDEAVQFETAADGVSTQSDRLA
YIIYTSGTTGRPKGVMIEHRQVHHLVQSLQQEIYQCGEQTLRMALLAPFHFDASVKQIFA
SLLLGQTLYIVPKTTVTNGSALLDYYRQNRIEATDGTPAHLQMMVAAGDVSGIELRHMLI
GGEGLSAAVAEQLMNLFHQSGRAPRLTNVYGPTETCVDASVHQVSADNGMNQQAAYVPIG
KPLGNARLYILDKHQRLQPDGTAGELYIAGDGVGRGYLNLPDLTAEKFLQDPFNGSGRMY
RTGDMARWLPDGTIEYIGREDDQVKVRGYRIELGEIETVLRKAPGAAQAVVLARPDQQGS
LDVCAYIVQEKGTEFHPAEYREYVSKHLPDYMVPAYFTKTDEIPLTPSGKADRKKLFALD
VQAVSSSEYAAPRNETEETLTVIWREVLGMDKAGIYDHFFESGGHSLKAMTLLTKIHKQM
GVEIPLQYLFEHPTIAALADYAENRNEGPVFRAIEPAEKQASYPLSLAQQRTYIASQFED
AGVGYNMPAAAMIEGALDLEKLERAFSALISRHEALRTSFQSEDGTPRQVVHEHVPFHIE
MIEARGRTNEQVMKDFVRRFDLSEAPLFRIGLQTLGHNRHMLLFDMHHLISDGVSISIML
KELADIYGGNQLPELRIQYKDYAVWQAERAKEGYKKERAYWKEVFSGELPVLQLLPDYPR
PQVQSFEGDRVSAKLPKMLRERLQKLAEKNGATLYMVLLSAYYTLLSKYSGQEDIIVGTP
SAGRNHSDTEGLIGMFVNTLALRSSVKQDQTFAGLLGHVRKQVLDAFSHQDYPFEWLTEE
LNVPRDMSRHPIFDTMFSLQNASDGIPEIGNLTLSLHETNFNIAKFDLTMQARETAEGIA
LDLDYCTKLFKRSTADRMLAHYVRLLESAAAQPDAKISEYDLLSEREALNQLQRFNPERT
AYPKEQTIVQIFEEQARKNPDRTALQFEGETLSYQQLNERANRLARHILSVGGGGKTAAV
LCERSMDMIVSIMAVLKAGSAYVPIDPEHPVQRIQHFFRDSGAKVLLTQQSLKPLAEKAG
FQGVIVLADDEASYEKDSRNPALPFDSKTIANLTYTSGTTGTPKGNIVTHANILRTVKNT
NYLTVSEEDTVLGLSNYVFDAFMFDMFGSLLNGAKLVIVPKDTVLDMSRLSRVIKRENVS
ILMITTALFHLLVDMEPSCLTTLRKIMFGGERASVEHVKKALAAVGKGRLLHMYGPSEST
VFATYHPVDVIEEDTLSVPIGKPVSNTEVFIMNSAGRIQPAGIAGELCVSGEGLVEGYYN
RPELTEEKFVKHPFKEGERMYKTGDLARWLPNGDIEFIGRIDHQVKIRGQRIELGEIEHQ
LQSHDQIQECIVLAVDQGAGDKLLCAYFVGLREISSRELREHTAKDLPAYMIPSVFIQLD
ELPLTGNGKIDRRALPMPDVTAANAVSYTAPRNETEQKLADIWAEVLQMERVGVHDQFFE
IGGHSLAGMKLLALIQKTFGVQLTLKDLFTSPTAAGLAQLIEGAERKAAESIAPAAERET
YPVSSPQKRMFVLQQLEGAETSYNMPSVLRLKGKLDAEKLKSVMKQLTERHEAFRTTFDI
KDGETVQRIWAEAYIDMEYYEASEEDAERIIQSFIRPFRLDQLPLVRTGLVKLAEHDHLL
LFDMHHIISDGASVGVLIDELSRLYGGETLEPLRIHYKDYAVWQQKFIQSEQYRKQEEHW
LRELDGELPVLTLPADYSRPAVQTFEGDKLVFSLTEEQTSALRSLAKQTDSTMYMVLLAS
YSAFLSKLSGQHDIIVGSPVAGRSHADLANVIGVFVNTLALRTYPEADKTFTDYLKEVKQ
TALHAFDAQDYPLEDLLQKVEVQRDTSRNPLFDAVFSMQNANAEDLVMEGIELKHHPFDR
KTAKFDLTLTAEDTDEGLTFVLEYNTALFKPETAETWKHYWLQLLKAATENPAAKLSELS
LVNETEKQALLDAWKGKTLSVPRDKTVHRLFEETAARYANRPAAAYNGAKWTYGELNARA
NRIARILIDCGVTADERVGILTKPSLEMAAGVLGVLKAGAAFVPIDPDYPQERISYILQD
SSAKLLLTQEALDVPDGYTGDTILLDGGHSILSLPLDENDEANPQTETTADHLAYMIYTS
GTTGQPKGVMVEHHALVNLCFWHHDAFAMTADDKSAKYAGFGFDASIWEMFPTWTIGAEL
HVIDEAIRLDITRLNHYFEEHGVTITFLPTQLAEQFMELENTSLRMLLVGGDKLKRAVKQ
PYTIVNNYGPTENTVVATSGVINPEEGSLSIGRAIANTRAYILGDGDQVQPEGIAGELCV
AGRGLARGYLNREEETAKRFTADPFVPGERMYRTGDLVKWNAQSGIEYIGRIDQQVKVRG
YRIELSEIEVRLAQLADVHDAAVTAVEDKAGNAALCAYVAPRQDDIEALKAALKDTLPDY
MVPAFWVEMDELPVTANGKIDKKALPEPDIEAGSAAYKAPETEMETLLSDIWEEVLGLDQ
IGVSDNFFTLGGDSIKGIQMASRLNQHGYKLEMKDLFQHPTIEELVSYVERTEGKQADQG
PVEGEAELTPIQRWFFEKNFTDKHHWNQSVMLHAKDGFDPEITEKTLHVLTVHHDALRMI
YREQKPYYRGLEDASVELNVFELNGPAEDHEDRIEREADRLQSSISLETGHLLKAGLFRA
EDGDHLLLAIHHLVVDGVSWRILLEDFTSVYTQLKQGNEPALPPKTHSFAEFAERIKEYA
NTKAFLKEADYWRELEEKEVCTQLPKDRQSGDQRMRHTRTVSFSLTPEQTEQLTTNVHEA
YHTEMNDILLTALGLALKEWTGEDTIGVHLEGHGREDILDGLNITRTVGWFTSMYPMILE
MKHADDLSYQLKQMKEDIRHIPNKGVGYGILRYVTAPEHKENLSFEIDPDISFNYLGQFN
EMSDSGLFTRSGMPSGQSLSPDTEKPNALDIVGFIENGQMTMTFAYHSLEFHEKTIQSFS
DSFKGHLLKIIDHCLAQDGSELTPSDLGDDDLTLDELDKLMEIL
>WP_239819350.1_surfactin_non-ribosomal_peptide_synthetase_SrfAA_Bacillus_velezensis
MEITFYPLTNAQKRIWYTEKFYPNTSISNLAGFGKLISDDGVQAHYVEKAIQEFVRRYES
MRIRLRLDDEGEPVQYVSEYRPLTIEHTDIRQAGCSAEELSKWGRDEAGKPLALYDQDLF
RFSVYTISENEVWFYVNVHHIISDGISMTILGNAITDIYLELSGGASMEQTEIPSFIEHV
LTEQEYVQSKRFKKDRDFWNGQFETVPELVSLKRSRTDAGLDAKRFSQEIPHDLYGRIHS
FCEEHKVSVLSLFQSALITYLYKVTGRDDVVTGTFMGNRTNAKEKQMLGMFVSTVPVRTS
VDGGQSFLEFVKGRMKDLMKILRHQKYPYNLLVNDLRASKSSLSRLFTVALEYQVMQWQK
KENLSFLTDPIFSGSGTNDISIHVKERWDTGKLTIDFDYRSDIFKGEEIVSVSERLITLI
EDAISSPDRIIDELTLLSESEKERLLTRASGNPVNYRGEMTIPGLFEEKVKSLSDKPAVV
YEGRTLSYRTLHEQSGRIAGRLLNAGISADSPVAVLLGRSERVIAAILGILKAGGAYVPI
DPDFPADRIQYILEDSGAKAVLTEAGIQAPAADAERIDFDEAVQFETAADGVSTQSDRLA
YIIYTSGTTGRPKGVMIEHRQVHHLVQSLQQEIYQCGEQTLRMALLAPFHFDASVKQIFA
SLLLGQTLYIVPKTTVTNGSALLDYYRQNRIEATDGTPAHLQMMVAAGDVSGIEVRHMLI
GGEGLSAAVAEQLMNLFHQSGRAPRLTNVYGPTETCVDASVHQVSADNGMNQQAAYVPIG
KPLGNARLYILDKHQRLQPDGTAGELYIAGDGVGRGYLNLPDLTAEKFLQDPFNGSGRMY
RTGDMARWLPDGTIEYIGREDDQVKVRGYRIELGEIETVLRKAPGAAQAVVLARPDQQGS
LDVCAYIVQEKGTEFHPAEYREYVSKHLPDYMVPAYFTKTDEIPLTPSGKADRKKLFALD
VQAVSSSEYAAPRNETEETLTVIWQEVLGMDKAGIYDHFFESGGHSLKAMTLLTKIHKQM
GVEIPLQYLFEHPTIAALADYAENRNEGPAFRAIEPAEKQASYPLSLAQQRTYIASQFED
AGVGYNMPAAAVIEGALDLEKLERAFSALISRHEALRTSFQSEDGTPRQVVHEHVPFHIE
MLEARGRTNEQVMKDFVRRFDLSEAPLFRIGLQTLGHNRHMLLFDMHHLISDGVSISIML
KELADIYGGNQLPELRIQYKDYAVWQAERAKEGYKKERAYWKEVFSGELPVLQLLPDYPR
PQVQSFEGDRVSAKLPKMLRERLQKLAEKNGATLYMVLLSAYYTLLSKYSGQEDIIVGTP
SAGRNHSDTEGLIGMFVNTLALRSSVKQDQTFAGLLGHVRKQVLDAFSHQDYPFEWLTEE
LNVPRDMSRHPIFDTMFSLQNASDGIPEIGNLTLSLHETNFNIAKFDLTMQARETAEGIA
LDLDYCTKLFKRSTADRMLAHYVRLLESAAAQPDAKISEYDLLSEREALNQLQRFNPERT
AYPKEQTIVQIFEEQARKNPDRTALQFEGETLSYQQLNERANRLARHILSVGGGGKTAAV
LCERSMDMIVSIMAVLKAGSAYVPIDPEHPVQRIQHFFRDSGANVLLTQQSLKPLAEKAG
FQGVIVLADDEASYEKDSRNPALPFDSKTIANLTYTSGTTGTPKGNIVTHANILRTVKNT
NYLTVSEEDTVLGLSNYVFDAFMFDMFGSLLNGAKLVIVPKDTVLDMSRLSRVIKRENVS
ILMITTALFHLLVDMEPSCLTTLRKIMFGGERASVEHVKKALAAVGKGKLLHMYGPSEST
VFATYHPVDVIEEDTLSVPIGKPVSNTEVFIMNSAGRIQPAGIAGELCVSGEGLVEGYYN
RPELTEEKFVKHPFKEGERMYKTGDLARWLPNGDIEFIGRIDHQVKIRGQRIELGEIEHQ
LQSHDQIQECIVLAVDQGAGDKLLCAYFVGLREISSRELREHTAKDLPAYMIPSVFIQLD
ELPLTGNGKIDRRALPMPDVTAANAVSYTAPRNETEQKLADIWAEVLQMERVGVHDQFFE
IGGHSLAGMKLLALIQKTFGVQLTLKDLFTSPTAAGLAQLIEGAERKAAESIAPAAERET
YPVSSPQKRMFVLQQLEGAETSYNMPSVLRLKGKLDAEKLKSVMKQLTERHEAFRTTFDI
KDGETVQRIWAEAYIDMEYYEASEEDAERIIQSFIRPFRLDQLPLVRTGLVKLAEHDHLL
LFDMHHIISDGASVGVLIDELSRLYGGETLEPLRIHYKDYAVWQQKFIQSEQYRKQEEHW
LRELDGELPVLTLPADYSRPAVQTFEGDKLVFSLTEEQTSALRSLAKQTDSTMYMVLLAS
YSAFLSKLSGQHDIIVGSPVAGRSHADLANVIGVFVNTLALRTYPEADKTFTDYLKEVKQ
TALHAFDAQDYPLEDLLQKVEVQRDTSRNPLFDAVFSMQNANAEDLVMEGIELKHHPFDR
KTAKFDLTMTAEDTDEGLTFVLEYNTALFKPETAETWKHYWLQLLKAATENPAAKLSELS
LVNETEKQALLNAWKGKTISVPQDKTVHRLFEETAARYANRPAAAYNGAKWTYGELNARA
NRIARILIDCGVTADERVGILTKPSLEMAAGVLGVLKAGAAFVPIDPDYPQERISYILQD
SGAKLLLTQEALDVPDGYTGDTILLDGGRSILSLPLDENDEANPQTETTADQLAYMIYTS
GTTGQPKGVMVEHHALVNLCFWHHDAFAMTADDKSAKYAGFGFDASIWEMFPTWTIGAEL
HVIDEAIRLDITRLNHYFEEHGVTITFLPTQLAEQFMELENTSLRMLLVGGDKLKRAVKQ
PYTIVNNYGPTENTVVATSGVINPEEGSLSIGRAIANTRAYILGDGDQVQPEGIAGELCV
AGRGLARGYLNREEETAKRFTADPFVPGERMYRTGDLVKWNAQSGIEYIGRIDQQVKVRG
YRIELSEIEVRLAQLADVHDAAVTAVEDKAGNTALCAYVAPRQDDIEALKAALKDTLPDY
MVPAFWVEMDELPVTANGKIDKKALPEPDIEAGSAAYKAPETEMETLLSDIWEEVLGLDQ
IGVSDNFFTLGGDSIKGIQMASRLNQHGYKLEMKDLFQHPTIEELVSYVERTEGKQADQG
PVEGEAELTPIQRWFFEKNFTDKHHWNQSVMLHAKDGFDPEITEKTLHVLTVHHDALRMI
YREQKPYYRGLEDASVELNVFELNGPAEDHEDRIEREADRLQSSISLETGHLLKAGLFRA
EDGDHLLLAIHHLVVDGVSWRILLEDFTSVYTQLKQGNEPALPPKTHSFAEFAERIKEYA
NTKAFLKEADYWRGLEEKEVCTQLPKDRQSGDQRMRHTRTVSFSLTPEQTEQLTTNVHEA
YHTEMNDILLTALGLALKEWTGEDTIGVHLEGHGREDILDGLNITRTVGWFTSMYPMILE
MKHADDLSYQLKQMKEDIRHIPNKGVGYGILRYVTAPEHKEGLSFEIDPDISFNYLGQFN
EMSDSGLFTRSGMPSGQSLSPDTEKPNALDIVGFIENGQMTMTFAYHSLEFHEKTIQSFS
DSFKGHLLKIIDHCLAQDGPELTPSDLGDDDLTLDELDKLMEIL
>WP_239808607.1_surfactin_non-ribosomal_peptide_synthetase_SrfAA_Bacillus_velezensis
MEITFYPLTNAQKRIWYTEKFYPNTSISNLAGFGKLISDDGVQAHYVEKAIQEFVRRYES
MRIRLRLDDEGEPVQYVSEYRPLTIEHTDIRQAGCSAEELSKWGRDEASKPLALYDQDLF
RFSVYTISENEVWFYVNVHHVISDGISMTILGNAITDIYLELSGGASMEQTEIPSFIEHV
LTEQEYVQSKRFKKDRDFWNGQFETVPELVSLKRSQADAGLDAKRFSQEIPHDLYGRIHS
FCEEHKVSVLSLFQSALITYLYKVTGRDDVVTGTFMGNRTNAKEKQMLGMFVSTVPVRTS
VDGGQSFLEFVKGRMKDLMKILRHQKYPYNLLVNDLRASKSSLSRLFTVALEYQVMQWQK
KENLSFLTDPIFSGSGTNDISIHVKERWDTGKLTIDFDYRSDIFKGEEIVSVSERLITLI
EDAISSPDRIIDELTLLSESEKERLLTRASGNPVNYRGEMTIPGLFEEKVKSLSDKPAVV
YEGRTLSYRTLHEQSGRIAGRLLNAGISADSPVAVLLGRSERVIAAILGILKAGGAYVPI
DPDFPADRIQYILEDSGAKAVLTEAGIQTPVSDAERIDFDEAVQFETAADGVSTQSDRLA
YIIYTSGTTGRPKGVMIEHRQVHHLVQSLQQEIYQCGEQTLRMALLAPFHFDASVKQIFA
SLLLGQTLYIVPKTTVTNGSALLDYYRQNRIEATDGTPAHLQMMVAAGDVSGIELRHMLI
GGEGLSAAVAEQLMNLFHQSGRAPRLTNVYGPTETCVDASVHQVSADNGMNQQAAYVPIG
KPLGNARLYILDKHQRLQPDGTAGELYIAGDGVGRGYLNLPDLTAEKFLQDPFNGSGRMY
RTGDMARWLPDGTIEYIGREDDQVKVRGYRIELGEIETVLRKAPGAAQAVVLARPDQQGS
LDVCAYIVQEKGTEFHPAEYREYVSKHLPDYMVPAYFTKTDEIPLTPSGKADRKKLFALD
VQAVSSSEYAAPRNETEDTLTVIWQEVLGMDKAGIYDHFFESGGHSLKAMTLLTKIHKQM
GVEIPLQYLFEHPTIAALADYAENRNEGPAFRAIEPAEKQASYPLSLAQQRTYIASQFED
AGVGYNMPAAAVIEGALDLEKLERAFSALISRHEALRTSFQSEDGTPRQVVHEHVPFHIE
MLEARGRTNEQVMKDFVRRFDLSEAPLFRIGLQTLGHNRHMLLFDMHHLISDGVSISIML
KELADIYGGNQLPELRIQYKDYAVWQAERAKEGYKKERAYWKEVFSGELPVLQLLPDYPR
PQVQSFEGDRVSAKLPKMLRERLQKLAEKNGATLYMVLLSAYYTLLSKYSGQEDIIVGTP
SAGRNHSDTEGLIGMFVNTLALRSSVKQDQTFAGLLGHVRKQVLDAFSHQDYPFEWLTEE
LNVPRDMSRHPIFDTMFSLQNASDGIPEIGNLTLSLHETNFNIAKFDLTMQARETAEGIA
LDLDYCTKLFKRSTADRMLAHYVRLLESAAAQPDAKISEYDLLSEREALNQLQRFNPERT
AYPKEQTIVQIFEEQARKNPDRTALQFEGETLSYQQLNERANRLARHILSVGGGGETAAV
LCERSMDMIVSIMAVLKAGSAYVPIDPEHPVQRIQHFFRDSGANVLLTQQSLKPLAEKAG
FQGVIVLADDEASYEKDSRNPALPFDSKTIANLTYTSGTTGTPKGNIVTHANILRTVKNT
NYLTVSEEDTVLGLSNYVFDAFMFDMFGSLLNGAKLVIVPKDTVLDMSRLSRVIKRENVS
ILMITTALFHLLVDMEPSCLTTLRKIMFGGERASVEHVKKALAAVGKGKLLHMYGPSEST
VFATYHPVDVIEEDTLSVPIGKPVSNTEVFIMNSAGRIQPAGIAGELCVSGEGLVEGYYN
RPELTEEKFVKHPFKEGERMYKTGDLARWLPNGDIEFIGRIDHQVKIRGQRIELGEIEHQ
LQSHDQIQECIVLAVDQGAGDKLLCAYFVGLREISSRELREHTAKDLPAYMIPSVFIQLD
ELPLTGNGKIDRRALPMPDVTAANAVSYTAPRNETEQKLADIWAEVLQMERVGVHDQFFE
IGGHSLAGMKLLALIQKTFGVQLTLKDLFTSPTAAGLAQLIEGAERKAAESIAPAAERET
YPVSSPQKRMFVLQQLEGAETSYNMPSVLRLKGKLDAEKLKSVMKQLTERHEAFRTTFDI
KDGETVQRIWAEAYIDMEYYEASEEDAERIIQSFIRPFRLDQLPLVRTGLVKLAEHDHLL
LFDMHHIISDGASVGVLIDELSRLYGGETLEPLRIHYKDYAVWQQKFIQSEQYRKQEEHW
LRELDGELPVLTLPADYSRPAVQTFEGDKLVFSLTEEQTSALRSLAKQTDSTMYMVLLAS
YSAFLSKLSGQHDIIVGSPVAGRSHADLANVIGVFVNTLALRTYPEADKTFTDYLKEVKQ
TALHAFDAQDYPLEDLLQKVEVQRDTSRNPLFDAVFSMQNANAEDLVMEGIELKHHPFDR
KTAKFDLTMTAEDTDEGLTFVLEYNTALFKPETAETWKHYWLQLLKAATENPAAKLSELS
LVNETEKQALLNAWKGKTISVPQDKTVHRLFEETAARYANRPAAAYNGAKWTYGELNARA
NRIARILIDCGVTADERVGILTKPSLEMAAGVLGVLKAGAAFVPIDPDYPQERISYILQD
SSAKLLLTQEALDVPNGYTGETILLDGGRSILSLPLDENDEANPQTETTADHLAYMIYTS
GTTGQPKGVMVEHHALVNLCFWHHDAFAMTADDKSAKYAGFGFDASIWEMFPTWTIGAEL
HVIDEAIRLDITRLNHYFEEHGVTITFLPTQLAEQFMELENTSLRMLLVGGDKLKRAVKQ
PYTIVNNYGPTENTVVATSGVINPEEGSLSIGRAIANTRAYILGDGDQVQPEGIAGELCV
AGRGLARGYLNREEETAKRFTADPFVPGERMYRTGDLVKWNAQSGIEYIGRIDQQVKVRG
YRIELSEIEVRLAQLADVHDAAVTAVEDKAGNAALCAYVAPRQDDIEALKAALKDTLPDY
MVPAFWVEMDELPVTANGKIDKKALPEPDIEAGSAAYKAPETEMETLLSDIWEEVLGLDQ
IGVSDNFFTLGGDSIKGIQMASRLNQHGYKLEMKDLFQHPTIEELVSYVERTEGKQADQG
PVEGEADLTPIQRWFFEKNFTDKHHWNQSVMLHAKDGFDPEITEKTLHVLTVHHDALRMI
YREQKPYYRGLEDASVELNVFELNGPAEDHEDRIEREADRLQSSISLETGHLLKAGLFRA
EDGDHLLLAIHHLVVDGVSWRILLEDFTSVYTQLKQGNEPALPPKTHSFAEFAERIKEYA
NTKAFLKEADYWRELEEKEVCTQLPKDRQSGDQRMRHTRTVSFSLTPEQTEQLTTNVHEA
YHTEMNDILLTALGLALKEWTGEDTIGVHLEGHGREDILDGLNITRTVGWFTSMYPMILE
MKHADDLSYQLKQMKEDIRHIPNKGVGYGILRYVTAPEHKENLSFEIDPDISFNYLGQFN
EMSDSGLFTRSGMPSGQSLSPDTEKPNALDIVGFIENGQMTMTFAYHSLEFHEKTIQSFS
DSFKGHLLKIIDHCLAQDGSELTPSDLGDDDLTLDELDKLMEIL
>WP_239033886.1_surfactin_non-ribosomal_peptide_synthetase_SrfAA_Bacillus_velezensis
MEITFYPLTNAQKRIWYTEKFYPNTSISNLAGFGKLISEDGVQAHYVEKAIQEFVRRYES
MRIRLRLDDEGEPVQYVSEYRPLSIGHTDIRQAGCSADELSKWGREEAGKPLALYDQDLF
RFSVHTISENEVWFYANVHHIISDGISMTILGNAITDIYLELSGGTSEEQTEIPSFIEHV
LTEQEYVQSKRFKKDRDFWNGQFETVPELVSLKRSRADAGLDAKRFSQEIPHDLYGRIHS
FCEEHKVSVLSLFQSALITYLYKVTGRDDVVTGTFMGNRTNAKEKQMLGMFVSTVPVRTS
VDGGQSFLEFVKGRMKDLMKILRHQKYPYNLLVNDLRASKSSLSRLFTVALEYQVMQWQK
KENLSFLTDPIFSGSGTNDISIHVKERWDTGKLTIDFDYRSDIFKGEEIESVSERLITLI
EDAISSPDRIIDELTLLSESEKERLLKRASGNPVNYRKEMTIPGLFEEKVKSLSDKPAVV
YEGRTLSYRTLHEQSGRIAGRLLQAGISADSPVAVVLGRSERVIAAILGILKAGGAYVPI
DPDFPADRIQYILEDSGAKAVLTEAGIQVPAADAERIDFDEAVQFETAADGVSTQSDRLA
YIIYTSGTTGRPKGVMIEHRQVHHLVQSLQQEIYQCGKQTLRMALLAPFHFDASVKQIFA
SLLLGQTLYIVPKTTVTNGSALLDYYRQNRIEATDGTPAHLQMMVAAGDVSGIELRHMLI
GGEGLSAAVAEQLMTLFHQSGRAPRLTNVYGPTETCVDASVHQVSADNGMNQQAAYVPIG
KPLGNARLYILDKHQRLQPDGTAGELYIAGDGVGRGYLNLPDLTAEKFLQDPFNGSGRMY
RTGDMARWLPDGTIEYIGREDDQVKVRGYRIELGEIETVLRKAPGAAQAVVLARPDQQGS
LDVCAYIVQEKGTEFHPAEYREYVSKHLPDYMVPAYFTKTDEIPLTPSGKADRKKLFALD
VQAVSSSEYAAPRNETEETLTVIWQEVLGMDKAGIYDHFFESGGHSLKAMTLLTKIHKQM
GVEIPLQYLFEHPTIAALADYAENRNEGPAFSAIEPAEKQASYPLSLAQQRTYIASQFED
AGVGYNMPAAAMIEGALDREKLERAFSALISRHEALRTSFQSEDGTPRQVIHEHVPFHIE
MIEARGRTNEQVMKDFVRRFDLSEAPLFRIGLQTLDHNRHMLLFDMHHLISDGVSISIML
KELADIYGGNQLPELRIQYKDYAVWQAERAKEGYKKERAYWKEVFSGELPVLQLLPDYPR
PQVQSFEGDRVSAKLPKMLRERLQKLAEKNGATLYMVLLSAYYTLLSKYSGQEDIIVGTP
SAGRNHSDTEGLIGMFVNTLALRSSVKQDQTFAGLLGHVRKQVLDAFSHQDYPFEWLTEE
LNVPRDMSRHPIFDTMFSLQNASDGIPEIGNLTLSLHETNFNIAKFDLTMQARETAEGLA
LDLDYCTKLFKRSTADRMLAHYVRLLESAAAQPDVKISEYDLLSEREALTQLQRFNPERT
AYPKEQTIVQIFEEQARKNPDRTALQFEGETLSYQQLNERANRLARHILSVGGGGKTAAV
LCERSMDMIVSIMAVLKAGSAYVPIDPEHPVQRIQHFFRDSGANVLMTRQSLKPLAEKAG
FQGVIVLADDEASYEKGSHNPALPFDSKTIANLTYTSGTTGTPKGNIVTHANILRTVKNT
NYLTVSEEDTVLGLSNYVFDAFMFDMFGSLLNGAKLVIVPKDTVLDMSRLSRVIKRENVS
ILMITTALFHLLVDMEPSCLTTLRKIMFGGERASVEHVKKALAAVGKGRLLHMYGPSEST
VFATYHPVDVIEEDTLSVPIGKPVSNTEVFIMNSAGRIQPAGIAGELCVSGEGLVEGYYN
RPELTEEKFVKHPFKEGERMYKTGDLARWLPNGDIEFIGRIDHQVKIRGQRIELGEIEHQ
LQSHDQIQECIVLAVDQGAGDKLLCAYVVGLREISSRELREHTAKDLPAYMIPSVFIQLD
ELPLTGNGKIDRRALPMPDVTAANAVSYTAPRNETEQKLADIWAEVLQMERVGVHDQFFE
IGGHSLAGMKLLALIQKTFGVQLTLKDLFTSPTAAGLAQLIEGAERKTAVSIAPAAERET
YPVSSPQKRMFVLQQLEGAETSYNMPSVLRLKGKLDAEKLKSVMKQLTERHEAFRTTFDI
KDGETVQRIWAEADIDMEYYEASEEDAERIIQSFIRPFRLDQLPLVRTGLVKLAEHDHLL
LFDMHHIISDGASVGVLIDELSRLYGGEMLEPLRIHYKDYAVWQQKFIQSEQYRKQEEHW
LRELDGELPVLTLPADYSRPAVQTFEGDKLVFSLTGEQTSALRSLAKQTDSTMYMVLLAS
YSAFLSKLSGQHDIIVGSPVAGRSHADLANVIGVFVNTLALRTYPEADKTFTDYLKEVKQ
TALHAFDAQDYPLEDLLQKVEVQRDTSRNPLFDAVFSMQNANAEDLVMEGIELKHHPFDR
KTAKFDLTMTAEDTDEGLTFVLEYNTALFKPETAETWKHYWLQLLEAAAENPAAKLSELS
LVNKTEKQALLDAWKGKTISVPRDKTVHRLFEETAARYANRPAAAYNGAKWTYGELNARA
NRIARILMDCGVTADERVGILTKPSLEMAAGVLGVLKAGAAFVPIDPEYPEERISYILQD
SGAKLLLTQEALDVPESYNGETILLDGGRSILSLPLDENDEANPQTETTADHLAYMIYTS
GTTGQPKGVMVEHHALVNLCFWHHDAFAMTADDKSAKYAGFGFDASIWEMFPAWTIGAEL
HVIDEAIRLDITRLNHYFEENGVTITFLPTQLAEQFMELENTSLRMLLVGGDKLKRAVKQ
PYTIVNNYGPTENTVVATSGVINPEEGSLSIGRAIANTRVYILGDGDQVQPEGIAGELCV
AGRGLARGYLNREEETAKRFTADPFVPGERMYRTGDLVKWNAQCGIEYIGRIDQQVKVRG
YRIELSEIEVRLAQLADVHDAAVTAVEDKAGNTALCAYVAPQQDDIEALKAALKDTLPDY
MVPAFWVEMDELPVTANGKIDKKALPEPDIEAGSAAYKAPETEMETLLSDIWQEVLGLDQ
IGVSDNFFTLGGDSIKGIQMASRLNQHGYKLEMKDLFQHPTIEELVSYVERTEGKQADQG
PVEGKAELTPIQRWFFEKNFTDKHHWNQSVMLHAKDGFDPEITEKTLHVLTVHHDALRMI
YREQKPYYRGLEDASVELNVFELNGPAEDHEDRIEREADRLQSSISLETGHLLKAGLFRA
EDGDHLLLAIHHLVVDGVSWRILLEDFTSVYTQLKQGNEPALPPKTHSFAEFAERIKEYA
NTKAFLKEADYWRELEEKEVCTQLPKDRQSGDQRMRHTRTVSFSLTPEQTEQLTTNVHEA
YHTEMNDILLTALGLALKEWTGEDTIGVHLEGHGREDILDGLNITRTVGWFTSMYPMILE
MKHADDLSYQLKQMKEDIRHIPNKGVGYGILRYVTAPEHKENLSFEIDPDISFNYLGQFN
EMSDSGLFTRSGMPSGQSLSPDTEKPNALDIVGFIENGQMTMTFAYHSLEFHEKTIQSFS
DSFKGHLLKIIDHCLAQDGPELTPSDLGDDDLTLDELDKLMEIL
>WP_237983780.1_surfactin_non-ribosomal_peptide_synthetase_SrfAA_Bacillus_subtilis
MEITFYPLTDAQKRIWYTEKFYPHTSISNLAGIGKLVSADAIDYVLVEQAIQEFIRRNDA
MRLRLRLDENGEPVQYFSEYRPVDIKHTDTTEDPNAIEFISQWSREETKKPLPLYDCDLF
RFSLFTIKENEVWFYANVHHVISDGISMNILGNAIMHIYLELASGSETKEGISHSFIDHV
LSEQDYAQSKRFEKDKAFWNKQFESVPELVSLKRNASAGGSLDAERFSKDVPEALHQQIL
SFCEANKVSVLSVFQSLLAAYLYRVSGQNDVVTGTFMGNRTNAKEKQMLGMFVSTVPLRT
NIDGGQAFLEFVKDRMKDLMKTLRHQKYPYNLLINDLRETKSSLTKLFTVSLEYQVMQWQ
KEEDLAFLTEAIFSGSGLNDVSIHVKDRWDTGKLTIDFDYRTALFTSEEINMICERMITM
LENALTHPEHTIDELTMISDAEKEKLLARAGGKSVSYRKDMTIPKLFQEKAEQLSDHPAV
VFEDRTLSYRMLHEQSARIANVLKQKGVGPDSPVAVLIERSERMITAIMGILKAGGAYVP
IDPGFPAERIQYILEDCGADFILTESKVAAPEADAELIDLDQAIAEGAEESLNADVNARN
LAYIIYTSGTTGRPKGVMIEHRQVHHLVESLQQTIYQSGSQTLRMALLAPFHFDASVKQI
FASLLLGQTLYIVPKKTVTNGAALAAYYRRNSIEATDGTPAHLQMLVAAGDFEGLKLKHM
LIGGEGLSSVVADKLLKLFKEAGTAPRLTNVYGPTETCVDASVHPVIPENAVQSAYVPIG
KALGNNRLYILDQKGRLQPEGVAGELYIAGDGVGRGYLHLPELTEEKFLQDPFVPGDRMY
RTGDVVRWLPDGTIEYLGREDDQVKVRGYRIELGEIEAVIQQAPDVAKAVVLARPDEQGN
LEVCTYVVQKPESEFAPAGLRAHAARQLPDYMVPAYFTEVTEIPLTPSGKVDRRKLFALE
VKAVSGTAYTAPRNETEKAIAAIWQDVLNVEKAGIFDNFFETGGHSLKAMTLLTKIHKET
GVEIPLQYLFEHPTIAALAEEADHRESREFSVIEPAEKQEHYPLSLAQQRTYIVSQLEDA
GVGYNMPAAALLEGPLDIQKLERAFQGLIRRHESLRTSFVLENSTPRQKIHNSVDFNIEM
IERGGRSDEAIMASFVRKFDLAKAPLFRIGLLGLEENRHMLLFDMHHLISDGVSIGIMLE
ELARIYKGEQLPELRLQYKDYAVWQSRQAAEGYKKDQTYWKEVFAGELPVLQLLSDYPRP
PVQSFEGDRVSIKLDAGVKDRLNRLAEQNSATLYMVMLSAYYTLLSKYTGQDDIIVGTPS
AGRNHSDTEGIIGMFVNTLAIRSEVKQDETFIQLISRVRKRVLNAFSHQDYPFEWLVEEL
NIPRDVSRHPLFDTMFSLQNATEGIPAVDDLSLSVHETNFKIAKFDLTVQARETDEGIEL
DLDYSTKLFKQSTADRLLTHFARLLEEAAVDSEKRISEYKLLSEEEAASQIQQFNPGRTP
YPKDKTIVQLFEEQAANTPDHTALQYEGESLTYRELNERANRLARGILSLGAGEGRTAAV
LCERSMDMIVSILAVLKSGSAYVPIDPEHPIQRMQHFFRDSGAKVLLTQRKLKALAEEAE
FKGVIVLADEEESYHADARNLALPLDSEAMANLTYTSGTTGTPKGNIVTHANILRTVKET
NYLSITEQDTILGLSNYVFDAFMFDMFGSLLNGAKLVLIPKETVLDMARLSRVIERENIS
ILMITTALFHLLVDLNPACLSTLRKIMFGGERASVEHVRKALQTVGKGKLLHMYGPSEST
VFATYHPVDELEEHTLSVPIGKPVSNTEVYILDRTGHVQPAGIAGELCVSGEGLVKGYYN
RPELTEEKFVPHPFTSGERMYKTGDLARWLPNGDIEFIGRIDHQVKIRGQRIELGEIEHQ
LQTHDRVQESVVLAVDQGAGDKLLCAYYVGEGDISSQEMREHAAKDLPAYMIPAVFIQMD
ELPLTGNGKIDRRALPIPDANVSRGVSYVAPRNGTEQKVADIWAHVLQAEQVGAYDHFFD
IGGHSLAGMKMLALVHQELGVELSLKDLFQSPTVEGLAQVIASAEKWTAASISPAEKQDT
YPVSSPQKRMYVLQQLEDAQTSYNMPAVLRLTGELDVERLNSVMQQLMQRHEALRTTFEI
KDGETVQRIWEKAECEIAYFEAPEEEIERIVSEFIKPFKIDQLPLFRIGLIKHSDTEHVL
LFDMHHIISDGASVGVLIEELSKLYDGENLEPLRIQYKDYAVWQQQFIQSELYKKQEEHW
LKELDGELPVLTLPTDYSRPAVQTFEGDRIAFSLDAGKADALRRLAKETDSTLYMVLLAS
YSAFLSKLSGQDDIIVGSPVAGRTQADVSRVIGMFVNTLALRTYPKGEKTFADYLNEVKE
TALSAFDAQDYPLEDLIGNVQVQRDTSRNPLFDAVFSMQNANIKDLTMKGIQLEPHPFER
KTAKFDLTLTADETDGGLTFVLEYNTALFKQETIERWKQYWMELLDAVTGNPNQPLSSLS
LVTETEKQALLEAWKGKALPVPTDKTVHQLFEETVQRHKDRPAVTYNGQSWTYGELNAKA
NRLARILMDCGISPDDRVGVLTKPSLEMSAAVLGVLKAGAAFVPIDPDYPDQRIEYILQD
SGAKLLLKQEGISVPDSFSGDVILLDGSRTILSLPLDENDEENPETAVTAENLAYMIYTS
GTTGQPKGVMVEHHALVNLCFWHHDAFSMTAEDRSAKYAGFGFDASIWEMFPTWTIGAEL
HVIDEAIRLDIVRLNDYFETNGVTITFLPTQLAEQFMELENTSLRVLLTGGDKLKRAVKK
PYTLVNNYGPTENTVVATSAEIHPEEGSLSIGRAIANTRVYILGEGNQVQPEGVAGELCV
AGRGLARGYLNIEDETAKRFVADPFVPGERMYRTGDLVKWVNGGIEYIGRIDQQVKVRGY
RIELSEIEVQLAQLSEVQDAAVTAVKDKGGNTAIAAYVTPESADIEALKSALKETLPDYM
IPAFWVTLNELPVTANGKVDRKALPEPDIEAGSGEYKAPTTDMEELLAGIWQDVLGMSEV
GVTDNFFSLGGDSIKGIQMASRLNQHGWKLEMKDLFQHPTIEELTQYVERAEGKQADQGP
VEGEVILTPIQRWFFEKNFTNKHHWNQSVMLHAKKGFDPERVEKTLQALIEHHDALRMVY
REGQEDVIQYNRGLEAASAQLEVIQIEGQAADYEDRIEREAERLQSSIDLQEGGLLKAGL
FQAEDGDHLLLAIHHLVVDGVSWRILLEDFAAVYTQLEQGNEPVLPQKTHSFAEYAERLQ
DFANSKAFLKEKEYWRQLEEQAVAAKLPKDRESGDQRMKHTKTIEFSLTAEETEQLTTKV
HEAYHTEMNDILLTAFGLAMKEWTGQDRVNVHLEGHGREEIIEDLTISRTVGWFTSMYPM
VLDMKHADDLGYQLKQMKEDIRHVPNKGVGYGILRYLTAPEHKEDVAFSIQPDVSFNYLG
QFDEMSDAGLFTRSELPSGQSLSPETEKPNALDVVGYIENGKLTMSLAYHSLEFHEKTVQ
TFSDSFKAHLLRIIEHCLSQDGTELTPSDLGDDDLTLDELDKLMEIF
>WP_237957750.1_surfactin_non-ribosomal_peptide_synthetase_SrfAA_Bacillus_sp._Man122
MEITFYPLTDAQKRIWYTEKFYPHTSISNLAGIGKLVSADAIDYVLVEQAIQEFIRRNDA
MRLRLRLDENGEPVQYISEYRPVDIKHTDTTEDPNAIEFISQWSREETKKPLPLYDCDLF
RFSLFTIKENEVWFYANVHHVISDGISMNILGNAIMHIYLELASGSETKEGISHSFIDHV
LSEQEYAQSKRFEKDKAFWNKQFESVPELVSLKRNASAGGSLDAERFSKDVPEALHQQIL
SFCEANKVSVLSVFQSLLAAYLYRVSGQNDVVTGTFMGNRTNAKEKQMLGMFVSTVPLRT
NIDGGQAFSEFVKDRMKDLMKTLRHQKYPYNLLINDLRETKSSLTKLFTVSLEYQVMQWQ
KEEDLAFLTEPIFSGSGLNDVSIHVKDRWDTGKLTIDFDYRTDLFSREEINMICERMITM
LENALTHPEHTIDELTLISDAEKEKLLARAGGKSVSYRKDMTIPELFQEKAELLSDHPAV
VFEDRTLSYRTLHEQSARIANVLKQKGVGPDSPVAVLIERSERMITAIMGILKAGGAYVP
IDPGFPAERIQYILEDCGADFILTESKVAAPEADAELIDLDQAIEEGAEESLNADVNARN
LAYIIYTSGTTGRPKGVMIEHRQVHHLVESLQQTIYQSGSQTLRMALLAPFHFDASVKQI
FASLLLGQTLYIVPKKTVTNGAALTAYYRKNSIEATDGTPAHLQMLAAAGDFEGLKLKHM
LIGGEGLSSVVADKLLKLFKEAGTAPRLTNVYGPTETCVDASVHPVIPENAVQSAYVPIG
KALGNNRLYILDQKGRLQPEGVAGELYIAGDGVGRGYLHLPELTEEKFLQDPFVPGDRMY
RTGDVVRWLPDGTIEYLGREDDQVKVRGYRIELGEIEAVIQQAPDVAKAVVLARPDEQGN
LEVCAYVVQKPGSEFAPAGLREHAARQLPDYMVPAYFTEVTEIPLTPSGKVDRRKLFALE
VKAVSGTAYTAPRNETEKAIAAIWQDVLNVEKAGIFDNFFETGGHSLKAMTLLTKIHKET
GIEIPLQFLFEHPTITALAEEADHRESKAFAVIEPAEKQEHYPLSLAQQRTYIVSQFEDA
GVGYNMPAAAILEGPLDIQKLERAFQGLIRRHESLRTSFVLENSTPRQKIHDSVDFNIEM
IERGGRSDEAIMASFVRTFDLAKAPLFRIGLLGLEENRHMLLFDMHHLISDGVSIGIMLE
ELARIYKGEQLPDLRLQYKDYAVWQSRQAAEGYKKDQAYWKEVFAGELPVLQLLSDYPRP
PVQSFEGDRVSIKLDAGVKDRLNRLAEQNGATLYMVMLSAYYTLLSKYTGQDDIIVGTPS
AGRNHSDTEGIIGMFVNTLAIRSEVKQNETFTQLISRVRKRVLDAFSHQDYPFEWLVEDL
NIPRDVSRHPLFDTMFSLQNATEGIPAVGDLSLSVQETNFKIAKFDLTVQARETDEGIEI
DVDYSTKLFKQSTADRLLTHFARLLEDAAADPEKPISEYKLLSEEEAASQIQQFNPGRTP
YPKDKTIVQLFEEQAANTPDHTALQYEGESLTYRELNERANRLARGILSLGAGEGRTAAV
LCERSMDMIVSILAVLKSGSAYVPIDPEHPIQRMQHFFRDSGAKVLLTQRKLKALAEEAE
FKGVIVLADEEESYHADARNLALPLDSAAMANLTYTSGTTGTPKGNIVTHANILRTVKET
NYLSITEQDTILGLSNYVFDAFMFDMFGSLLNGAKLVLIPKETVLDMARLSRVIERENIS
ILMITTALFHLLVDLNPACLSTLRKIMFGGERASVEHVRKALQTVGKGKLLHMYGPSEST
VFATYHPVDELEEHTLSVPIGKPVSNTEVYILDRTGHVQPAGIAGELCVSGEGLVKGYYN
RPELTEEKFVPHPFTSGERMYKTGDLARWLPNGDIEFIGRIDHQVKIRGQRIELGEIEHQ
LQTHDRVQESVVLAVDQGAGDKLLCAYYVGEGDISSQEMREHAAKDLPAYMVPAVFIQMD
ELPLTGNGKIDRRALPIPDANVSRGVSYVAPRNGTEQKVADIWAQVLQAEQVGAYDHFFD
IGGHSLAGMKMLALVHQELGVELSLKDLFQSPTVEGLAQVIASAEKGTAASISPAEKQDT
YPVSSPQKRMYVLQQLEDAQTSYNMPAVLRLTGELDVERLNSVMQQLMQRHEALRTTFEI
KDGETVQRIWEEAECEIAYFEAPEEETERIVSEFIKPFKIDQLPLFRIGLIKHSDTEHVL
LFDMHHIISDGASVGVLIEELSKLYDGETLEPLRIQYKDYAVWQQQFIQSELYKKQEEHW
LKELDGELPVLTLPTDYSRPAVQTFEGDRIAFSLEAGKADALRRLAKETDSTLYMVLLAS
YSAFLSKISGQDDIIVGSPVAGRSQADVSRVIGMFVNTLALRTYPKGEKTFADYLNEVKE
TALSAFDAQDYPLEDLIGNVQVQRDTSRNPLFDAVFSMQNANIKDLTMKGIQLEPHPFER
KTAKFDLTLTADETDGGLTFVLEYNTALFKQETIERWKQYWMELLDAVTGNPNQPLSSLS
LVTETEKQALLEAWKGKALPVPTDKTVHQLFEETAQRHKDRPAVTYNGQSWTYGELNAKA
NRLARILMDCGISPDDRVGVLTKPSLEMSAAVLGVLKAGAAFVPIDPDYPDQRIEYILQD
SGAKLLLKQEGISVPDSYTGDVILLDGSRTILSLPLDENDEGNPETAVTAENLAYMIYTS
GTTGQPKGVMVEHHALVNLCFWHHDAFSMTAEDRSAKYAGFGFDASIWEMFPTWTIGAEL
HVIEEAIRLDIVRLNDYFETNGVTITFLPTQLAEQFMELENTSLRVLLTGGDKLKRAVKK
PYTLVNNYGPTENTVVATSAEIHPEEGSLSIGRAIANTRVYILGEGNQVQPEGVAGELCV
AGRGLARGYLNREDETAKRFVADPFVPGERMYRTGDLVKWTGGGIEYIGRIDQQVKVRGY
RIELSEIEVQLAQLSEVQDAAVTAVKDKGGNTAIAAYVTPETADIEALKSTLKETLPDYM
IPAFWVTLNELPVTANGKVDRKALPEPDIEAGSGEYKAPTTDMEELLAGIWQDVLGMSEV
GVTDNFFSLGGDSIKGIQMASRLNQHGWKLEMKDLFQHPTIEELTQYVERAEGKQADQGP
VEGEVILTPIQRWFFEKNFTNKHHWNQSVMLHAKKGFDPERVEKTLQALIEHHDALRMVY
REGQEDVIQYNRGLEAASAQLEVIQIEGQAADYEDRIEREAERLQSSIDLQEGGLLKAGL
FQAEDGDHLLLAIHHLVVDGVSWRILLEDFAAVYTQLEQGNEPVLPQKTHSFAEYAERLQ
DFANSKAFLKEKEYWRQLEEQAVAAKLPKDRESGDQRMKHTKTIEFSLTAEETEQLTTKV
HEAYHTEMNDILLTAFGLAMKEWTGQDRVSVHLEGHGREEIIEDLTISRTVGWFTSMYPM
VLDMKHADDLGYQLKQMKEDIRHVPNKGVGYGILRYLTAPEHKEDVAFSIQPDVSFNYLG
QFDEMSDAGLFTRSELPSGQSLSPETEKPNALDVVGYIENGKLTMSLAYHSLEFHEKTVQ
TFSDSFKAHLLRIIEHCLSQDGTELTPSDLGDDDLTLDELDKLMEIF
>WP_237586935.1_surfactin_non-ribosomal_peptide_synthetase_SrfAA_Bacillus_velezensis
MEITFYPLTNAQKRIWYTEKFYPNTSISNLAGFGKLISEDGVQAHYVEKAIQEFVRRYES
MRIRLRLDDEGEPVQYVSEYRPLSIGHTDIRQAGCSADELSKWGREEAGKPLALYDQDLF
RFSVHTISENEVWFYANVHHIISDGISMTILGNAITDIYLELSGGTSEEQTEIPSFIEHV
LTEQEYVQSKRFKKDRDFWNGQFETVPELVSLKRSQADAGLNAKRFSQEIPHDLYGRIHS
FCEEHKVSVLSLFQSALITYLYKVTGRDDVVTGTFMGNRTNAKEKQMLGMFVSTVPVRTS
VDGGQSFLEFVKGRMKDLMKILRHQKYPYNLLVNDLRASKSSLSRLFTVALEYQVMQWQK
KENLSFLTDPIFSGSGTNDISIHVKERWDTGKLTIDFDYRSDIFKGEEIESVSERLITLI
EDAISSPDRIIDELTLLSESEKERLLKRASGNPVNYRKEMTIPGLFEEKVKSLSDKPAVV
YEGRTLSYRTLHEQSGRIAGRLLQAGISADSPVAVLLGRSECVIAAILGILKAGGAYVPI
DPDFPADRIQYILEDSGAKAVLTEAGIQAPAADAERIDFDEAVQYETAADGVGIQSDRLA
YIIYTSGTTGRPKGVMIEHRQVHHLVQSLQQEIYQCGEQTLRMALLAPFHFDASVKQIFA
SLLLGQTLYIVPKTTVTNGSALLDYYRQNRIEATDGTPAHLQMMVAAGDVSGIELRHMLI
GGEGLSAAVAEQLMTLFHQSGRTPRLTNVYGPTETCVDASVHQMSADNGMNQQAAYVPIG
KPLGNARLYILDKHQRLQPDGTAGELYIAGDGVGRGYLNLPDLTAEKFLQDPFNGSGRMY
RTGDMARWLPDGTIEYIGREDDQVKVRGYRIELGEIETVLRKAPGAAQAVVLARPDQQGS
LDVCAYIVQEKGTEFHPAEYREYVSKHLPDYMVPAYFTKTDEIPLTPSGKADRKKLFALD
VQAVSSSEYAAPRNETEEMLTVIWQEVLGMDKAGIYDHFFESGGHSLKAMTLLTKIHKQM
GVEIPLQYLFEHPTIAALADYAENRNEGPAFSAIEPAEKQASYPLSLAQQRTYIASQFED
AGVGYNMPAAAMIEGALDREKLERAFSALISRHEALRTSFQSEDGTPRQVIGEHVPFHIE
MIEARGRTNEQVMKDFVRRFDLSEAPLFRIGLQTLGHNRHLLLFDMHHLISDGVSISIML
KELADIYGGNQLPELRIQYKDYAVWQAERAKEGYKKERAYWKEVFSGELPVLQLLPDYPR
PQVQSFEGDRVSVKLPKMLRERLQKLAEKNGATLYMVLLSAYYTLLSKYSGQEDIIVGTP
SAGRNHSDTEGLIGMFVNTLALRSSVKQGQTFAGLLGHVRKQVLDAFSHQDYPFEWLTEE
LNVPRDMSRHPIFDTMFSLQNASDGIPEIGNLTLSLHETNFNIAKFDLTMQARETAEGIA
LDLDYCTKLFKRSTADRMLAHYVRLLESAAAQPDAKISEYDLLSEREALTQLQQFNPERT
VYPKEQTIVQIFEEQARKNPDRTALQFEGETLSYQHLNERANRLARHILSVGGGGKTAAV
LCERSMDMIVSIMAVLKAGSAYVPIDPEHPVQRIQHFFRDSGANVLLTQQSLKPLAEKAG
FQGVIVLADDEASYEKDSRNPALPFDSKTIANLTYTSGTTGTPKGNIVTHANILRTVKNT
NYLTVSEEDTVLGLSNYVFDAFMFDMFGSLLNGAKLVIVPKDTVLDMSRLSRVIKRENVS
ILMITTALFHLLVDMEPSCLTTLRKIMFGGERASVEHVKKALAAVGKGRLLHMYGPSEST
VFATYHPVDVIEEDTLSVPIGKPVSNTEVFIMNSAGRIQPAGIAGELCVSGEGLVEGYYN
RPELTEEKFVEHPFKEGERMYKTGDLARWLPNGDIEFIGRIDHQVKIRGQRIELGEIEHQ
LQSHDQIQECIVLAVDQGAGDKLLCAYVVGLREISSRELREHTAKDLPAYMIPSVFIQLD
ELPLTGNGKIDRRALPMPDVTAANAVSYTAPRNETEQKLADIWAEVLQMERVGVHDQFFE
IGGHSLAGMKLLALIQKTFGVQLTLKDLFTSPTAAGLAQLIEGAERKAAESIAPAAERET
YPVSSPQKRMFVLQQLEGAETSYNMPSVLRLKGKLDAEKLKSVMKQLTERHEAFRTTFDI
KDGETVQRIWAEADIDMEYYEASEEDAERIIQSFIRPFRLDQLPLVRTGLVKLAEHDHLL
LFDMHHIISDGASVGVLIDELSRLYGGETLEPLRIHYKDYAVWQQKFIQSEQYRKQEEHW
LRELDGELPVLTLPADYSRPAVQTFEGDKLVFSLTKEQTSALRSLAKQTDSTMYMVLLAS
YSAFLSKLSGQHDIIVGSPVAGRSHADLANVIGVFVNTLALRTYPEADKTFTDYLKEVKQ
TALHAFDAQDYPLEDLLQKVEVQRDTSRNPLFDAVFSMQNANAEDLVMEGIELKHHPFDR
KTAKFDLTMTAEDTDEGLTFVLEYNTALFKPETAERWKHYWLQLLEAAAENPAAKLSELS
LVNETEKQALLDAWKGKTLSVPRDKTVHRLFEETAARYADRPAAAYNGAKWTYGELNARA
NRIARILMDCGVTADERVGILTKPSLEMAAGVLGVLKAGAAFVPIDPDYPEERISYILQD
SGAKLLLTQEALGVPDSYKGETILLDGGRSILSLPLDENDEANPQTETTADHLAYMIYTS
GTTGQPKGVMVEHHALVNLCFWHHDAFAMTADDKSAKYAGFGFDASIWEMFPTWTIGAEL
HVIDEAIRLDITRLNHYFEENGVTITFLPTQLAEQFMELENTSLRMLLVGGDKLKRAVKK
PYTIVNNYGPTENTVVATSGVINPEEGSLSIGRAIANTRAYILGDGDQVQPEGIAGELCV
AGRGLARGYLNREEETAKRFTADPFVPGERMYRTGDLVKWNAQSGIEYIGRIDQQVKVRG
YRIELSEIEVRLAQLADVHDAAVTAVEDKAGNTALCAYVAPRQDDIEALKAALKDTLPDY
MVPAFWVEMDELPVTANGKIDKKALPEPDIEAGSAAYKAPETEMETLLSDIWQEVLGLDQ
IGVSDNFFTLGGDSIKGIQMASRLNQHGYKLEMKDLFQHPTIEELVSYVERTEGKQADQG
PVEGEAELTPIQRWFFEKNFTDKHHWNQSIMLHAKDGFDPEITEKTLHVLTVHHDALRMI
YREQKPYYRGLEDASVELNVFELNGPAEDHEDRIEREADRLQSSISLETGHLLKAGLFRA
EDGDHLLLAIHHLVVDGVSWRILLEDFTSVYTQLKQGNEPALPPKTHSFAEFAERIKEYA
NTKAFLKEADYWRELEEKEVCTQLPKDRQSGDQRMRHTRTVSFSLTPEQTEQLTTNVHEA
YHTEMNDILLTALGLALKEWTGEDTIGVHLEGHGREDILDGLNITRTVGWFTSMYPMILE
MKHADDLSYQLKQMKEDIRHIPNKGVSYGILRYVTAPEHKEGLSFEIDPDISFNYLGQFN
EMSDSGLFTRSGMPSGQSLSPDTEKPNALDIVGFIENGQMTMTFAYHSLEFHEKTIQSFS
DSFKGHLLKIIDHCLAQDGPELTPSDLGDDDLTLDELDKLMEIL
>WP_236837231.1_surfactin_non-ribosomal_peptide_synthetase_SrfAA_Bacillus_sp._R45
MEITFYPLTNAQKRIWYTEKFYPNTSISNLAGFGKLISDDGVQAHYVEKAIQEFVRRYES
MRIRLRLDDEGEPVQYVSDYRPLTIEHTDIRQAGCSAEELSKWGRDEASKPLALYDQDLF
RFSVYTISENEVWFYVNVHHIISDGISMTILGNAITDIYLELSGGASMEQTEIPSFIEHV
LTEQEYVQSKRFKKDRDFWNGQFETVPELVSLKRSQADAGLDAKRFSQEIPHDLYGRIHS
FCEEHKVSVLSLFQSALITYLYKVTGRDDVVTGTFMGNRTNAKEKQMLGMFVSTVPVRTS
VDGGQSFLEFVKGRMKDLMKILRHQKYPYNLLVNDLRASKSSLSRLFTVALEYQVMQWQK
KENLSFLTDPIFSGSGTNDISIHVKERWDTGKLTIDFDYRSDIFKGEEIVSVSERLITLI
EDAISSPDRIIDELTLLSESEKERLLTRASGNPVNYRGEMTIPGLFEEKVKSLSDKPAVV
YEGRTLSYRTLHEQSGRIAGRLLNAGISADSPVAVLLGRSERVIAAILGILKAGGAYVPI
DPDFPADRIQYILEDSGAKAVLTEAGIQAPAADAERIDFDEAVQFETAADGVSTQSDRLA
YIIYTSGTTGRPKGVMIEHRQVHHLVQSLQQEIYQCGEQTLRMALLAPFHFDASVKQIFA
SLLLGQTLYIVPKTTVTNGSALLDYYRQNRIEATDGTPAHLQMMVAAGDVSGIELRHMLI
GGEGLSAAVAEQLMNLFHQSGRAPRLTNVYGPTETCVDASVHQVSADNGMNQQAAYVPIG
KPLGNARLYILDKHQRLQPDGTAGELYIAGDGVGRGYLNLPDLTAEKFLQDPFNGSGRMY
RTGDMARWLPDGTIEYIGREDDQVKVRGYRIELGEIETVLRKAPGAAQAVVLARPDQQGS
LDVCAYIVQEKGTEFHPAEYREYVSKHLPDYMVPAYFTKTDEIPLTPSGKADRKKLFALD
VQAVSSSEYAAPRNETEETLTVIWQEVLGMDKAGIYDHFFESGGHSLKAMTLLTKIHKQM
GVEIPLQYLFEHPTIAALADYAENRNEGPAFRAIEPAEKQASYPLSLAQQRTYIASQFED
AGVGYNMPAAAVIEGALDLEKLERAFSALISRHEALRTSFQSEDGTPRQVVHEHVPFHIE
MLEARGRTNEQVMKDFVRRFDLSEAPLFRIGLQTLGHNRHMLLFDMHHLISDGVSISIML
KELADIYGGNQLPELRIQYKDYAVWQAERAKEGYKKERAYWKEVFSGELPVLQLLPDYPR
PQMQSFEGDRVSAKLPKMLRERLQKLAEKNGATLYMVLLSAYYTLLSKYSGQEDIIVGTP
SAGRNHSDTEGLIGMFVNTLALRSSVKQDQTFAGLLGHVRKQVLDAFSHQDYPFEWLTEE
LNVPRDMSRHPIFDTMFSLQNASDGIPEIGNLTLSLHETNFNIAKFDLTMQARETAEGIA
LDLDYCTKLFKRSTADRMLAHYVRLLESAAAQPDAKISEYDLLSEREALNQLQRFNPERT
AYPKEQTIVQIFEEQARKNPDRTALQFEGETLSYQQLNERANRLARHILSVGGGGKTAAV
LCERSMDMIVSIMAVLKAGSAYVPIDPEHPVQRIQHFFRDSGAKVLLTQQSLKPLAEKAG
FQGAIVLADDEASYEKDSRNPALPFDSSTIANLTYTSGTTGTPKGNIVTHANILRTVKNT
NYLTVSEEDTVLGLSNYVFDAFMFDMFGSLLNGAKLVIVPKDTVLDMSRLSRVIKRENVS
ILMITTALFHLLVDMEPSCLTTLRKIMFGGERASVEHVKKALAAVGKGRLLHMYGPSEST
VFATYHPVDVIEEDTLSVPIGKPVSNTEVFIMNSAGRIQPAGIAGELCVSGEGLVEGYYN
RPELTEEKFVKHPFKEGERMYKTGDLARWLPNGDIEFIGRIDHQVKIRGQRIELGEIEHQ
LQSHDQIQECIVLAVDQGAGDKLLCAYFVGLREISSRELREHTAKDLPAYMIPSVFIQLD
ELPLTGNGKIDRRALPMPDVTAANAVSYTAPRNETEKKLADIWAEVLQMERVGVHDQFFE
IGGHSLAGMKLLALIQKTFGVQLTLKDLFTSPTAAGLAQLIEGAERKAAESIAPAAERET
YPVSSPQKRMFVLQQLEGAETSYNMPSVLRLKGKLDAEKLKSVMKQLTERHEAFRTTFDI
KDGETVQRIWAEAYIDMEYYEASEEDAEQIIQSFIRPFRLDQLPLVRTGLVKLAEHDHLL
LFDMHHIISDGASVGVLIDELSRLYGGETLEPLRIHYKDYAVWQQKFIQSEQYRKQEEHW
LRELDGELPVLTLPADYSRPAVQTFEGDKLVFSLTEEQTSALRSLAKQTDSTMYMVLLAS
YSAFLSKLSGQHDIIVGSPVAGRSHADLANVIGVFVNTLALRTYPEADKTFTDYLKEVKQ
TALHAFDAQDYPLEDLLQKVEVQRDTSRNPLFDAVFSMQNANAEDLVMEGIELKHHPFDR
KTAKFDLTLTAEDTDEGLTFVLEYNTALFKPETAETWKHYWLQLLKAATENPAAKLSELS
LVNETEKQALLDAWKGKTLSVPQDKTVHRLFEETAARYANRPAAAYNGAKWTYGELNARA
NRIARILIDCGVTADERVGILTKPSLEMAAGVLGVLKAGAAFVPIDPDYPQERISYILQD
SGAKLLLTQEALDVPDGYTGETILLDGGRSILSLPLDENDEANPQTETTADHLAYMIYTS
GTTGQPKGVMVEHHALVNLCFWHHDAFAMTADDKSAKYAGFGFDASIWEMFPTWTIGAEL
HVIDEAIRLDITRLNHYFEEHGVTITFLPTQLAEQFMELENTSLRMLLVGGDKLKRAVKQ
PYTIVNNYGPTENTVVATSGVINPEEGSLSIGRAIANTRAYILGDGDQVQPEGIAGELCV
AGRGLARGYLNREEETAKRFTADPFVPGERMYRTGDLVKWNAQSGIEYIGRIDQQVKVRG
YRIELSEIEVRLAQLADVHDAAVTAVEDKAGNAALCAYVAPQQDDIEALKAALKDTLPDY
MVPAFWVEMDELPVTANGKIDKKALPEPDIEAGSAAYKAPETEMETLLSDIWEEVLGLDQ
IGVSDNFFTLGGDSIKGIQMASRLNQHGYKLEMKDLFQHPTIEELVSYVERTEGKQADQG
PVEGKAELTPIQRWFFEKNFTDKHHWNQSVMLHAKDGFDPEITEKTLHVLTVHHDALRMI
YREQKPYYRGLEDASVELNVFELNGPAEDHEDRIEREADRLQSSISLETGHLLKAGLFRA
EDGDHLLLAIHHLVVDGVSWRILLEDFTSVYTQLKQGNEPALPPKTHSFAEFAERIKEYA
NTKAFLKEADYWRELEEKEVCTQLPKDRQSGDQRMRHTRTVSFSLTPEQTEQLTTNVHEA
YHTEMNDILLTALGLALKEWTGEDTIGVHLEGHGREDILDGLNITRTVGWFTSMYPMILE
MKHADDLSYQLKQMKEDIRHIPNKGVGYGILRYVTAPEHKEGLSFEIDPDISFNYLGQFN
EMSDSGLFTRSGMPSGQSLSPDTEKPNALDIVGFIENGQMTMTFAYHSLEFHEKTIQSFS
DSFKGHLLKIIDHCLAQDGPELTPSDLGDDDLTLDELDKLMEIL
>WP_235120622.1_surfactin_non-ribosomal_peptide_synthetase_SrfAA_Bacillus_subtilis
MEITFYPLTDAQKRIWYTEKFYPHTSISNLAGIGKLVSADAIDYVLVEQAIQEFIRRNEA
MRLRLRLDENGEPVQYISEYRPVDIKHTDTTEDPNAIEFISQWSREETKKPLPLYDCDLF
RFSLFTIKENEVWFYANVHHVISDGISMNILGNAIMHIYLELASGSEAKEGISHSFIDHV
LSEQDYAQSKRFEKDKAFWNKQFESVPELVSLKRNASAGGSLDAERFSKDVPEALHQQIL
SFCEANKVSVLSVFQSLLAAYLYRVSGQNDVVTGTFMGNRTNAKEKQMLGMFVSTVPLRT
NIDGGQAFLEFVKDRMKDLMKTLRHQKYPYNLLINDLRETKSSLTKLFTVSLEYQVMQWQ
KEEDLAFLTEPIFSGSGLNDVSIHVKDRWDTGKLTIDFDYRTDLFSREEINMICERMITM
LENALTHPEHTIDELTMISDAEKEKLLARAGGKSVSYRKDMTIPELFQEKAEQLSDHPAV
VFEDRTLSYRTLHEQSARIANVLKQKGVGPDSPVAVLIERSERMITAIMGILKAGGAYVP
IDPGFPAERIQYILEDCGADFILTESKVAAPEADAELIDLDQAIAEGADDMTEADVNARN
LAYIIYTSGTTGRPKGVMIEHRQVHHLVESLQQTIYQSGSQTLRMALLAPFHFDASVKQI
FASLLLGQTLYIVPKKTVTNGAALTAYYRKNSIEATDGTPAHLQMLAAAGDFEGLKLKHM
LIGGEGLSSVVADKLLKLFKEAGTAPRLTNVYGPTETCVDASVHPVIPESAVQSAYVPIG
KALGNNRLYILDQKGRLQPEGVAGELYIAGDGVGRGYLHLPELTEEKFLQDPFVPGDRMY
RTGDVVRWLPDGTIEYLGREDDQVKVRGYRIELGEIEAVIQQAPDVAKAVVLARPDEQGN
LEVCAYVVQKPGSEFAPAGLREHAARQLPDYMVPAYFTEVTEIPLTPSGKVDRRKLFALE
VKAVSGTAYTAPRNETEKAIAAIWQDVLNVEKAGVFDNFFETGGHSLKAMTLLTKIHKEA
GVEIPLQYLFEHPTIAALAEEADHRESKAFAVIEPAEKQEHYPLSLAQQRTYIVSQFEDA
GVGYNMPAAAILEGPLDIQKLERAFQGLIRRHESLRTSFVLENSTPRQKIHDSVDFNIEM
IERGGRSDEAIMASFVRTFDLAKAPLFRIGLLGLEENRHILLFDMHHLISDGVSIGIMLE
ELARIYKGEQLPELRLQYKDYAVWQSRQAAEGYKKDQAYWKEVFAGELPVLQLLSDYPRP
PVQSFEGDRVSIKLDAGVKDRLNRLAEQNGATLYMVMLSAYYTLLSKYTGQDDIIVGTPS
AGRNHSDTEGIIGMFVNTLAIRSEVKQDETFTQLISRVRKRVLNAFSHQDYPFEWLVEDL
NIPRDVSRHPLFDTMFSLQNATAGIPAVGDLSLSVHETNFKIAKFDLTVQARETDEGIEL
DLDYSTKLFKQSTANRLLTHFARLLEDAAADPEKPISEYKLLSEEEAASQIQQFNPGRTP
YPKDKTIVQLFEEQAANTPDHTALQYEGESLTYRELNERANRLARGILSLGAGEGRTAAV
LCERSMDMIVSILAVLKSGSAYVPIDPEHPMQRMQHFFRDSGAKVLLTQRKLKALAEEAE
FKGVIVLADEEESYHADARNLALPLDSEAMANLTYTSGTTGTPKGNIVTHANILRTVKET
NYLSITEQDTILGLSNYVFDAFMFDMFGSLLNGAKLVLIPKETVLDMARLSRVIERENIS
ILMITTALFHLLVDLNPACLSTLRKIMFGGERASVEHVRKALQTVGKGKLLHMYGPSEST
VFATYHPVDELEEHTLSVPIGKPVSNTEVYILDRTGHVQPAGIAGELCVSGEGLVKGYYN
RPELTEEKFVPHPFTSGERMYKTGDLARWLPNGDIEFIGRIDHQVKIRGQRIELGEIEHQ
LQTHDRVQESVVLAVDQGAGDKLLCAYYVGEGDISSQEMREHAAKDLPAYMVPAVFIQMD
ELPLTGNGKIDRRALPIPDANVSRGVSYVAPRNGTEQKVADIWAQVLQAEQVGAYDHFFD
IGGHSLAGMKMLALVHQELGVELSLKDLFQSPTVEGLAQVIASAEKGTAASISPAEKQDT
YPVSSPQKRMYVLQQLEDAQTSYNMPAVLRLTGELDVERLNSVMQQLMQRHEALRTTFEI
KDGETVQRIWEEAECEIAYFEAPEEETERIVSEFIKPFKIDQLPLFRIGLIKHSDTEHVL
LFDMHHIISDGASVGVLIEELSKLYDGETLEPLRIQYKDYAVWQQQFIQSELYKKQEEHW
LKELDGELPVLTLPTDYSRPAVQTFEGDRIAFSLEAGKADALRRLAKETDSTLYMVLLAS
YSAFLSKISGQDDIIVGSPVAGRSQADVSRVIGMFVNTLALRTYPKGEKTFADYLNEVKE
TALSAFDAQDYPLEDLIGNVQVQRDTSRNPLFDAVFSMQNANIKDLTMKGIQLEPHPFER
KTAKFDLTLTADETDGGLTFVLEYNTALFKQETIERWKQYWMELLDAVTGNPNQPLSSLS
LVTETEKQALLEAWKGKALPVPTDKTVHQLFEETAQRHKDRPAVTYNGQSWTYGELNAKA
NRLARILMDCGISPDDRVGVLTKPSLEMSAAVLGVLKAGAAFVPIDPDYPDQRIEYILQD
SGAKLLLKQEGISVPDSYTGDVILLDGSRTILSLPLDENDEENPETAVTAENLAYMIYTS
GTTGQPKGVMVEHHALVNLCFWHHDAFSMTAEDRSAKYAGFGFDASIWEMFPTWTIGAEL
HVIEEAIRLDIVRLNDYFETNGVTITFLPTQLAEQFMELENTSLRVLLTGGDKLKRAVKK
PYTLVNNYGPTENTVVATSAEIHPEEGSLSIGRAIANTRVYILGEGNQVQPEGVAGELCV
AGRGLARGYLNREDETAKRFVADPFVPGERMYRTGDLVKWTGGGIEYIGRIDQQVKVRGY
RIELSEIEVQLAQLSEVQDAAVTAVKDKGGNTAIAAYVTPESADIEALKSALKETLPDYM
IPAFWVTLNELPVTANGKVDRKALPEPDIEAGSGEYKAPTTDMEELLAGIWQDVLGMSEV
GVTDNFFSLGGDSIKGIQMASRLNQHGWKLEMKDLFQHPTIEELTQYVERAEGKQADQGP
VEGEVILTPIQRWFFEKNFTNKHHWNQSVMLHAKKGFDPERVEKTLQALIEHHDALRMVY
REGQEDVIQYNRGLEAASAQLEVIQIEGQAADYEDRIEREAERLQSSIDLQEGGLLKAGL
FQAEDGDHLLLAIHHLVVDGVSWRILLEDFAAVYTQLEQGNEPVLPQKTHSFAEYAERLQ
DFANSKAFLKEKEYWRQLEEQAVAAKLPKDRESGDQRMKHTKTIEFSLTAEETEQLTTKV
HEAYHTEMNDILLTAFGLAMKEWTGQDRVSVHLEGHGREEIIEDLTISRTVGWFTSMYPM
VLDMKHADDLGYQLKQMKEDIRHVPNKGVGYGILRYLTAPEHKEDVAFSIQPDVSFNYLG
QFDEMSDAGLFTRSELPSGQSLSPETEKPNALDVVGYIENGKLTMSLAYHSLEFHEKTVQ
TFSDSFKAHLLRIIEHCLSQDGTELTPSDLGDDDLTLDELDKLMEIF
>WP_235091736.1_surfactin_non-ribosomal_peptide_synthetase_SrfAA_Bacillus_subtilis
MEITFYPLTDAQKRIWYTEKFYPHTSISNLAGIGKLVSADAIDYVLVEQAIQEFIRRNDA
MRLRLRLDENGEPVQYISEYRPVDIKHTDTTEDPNAIEFISQWSREETKKPLPLYDCDLF
RFSLFTIKENEVWFYANVHHVISDGISMNILGNAIMHIYLELASGSEAKEGISHSFIDHV
LSEQDYAQSKRFEKDKAFWNKQFESVPELVSLKRNASAGGSLDAERFSKDVPEALHQQIL
SFCEANKVSVLSVFQSLLAAYLYRVSGQNDVVTGTFMGNRTNAKEKQMLGMFVSTVPLRT
NIDGGQAFLEFVKDRMKDLMKTLRHQKYPYNLLINDLRETKSSLTKLFTVSLEYQVMQWQ
KEEDLAFLTEPIFSGSGLNDVSIHVKDRWDTGKLTIDFDYRTDLFSREEINMICERMITM
LENALTHPEHTIDELTMISDAEKEKLLARAGGKSVSYRKDMTIPELFQEKAEQLSDHPAV
VFEDRTLSYRTLHEQSARIANVLKQKGVGPDSPVAVLIERSERMITAIMGILKAGGAYVP
IDPGFPAERIQYILEDCGADFILTESKVAAPEADAELIDLDQAIAEGAEESLNADVNARN
LAYIIYTSGTTGRPKGVMIEHRQVHHLVESLQQTIYQSGSQTLRMALLAPFHFDASVKQI
FASLLLGQTLYIVPKKTVTNGAALAAYYRRNSIEATDGTPAHLQMLAAAGDFEGLKLKHM
LIGGEGLSTVVADKLLKLFKEAGTAPRLTNVYGPTETCVDASVHPVIPENAVQSAYVPIG
KALGNNRLYILDQKGRLQPEGVAGELYIAGDGVGRGYLHLPELTEEKFLQDPFVPGDRMY
RTGDVVRWLPDGTIEYLGREDDQVKVRGYRIELGEIEAVIQQAPDVAKAVVLARPDEQGN
LEVCAYVVQKPGSEFAPAGLREHAARQLPDYMVPAYFTEVTEIPLTPSGKVDRRKLFALE
VKAVSGTAYTAPRNETEKAIAAIWQDVLNVEKAGIFDNFFETGGHSLKAMTLLTKIHKET
GIEIPLQFLFEHPTITALAEEADHRESKAFAVIEPAEKQEHYPLSLAQQRTYIVSQFEDA
GVGYNMPAAAILEGPLDIQKLERAFQGLIRRHESLRTSFVLENSTPRQKIHDSVDFNIEM
IERGGRSDEAIMASFVRTFDLAKAPLFRIGLLGLEENRHMLLFDMHHLISDGVSIGIMLE
ELARIYKGEQLPDLRLQYKDYAVWQSRQAAEGYKKDQAYWKEVFAGELPVLQLLSDYPRP
PVQSFEGDRVSIKLDAGVKDRLNRLAEQNGATLYMVMLSAYYTLLSKYTGQDDIIVGTPS
AGRNHSDTEGIIGMFVNTLAIRSEVKQNETFTQLISRVRKRVLDAFSHQDYPFEWLVEDL
NIPRDVSRHPLFDTMFSLQNATEGIPAVGDLSLSVQETNFKIAKFDLTVQARETDEGIEL
DLDYSTKLFKQSTADRLLTHFARLLEEAAVDSEKRISEYKLLSEEEAASQIQQFNPGRTP
YPKDKTIVQLFEEQAANTPDHTALQYEGESLTYRELNERANRLARGILSLGAGEGRTAAV
LCERSMDMIVSILAVLKSGSAYVPIDPEHPIQRMQHFFRDSGAKVLLTQRKLKALAEEAE
FKGVIVLADEEESYHADARNLALPLDSEAMANLTYTSGTTGTPKGNIVTHANILRTVKET
NYLSITEQDTILGLSNYVFDAFMFDMFGSLLNGAKLVLIPKETVLDMARLSRVIERENIS
ILMITTALFHLLVDLNPACLSTLRKIMFGGERASVEHVRKALQTVGKGKLLHMYGPSEST
VFATYHPVDELEEHTLSVPIGKPVSNTEVYILDRTGHVQPAGIAGELCVSGEGLVKGYYN
RPELTEEKFVPHPFTSGERMYKTGDLARWLPNGDIEFIGRIDHQVKIRGQRIELGEIEHQ
LQTHDRVQESVVLAVDQGAGDKLLCAYCVGEGDISSQEMREHAAKDLPAYMVPAVFIQMD
ELPLTGNGKIDRRALPIPDANVSRGVSYVAPRNGTEQKVADIWAHVLQAEQVGVYDHFFD
IGGHSLAGMKMLALVHQELGVELSLKDLFQSPTVEGLAQVIASAEKGTAASISPAEKQDT
YPVSSPQKRMYVLQQLEDAQTSYNMPAVLRLTGELDVERLNSVMQQLMQRHEALRTTFEI
KDGETVQRIWEEAECEIAYFEAPEEETERIVSEFIKPFKIDQLPLFRIGLIKHSDTEHVL
LFDMHHIISDGASVGVLIEELSKLYDGETLEPLRIQYKDYAVWQQQFIQSELYKKQEEHW
LKELDGELPVLTLPTDYSRPAVQTFEGDRIAFSLEAGKADALRRLAKETDSTLYMVLLAS
YSAFLSKLSGQDDIIVGSPVAGRSQADVSRVIGMFVNTLALRTYPKGEKTFANYLNEVKE
TALSAFDAQDYPLEDLIGNVQVQRDTSRNPLFDAVFSMQNANIKDLTMKGIQLEPHPFER
KTAKFDLTLTADETDGGLTFVLEYNTALFKQETIERWKQYWMELLDAVTGNPNQPLSSLS
LVTETEKQALLEAWKGKALPVPTDKTVHQLFEETAQRHKDRRAVTYNGQSWTYGELNAKA
NRLARILMDCGISPDDRVGILTKPSLEMSAAVLGVLKAGAAFVPIDPDYPDQRIEYILQD
SGAKLLLKQEGISVPDSFSGDVILLDGSRTILSLPLDENDEENPETAVTAENLAYMIYTS
GTTGQPKGVMVEHHALVNLCFWHHDAFSMTAEDRSAKYAGFGFDASIWEMFPTWTIGAEL
HVIDEAIRLDIVRLNDYFETNGVTITFLPTQLAEQFMELENTSLRVLLTGGDKLKRAVKK
PYTLVNNYGPTENTVVATSAEIHPEEGSLSIGRAIANTRVYILGEGNQVQPEGVAGELCV
AGRGLARGYLNREDETAKRFVADPFVPGERMYRTGDLVKWTGGGIEYIGRIDQQVKVRGY
RIELSEIEVQLAQLSEVQDAAVTAVKDKGGNTAIAAYVTPETADIEALKSALKETLPDYM
IPAFWVTLNELPVTANGKVDRKALPEPDIEAGSGEYKAPTTDMEELLAGIWQDVLGMPEV
GVTDNFFSLGGDSIKGIQMASRLNQHGWKLEMKDLFQHPTIEELTQYVERAEGKQADQGP
VEGEVILTPIQRWFFEKNFTNKHHWNQSVMLHAKKGFGPERVEKTLQALIEHHDALRMVY
REGQEDVIQYNRGLEAASAQLEVIQIEGQAADYEDRIEREAERLQSSIDLQEGGLLKAGL
FQAEDGDHLLLAIHHLVVDGVSWRILLEDFAAVYTQLEQGNEPVLPQKTHSFAEYAERLQ
DFANSKAFLKEKEYWRQLEEQAVAAKLPKDRESGDQRMKHTKTIEFSLTAEETEQLTTKV
HEAYHTEMNDILLTAFGLAMKEWTGQDRVNVHLEGHGREEIIEDLTISRTVGWFTSMYPM
VLDMKHADDLGYQLKQMKEDIRHVPNKGVGYGILRYLTAPEHKEDVAFSIQPDVSFNYLG
QFDEMSDAGLFTRSELPSGQSLSPETEKPNALDVVGYIENGKLTMSLAYHSLEFHEKTVQ
TFSDSFKAHLLRIIEHCLSQDGTELTPSDLGDDDLTLDELDKLMEIF
>WP_234949553.1_surfactin_non-ribosomal_peptide_synthetase_SrfAA_Bacillus_velezensis
MEITFYPLTNAQKRIWYTEKFYPNTSISNLAGFGKLISDDGVQAHYVEKAIQEFVRRYES
MRIRLRLDDEGEPVQYVSEYRPLTIEHTDIRQAGCSAEELSKWGRDEAGKPLALYDQDLF
RFSVYTISENEVWFYVNVHHIISDGISMTILGNAITDIYLELSGGASMEQTEIPSFIEHV
LTEQEYVQSKRFKKDRDFWNGQFETVPELVSLKRSQADAGLDAKRFSQEIPHDLYGRIHS
FCEEHKVSVLSLFQSALITYLYKVTGRDDVVTGTFMGNRTNAKEKQMLGMFVSTVPVRTS
VDGGQSFLEFVKGRMKDLMKILRHQKYPYNLLVNDLRASKSSLSRLFTVALEYQVMQWQK
KENLSFLTDPIFSGSGTNDISIHVKERWDTGKLTIDFDYRSDIFKGEEIVSVSERLITLI
EDAISSPDRIIDELTLLSESEKERLLTRASGNPVNYRGEMTIPGLFEEKVKSLSDKPAVV
YEGRTLSYRTLHEQSGRIAGRLLNAGISADSPVAVLLGRSERVIAAILGILKAGGAYVPI
DPDFPADRIQYILEDSGAKAVLTEAGIQTPVSDAERIDFDEAVQFETAADGVSTQSDRLA
YIIYTSGTTGRPKGVMIEHRQVHHLVQSLQQEIYQCGEQTLRMALLAPFHFDASVKQIFA
SLLLGQTLYIVPKTTVTNGSALLDYYRQNRIEATDGTPAHLQMMVAAGDVSGIELRHMLI
GGEGLSAAVAEQLMNLFHQSGRAPRLTNVYGPTETCVDASVHQVSADNGMNQQAAYVPIG
KPLGNARLYILDKHQRLQPDGTAGELYIAGDGVGRGYLNLPDLTAEKFLQDPFNGSGRMY
RTGDMARWLPDGTIEYIGREDDQVKVRGYRIELGEIETVLRKAPGAAQAVVLARPDQQGS
LDVCAYIVQEKGTEFHPAEYREYVSKHLPDYMVPAYFTKTDEIPLTPSGKADRKKLFALD
VQAVSSSEYAAPRNETEDTLTVIWQEVLGMDKAGIYDHFFESGGHSLKAMTLLTKIHKQM
GVEIPLQYLFEHPTIAALADYAENRNEGPAFRAIEPAEKQASYPLSLAQQRTYIASQFED
AGVGYNMPAAAVIEGALDLEKLERAFSALISRHEALRTSFQSEDGTPRQVVHEHVPFHIE
MLEARGRTNEQVMKDFVRRFDLSEAPLFRIGLQTLGHNRHMLLFDMHHLISDGVSISIML
KELADIYGGNQLPELRIQYKDYAVWQAERAKEGYKKERAYWKEVFSGELPVLQLLPDYPR
PQVQSFEGDRVSVKLPKMLRERLQKLAEKNGATLYMVLLSAYYTLLSKYSGQEDIIVGTP
SAGRNHSDTEGLIGMFVNTLALRSSVKQDQTFAGLLGHVRKQVLDAFSHQDYPFEWLTEE
LNVPRDMSRHPIFDTMFSLQNASDGIPEIGNLTLSLHETNFNIAKFDLTMQARETAEGIE
LDLDYCTKLFKRSTADRMLAHYVRLLESAAAQPDAKISEYDLLSEREALNQLQRFNPERT
AYPKEQTIVQIFEEQARKNPDRTALQFEGETLSYQQLNERANRLARHILSVGGGGKTAAV
LCERSMDMIVSIMAVLKAGSAYVPIDPEHPVQRIQHFFRDSGAKVLLTQQSLKPLAEKAG
FQGAIVLADDEASYEKDSRNPALPFDSSTIANLTYTSGTTGTPKGNIVTHANILRTVKNT
NYLTVSEEDTVLGLSNYVFDAFMFDMFGSLLNGAKLVIVPKDTVLDMSRLSRVIKRENVS
ILMITTALFHLLVDMEPSCLTTLRKIMFGGERASVEHVKKALAAVGKGRLLHMYGPSEST
VFATYHPVDVIEEDTLSVPIGKPVSNTEVFIMNSAGRIQPAGIAGELCVSGEGLVEGYYN
RPELTEEKFVKHPFKEGERMYKTGDLARWLLNGDIEFIGRIDHQVKIRGQRIELGEIEHQ
LQSHDQIQECIVLAVDQGAGDKLLCAYFVGLREISSRELREHTAKDLPAYMIPSVFIQLD
ELPLTGNGKIDRRALPMPDVTAANAVSYTAPRNETEQKLADIWAEVLQMERVGVHDQFFE
IGGHSLAGMKLLALIQKTFGVQLTLKDLFTSPTAAGLAQLIEGAERKAAESIAPAAERET
YPVSSPQKRMFVLQQLEGAETSYNMPSVLRLKGKLDAEKLKSVMKQLTERHEAFRTTFDI
KDGETVQRIWAEAGIDMEYYEASEEDAEQIIQSFIRPFRLDQLPLVRTGLVKLAEHDHLL
LFDMHHIISDGASVGVLIDELSRLYGGETLEPLRIHYKDYAVWQQKFIQSEQYRKQEEHW
LRELDGELPVLTLPADYSRPAVQTFEGDKLVFSLTEEQTSALRSLAKQTDSTMYMVLLAS
YSAFLSKLSGQHDIIVGSPVAGRSHADLANVIGVFVNTLALRTYPEADKTFTDYLKEVKQ
TALHAFDAQDYPLEDLLQKVEVQRDTSRNPLFDAVFSMQNANAEDLVMEGIELKHHPFDR
KTAKFDLTMTAEDTDEGLTFVLEYNTALFKPETAETWKHYWLQLLKAATENPAAKLSELS
LVNETEKQALLNAWKGKTISVPQDKTVHRLFEETAARYANRPAAAYNGAKWTYGELNARA
NRIARILIDCGVTADERVGILTKPSLEMAAGVLGVLKAGAAFVPIDPDYPQERISYILQD
SGAKLLLTQEALDVPDGYTGDTILLDGGRSILSLPLDENDEANPQTETTADHLAYMIYTS
GTTGQPKGVMVEHHALVNLCFWHHDAFAMTADDKSAKYAGFGFDASIWEMFPTWTIGAEL
HVIDEAIRLDITRLNHYFEEHGVTITFLPTQLAEQFMELENTSLRMLLVGGDKLKRAVKQ
PYTIVNNYGPTENTVVATSGVINPEEGSLSIGRAIANTRAYILGDGDQVQPEGIAGELCV
AGRGLARGYLNREEETAKRFTADPFVPGERMYRTGDLVKWNAQSGIEYIGRIDQQVKVRG
YRIELSEIEVRLAQLADVHDAAVTAVEDKAGNTALCAYVAPRQDDIEALKAALKDTLPDY
MVPAFWVEMDELPVTANGKIDKKALPEPDIEAGSAAYKAPETEMETLLSDIWEEVLGLDQ
IGVSDNFFTLGGDSIKGIQMASRLNQHGYKLEMKDLFQHPTIEELVSYVERTEGKQADQG
PVEGEADLTPIQRWFFEKNFTDKHHWNQSVMLHAKDGFDPEITEKTLHVLTVHHDALRMI
YREQKPYYRGLEDASVELNVFELNGPAEDHEDRIEREADRLQSSISLETGHLLKAGLFRA
EDGDHLLLAIHHLVVDGVSWRILLEDFTSVYTQLKQGNEPALPPKTHSFAEFAERIKEYA
NTKAFLKEADYWRELEEKEVCTQLPKDRQSGDQRMRHTRTVSFSLTPEQTEQLTTNVHEA
YHTEMNDILLTALGLALKEWTGEDTIGVHLEGHGREDILDGLNITRTVGWFTSMYPMILE
MKHADDLSYQLKQMKEDIRHIPNKGVGYGILRYVTAPEHKENLSFEIDPDISFNYLGQFN
EMSDSGLFTRSGMPSGQSLSPDTEKPNALDIVGFIENGQMTMTFAYHSLEFHEKTIQSFS
DSFKGHLLKIIDHCLAQDGSELTPSDLGDDDLTLDELDKLMEIL
>UPM47465.1_surfactin_non-ribosomal_peptide_synthetase_SrfAA_Bacillus_amyloliquefaciens
MEITFYPLTNAQKRIWYTEKFYPNTSISNLAGFGKLISEDGVQAHYVEKAIQEFVRRYES
MRIRLRLDDEGEPVQYVSEYRPLSIGHTDIRQAGCSADELSKWGREEAGKPLALYDQDLF
RFSVHTISENEVWFYANVHHIISDGISMTILGNAITDIYLELSGGTSEEQTEIPSFIEHV
LTEQEYVQSKRFKKDRDFWNGQFETVPELVSLKRSRADAGLDAKRFSQEIPHDLYGRIHS
FCEEHKVSVLSLFQSALITYLYKVTGRDDVVTGTFMGNRTNAKEKQMLGMFVSTVPVRTS
VDGGQSFLEFVKGRMKDLMKILRHQKYPYNLLVNDLRASKSSLSRLFTVALEYQVMQWQK
KENLSFLTDPIFSGSGTNDISIHVKERWDTGKLTIDFDYRSDIFKGEEIESVSERLITLI
EDAISSPDRIIDELTLLSESEKERLLKRASGNPVNYRGEMTIPGLFEEKVKSLSDKPAVV
YEGRTLSYRTLHEQSGRIAGRLLQAGISADSPVAVLLGRSERVIAAILGILKAGGAYVPI
DPDFPADRIQYILEDSGAKAVLTEAGIQAPAADAERIDFDEAVQYETAADGVSTQSDRLA
YIIYTSGTTGRPKGVMIEHRQVHHLVQSLQQEIYQCGEQTLRMALLAPFHFDASVKQIFA
SLLLGQTLYIVPKTTVTNGSALLDYYRQNRIEATDGTPAHLQMMVAAGDVSGIELRHMLI
GGEGLSAAVAEQLMALFHQSGRTPRLTNVYGPTETCVDASVHQVSADNGMNQQAAYVPIG
KPLGNARLYILDKHQRLQPDGTAGELYIAGDGVGRGYLNLPDLTAEKFLQDPFNGSGRMY
RTGDMARWLPDGTIEYIGREDDQVKVRGYRIELGEIETVLRKAPGAAQAVVLARPDQQGS
LDVCAYIVQEKGTEFHPAEYREYVSKHLPDYMVPAYFTKTDEIPLTPSGKADRKKLFALD
VQAVSSSEYAAPRNETEETLAVIWQEVLGMDKAGIYDHFFESGGHSLKAMTLLTKIHKQM
GVEIPLQYLFEHPTIAALADYAENRNEGPAFRAIEPAEKQASYPLSLAQQRTYIASQFED
AGVGYNMPAAAMIEGALDREKLERAFSALISRHEALRTSFQSEDGTPRQVIGEHVPFHIE
MIEARGRTNEQVMKDFVRRFDLSEAPLFRIGLQTLGHNRHMLLFDMHHLISDGVSISIML
KELADIYGGNQLPELRIQYKDYAVWQAERAKEGYKKERAYWKEVFSGELPVLQLLPDYPR
PQVQSFEGDRVSAKLPKMLRERLQKLAEKNGATLYMVLLSAYYTLLSKYSGQEDIIVGTP
SAGRNHSDTEGLIGMFVNTLALRSSVKQDQTFAGLLGHVRKQVLDAFSHQDYPFEWLTEE
LNVPRDMSRHPIFDTMFSLQNASDGIAEIGNLTLSLHETNFNIAKFDLTMQARETAEGIA
LDLDYCTKLFKRSTADRMLAHYVRLLESAAAQPDAKISEYDLLSEREALNQLQRFNPERT
VYPKDQTIVQIFEEQARKNPDRTALQFEGETLSYQQLNERANRLARHILSVGGGGKTAAV
LCERSMDMIVSIMAVLKAGSAYVPIDPEHPVQRIQHFFRDSGANVLLTQQSLKPLAEKAG
FQGVIVLADDEASYEKDSRNPALPFDSKTIANLTYTSGTTGTPKGNIVTHANILRTVKNT
NYLTVSEEDTVLGLSNYVFDAFMFDMFGSLLNGAKLVIVPKDTVLDMSRLSRVIKRENVS
ILMITTALFHLLVDMEPSCLTTLRKIMFGGERASVEHVKKALAAVGKGRLLHMYGPSEST
VFATYHPVDVIEEDTLSVPIGKPVSNTEVFIMNSAGRIQPAGIAGELCVSGEGLVEGYYN
RPELTEEKFVKHPFKEGERMYKTGDLARWLPNGDIEFIGRIDHQVKIRGQRIELGEIEHQ
LQSHDQIQECIVLAVDQGAGDKLLCAYVVGLREISSRELREHTAKDLPAYMIPSVFIQLD
ELPLTGNGKIDRRALPMPDVTAANAVSYTAPRNETEQKLADIWAEVLQMERVGVHDQFFE
IGGHSLAGMKLLALIQKTFGVQLTLKDLFTSPTAAGLAQLIEGTERKAAESIAPAAERET
YPVSSPQKRMFVLQQLEGAETSYNMPSVLRLKGKLDAEKLKSVMKQLTERHEAFRTTFDI
KDGETVQRIWTEADIDMEYYEASEEDAERIIQSFIRPFRLDQLPLVRTGLVKLAEHDHLL
LFDMHHIISDGASVGVLIDELSRLYGGETLEPLRIHYKDYAVWQQKFIQSEQYRKQEEHW
LRELDGELPVLTLPADYSRPAVQTFEGDKLVFSLTEEQTSALRSLAKQTDSTMYMVLLAT
YSAFLSKLSGQHDIIVGSPVAGRSHADLANVIGVFVNTLALRTYPEADKTFTDYLKEVKQ
TALHAFDAQDYPLEDLLQKVEVQRDTSRNPLFDAVFSMQNANAEDLVMEGIELKHHPFDR
KTAKFDLTMTAEDTDEALTFVLEYNTALFKPETAETWKHYWLQLLEAAAENPAAKLSELS
LVNKTEKQALLDAWKGKTISVPRDKTVHRLFEDTAARYANRPAAAYNGAKWTYGELNARA
NRIARILMDCGVTADERVGILTKPSLEMAAGVLGVLKAGAAFVPIDPDYPEERISYILQD
SGAKLLLTQEALGVPESYKGETILLDGSRSILSLPLDENDEANPQTETTADHLAYMIYTS
GTTGQPKGVMVEHHALVNLCFWHHDAFAMTADDKSAKYAGFGFDASIWEMFPTWTIGAEL
HVIDEAIRLDITRLNHYFEEHGVTITFLPTQLAEQFMDLENTSLRMLLVGGDKLKRAVKQ
PYTIINNYGPTENTVVATSGVINPEEGSLSIGRAIANTRVYILGDGDQVQPEGIAGELCV
AGRGLARGYLNREEETAKRFTADPFVPGERMYRTGDLVKWNAQCGIEYIGRIDQQVKVRG
YRIELSEIEVRLAQLADVHDAAVTAVEDKAGNTALCAYVAPQQDDIEALKSALKDTLPDY
MVPAFWVEMDELPVTANGKIDKKSLPAPDIEAGSAAYKAPETEMETLLSDIWQEVLGLDQ
IGVSDNFFTLGGDSIKGIQMASRLNQHGYKLEMKDLFQHPTIEELVSYVERTEGKQADQG
PVEGEAALTPIQRWFFEKNFTDKHHWNQSVMLHAKDGFDPEITEKTLHVLTVHHDALRMI
YREQKPYYRGLEDASVELNVFELNGPAEDHEDRIEREADRLQSSISLETGHLLKAGLFRA
EDGDHLLLAIHHLVVDGVSWRILLEDFTSVYTQLKQGNEPALPPKTHSFAEFAERIKEYA
NTKAFLKEADYWRELEEKEVCTQLPKDRQSGDQRMRHTRTVSFSLTPEQTEQLTTNVHEA
YHTEMNDILLTALGLALKEWTGEDTIGVHLEGHGREDILDGLNITRTVGWFTSMYPMILE
MKHADDLSYQLKQMKEDIRHIPNKGVGYGILRYVTAPEHKENLSFEIDPDISFNYLGQFN
EMSDSGLFTRSGMPSGQSLSPDTEKPNALDIVGFIENGQMTMTFAYHSLEFHEKTIQSFS
DSFKGHLLKIIDHCLAQDGPELTPSDLGDDDLTLDELDKLMEIL
>UPI95956.1_surfactin_non-ribosomal_peptide_synthetase_SrfAA_Bacillus_velezensis
MEITFYPLTNAQKRIWYTEKFYPNTSISNLAGFGKLISEDGVQAHYVEKAIQEFVRRYES
MRIRLRLDDEGEPVQYVSEYRPLSIGHTDIRQAGCSADELSKWGREEAGKPLALYDQDLF
RFSVHTISENEVWFYANVHHIISDGISMTILGNAITDIYLELSGGTSEEQTEIPSFIEHV
LTEQEYVQSKRFKKDRDFWNGQFETVPELVSLKRSRADAGLDAKRFSQEIPHDLYGRIHS
FCEEHKVSVLSLFQSALITYLYKVTGRDDVVTGTFMGNRTNAKEKQMLGMFVSTVPVRTS
VDGGQSFLEFVKGRMKDLMKILRHQKYPYNLLVNDLRASKSSLSRLFTVALEYQVMQWQK
KENLSFLTDPIFSGSGTNDISIHVKERWDTGKLTIDFDYRSDIFKGEEIESVSERLITLI
EDAISSPDRIIDELTLLSESEKERLLKRASGNPVNYRGEMTIPGLFEEKVKSLSDKPAVV
YEGRTLSYRTLHEQSGRIAGRLLQAGISADSPVAVLLGRSERVIAAILGILKAGGAYVPI
DPDFPADRIQYILEDSGAKAVLTEAGIQAPAADAERIDFDEAVQYETAADGVSTQSDRLA
YIIYTSGTTGRPKGVMIEHRQVHHLVQSLQQEIYQCGEQTLRMALLAPFHFDASVKQIFA
SLLLGQTLYIVPKTTVTNGSALLDYYRQNRIEATDGTPAHLQMMVAAGDVSGIELRHMLI
GGEGLSAAVAEQLMALFHQSGRTPRLTNVYGPTETCVDASVHQVSADNGMNQQAAYVPIG
KPLGNARLYILDKHQRLQPDGTAGELYIAGDGVGRGYLNLPDLTAEKFLQDPFNGSGRMY
RTGDMARWLPDGTIEYIGREDDQVKVRGYRIELGEIETVLRKAPGAAQAVVLARPDQQGS
LDVCAYIVQEKGTEFHPAEYREYVSKHLPDYMVPAYFTKTDEIPLTPSGKADRKKLFALD
VQAVSSSEYAAPRNETEETLAVIWQEVLGMDKAGIYDHFFESGGHSLKAMTLLTKIHKQM
GVEIPLQYLFEHPTIAALADYAENRNEGPAFRAIEPAEKQASYPLSLAQQRTYIASQFED
AGVGYNMPAAAMIEGALDREKLERAFSALISRHEALRTSFQSEDGTPRQVIGEHVPFHIE
MIEARGRTNEQVMKDFVRRFDLSEAPLFRIGLQTLGHNRHMLLFDMHHLISDGVSISIML
KELADIYGGNQLPELRIQYKDYAVWQAERAKEGYKKERAYWKEVFSGELPVLQLLPDYPR
PQVQSFEGDRVSAKLPKMLRERLQKLAEKNGATLYMVLLSAYYTLLSKYSGQEDIIVGTP
SAGRNHSDTEGLIGMFVNTLALRSSVKQDQTFAGLLGHVRKQVLDAFSHQDYPFEWLTEE
LNVPRDMSRHPIFDTMFSLQNASDGIAEIGNLTLSLHETNFNIAKFDLTMQARETAEGIA
LDLDYCTKLFKRSTADRMLAHYVRLLESAAAQPDAKISEYDLLSEREALNQLQRFNPERT
VYPKDQTIVQIFEEQARKNPDRTALQFEGETLSYQQLNERANRLARHILSVGGGGKTAAV
LCERSMDMIVSIMAVLKAGSAYVPIDPEHPVQRIQHFFRDSGANVLLTQQSLKPLAEKAG
FQGVIVLADDEASYEKDSRNPALPFDSKTIANLTYTSGTTGTPKGNIVTHANILRTVKNT
NYLTVSEEDTVLGLSNYVFDAFMFDMFGSLLNGAKLVIVPKDTVLDMSRLSRVIKRENVS
ILMITTALFHLLVDMEPSCLTTLRKIMFGGERASVEHVKKALAAVGKGRLLHMYGPSEST
VFATYHPVDVIEEDTLSVPIGKPVSNTEVFIMNSAGRIQPAGIAGELCVSGEGLVEGYYN
RPELTEEKFVKHPFKEGERMYKTGDLARWLPNGDIEFIGRIDHQVKIRGQRIELGEIEHQ
LQSHDQIQECIVLAVDQGAGDKLLCAYVVGLREISSRELREHTAKDLPAYMIPSVFIQLD
ELPLTGNGKIDRRALPMPDVTAANAVSYTAPRNETEQKLADIWAEVLQMERVGVHDQFFE
IGGHSLAGMKLLALIQKTFGVQLTLKDLFTSPTAAGLAQLIEGTERKAAESIAPAAERET
YPVSSPQKRMFVLQQLEGAETSYNMPSVLRLKGKLDAEKLKSVMKQLTERHEAFRTTFDI
KDGETVQRIWTEADIDMEYYEASEEDAERIIQSFIRPFRLDQLPLVRTGLVKLAEHDHLL
LFDMHHIISDGASVGVLIDELSRLYGGETLEPLRIHYKDYAVWQQKFIQSEQYRKQEEHW
LRELDGELPVLTLPADYSRPAVQTFEGDKLVFSLTEEQTSALRSLAKQTDSTMYMVLLAT
YSAFLSKLSGQHDIIVGSPVAGRSHADLANVIGVFVNTLALRTYPEADKTFTDYLKEVKQ
TALHAFDAQDYPLEDLLQKVEVQRDTSRNPLFDAVFSMQNANAEDLVMEGIELKHHPFDR
KTAKFDLTMTAEDTDEALTFVLEYNTALFKPETAETWKHYWLQLLEAAAENPAAKLSELS
LVNKTEKQALLDAWKGKTISVPRDKTVHRLFEDTAARYANRPAAAYNGAKWTYGELNARA
NRIARILMDCGVTADERVGILTKPSLEMAAGVLGVLKAGAAFVPIDPDYPEERISYILQD
SGAKLLLTQEALGVPESYKGETILLDGSRSILSLPLDENDEANPQTETTADHLAYMIYTS
GTTGQPKGVMVEHHALVNLCFWHHDAFAMTADDKSAKYAGFGFDASIWEMFPTWTIGAEL
HVIDEAIRLDITRLNHYFEEHGVTITFLPTQLAEQFMDLENTSLRMLLVGGDKLKRAVKQ
PYTIINNYGPTENTVVATSGVINPEEGSLSIGRAIANTRVYILGDGDQVQPEGIAGELCV
AGRGLARGYLNREEETAKRFTADPFVPGERMYRTGDLVKWNAQCGIEYIGRIDQQVKVRG
YRIELSEIEVRLAQLADVHDAAVTAVEDKAGNTALCAYVAPQQDDIEALKSALKDTLPDY
MVPAFWVEMDELPVTANGKIDKKSLPAPDIEAGSAAYKAPETEMETLLSDIWQEVLGLDQ
IGVSDNFFTLGGDSIKGIQMASRLNQHGYKLEMKDLFQHPTIEELVSYVERTEGKQADQG
PVEGEAALTPIQRWFFEKNFTDKHHWNQSVMLHAKDGFDPEITEKTLHVLTVHHDALRMI
YREQKPYYRGLEDASVELNVFELNGPAEDHEDRIEREADRLQSSISLETGHLLKAGLFRA
EDGDHLLLAIHHLVVDGVSWRILLEDFTSVYTQLKQGNEPALPPKTHSFAEFAERIKEYA
NTKAFLKEADYWRELEEKEVCTQLPKDRQSGDQRMRHTRTVSFSLTPEQTEQLTTNVHEA
YHTEMNDILLTALGLALKEWTGEDTIGVHLEGHGREDILDGLNITRTVGWFTSMYPMILE
MKHADDLSYQLKQMKEDIRHIPNKGVGYGILRYVTAPEHKENLSFEIDPDISFNYLGQFN
EMSDSGLFTRSGMPSGQSLSPDTEKPNALDIVGFIENGQMTMTFAYHSLEFHEKTIQSFS
DSFKGHLLKIIDHCLAQDGPELTPSDLGDDDLTLDELDKLMEIL
>UPG82017.1_surfactin_non-ribosomal_peptide_synthetase_SrfAA_Bacillus_subtilis
MEITFYPLTDAQKRIWYTEKFYPHTSISNLAGIGKLVSADAIDYVLVEQAIQEFIRRNDA
MRLRLRLDENGEPVQYISEYRPVDIKHTDTTEDPNAIEFISQWSREETKKPLPLYDCDLF
RFSLFTIKENEVWFYANVHHVISDGISMNILGNAIMHIYLELASGSETKEGISHSFIDHV
LSEQDYAQSKRFEKDKAFWNKQFESVPELVSLKRNASAGGSLDAERFSKDVPEALHQQIL
SFCEANKVSVLSVFQSLLAAYLYRVSGQNDVVTGTFMGNRTNAKEKQMLGMFVSTVPLRT
NIDGGQAFLEFVKDRMKDLMKTLRHQKYPYNLLINDLRETKSSLTKLFTVSLEYQVMQWQ
KEEDLAFLTEPIFSGSGLNDVSIHVKDRWDTGKLTIDFDYRTDLFSREEINMICERMITM
LENALTHPEHTIDELTMISDAEKEKLLARAGGKSVSYRKDMTIPELFQEKAEQLSDHPAV
VFEDRTLSYRTLHEQSARIANLLKQKGVGPDSPVAVLIERSERMITAIMGILKAGGAYVP
IDPGFPAERIQYILEDCGADFILTESKVAAPEADAELIDLDQAIAEGADDMTEADVNARN
LAYIIYTSGTTGRPKGVMIEHRQVHHLVESLQQTIYQSGSQTLRMALLAPFHFDASVKQI
FASLLLGQTLYIVPKKTVTNGTALATYYRRNSIEATDGTPAHLQMLAAAGDFEGLKLKHM
LIGGEGLSSVVADKLLKLFKEAGTAPRLTNVYGPTETCVDASVHPVIPENAVQSAYVPIG
KALGNNRLYILDQKGRLQPEGVAGELYIAGDGVGRGYLHLPELTEEKFLQDPFVPGDRMY
RTGDVVRWLPDGTIEYLGREDDQVKVRGYRIELGEIEAVIQQAPDVAKAVVLARPDEQGN
LEVCAYVVQKPGSEFAPAGLREHAARQLPDYMVPAYFTEVTEIPLTPSGKVDRRKLFALE
VKAVSGTAYTAPRNETEKAIAAIWQDVLNVEKAGIFDNFFETGGHSLKAMTLLTKIHKET
GIEIPLQFLFEHPTIAALAEEADHRESRAFSVIEPAEKQEHYPLSLAQQRTYIVSQFEDA
GVGYNMPAAAILEGPLDIQKLERAFQGLIRRHESLRTSFVLENSTPRQNIHDSVDFNIEM
IERGGRSDEAIMASFVRTFDLAKAPLFRIGLLGLEENRHMLLFDMHHLISDGVSIGIMLE
ELARIYKGEQLPELRLQYKDYAVWQSRQAAEGYKKDQAYWKEVFAGELPVLQLLSDYPRP
PVQSFEGDRVSIKLDAGVKDRLNRLAEQNGATLYMVMLSAYYTLLSKYTGQDDIIVGTPS
AGRNHSDTEGIIGMFVNTLAIRSEVKQDETFTQLISRVRKRVLNAFSHQDYPFEWLVEDL
NIPRDVSRHPLFDTMFSLQNATAGIPAVGDLSLSVHETNFKIAKFDLTVQARETDEGIEL
DLDYSTKLFKHSTANRLLTHFARLLEDAAADPEKPISEYKLLSEEEAASQIQQFNPGRTP
YPKDKTIVQLFEEQAANTPDHTALQYEGESLTYRELNERANRLARGILSLGAGEGRTAAV
LCERSMDMIVSILAVLKSGSAYVPIDPEHPMQRMQHFFRDSGAKVLLTQRKLKALAEEAE
FKGVIVLADEEESYHADARNLALPLDSEAMANLTYTSGTTGTPKGNIVTHANILRTVKET
NYLSITEQDTILGLSNYVFDAFMFDMFGSLLNGAKLVLIPKETVLDMARLSRVIERENIS
ILMITTALFHLLVDLNPACLSTLRKIMFGGERASVEHVRKALQTVGKGKLLHMYGPSEST
VFATYHPVDELEEHTLSVPIGKPVSNTEVYILDRTGHVQPAGIAGELCVSGEGLVKGYYN
RPELTEEKFVPHPFTSGERMYKTGDLARWLPNGDIEFIGRIDHQVKIRGQRIELGEIEHQ
LQTHDRVQESVVLAVDQGAGDKLLCAYYVGEGDISSQEMREHAAKDLPAYMVPAVFIQMD
ELPLTGNGKIDRRALPIPDANVSRGVSYVAPRNGTEQKVADIWAQVLQAEQVGVYDHFFD
IGGHSLAGMKMLALVHQELGVELSLKDLFQSPTVEGLAQVIASAEKGTAASISPAEKQDT
YPVSSPQKRMYVLQQLEDTQTSYNMPAVLSLTGELDVERLNSVMQQLMQRHEALRTTFEI
KDGETVQRIWEEAECEIAYFEAPEEETERIVSEFIKPFKIDQLPLFRIGLIKHSDTEHVL
LFDMHHIISDGASVGVLIEELSKLYDGETLEPLRIQYKDYAVWQQQFIQSELYKKQEEHW
LKELDGELPVLTLPTDYSRPAVQTFEGDRIAFSLEAGKADALRRLAKETDSTLYMVLLAS
YSAFLSKLSGQDDIIVGSPVAGRSQADVSRVIGMFVNTLALRTYPKGEKTFADYLNEVKE
TALSAFDAQDYPLEDLIGNVQVQRDTSRNPLFDAVFSMQNANIKDLTMKGIQLEPHPFER
KTAKFDLTLTADETDGGLTFILEYNTALFKQETIERWKQYWMELLDAVTGNPNQPLSSLS
LVTETEKQALLEAWKGKALSVPTDKTVHQLFEETVQCHKDRPAVTYNGQSWTYGELNAKA
NRLARILMDCGISPDDRVGILTKPSLEMSAAVLGVLKAGAAFVPIDPDYPDQRIEYILQD
SGAKLLLKQEGISVPDSFTGDVILLDGSRTILSLPLDENDEGNPETAVTAENLAYMIYTS
GTTGQPKGVMVEHHALVNLCFWHHDAFSMTAEDRSAKYAGFGFDASIWEMFPTWTIGAEL
HVIDEAIRLDIVRLNDYFETNGITITFLPTQLAEQFMELENTSLRVLLTGGDKLKRAVKK
PYTLVNNYGPTENTVVATSAEIHPEEGSLSIGRAIANTRVYILGEGNQVQPEGVAGELCV
AGRGLARGYLNREDETAKRFVADPFVPGERMYRTGDLVKWTGGGIEYIGRIDQQVKVRGY
RIEPSEIEVQLAQLSEVQDAAVTAVKDKGGNTAIAAYVTPETADIEALKSALKETLPDYM
IPAFWVTLNELPVTANGKVDRKALPDPDIEAGSGEYKAPTTDMEELLAGIWQDVLGMSEV
GVTDNFFSLGGDSIKGIQMASRLNQHGWRLEMKDLFQHPTIEELTQYVERAEGKQADQGP
VEGEVILTPIQRWFFEKNFTNKHHWNQSVMLHAKKGFDPERVEKTLQALIEHHDALRMVY
REGQEDVIQYNRGLEAASAQLEVIQIEGQAADYEDRIEREAERLQSSIDLQEGGLLKAGL
FQAEDGDHLLLAIHHLVVDGVSWRILLEDFAAVYTQLEQGNEPVLPQKTHSFAEYAERLQ
DFANSKAFLKEKEYWRQLEEQAVAAKLPKDRESGDQRMKHTKTIEFSLTAEETEQLTTKV
HEAYHTEMNDILLTAFGLAMKEWTGQDRVSVHLEGHGREEIIEDLTISRTVGWFTSMYPM
VLDMKHADDLGYQLKQMKEDIRHVPNKGVGYGILRYLTAPEHKEDVAFSIQPDVSFNYLG
QFDEMTDAGLFTRSELPSGQSLSPETEKPNALDVVGYIENGKLTMSLAYHSLEFHEKTVQ
TFSDSFKAHLLRIIEHCLSQDGTELTPSDLGDDDLTLDELDKLMEIF
>UOO18310.1_surfactin_non-ribosomal_peptide_synthetase_SrfAA_Bacillus_velezensis
MEITFYPLTNAQKRIWYTEKFYPNTSISNLAGFGKLISEDGVQAHYVEKAIQEFVRRYES
MRIRLRLDDEGEPVQYVSEYRPLSIGHTDIRQAGCSADELSKWGREEAGKPLALYDQDLF
RFSVHTISENEVWFYANVHHIISDGISMTILGNAITDIYLELSGGASEEQTEIPSFIEHV
LTEQEYVQSKRFKKDRDFWNGQFETVPELVSLKRSQADAGLDAKRFSQEIPHDLYGRIHS
FCEEHKVSVLSLFQSALITYLYKVTGRDDVVTGTFMGNRTNAKEKQMLGMFVSTVPVRTS
VDGGQSFLEFVKGRMKDLMKILRHQKYPYNLLVNDLRASKSSLSRLFTVALEYQVMQWQK
KENLSFLTDPIFSGSGTNDISIHVKERWDTGKLTIDFDYRSDIFKGEEIESVSERLITLI
EDAISSPDRIIDELTLLSESEKERLLKRASGNPVNYRGEMTIPGLFEEKVKSLSDKPAVV
YEGRTLSYRTLHEQSGRIAGRLLQAGISADSPVAVLLGRSERVIAAILGILKAGGAYVPI
DPDFPADRIQYILEDSGAKAVLTEAGIQAPAADAERIDFDEAVQYETAVDGVSTQSDWLA
YIIYTSGTTGRPKGVMIEHRQVHHLVQSLQQEIYQCGEQTLRMALLAPFHFDASVKQIFA
SLLLGQTLYIVPKTTVTNGSALLDYYRQNRIEATDGTPAHLQMMVAAGDVSGIELRHMLI
GGEGLSAAVAEQLMTLFHQSGRTPRLTNVYGPTETCVDASVHQMSADNGMNQQAAYVPIG
KPLGNARLYILDKHQRLQPDGTAGELYIAGDGVGRGYLNLPDLTAEKFLQDPFNGSGRMY
RTGDMARWLPDGTIEYIGREDDQVKVRGYRIELGEIETVLRKAPGAAQAVVLARPDQQGS
LDVCAYIVQEKGTEFHPAEYREYVSKHLPDYMVPAYFTKTDEIPLTPSGKADRKKLFALD
VQAVSSSEYAAPRNETEETLAVIWQEVLGMDKAGIYDHFFESGGHSLKAMTLLTKIHKQM
GVDIPLQYLFEHPTIAALADYAENRNEGPAFSAIEPAEKQASYPLSLAQQRTYIASQFED
AGVGYNMPAAAMIEGALDREKLERAFSALISRHEALRTSFQSEDGTPRQVIGEHVPFHIE
MIEARGRTNEQVMKDFVRRFDLSEAPLFRIGLQTLGHNRHMLLFDMHHLISDGVSISIML
KELADIYGGNQLPELRIQYKDYAVWQAERAKEGYKKERAYWKEVFSGELPVLQLLPDYPR
PQVQSFEGDRVSAKLPKMLRERLRKLAEKNGATLYMVLLSAYYTLLSKYSGQEDIIVGTP
SAGRNHSDTEGLIGMFVNTLALRSSVKQDQTFAGLLGHVRKQVLDAFSHQDYPFEWLTEE
LNVPRDMSRHPIFDTMFSLQNASDGIAEIGNLTLSLHETNFNIAKFDLTMQARETAEGIA
LDLDYCTKLFKRSTADRMLAHYVRLLESAAAQPDAKISEYDLLSEREALNQLQRFNPERT
VYPKDQTIVQIFEEQVRKNPDRTALQFEGETLSYQQLNERANMLARHILSVGGGGKTAAV
LCERSMDMIVSIMAVLKAGSAYVPIDPEHPVQRIQHFFRDSGANVLLTQQSLKPLAEKAG
FQGVIVLADDEASYEKDSHNPALPFDSKTIANLTYTSGTTGTPKGNIVTHANILRTVKNT
NYLTVSEEDTVLGLSNYVFDAFMFDMFGSLLNGAKLVIVPKDTVLDMSRLSRVIKRENVS
ILMITTALFHLLVDMEPSCLTTLRKIMFGGERASVEHVKKALAAVGKGRLLHMYGPSEST
VFATYHPVDVIEEDTLSVPIGKPVSNTEVFIMNSAGRIQPAGIAGELCVSGEGLVEGYYN
RTELTEEKFVKHPFKEGERMYKTGDLARWLPNGDIEFIGRIDHQVKIRGQRIELGEIEHQ
LQSHDQIQECIVLAVDQGAGDKLLCAYVVGLREISSRELREHSAKDLPAYMIPSVFIQLD
ELPLTGNGKIDRRALPMPDVTAANAVSYTAPRNETEQKLADIWAEVLQMERVGVHDQFFE
IGGHSLAGMKLLALIQKTFGVQLTLKDLFTSPTAAGLAQLIEGAERKAAESIAPAAERET
YPVSSPQKRMFVLQQLEGAETSYNMPSVLRLKGKLDAEKLKSVMKQLTERHEAFRTTFDI
QDGETVQRIWTEADINMEYYEASEEDAERIIQSFIRPFRLDQLPLVRTGLVKLAEHDHLL
LFDMHHIISDGASVGVLIDELSRLYGGETLEPLRIHYKDYAVWQQKFIQSEQYRKQEEHW
LRELDGELPVLTLPADYSRPAVQTFEGDKLVFSLTEEQTSALRSLAKQTDSTMYMVLLAS
YSAFLSKLSGQHDIIVGSPVAGRSHADLANVIGVFVNTLALRTYPEADKTFTDYLKEVKQ
TALHAFDAQDYPLEDLLQKVEVQRDTSRNPLFDAVFSMQNANAEDLVMEGIELKHHPFDR
KTAKFDLTMTAEDTDEGLTFVLEYNTALFKPETAETWKHYWLQLLEAAAENPAAKLSELS
LVNKTEKQALLNAWKGKTISVPRDKTVHRLFEETAARYANRPAAAYNGAKWTYGELNARA
NRIARILMDCGVTADERVGILTKPSLEMAAGVLGVLKAGAAFVPIDPDYPEERISYILQD
SGAKLLLTQEALGVPESYNGETILLDGSRSILSLPLDENDEANPQTETTADHLAYMIYTS
GTTGQPKGVMVEHHALVNLCFWHHDAFAMTADDKSAKYAGFGFDASIWEMFPTWTIGAEL
HVIDEAIRLDITRLNHYFEENGVTITFLPTQLAEQFMELENTSLRMLLVGGDKLKRAVKQ
PYTIINNYGPTENTVVATSGVINPEEGSLSIGRAIANTRVYILGDGDQVQPEGIAGELCV
AGRGLARGYLNREEETAKRFTADPFVPGERMYRTGDLVKWNAQCGIEYIGRIDQQVKVRG
YRIELSEIEVRLAQLADVHDAAVTAVEDKAGNTALCAYVAPQQDDIEALKSALKDTLPDY
MVPAFWVEMDELPVTANGKIDKKALPAPDIEAGSAAYKAPETEMETLLSDIWQEVLGLDQ
IGVSDNFFTLGGDSIKGIQMASRLNQHGYKLEMKDLFQHPTIEELVSYVERTEGKQADQG
PVEGEAALTPIQRWFFEKNFTDKHHWNQSVMLHAKDGFDPEITEKTLHVLTVHHDALRMI
YREQKPYYRGLEDASVELNVFELNGPAEDHEDRIEREADRLQSSISLETGHLLKAGLFRA
EDGDHLLLAIHHLVVDGVSWRILLEDFTSVYTQLKQGNEPALPPKTHSFAEFAERIKEYA
NTKAFLKEADYWRELEEKEVCTQLPKDRQSGDQRMRHTRTVSFSLTPEQTEQLTTNVHEA
YHTEMNDILLTALGLALKEWTGEDTIGVHLEGHGREDILDGLNITRTVGWFTSMYPMILE
MKHADDLSYQLKQMKEDIRHIPNKGVGYGILRYVTAPEHKENLSFEIDPDISFNYLGQFN
EMSDSGLFTRSGMPSGQSLSPDTEKPNALDIVGFIENGQMTMTFAYHSLEFHEKTIQSFS
DSFKGHLLKIIDHCLAQDGPELTPSDLGDDDLTLDELDKLMEIL
>UOM42878.1_surfactin_non-ribosomal_peptide_synthetase_SrfAA_Bacillus_velezensis
MEITFYPLTNAQKRIWYTEKFYPNTSISNLAGFGKLISEDGVQAHYVEKAIQEFVRRYES
MRIRLRLDDEGEPVQYVSEYRPLSIGHTDIRQAGCSADELSKWGREEAGKPLALYDQDLF
RFSVHTISENEVWFYANVHHIISDGISMTILGNAITDIYLELSGGTSEEQTEIPSFIEHV
LTEQEYVQSKRFKKDRDFWNGQFETVPELVSLKRSRADAGLDAKRFSQEIPHDLYGRIHS
FCEEHKVSVLSLFQSALITYLYKVTGRDDVVTGTFMGNRTNAKEKQMLGMFVSTVPVRTS
VDGGQSFLEFVKGRMKDLMKILRHQKYPYNLLVNDLRASKSSLSRLFTVALEYQVMQWQK
KENLSFLTDPIFSGSGTNDISIHVKERWDTGKLTIDFDYRSDIFKGEEIESVSERLITLI
EDAISSPDRIIDELTLLSESEKERLLKRASGNPVNYRKEMTIPGLFEEKVKSLSDKPAVV
YEGRTLSYRTLHEQSGRIAGRLLQAGISADSPVAVLLGRSERVIAAILGILKAGGAYVPI
DPDFPADRIQYILEDSGAKAVLTETGIQVPAADAERIDFDEAVQFETAADGVSTQSDRLA
YIIYTSGTTGRPKGVMIEHRQVHHLVQSLQQEIYQCGEQTLRMALLAPFHFDASVKQIFA
SLLLGQTLYIVPKTTVTNGSALLDYYRQNRIEATDGTPAHLQMMVAAGDVSGIELRHMLI
GGEGLSAAVAEQLMTLFHQSGRAPRLTNVYGPTETCVDASVHQVSADNGMNQQAAYVPIG
KPLGNARLYILDKHQRLQPDGTAGELYIAGDGVGRGYLNLPDLTAEKFLQDPFNGSGRMY
RTGDMARWLPDGTIEYIGREDDQVKVRGYRIELGEIETVLRKAPGAAQAVVLARPDLQGS
LDVCAYIVQEKGTEFHPAEYREYVSKHLPDYMVPAYFTKTDEIPLTPSGKADRKKLFALD
VQAVSSSEYAAPRNETEETLTVIWQEVLGMDKAGIYDHFFESGGHSLKAMTLLTKIHKQM
GVEIPLQYLFEHPTIAALADYAENRNEGPAFSAIEPAEKQASYPLSLAQQRTYIASQFED
AGVGYNMPAAAMIEGALDREKLERAFSALISRHEALRTSFQSEDGTPRQVIHEHVPFHIE
MIEARGRTNEQVMKDFVRRFDLSEAPLFRIGLQTLDHNRHMLLFDMHHLISDGVSISIML
KELADIYGGNQLPELRIQYKDYAVWQAERAKEGYKKERAYWKEVFSGELPVLQLLPDYPR
PQVQSFEGDRVSAKLPKMLRERLQKLAEKNGATLYMVLLSAYYTLLSKYSGQEDIIVGTP
SAGRNHSDTEGLIGMFVNTLALRSSVKQDQTFAGLLGHVRKQVLDAFSHQDYPFEWLTEE
LNVPRDMSRHPIFDTMFSLQNASDGIPEIGNLTLSLHETNFNIAKFDLTMQARETAEGLA
LDLDYCTKLFKRSTADRMLAHYVRLLESAAAQPDVKISEYDLLSEREALTQLQRVNPERT
AYPKEQTIVQIFEEQARKNPDRTALQFEGETLSYQQLNERANRLARHILSVGGGGKTAAV
LCERSMDMIVSIMAVLKAGSAYVPIDPEHPVQRIQHFFRDSGANVLMTQQSLKPLAEKAG
FQGVIVLADDEASYEKDSHNPALPFDSKTIANLTYTSGTTGTPKGNIVTHANILRTVKNT
NYLTVSEEDTVLGLSNYVFDAFMFDMFGSLLNGAKLVIVPKDTVLDMSRLSRVIKRENVS
ILMITTALFHLLVDMEPSCLTTLRKIMFGGERASVEHVKKALAAVGKGRLLHMYGPSEST
VFATYHPVDVIEEDTLSVPIGKPVSNTEVFIMNSAGRIQPAGIAGELCVSGEGLVEGYYN
RPELTEEKFVKHPFKEGERMYKTGDLARWLPNGDIEFIGRIDHQVKIRGQRIELGEIEHQ
LQSHDQIQECIVLAVDQGAGDKLLCAYVVGLREISSRELREHTAKDLPAYMIPSVFIQLD
ELPLTGNGKIDRRALPMPDVTAANAVSYTAPRNETEQKLADIWAEVLQMERVGVHDQFFE
IGGHSLAGMKLLALIQKTFGVQLTLKDLFTSPTAAGLAQLIEGAERKTAESIAPAAERET
YPVSSPQKRMFVLQQLEGAETSYNMPSVLRLKGKLDAEKLKSVMKQLTERHEAFRTTFDI
KDGETVQRIWAEADIDMEYYEASEEDAERIIQSFIRPFRLDQLPLVRTGLVKLAEHDHLL
LFDMHHIISDGASVGVLIDELSRLYGGETLDPLRIHYKDYAVWQQKFIQSEQYRKQEEHW
LRELDGELPVLTLPADYSRPAVQTFEGDKLVFSLTGEQTSALRSLAKQTDSTMYMVLLAS
YSAFLSKLSGQHDIIVGSPVAGRSHADLANVIGVFVNTLALRTYPEADKTFTDYLKEVKQ
TALHAFDAQDYPLEDLLQKVEVQRDTSRNPLFDAVFSMQNANAEDLVMEGIELKHHPFDR
KTAKFDLTMTAEDTDEGLTFVLEYNTALFKPETAETWKHYWLQLLEAAAENPAAKLSGLS
LVNKTEKQALLDAWKGKTISVPRDKTVHRLFEETAARHANRPAAAYNGAKWTYGELNARA
NRIARILMDCGVTADERVGILTKPSLEMAAGVLGVLKAGAAFVPIDPDYPEERISYILQD
SGAKLLLTQEALDVPESYKGETILLDGGRSILSLPLDENDEANPQTETTADHLAYMIYTS
GTTGQPKGVMVEHHALVNLCFWHHDAFAMTADDKSAKYAGFGFDASIWEMFPTWTIGAEL
HVIDEAIRLDITRLNHYFEENGVTITFLPTQLAEQFMELENTSLRMLLVGGDKLKRAVKQ
PYTIVNNYGPTENTVVATSGVINPEEGSLSIGRAIANTRVYILGDGDQVQPEGIAGELCV
AGRGLARGYLNREEETAKRFTADPFVPGERMYRTGDLVKWNAQCGIEYIGRIDQQVKVRG
YRIELSEIEVRLAQLADVHDAAVTAVEDKAGNTALCAYVAPRQDDIEALKAALKDTLPDY
MVPAFWVEMDELPVTANGKIDKKALPAPDIEAGSAAYKAPETEMETLLSDIWQEVLGLDQ
IGVSDNFFTLGGDSIKGIQMASRLNQHGYKLEMKDLFQHPTIEELVSYVERTEGKQADQG
PVEGEAELTPIQRWFFEKNFTDKHHWNQSVMLHAKDGFDPEITEKTLHVLTVHHDALRMI
YREQKPYYRGLEDVSVELNVFELNGPAEDHEDRIEREADRLQSSISLETGHLLKAGLFRA
EDGDHLLLAIHHLVVDGVSWRILLEDFTSVYTQLKQGNEPALPPKTHSFAEFAERIKEYA
NTKAFLKEADYWRELEEKEVCTQLPKDRQSGDQRMKHTRTVSFSLTPEQTEQLTTNVHEA
YHTEMNDILLTALGLALKEWTGEDTIGVHLEGHGREDILDGLNITRTVGWFTSMYPMILE
MKHADDLSYQLKQMKEDIRHIPNKGVGYGILRYVTAPEHKENLSFEIDPDISFNYLGQFN
EMSDSGLFTRSGMPSGQSLSPDTEKPNALDIVGFIENGQMTMTFAYHSLEFHEKTIQSFS
DSFKGHLLKIIDHCLAQDGPELTPSDLGDDDLTLDELDKLMEIL
>UOI90909.1_surfactin_non-ribosomal_peptide_synthetase_SrfAA_Bacillus_amyloliquefaciens
MEITFYPLTNAQKRIWYTEKFYPNTSISNLAGFGKLISDDGVQAHYVEKAIQEFVRRYES
MRIRLRLDDEGEPVQYVSEYRPLTIEHTDIRRAGCSADELSKWGREEAGKPLALYDQDLF
RFSVYTISENEVWFYVNVHHIISDGISMTILGNAITDIYLELSGGASEEQTEIPSFIEHV
LTEQEYVQSKRFKKDRDFWNGQFETVPELVSLKRSQADAGLDAKRFSQEIPHDLYGRIHS
FCEEHKVSVLSLFQSALITYLYKVTGRDDVVTGTFMGNRTNAKEKQMLGMFVSTVPVRTS
VDGGQSFLEFVKGRMKDLMKILRHQKYPYNLLVNDLRASKSSLSRLFTVALEYQVMQWQK
KENLSFLTDPIFSGSGTNDISIHVKERWDTGKLTIDFDYRSDIFKGEEIESVSERLITLI
EDAISSPDRIIDELTLLSESEKEQLLKRASGNPVNYRGEMTIPGLFEEKVKSLSDKPAVV
YEGRTLSYRTLHEQSGRIAGRLLKAGISADSPVAVLLGRSERVIAAILGILKAGGAYVPI
DPDFPADRIQYILEDSGAKAVLTEAGIQAPAADAERIDFDEAVQYETAADGVSTQSDRLA
YIIYTSGTTGRPKGVMIEHRQVHHLVQSLQQEIYQCGEQTLRMALLAPFHFDASVKQIFA
SLLLGQTLYIVPKTTVTNGSALLDYYRQNRIEATDGTPAHLQMMVAAGDVSGIELRHMLI
GGEGLSAAVAEQLMTLFHQSGRTPRLTNVYGPTETCVDASVHQVSADNGMNQQAAYVPIG
KPLGNARLYILDKHQRLQPDGTAGELYIAGDGVGRGYLNLPDLTAEKFLQDPFNGSGRMY
RTGDMARWLPDGTIEYIGREDDQVKVRGYRIELGEIETVLRKAPGAAQAVVLARPDQQGS
LDVCAYIVQEKGTEFHPAEYREYVSKHLPDYMVPAYFTKTDEIPLTPSGKADRKKLFALD
VQAVSSSEYAAPRNETEETLAVIWQEVLGMDKAGIYDHFFESGGHSLKAMTLLTKIHKQM
GVEIPLQYLFEHPTIAALADYAENRNEGPAFSAIEPAEKQASYPLSLAQQRTYIASQFED
AGIGYNMPAAAMIEGALDREKLERAFSALISRHEALRTSFQSEDGTPRQVIGEHVPFHIE
MIEARGRTNEQVMKDFVRRFDLSEAPLFRIGLQTLGHNRHMLLFDMHHLISDGVSISIML
KELADIYGGNQLPELRIQYKDYAVWQAERAKEGYKKERAYWKEVFSGELPVLQLLPDYPR
PQVQSFEGDRVSAKLPKMLRERLQKLAEKNGATLYMVLLSAYYTLLSKYSGQEDIIVGTP
SAGRNHSDTEGLIGMFVNTLALRSSVKQDQTFAGLLGHVRKQVLDAFSHQDYPFEWLTEE
LNVPRDMSRHPIFDTMFSLQNASDGIPEIGNLTLSLHETNFNIAKFDLTMQARETAEGIA
LDLDYCTKLFKRSTADRMLAHYVRLLESAAAQPDAKISEYDLLSEREALNQLQRFNPERT
AYPKEQTIVQIFEEQARKNPDRTALQFEGETLSYQQLNERANRLARHILSVGGGGKTAAV
LCERSMDMIVSIMAVLKAGSAYVPIDPEHPVQRIQHFFRDSGANVLLTQQSLKPVAEKAG
FQGVIVLADDEASYEKDSHNPALPFDSKTIANLTYTSGTTGTPKGNIVTHANILRTVKNT
NYLTVSEEDTVLGLSNYVFDAFMFDMFGSLLNGAKLVIVPKDTVLDMSRLSRVIKRENVS
ILMITTALFHLLVDMEPSCLTTLRKIMFGGERASVEHVKKALAAVGKGRLLHMYGPSEST
VFATYHPVDVIEEDTLSVPIGKPVSNTEVFIMNSAGRIQPAGIAGELCVSGEGLVEGYYN
RPELTEEKFVKHPFKEGERMYKTGDLARWLPNGDIEFIGRIDHQVKIRGQRIELGEIEHQ
LQSHDQIQECIVLAVDQGAGDKLLCAYVVGLREISSRELREHTAKDLPAYMIPSVFIQLD
ELPLTGNGKIDRRALPMPDVTAANAVSYTAPRNETEQKLADIWAEVLQMERVGVHDQFFE
IGGHSLAGMKLLALIQKTFGVQLTLKDLFTSPTAAGLAQLIEGAERKAAESIAPATERET
YPVSSPQKRMFVLQQLEGAETSYNMPSVLRLKGKLDAEKLKSVMKQLTERHEAFRTTFDI
KDGETVQRIWTEADINMEYYEASEEDAERIIQSFIRPFRLDQLPLVRTGLVKLAEHDHLL
LFDMHHIISDGASVGVLIDELSRLYGGETLEPLRIHYKDYAVWQQKFIQSEQYRKQEEHW
LRELDGELPVLTLPADYSRPAVQTFEGDKLVFSLTEEQTSALRSLAKQTDSTMYMVLLAT
YSAFLSKLSGQHDIIVGSPVAGRSHADLANVIGVFVNTLALRTYPEADKTFTDYLKEVKQ
TALHAFDAQDYPLEDLLQKVEVQRDTSRNPLFDAVFSMQNANAEDLVMEGIELKHHPFDR
KTAKFDLTMTAEDTDEGLTFVLEYNTALFKPETAETWKHYWLQLLEAAAENPAAKLSELS
LVNKTEKQALLDAWKGKTLSVPRDKTVHRLFEETAARYANRPAAAYNGAKWTYGELNARA
NRIARILMDCGVTADERVGILTKPSLEMAAGVLGVLKAGAAFVPIDPDYPEERISYILQD
SGAKLLLTQEALDVPESYNGETILLDGSRSILSLPLDENDEANPQTETTADHLAYMIYTS
GTTGQPKGVMVEHHALVNLCFWHHDAFAMTADDKSAKYAGFGFDASIWEMFPTWTIGAEL
HVIDEAIRLDITRLNHYFEEHGVTITFLPTQLAEQFMELENTSLRMLLVGGDKLKRAVKQ
PYTIVNNYGPTENTVVATSGVINPEEGSLSIGRAIANTRVYILGDGDQVQPEGIAGELCV
AGRGLARGYLNREEETAKRFTADPFVPGERMYRTGDLVKWNAQCGIEYIGRIDQQVKVRG
YRIELSEIEVRLAQLADVHDAAVTAVEDKAGNTALCAYVAPQQDDIEALKSALKDTLPDY
MVPAFWVEMDELPVTANGKIDKKALPAPDIEAGSAAYKAPETEMETLLSDIWQEVLGLDQ
IGVSDNFFTLGGDSIKGIQMASRLNQHGYKLEMKDLFQHPTIEELVSYVERTEGKQADQG
PVEGEADLTPIQRWFFESNFTDKHHWNQSVMLHAKDGFDPEITEKTLHVLTVHHDALRMI
YREQKPYYRGLEDASVELNVFELNGPAEDHEDRIEREADRLQSSISLETGHLLKAGLFRA
EDGDHLLLAIHHLVVDGVSWRILLEDFTSVYTQLKQGNEPALPPKTHSFAEFAERIKEYA
NTKAFLKEADYWRELEKKEVCTQLPKDRQSGDQRMRHTRTVSFSLTPEQTEQLTTNVHEA
YHTEMNDILLTALGLALKEWTGEDTIGVHLEGHGREDILDGLNITRTVGWFTSMYPMILE
MKHSDDLSYQLKQMKEDIRHIPNKGVGYGILRYVTAPEHKENLSFEIDPDISFNYLGQFN
EMSDSGLFTRSGMPSGQSLSPDTEKPNALDIVGFIENGQMTMTFAYHSLEFHEKTIQSFS
DSFKGHLLKIIDHCLAQDGPELTPSDLGDDDLTLDELDKLMEIL
>UOG89021.1_surfactin_non-ribosomal_peptide_synthetase_SrfAA_Bacillus_velezensis
MEITFYPLTNAQKRIWYTEKFYPNTSISNLAGFGKLISEDGVQAHYVEKAIQEFVRRYES
MRIRLRLDDEGEPVQYVSEYRPLSIGHTDIRQAGCSADELSKWGREEAGKPLALYDQDLF
RFSVHTISENEVWFYANVHHIISDGISMTILGNAITDIYLELSGGTSEEQTEIPSFIEHV
LTEQEYVQSKRFKKDRDFWNGQFETVPELVSLKRSRADAGLDAKRFSQEIPHDLYGRIHS
FCEEHKVSVLSLFQSALITYLYKVTGRDDVVTGTFMGNRTNAKEKQMLGMFVSTVPVRTS
VDGGQSFLEFVKGRMKDLMKILRHQKYPYNLLVNDLRASKSSLSRLFTVALEYQVMQWQK
KENLSFLTDPIFSGSGTNDISIHVKERWDTGKLTIDFDYRSDIFKGEEIESVSERLITLI
EDAISSPDRIIDELTLLSESEKERLLKRASGNPVNYRKEMTIPGLFEEKVKSLSDKPAVV
YEGRTLSYRTLHEQSGRIAGRLLQAGISADSPVAVLLGRSERVIAAILGILKAGGAYVPI
DPDFPADRIQYILEDSGAKAVLTETGIQVPAADAERIDFDEAVQFETAADGVSTQSDRLA
YIIYTSGTTGRPKGVMIEHRQVHHLVQSLQQEIYQCGEQTLRMALLAPFHFDASVKQIFA
SLLLGQTLYIVPKTTVTNGSALLDYYRQNRIEATDGTPAHLQMMVAAGDVSGIELRHMLI
GGEGLSAAVAEQLMTLFHQSGRAPRLTNVYGPTETCVDASVHQVSADNGMNQQAAYVPIG
KPLGNARLYILDKHQRLQPDGTAGELYIAGDGVGRGYLNLPDLTAEKFLQDPFNGSGRMY
RTGDMARWLPDGTIEYIGREDDQVKVRGYRIELGEIETVLRKAPGAAQAVVLARPDLQGS
LDVCAYIVQEKGTEFHPAEYREYVSKHLPDYMVPAYFTKTDEIPLTPSGKADRKKLFALD
VQAVSSSEYAAPRNETEETLTVIWQEVLGMDKAGIYDHFFESGGHSLKAMTLLTKIHKQM
GVEIPLQYLFEHPTIAALADYAENRNEGPAFSAIEPAEKQASYPLSLAQQRTYIASQFED
AGVGYNMPAAAMIEGALDREKLERAFSALISRHEALRTSFQSEDGTPRQVIHEHVPFHIE
MIEARGRTNEQVMKDFVRRFDLSEAPLFRIGLQTLDHNRHMLLFDMHHLISDGVSISIML
KELADIYGGNQLPELRIQYKDYAVWQAERAKEGYKKERAYWKEVFSGELPVLQLLPDYPR
PQVQSFEGDRVSAKLPKMLRERLQKLAEKNGATLYMVLLSAYYTLLSKYSGQEDIIVGTP
SAGRNHSDTEGLIGMFVNTLALRSSVKQDQTFAGLLGHVRKQVLDAFSHQDYPFEWLTEE
LNVPRDMSRHPIFDTMFSLQNASDGIPEIGNLTLSLHETNFNIAKFDLTMQARETAEGLA
LDLDYCTKLFKRSTADRMLAHYVRLLESAAAQPDVKISEYDLLSEREALTQLQRVNPERT
AYPKEQTIVQIFEEQARKNPDRTALQFEGETLSYQQLNERANRLARHILSVGGGGKTAAV
LCERSMDMIVSIMAVLKAGSAYVPIDPEHPVQRIQHFFRDSGANVLMTQQSLKPLAEKAG
FQGVIVLADDEASYEKDSHNPALPFDSKTIANLTYTSGTTGTPKGNIVTHANILRTVKNT
NYLTVSEEDTVLGLSNYVFDAFMFDMFGSLLNGAKLVIVPKDTVLDMSRLSRVIKRENVS
ILMITTALFHLLVDMEPSCLTTLRKIMFGGERASVEHVKKALAAVGKGRLLHMYGPSEST
VFATYHPVDVIEEDTLSVPIGKPVSNTEVFIMNSAGRIQPAGIAGELCVSGEGLVEGYYN
RPELTEEKFVKHPFKEGERMYKTGDLARWLPNGDIEFIGRIDHQVKIRGQRIELGEIEHQ
LQSHDQIQECIVLAVDQGAGDKLLCAYVVGLREISSRELREHTAKDLPAYMIPSVFIQLD
ELPLTGNGKIDRRALPMPDVTAANAVSYTAPRNETEQKLADIWAEVLQMERVGVHDQFFE
IGGHSLAGMKLLALIQKTFGVQLTLKDLFTSPTAAGLAQLIEGAERKTAESIAPAAERET
YPVSSPQKRMFVLQQLEGAETSYNMPSVLRLKGKLDAEKLKSVMKQLTERHEAFRTTFDI
KDGETVQRIWAEADIDMEYYEASEEDAERIIQSFIRPFRLDQLPLVRTGLVKLAEHDHLL
LFDMHHIISDGASVGVLIDELSRLYGGETLDPLRIHYKDYAVWQQKFIQSEQYRKQEEHW
LRELDGELPVLTLPADYSRPAVQTFEGDKLVFSLTGEQTSALRSLAKQTDSTMYMVLLAS
YSAFLSKLSGQHDIIVGSPVAGRSHADLANVIGVFVNTLALRTYPEADKTFTDYLKEVKQ
TALHAFDAQDYPLEDLLQKVEVQRDTSRNPLFDAVFSMQNANAEDLVMEGIELKHHPFDR
KTAKFDLTMTAEDTDEGLTFVLEYNTALFKPETAETWKHYWLQLLEAAAENPAAKLSGLS
LVNKTEKQALLDAWKGKTISVPRDKTVHRLFEETAARHANRPAAAYNGAKWTYGELNARA
NRIARILMDCGVTADERVGILTKPSLEMAAGVLGVLKAGAAFVPIDPDYPEERISYILQD
SGAKLLLTQEALDVPESYKGETILLDGGRSILSLPLDENDEANPQTETTADHLAYMIYTS
GTTGQPKGVMVEHHALVNLCFWHHDAFAMTADDKSAKYAGFGFDASIWEMFPTWTIGAEL
HVIDEAIRLDITRLNHYFEENGVTITFLPTQLAEQFMELENTSLRMLLVGGDKLKRAVKQ
PYTIVNNYGPTENTVVATSGVINPEEGSLSIGRAIANTRVYILGDGDQVQPEGIAGELCV
AGRGLARGYLNREEETAKRFTADPFVPGERMYRTGDLVKWNAQCGIEYIGRIDQQVKVRG
YRIELSEIEVRLAQLADVHDAAVTAVEDKAGNTALCAYVAPRQDDIEALKAALKDTLPDY
MVPAFWVEMDELPVTANGKIDKKALPAPDIEAGSAAYKAPETEMETLLSDIWQEVLGLDQ
IGVSDNFFTLGGDSIKGIQMASRLNQHGYKLEMKDLFQHPTIEELVSYVERTEGKQADQG
PVEGEAELTPIQRWFFEKNFTDKHHWNQSVMLHAKDGFDPEITEKTLHVLTVHHDALRMI
YREQKPYYRGLEDVSVELNVFELNGPAEDHEDRIEREADRLQSSISLETGHLLKAGLFRA
EDGDHLLLAIHHLVVDGVSWRILLEDFTSVYTQLKQGNEPALPPKTHSFAEFAERIKEYA
NTKAFLKEADYWRELEEKEVCTQLPKDRQSGDQRMKHTRTVSFSLTPEQTEQLTTNVHEA
YHTEMNDILLTALGLALKEWTGEDTIGVHLEGHGREDILDGLNITRTVGWFTSMYPMILE
MKHADDLSYQLKQMKEDIRHIPNKGVGYGILRYVTAPEHKENLSFEIDPDISFNYLGQFN
EMSDSGLFTRSGMPSGQSLSPDTEKPNALDIVGFIENGQMTMTFAYHSLEFHEKTIQSFS
DSFKGHLLKIIDHCLAQDGPELTPSDLGDDDLTLDELDKLMEIL
>WP_144459134.1_MULTISPECIES:_surfactin_non-ribosomal_peptide_synthetase_SrfAA_Bacillus
MEITFYPLTDAQKRIWYTEKFYPHTSISNLAGIGKLVSADAIDYVLVEQAIQEFIRRNDA
MRLRLRLDENGEPVQYISEYRPVDIKHTDTTEDPNAIEFISQWSREETKKPLPLYDCDLF
RFSLFTIKENEVWFYANVHHVISDGISMNILGNAIMHIYLELASGSETKEGISHSFIDHV
LSEQDYAQSKRFEKDKAFWNKQFESVPELVSLKRNASAGGSLDAERFSKDVPEALHQQIL
SFCEANKVSVLSVFQSLLAAYLYRVSGQNDVVTGTFMGNRTNAKEKQMLGMFVSTVPLRT
NIDGGQAFLEFVKDRMKDLMKTLRHQKYPYNLLINDLRETKSSLTKLFTVSLEYQVMQWQ
KEEDLAFLTEAIFSGSGLNDVSIHVKDRWDTGKLTIDFDYRTALFTSEEINMICERMITM
LENALTHPEHTIDELTMISDAEKEKLLARAGGKSVSYRKDMTIPKLFQEKAEQLSDHPAV
VFEDRTLSYRMLHEQSARIANVLKQKGVGPDSPVAVLIERSERMITAIMGILKAGGAYVP
IDPGFPAERIQYILEDCGADFILTESKVAAPEADAELIDLDQAIAEGAEESLNADVNARN
LAYIIYTSGTTGRPKGVMIEHRQVHHLVESLQQTIYQSGSQTLRMALLAPFHFDASVKQI
FASLLLGQTLYIVPKKTVTNGAALAAYYRRNSIEATDGTPAHLQMLVAAGDFEGLKLKHM
LIGGEGLSSVVADKLLKLFKEAGTAPRLTNVYGPTETCVDASVHPVIPENAVQSAYVPIG
KALGNNRLYILDQKGRLQPEGVAGELYIAGDGVGRGYLHLPELTEEKFLQDPFVPGDRMY
RTGDVVRWLPDGTIEYLGREDDQVKVRGYRIELGEIEAVIQQAPDVAKAVVLARPDEQGN
LEVCAYVVQKPESEFAPAGLRAHAARQLPDYMVPAYFTEVTEIPLTPSGKVDRRKLFALE
VKAVSGTAYTPPRNETEKAIAAIWQDVLNVEKAGIFDNFFETGGHSLKAMTLLTKIHKET
GVEIPLQYLFEHPTIAALAEEADHRESREFSVIEPAEKQEHYPLSLAQQRTYIVSQFEDA
GVGYNMPAAAILEGPLDIQKLERAFQGLIRRHESLRTSFVLENSTPRQKIHNSVDFNIEM
IERGGRSDEAIMASFVRKFDLAKAPLFRIGLLGLEENRHMLLFDMHHLISDGVSIGIMLE
ELARIYKGEQLPELRLQYKDYAVWQSRQAAEGYKKDQTYWKEVFAGELPVLQLLSDYPRP
PVQSFEGDRVSIKLDAGVKDRLNRLAEQNSATLYMVMLSAYYTLLSKYTGQDDIIVGTPS
AGRNHSDTEGIIGMFVNTLAIRSEVKQDETFIQLISRVRKRVLNAFSHQDYPFEWLVEEL
NIPRDVSRHPLFDTMFSLQNATEGIPAVDDLSLSVHETNFKIAKFDLTVQARETDEGIEL
DLDYSTKLFKQSTADRLLTHFARLLEEAAVDSEKRISEYKLLSEEEAASQIQQFNPGRTP
YPKDKTIVQLFEEQAANTPDHTALQYEGESLTYRELNERANRLARGILSLGAGEGRTAAV
LCERSMDMIVSILAVLKSGSAYVPIDPEHPIQRMQHFFRDSGAKVLLTQRKLKALAEEAE
FKGVIVLADEEESYHADARNLALPLDSEAMANLTYTSGTTGTPKGNIVTHANILRTVKET
NYLSITEQDTILGLSNYVFDAFMFDMFGSLLNGAKLVLIPKETVLDMARLSRVIERENIS
ILMITTALFHLLVDLNPACLSTLRKIMFGGERASVEHVRKALQTVGKGKLLHMYGPSEST
VFATYHPVDELEEHTLSVPIGKPVSNTEVYILDRTGHVQPAGIAGELCVSGEGLVKGYYN
RPELTEEKFVPHPFTSGERMYKTGDLARWLPNGDIEFIGRIDHQVKIRGQRIELGEIEHQ
LQTHDRVQESVVLAVDQGAGDKLLCAYYVVEGDISSQEMREHAAKDLPAYMVPAVFIQMD
ELPLTGNGKIDRRALPIPDANVSRGVSYVAPRNGTEQKVADIWAQVLQAERIGVYDHFFD
IGGHSLAGMKMLALVHQELGVELSLKDLFQSPTVESLAQVIASAEKGTAASISPAEIQDT
YPVSSPQKRMYVLQQLEGAQTSYNMPAVLRLTGELDVERLNSVMQQLMQRHEALRTTFEI
KDGETVQRIWEEAECEMAYFEAPEEETERIVSEFIKPFKIDQLPLFRIGLIKHSDTEHVL
LFDMHHIISDGASVGVLIEELSKLYDGETLEPLRIQYKDYAVWQQQFIQSELYKKQEEHW
LKELDGELPVLTLPTDYSRPAVQTFEGDRIAFSLDAGKADALRRLAKETDSTLYMVLLAS
YSAFLSKLSGQDDIIVGSPVAGRTQADVSRVIGMFVNTLALRTYPKGEKTFADYLNEVKE
TALSAFDAQDYPLEDLIGNVQVQRDTSRNPLFDAVFSMQNANIKDLTMKGIKLEPHPFER
KTAKFDLTLTADETDGGLTFVLEYNTALFKQETIERWKQYWMELLDAVTGNPNQPLSSLS
LVTETEKQALLEAWKGKALPVPTDKTVHQLFEETVQRHKDRPAVTYNGQSWTYGELNAKA
NRLARILMDCGISPDDRVGVLTKPSLEMSAAVLGVLKAGAAFVPIDPDYPDQRIEYILQD
SGAKLLLKQEGISVPDSFSGDVILLDGSRTILSLPLDENDEENPETAVTAENLAYMIYTS
GTTGQPKGVMVEHHALVNLCFWHHDAFSMTAEDRSAKYAGFGFDASIWEMFPTWTIGAEL
HVIDEAIRLDIVRLNDYFETNGITITFLPTQLAEQFMELENTSLRVLLTGGDKLKRAVKK
PYTLVNNYGPTENTVVATSAEIHPEEGSLSIGRAIANTRVYILGEGNQVQPEGVAGELCV
AGRGLARGYLNKEDETAKRFVADPFVPGERMYRTGDLVKWVNGGIEYIGRIDQQVKVRGY
RIELSEIEVQLAQLSEVQDAAVTAVKDKGGNTAIAAYVTPESADIEALKSALKETLPDYM
IPAFWVTLNELPVTANGKVDRKALPEPDIEAGSGEYKAPTTDMEELLAGIWQDVLGMSEV
GVTDNFFSLGGDSIKGIQMASRLNQHGWKLEMKDLFQHPTIEELTQYVERAEGKQADQGP
VEGEVILTPIQRWFFEKNFTNKHHWNQSVMLHAKKGFDPERVEKTLQALIEHHDALRMVY
REGQEDVIQYNRDLEAASAQLEVIQIEGQAADYEDRIEREAERLQSSIDLQEGGLLKAGL
FQAEDGDHLLLAIHHLVVDGVSWRILLEDFAAVYTQLEQGNEPVLPQKTHSFAEYAERLQ
DFANSKAFLKEKEYWRQLEEQAVAAKLPKDRESGDQRMKHTKTIEFSLTAEETEQLTTKV
HEAYHTEMNDILLTAFGLAMKEWTGQDRVNVHLEGHGREEIIEDLTISRTVGWFTSMYPM
VLDMKHEDDLGYQLKQMKEDIRHVPNKGVGYGILRYLTAPEHKEDVAFSIQPDVSFNYLG
QFDEMSDAGLFTRSELPSGQSLSPETEKPNALDVVGYIENGKLTMSLAYHSLEFHEKTVQ
TFSDSFKAHLLRIIEHCLSQDGTELTPSDLGDDDLTLDELDKLMEIF
>UOF68356.1_surfactin_non-ribosomal_peptide_synthetase_SrfAA_Bacillus_velezensis
MEITFYPLTNAQKRIWYTEKFYPNTSISNLAGFGKLISDDGVQAHYVEKAIQEFVRRYES
MRIRLRLDDEGEPVQYVSDYRPLTIEHTDIRQAGCSAEELSKWGRDEASKPLALYDQDLF
RFSVYTISENEVWFYVNVHHIISDGISMTILGNAITDIYLELSGGASMEQTEIPSFIEHV
LTEQEYVQSKRFKKDRDFWNGQFETVPELVSLKRSQADAGLDAKRFSQEIPHDLYGRIHS
FCEEHKVSVLSLFQSALITYLYKVTGRDDVVTGTFMGNRTNAKEKQMLGMFVSTVPVRTS
VDGGQSFLEFVKGRMKDLMKILRHQKYPYNLLVNDLRASKSSLSRLFTVALEYQVMQWQK
KENLSFLTDPIFSGSGTNDISIHVKERWDTGKLTIDFDYRSDIFKGEEIVSVSERLITLI
EDAISSPDRIIDELTLLSESEKERLLTRASGNPVNYRGEMTIPGLFEEKVKSLSDKPAVV
YEGRTLSYRTLHEQSGRIAGRLLKAGISADSPVAVLLGRSERVIAAILGILKAGGAYVPI
DPDFPADRIQYILEDSGAKAVLTEAGIQAPAADAERIDFDEAVQFETAADGVSTQSDRLA
YIIYTSGTTGRPKGVMIEHRQVHHLVQSLQQEIYQCGEQTLRMALLAPFHFDASVKQIFA
SLLLGQTLYIVPKTTVTNGSALLDYYRQNRIEATDGTPAHLQMMVAAGDVSGIELRHMLI
GGEGLSAAVAEQLMNLFHQSGRAPRLTNVYGPTETCVDASVHQVSADNGMNQQAAYVPIG
KPLGNARLYILDKHQRLQPDGTAGELYIAGDGVGRGYLNLPDLTAEKFLQDPFNGSGRMY
RTGDMARWLPDGTIEYIGREDDQVKVRGYRIELGEIETVLRKAPGAAQAVVLARPDQQGS
LDVCAYIVQEKGTEFHPAEYREYVSKHLPDYMVPAYFTKTDEIPLTPSGKADRKKLFALD
VQAVSSSEYAAPRNETEETLTVIWQEVLGMDKAGIYDHFFESGGHSLKAMTLLTKIHKQM
GVEIPLQYLFEHPTIAALADYAENRNEGPAFRAIEPAEKQASYPLSLAQQRTYIASQFED
AGVGYNMPAAAVIEGALDLEKLERAFSALISRHEALRTSFQSEDGTPRQVVHEHVPFHIE
MIEARGRTNEQVMKDFVRRFDLSEAPLFRIGLQTLGHNRHMLLFDMHHLISDGVSISIML
KELADIYGGNQLPELRIQYKDYAVWQAERAKEGYKKERAYWKEVFSGELPVLQLLPDYPR
PQVQSFEGDRVSVKLPKMLRERLQKLAEKNGATLYMVLLSAYYTLLSKYSGQEDIIVGTP
SAGRNHSDTEGLIGMFVNTLALRSSVKQDQTFAGLLGHVRKQVLDAFSHQDYPFEWLTEE
LNVPRDMSRHPIFDTMFSLQNASDGIPEIGNLTLSLHETNFNIAKFDLTMQARETAEGIA
LDLDYCTKLFKRSTADRMLAHYVRLLENAAAHPDAKISEYDLLSEREALNQLQRFNPERT
AYPKEQTIVQIFEEQARKNPDRTALQFEGDTLSYQQLNERANRLARHILSVGGGGETAAV
LCERSMDMIVSIMAVLKAGSAYVPIDPEHPVQRIQHFFRDSGANVLLTQQSLKPLAEKAG
FQGVIVLADDEASYEKDSRNPALPFDSKTIANLTYTSGTTGTPKGNIVTHANILRTVKNT
NYLTVSEEDTVLGLSNYVFDAFMFDMFGSLLNGAKLVIVPKDTVLDMSRLSRVIKRENVS
ILMITTALFHLLVDMEPSCLTTLRKIMFGGERASVEHVKKALAAVGKGKLLHMYGPSEST
VFATYHPVDVIEEDTLSVPIGKPVSNTEVFIMNSAGRIQPAGIAGELCVSGEGLVEGYYN
RPELTEEKFVKHPFKEGERMYKTGDLARWLPNGDIEFIGRIDHQVKIRGQRIELGEIEHQ
LQSHDQIQECIVLAVDQGAGDKLLCAYFVGLREISSRELREHTAKDLPAYMIPSVFIQLD
ELPLTGNGKIDRRALPMPDVTAANAVSYTAPRNETEQKLADIWAEVLQMERVGVHDQFFE
IGGHSLAGMKLLALIQKTFGVQLTLKDLFTSPTAAGLAQLIEGAERKAAESIAPAAERET
YPVSSPQKRMFVLQQLEGAETSYNMPSVLRLKGKLDAEKLKSVMKQLTERHEAFRTTFDI
KDGETVQRIWAEAYIDMEYYEASEEDAERIIQSFIRPFRLDQLPLVRTGLVKLAEHDHLL
LFDMHHIISDGASVGVLIDELSRLYGGETLEPLRIHYKDYAVWQQKFIQSEQYRKQEEHW
LRELDGELPVLTLPADYSRPAVQTFEGDKLVFSLTEEQTSALRSLAKQTDSTMYMVLLAS
YSAFLSKLSGQHDIIVGSPVAGRSHADLANVIGVFVNTLALRTYPEADKTFTDYLKEVKQ
TALHAFDAQDYPLEDLLQKVEVQRDTSRNPLFDAVFSMQNANAEDLVMEGIELKHHPFDR
KTAKFDLTMTAEDTDEGLTFVLEYNTALFKPETAETWKHYWLQLLKAATENPAAKLSELS
LVNETEKQALLNAWKGKTISVPQDKTVHRLFEETAARYANRPAAAYNGAKWTYGELNARA
NRIARILIDCGVTADERVGILTKPSLEMAAGVLGVLKAGAAFVPIDPDYPQERISYILQD
SGAKLLLTQEALDVPDGYTGETILLDGGRSILSLPLDENDEANPQTETTADHLAYMIYTS
GTTGQPKGVMVEHHALVNLCFWHHDAFAMTADDKSAKYAGFGFDASIWEMFPTWTIGAEL
HVIDEAIRLDITRLNHYFEEHGVTITFLPTQLAEQFMELENTSLRMLLVGGDKLKRAVKQ
PYTIVNNYGPTENTVVATSGVINPEEGSLSIGRAIANTRAYILGDGDQVQPEGIAGELCV
AGRGLARGYLNREEETAKRFTADPFVPGERMYRTGDLVKWNAQSGIEYIGRIDQQVKVRG
YRIELSEIEVRLAQLADVHDAAVTAVEDKAGNTALCAYVAPRQDDIEALKAALKDTLPDY
MVPAFWVEMDELPVTANGKIDKKALPEPDIEAGSAAYKAPETEMETLLSDIWEEVLGLDQ
IGVSDNFFTLGGDSIKGIQMASRLNQHGYKLEMKDLFQHPTIEELVSYVERTEGKQADQG
PVEGEAELTPIQRWFFEKNFTDKHHWNQSVMLHAKDGFDPEITEKTLHVLTVHHDALRMI
YREQKPYYRGLEDASVELNVFELNGPAEDHEDRIEREADRLQSSISLETGHLLKAGLFRA
EDGDHLLLAIHHLVVDGVSWRILLEDFTSVYTQLKQGNEPALPPKTHSFAEFAERIKEYA
NTKAFLKEADYWRGLEEKEVCTQLPKDRQSGDQRMRHTRTVSFSLTPEQTEQLTTNVHEA
YHTEMNDILLTALGLALKEWTGEDTIGVHLEGHGREDILDGLNITRTVGWFTSMYPMILE
MKHADDLSYQLKQMKEDIRHIPNKGVGYGILRYVTAPEHKEGLSFEIDPDISFNYLGQFN
EMSDSGLFTRSGMPSGQSLSPDTEKPNALDIVGFIENGQMTMTFAYHSLEFHEKTIQSFS
DSFKGHLLKIIDHCLAQDGPELTPSDLGDDDLTLDELDKLMEIL
>UNU15606.1_surfactin_non-ribosomal_peptide_synthetase_SrfAA_Bacillus_subtilis_subsp._natto
MEITFYPLTDAQKRIWYTEKFYPHTSISNLAGIGKLVSADAIDYVLVEQAIQEFIRRNDA
MRLRLRLDENGEPVQYISEYRPVDIKHTDTTEDPNAIEFISQWSREETKKPLPLYDCDLF
RFSLFTIKENEVWFYANVHHVISDGISMNILGNAIMHIYLELASGSEAKEGISHSFIDHV
LSEQDYAQSKRFEKDKAFWNKQFESVPELVSLKRNASAGGSLDAERFSKDVPEALHQQIL
SFCEANKVSVLSVFQSLLAAYLYRVSGQNDVVTGTFMGNRTNAKEKQMLGMFVSTVPLRT
NIDGGQAFLEFVKDRMKDLMKTLRHQKYPYNLLINDLRETKSSLTKLFTVSLEYQVMQWQ
KEEDLAFLTEPIFSGSGLNDVSIHVKDRWDTGKLTIDFDYRTDLFSREEINMICERMITM
LENALTHPEHTIDELTMISDAEKEKLLARAGGKSVSYRKDMTIPELFQEKAEQLSDHPAV
VFEDRTLSYRTLHEQSARIANVLKQKGVGPDSPVAVLIERSERMITAIMGILKAGGAYVP
IDPGFPAERIQYILEDCGADFILTESKVAAPEADAELIDLDQAIAEGAEESLNADVNARN
LAYIIYTSGTTGRPKGVMIEHRQVHHLVESLQQTIYQSGSQTLRMALLAPFHFDASVKQI
FASLLLGQTLYIVPKKTVTNGAALAAYYRRNSIEATDGTPAHLQMLAAAGDFEGLKLKHM
LIGGEGLSTVVADKLLKLFKEAGTAPRLTNVYGPTETCVDASVHPVIPENAVQSAYVPIG
KALGNNRLYILDQKGRLQPEGVAGELYIAGDGVGRGYLHLPELTEEKFLQDPFVPGDRMY
RTGDVVRWLPDGTIEYLGREDDQVKVRGYRIELGEIEAVIQQAPDVAKAVVLARPDEQGN
LEVCAYVVQKPGSEFAPAGLREHAARQLPDYMVPAYFTEVTEIPLTPSGKVDRRKLFALE
VKAVSGTAYTAPRNETEKAIAAIWQDVLNVEKAGIFDNFFETGGHSLKAMTLLTKIHKET
GIEIPLQFLFEHPTITALAEEADHRESKAFAVIEPAEKQEHYPLSLAQQRTYIVSQFEDA
GVGYNMPAAAILEGPLDIQKLERAFQGLIRRHESLRTSFVLENSTPRQKIHDSVDFNIEM
IERGGRSDEAIMASFVRTFDLAKAPLFRIGLLGLEENRHMLLFDMHHLISDGVSIGIMLE
ELARIYKGEQLPDLRLQYKDYAVWQSRQAAEGYKKDQAYWKEVFAGELPVLQLLSDYPRP
PVQSFEGDRVSIKLDAGVKDRLNRLAEQNGATLYMVMLSAYYTLLSKYTGQDDIIVGTPS
AGRNHSDTEGIIGMFVNTLAIRSEVKQNETFTQLISRVRKRVLDAFSHQDYPFEWLVEDL
NIPRDVSRHPLFDTMFSLQNATEGIPAVGDLSLSVQETNFKIAKFDLTVQARETDEGIEL
DLDYSTKLFKQSTADRLLTHFARLLEEAAVDSEKRISEYKLLSEEEAASQIQQFNPGRTP
YPKDKTIVQLFEEQAANTPDHTALQYEGESLTYRELNERANRLARGILSLGAGEGRTAAV
LCERSMDMIVSILAVLKSGSAYVPIDPEHPIQRMQHFFRDSGAKVLLTQRKLKALAEEAE
FKGVIVLADEEESYHADARNLALPLDSEAMANLTYTSGTTGTPKGNIVTHANILRTVKET
NYLSITEQDTILGLSNYVFDAFMFDMFGSLLNGAKLVLIPKETVLDMARLSRVIERENIS
ILMITTALFHLLVDLNPACLSTLRKIMFGGERASVEHVRKALQTVGKGKLLHMYGPSEST
VFATYHPVDELEEHTLSVPIGKPVSNTEVYILDRTGHVQPAGIAGELCVSGEGLVKGYYN
RPELTEEKFVPHPFTSGERMYKTGDLARWLPNGDIEFIGRIDHQVKIRGQRIELGEIEHQ
LQTHDRVQESVVLAVDQGAGDKLLCAYCVGEGDISSQEMREHAAKDLPAYMVPAVFIQMD
ELPLTGNGKIDRRALPIPDANVSRGVSYVAPRNGTEQKVADIWAHVLQAEQVGVYDHFFD
IGGHSLAGMKMLALVHQELGVELSLKDLFQSPTVEGLAQVIASAEKGTAASISPAEKQDT
YPVSSPQKRMYVLQQLEDAQTSYNMPAVLRLTGELDVERLNSVMQQLMQRHEALRTTFEI
KDGETVQRIWEEAECEIAYFEAPEEETERIVSEFIKPFKIDQLPLFRIGLIKHSDTEHVL
LFDMHHIISDGASVGVLIEELSKLYDGETLEPLRIQYKDYAVWQQQFIQSELYKKQEEHW
LKELDGELPVLTLPTDYSRPAVQTFEGDRIAFSLEAGKADALRRLAKETDSTLYMVLLAS
YSAFLSKLSGQDDIIVGSPVAGRSQADVSRVIGMFVNTLALRTYPKGEKTFANYLNEVKE
TALSAFDAQDYPLEDLIGNVQVQRDTSRNPLFDAVFSMQNANIKDLTMKGIQLEPHPFER
KTAKFDLTLTADETDGGLTFVLEYNTALFKQETIERWKQYWMELLDAVTGNPNQPLSSLS
LVTETEKQALLEAWKGKALPVPTDKTVHQLFEETAQRHKDRRAVTYNGQSWTYGELNAKA
NRLARILMDCGISPDDRVGILTKPSLEMSAAVLGVLKAGAAFVPIDPDYPDQRIEYILQD
SGAKLLLKQEGISVPDSFSGDVILLDGSRTILSLPLDENDEENPETAVTAENLAYMIYTS
GTTGQPKGVMVEHHALVNLCFWHHDAFSMTAEDRSAKYAGFGFDASIWEMFPTWTIGAEL
HVIDEAIRLDIVRLNDYFETNGVTITFLPTQLAEQFMELENTSLRVLLTGGDKLKRAVKK
PYTLVNNYGPTENTVVATSAEIHPEEGSLSIGRAIANTRVYILGEGNQVQPEGVAGELCV
AGRGLARGYLNREDETAKRFVADPFVPGERMYRTGDLVKWTGGGIEYIGRIDQQVKVRGY
RIELSEIEVQLAQLSEVQDAAVTAVKDKGGNTAIAAYVTPEIADIEALKSALKETLPDYM
IPAFWVTLNELPVTANGKVDRKALPEPDIEAGSGEYKAPTTDMEELLAGIWQDVLGMSEV
GVTDNFFSLGGDSIKGIQMASRLNQHGWKLEMKDLFQHPTIEELTQYVERAEGKQADQGP
VEGEVILTPIQRWFFEKNFTNKHHWNQSVMLHAKKGFGPERVEKTLQALIEHHDALRMVY
REGQEDVIQYNRGLEAASAQLEVIQIEGQAADYEDRIEREAERLQSSIDLQEGGLLKAGL
FQAEDGDHLLLAIHHLVVDGVSWRILLEDFAAVYTQLEQGNEPVLPQKTHSFAEYAERLQ
DFANSKAFLKEKEYWRQLEEQAVAAKLPKDRESGDQRMKHTKTIEFSLTAEETEQLTTKV
HEAYHTEMNDILLTAFGLAMKEWTGQDRVNVHLEGHGREEIIEDLTISRTVGWFTSMYPM
VLDMKHADDLGYQLKQMKEDIRHVPNKGVGYGILRYLTAPEHKEDVAFSIQPDVSFNYLG
QFDEMSDAGLFTRSELPSGQSLSPETEKPNALDVVGYIENGKLTMSLAYHSLEFHEKTVQ
TFSDSFKAHLLRIIEHCLSQDGTELTPSDLGDDDLTLDELDKLMEIF
>UNM82661.1_surfactin_non-ribosomal_peptide_synthetase_SrfAA_Bacillus_subtilis
MEITFYPLTDAQKRIWYTEKFYPHTSISNLAGIGKLVSADAIDYVLVEQAIQEFIRRNDA
MRLRLRLDENGEPVQYISEYRPVDIKHTDTTEDPNAIEFISQWSREETKKPLPLYDCDLF
RFSLFTIKENEVWFYANVHHVISDGISMNILGNAIMHIYLELASGSEAKEGISHSFIDHV
LSEQDYAQSKRFEKDKAFWNKQFESVPELVSLKRNASAGGSLDAERFSKDVPEALHQQIL
SFCEANKVSVLSVFQSLLAAYLYRVSGQNDVVTGTFMGNRTNAKEKQMLGMFVSTVPLRT
NIDGGQAFLEFVKDRMKDLMKTLRHQKYPYNLLINDLRETKSSLTKLFTVSLEYQVMQWQ
KEEDLAFLTEPIFSGSGLNDVSIHVKDRWDTGKLTIDFDYRTDLFSREEINMICERMITM
LENALTHPEHTIDELTMISDAEKEKLLARAGGKSVSYRKDMTIPELFQEKAEQLSDHPAV
VFEDRTLSYRTLHEQSARIANVLKQKGVGPDSPVAVLIERSERMITAIMGILKAGGAYVP
IDPGFPAERIQYILEDCGADFILTESKVAAPEADAELIDLDQAIAEGADDMTEADVNARN
LAYIIYTSGTTGRPKGVMIEHRQVHHLVESLQQTIYQSGSQTLRMALLAPFHFDASVKQI
FASLLLGQTLYIVPKKTVTNGTALTAYYRRNSIEATDGTPAHLQMLAAAGDFEGLKLKHM
LIGGEGLSSVVADKLLKLFKEAGTAPRLTNVYGPTETCVDASVHPVIPENAVQSAYVPIG
KALGNNRLYILDQKGRLQPEGVAGELYIAGDGVGRGYLHLPELTEEKFLQDPFVPGDRMY
RTGDVVRWLPDGTIEYLGREDDQVKVRGYRIELGEIEAVIQQAPDVAKAVVLARPDEQGN
LEVCAYVVQKPGSEFAPAGLREHAARQLPDYMVPAYFTEVTEIPLTPSGKVDRRKLFALE
VKAVSGTAYTAPRNETEKAIAAIWQDVLNVEKAGIFDNFFETGGHSLKAMTLLTKIHKET
GIEIPLQFLFEHPTIAALAEEADHRESKAFAVIEPAEKQEHYPLSLAQQRTYIVSQFEDA
GVGYNMPAAAILEGPLDIQKLERAFQGLIRRHESLRTSFVLENSTPRQNIHDSVDFNIEM
IERGGRSDEAIMASFVRTFDLAKAPLFRIGLLGLEENRHMLLFDMHHLISDGVSIGIMLE
ELARIYKGEQLPELRLQYKDYAVWQSRQAAEGYKKDQAYWKEVFAGELPVLQLLSDYPRP
PVQSFEGDRVSIKLDAGVKDRLNRLAEQNGATLYMVMLSAYYTLLSKYTGQDDIIVGTPS
AGRNHSDTEGIIGMFVNTLAIRSEVKQDETFTQLISRVRKRVLNAFSHQDYPFEWLVEDL
NIPRDVSRHPLFDTMFSLQNATEGIPAVGDLSLSVHETNFKIAKFDLTVQARETDEGIEL
DLDYSTKLFKQSTANRLLTHFARLLEDAAADPEKPISEYKLLSEEEAASQIQQFNPGRTP
YPKDKTIVQLFEEQAANTPDHTALQYEGESLTYRELNERANRLARGILSLGAGEGRTAAV
LCERSIDMIVSILAVLKSGSAYVPIDPEHPIQRMQHFFRDSGAKVLLTQRKLKALAEEAE
FKGVIVLADEEESYHADARNLALPLDSAAMANLTYTSGTTGTPKGNIVTHANILRTVKET
NYLSITEQDTILGLSNYVFDAFMFDMFGSLLNGAKLVLIPKETVLDMARLSRVIERENIS
ILMITTALFHLLVDLNPACLSTLRKIMFGGERASVEHVRKALQTVGKGKLLHMYGPSEST
VFATYHPVDELEEHTLSVPIGKPVSNTEVYILDRTGHVQPAGIAGELCVSGEGLVKGYYN
RPELTEEKFVPHPFTSGERMYKTGDLARWLPNGDIEFIGRIDHQVKIRGQRIELGEIEHQ
LQTHDRVQESVVLAVDQGAGDKLLCAYYVGEGDISSQEMREHAAKDLPAYMVPAVFIQMD
ELPLTGNGKIDRRALPIPDANVSRGVSYVAPRNGTEQKVADIWAQVLQAEQVGAYDHFFD
IGGHSLAGMKMLALVHQELGVELSLKDLFQSPTVEGLAQVIASAEKGTAASISPAEKQDT
YPVSSPQKRMYVLQQLEDAQTSYNMPAVLRLTGELDVERLNSVMQQLMQRHEALRTTFEI
KDGETVQRIWEKAECEIAYFEAPEEEIERIVSEFIKPFKIDQLPLFRIGLIKHSDTEHVL
LFDMHHIISDGASVGVLIEELSKLYDGETLEPLRIQYKDYAVWQQQFIQSELYKKQEEHW
LKELDGELPVLTLPTDYSRPAVQTFEGDRIAFSLEAGKADALRRLAKETDSTLYMVLLAS
YSAFLSKLSGQDDIIVGSPVAGRSQADVSRVIGMFVNTLALRTYPKGEKTFADYLNEVKE
TALSAFDAQDYPLEDLIGNVQVQRDTSRNPLFDAVFSMQNANIKDLTMKGIQLEPHPFER
KTAKFDLTLTADETDGGLTFVLEYNTALFKQETIERWKQYWMELLDAVTGNPNQPLSSLS
LVTETEKQALLEAWKGKALSVPTDKTVHQLFEETVQCHKDRPAVTYNGQSWTYGELNAKA
NRLARILMDCGISPDDRVGILTKPSLEMSAAVLGVLKAGAAFVPIDPDYPDQRIEYILQD
SGAKLLLKQEGISVPDSYTGDVILLDGSRTILSLPLDENDEGNPETAVTAENLAYMIYTS
GTTGQPKGVMVEHHALVNLCFWHHDAFSMTVEDRSAKYAGFGFDASIWEMFPTWTIGAEL
HVIDEAIRLDIVRLNDYFETNGVTITFLPTQLAEQFMELENTSLRVLLTGGDKLKRAVKK
PYTLVNNYGPTENTVVATSTEIHPEEGSLSIGRAIANTRVYILGEGNQVQPEGVAGELCV
AGRGLARGYLNREDETAKRFVADPFVPGERMYRTGDLVKWTGGGIEYIGRIDQQVKVRGY
RIELSEIEVQLAQLSEVQDAAVTAVKDKGGNTAIAAYVTPETADIEALKSTLKETLPDYM
IPVFWVTLNELPVTANGKVDRKALPEPDIEAGSGEYKAPTTDMEELLAGIWQDVLGMSEV
GVTDNFFSLGGDSIKGIQMASRLNQHGWKLEMKDLFQHPTIEELTQYVERAEGKQADQGP
VEGEVILTPIQRWFFEKNFTNKHHWNQSVMLYAKKGFDPERVEKTLQALIEHHDALRMVY
REGQEDVIQYNRGLEAASAQLEVIQIEGQAADYEDRIEREAERLQSSIDLQEGGLLKAGL
FQAEDGDHLLLAIHHLVVDGVSWRILLEDFAAVYTQLEQGNEPVLPQKTHSFAEYAERLQ
DFANSKAFLKEKEYWRQLEEQAVAAKLPKDRESGDQRMKHTKTIEFSLTAEETEQLTTKV
HEAYHTEMNDILLTAFGLAMKEWTGQDRVNVHLEGHGREEIIEDLTISRTVGWFTSMYPM
VLDMKHADDLGYQLKQMKEDIRHVPNKGVGYGILRYLTAPEHKEDVAFSIQPDVSFNYLG
QFDEMSDAGLFTRSELPSGQSLSPETEKPNALDVVGYIENGKLTMSLAYHSLEFHEKTVQ
TFSDSFKAHLLRIIEHCLSQDGTELTPSDLGDDDLTLDELDKLMEIF
>UNL90302.1_surfactin_non-ribosomal_peptide_synthetase_SrfAA_Bacillus_subtilis
MEITFYPLTDAQKRIWYTEKFYPHTSISNLAGIGKLVSADAIDYVLVEQAIQEFIRRNDA
MRLRLRLDENGEPVQYISEYRPVDIKHTDTTEDPNAIEFISQWSREETKKPLPLYDCDLF
RFSLFTIKENEVWFYANVHHVISDGISMNILGNAIMHIYLELASGSETKEGISHSFIDHV
LSEQDYAQSKRFEKDKAFWNKQFESVPELVSLKRNASAGGSLDAERFSKDVPEALHQQIL
SFCEANKVSVLSVFQSLLAAYLYRVSGQNDVVTGTFMGNRTNAKEKQMLGMFVSTVPLRT
NIDGGQAFLEFVKDRMKDLMKTLRHQKYPYNLLINDLRETKSSLTKLFTVSLEYQVMQWQ
KEEDLAFLTEAIFSGSGLNDVSIHVKDRWDTGKLTIDFDYRTALFTSEEINMICERMITM
LENALTHPEHTIDELTMISDAEKEKLLARAGGKSVSYRKDMTIPKLFQEKAEQLSDHPAV
VFEDRTLSYRMLHEQSARIANVLKQKGVGPDSPVAVLIERSERMITAIMGILKAGGAYVP
IDPGFPAERIQYILEDCGADFILTESKVAAPEADAELIDLDQAIAEGAEESLNADVNARN
LAYIIYTSGTTGRPKGVMIEHRQVHHLVESLQQTIYQSGSQTLRMALLAPFHFDASVKQI
FASLLLGQTLYIVPKKTVTNGAALAAYYRRNSIEATDGTPAHLQMLVAAGDFEGLKLKHM
LIGGEGLSSVVADKLLKLFKEAGTAPRLTNVYGPTETCVDASVHPVIPENAVQSAYVPIG
KALGNNRLYILDQKGRLQPEGVAGELYIAGDGVGRGYLHLPELTEEKFLQDPFVPGDRMY
RTGDVVRWLPDGTIEYLGREDDQVKVRGYRIELGEIEAVIQQAPDVAKAVVLARPDEQGN
LEVCAYVVQKPESEFAPAGLRAHAARQLPDYMVPAYFTEVTEIPLTPSGKVDRRKLFALE
VKAVSGTAYTPPRNETEKAIAAIWQDVLNVEKAGIFDNFFETGGHSLKAMTLLTKIHKET
GVEIPLQYLFEHPTIAALAEEADHRESREFSVIEPAEKQEHYPLSLAQQRTYIVSQFEDA
GVGYNMPAAAILEGPLDIQKLERAFQGLIRRHESLRTSFVLENSTPRQKIHNSVDFNIEM
IERGGRSDEAIMASFVRKFDLAKAPLFRIGLLGLEENRHMLLFDMHHLISDGVSIGIMLE
ELARIYKGEQLPELRLQYKDYAVWQSRQAAEGYKKDQTYWKEVFAGELPVLQLLSDYPRP
PVQSFEGDRVSIKLDAGVKDRLNRLAEQNSATLYMVMLSAYYTLLSKYTGQDDIIVGTPS
AGRNHSDTEGIIGMFVNTLAIRSEVKQDETFIQLISRVRKRVLNAFSHQDYPFEWLVEEL
NIPRDVSRHPLFDTMFSLQNATEGIPAVDDLSLSVHETNFKIAKFDLTVQARETDEGIEL
DLDYSTKLFKQSTADRLLTHFARLLEEAAVDSEKRISEYKLLSEEEAASQIQQFNPGRTP
YPKDKTIVQLFEEQAANTPDHTALQYEGESLTYRELNERANRLARGILSLGAGEGRTAAV
LCERSMDMIVSILAVLKSGSAYVPIDPEHPIQRMQHFFRDSGAKVLLTQRKLKALAEEAE
FKGVIVLADEEESYHADARNLALPLDSEAMANLTYTSGTTGTPKGNIVTHANILRTVKET
NYLSITEQDTILGLSNYVFDAFMFDMFGSLLNGAKLVLIPKETVLDMARLSRVIERENIS
ILMITTALFHLLVDLNPACLSTLRKIMFGGERASVEHVRKALQTVGKGKLLHMYGPSEST
VFATYHPVDELEEHTLSVPIGKPVSNTEVYILDRTGHVQPAGIAGELCVSGEGLVKGYYN
RPELTEEKFVPHPFTSGERMYKTGDLARWLPNGDIEFIGRIDHQVKIRGQRIELGEIEHQ
LQTHDRVQESVVLAVDQGAGDKLLCAYYVVEGDISSQEMREHAAKDLPAYMVPAVFIQMD
ELPLTGNGKIDRRALPIPDANVSRGVSYVAPRNGTEQKVADIWAQVLQAERIGVYDHFFD
IGGHSLAGMKMLALVHQELGVELSLKDLFQSPTVESLAQVIASAEKGTAASISPAEIQDT
YPVSSPQKRMYVLQQLEGAQTSYNMPAVLRLTGELDVERLNSVMQQLMQRHEALRTTFEI
KDGETVQRIWEEAECEMAYFEAPEEETERIVSEFIKPFKIDQLPLFRIGLIKHSDTEHVL
LFDMHHIISDGASVGVLIEELSKLYDGETLEPLRIQYKDYAVWQQQFIQSELYKKQEEHW
LKELDGELPVLTLPTDYSRPAVQTFEGDRIAFSLDAGKADALRRLAKETDSTLYMVLLAS
YSAFLSKLSGQDDIIVGSPVAGRTQADVSRVIGMFVNTLALRTYPKGEKTFADYLNEVKE
TALSAFDAQDYPLEDLIGNVQVQRDTSRNPLFDAVFSMQNANIKDLTMKGIKLEPHPFER
KTAKFDLTLTADETDGGLTFVLEYNTALFKQETIERWKQYWMELLDAVTGNPNQPLSSLS
LVTETEKQALLEAWKGKALPVPTDKTVHQLFEETVQRHKDRPAVTYNGQSWTYGELNAKA
NRLARILMDCGISPDDRVGVLTKPSLEMSAAVLGVLKAGAAFVPIDPDYPDQRIEYILQD
SGAKLLLKQEGISVPDSFSGDVILLDGSRTILSLPLDENDEENPETAVTAENLAYMIYTS
GTTGQPKGVMVEHHALVNLCFWHHDAFSMTAEDRSAKYAGFGFDASIWEMFPTWTIGAEL
HVIDEAIRLDIVRLNDYFETNGITITFLPTQLAEQFMELENTSLRVLLTGGDKLKRAVKK
PYTLVNNYGPTENTVVATSAEIHPEEGSLSIGRAIANTRVYILGEGNQVQPEGVAGELCV
AGRGLARGYLNKEDETAKRFVADPFVPGERMYRTGDLVKWVNGGIEYIGRIDQQVKVRGY
RIELSEIEVQLAQLSEVQDAAVTAVKDKGGNTAIAAYVTPESADIEALKSALKETLPDYM
IPAFWVTLNELPVTANGKVDRKALPEPDIEAGSGEYKAPTTDMEELLAGIWQDVLGMSEV
GVTDNFFSLGGDSIKGIQMASRLNQHGWKLEMKDLFQHPTIEELTQYVERAEGKQADQGP
VEGEVILTPIQRWFFEKNFTNKHHWNQSVMLHAKKGFDPERVEKTLQALIEHHDALRMVY
REGQEDVIQYNRDLEAASAQLEVIQIEGQAADYEDRIEREAERLQSSIDLQEGGLLKAGL
FQAEDGDHLLLAIHHLVVDGVSWRILLEDFAAVYTQLEQGNEPVLPQKTHSFAEYAERLQ
DFANSKAFLKEKEYWRQLEEQAVAAKLPKDRESGDQRMKHTKTIEFSLTAEETEQLTTKV
HEAYHTEMNDILLTAFGLAMKEWTGQDRVNVHLEGHGREEIIEDLTISRTVGWFTSMYPM
VLDMKHEDDLGYQLKQMKEDIRHVPNKGVGYGILRYLTAPEHKEDVAFSIQPDVSFNYLG
QFDEMSDAGLFTRSELPSGQSLSPETEKPNALDVVGYIENGKLTMSLAYHSLEFHEKTVQ
TFSDSFKAHLLRIIEHCLSQDGTELTPSDLGDDDLTLDELDKLMEIF
>UNF70142.1_surfactin_non-ribosomal_peptide_synthetase_SrfAA_Bacillus_subtilis
MEITFYPLTDAQKRIWYTEKFYPHTSISNLAGIGKLVSADAIDYVLVEQAIQEFIRRNDA
MRLRLRLDENGEPVQYISEYRPVDIKHTDTTEDPNAIEFISQWSREETKKPLPLYDCDLF
RFSLFTIKENEVWFYANVHHVISDGISMNILGNAIMHIYLELASGSETKEGISHSFIDHV
LSEQEYAQSKRFEKDKAFWNKQFESVPELVSLKRNASAGGSLDAERFSKDVPEALHQQIL
SFCEANKVSVLSVFQSLLAAYLYRVSGQNDVVTGTFMGNRTNAKEKQMLGMFVSTVPLRT
NIDGGQAFSEFVKDRMKDLMKTLRHQKYPYNLLINDLRETKSSLTKLFTVSLEYQVMQWQ
KEEDLAFLTEPIFSGSGLNDVSIHVKDRWDTGKLTIDFDYRTDLFSREEINMICERMITM
LENALTHPEHTIDELTLISDAEKEKLLARAGGKSVSYRKDMTIPELFQEKAELLSDHPAV
VFEDRTLSYRTLHEQSARIANVLKQKGVGPDSPVAVLIERSERMITAIMGILKAGGAYVP
IDPGFPAERIQYILEDCGADFILTESKVAAPEADAELIDLDQAIEEGAEESLNADVNARN
LAYIIYTSGTTGRPKGVMIEHRQVHHLVESLQQTIYQSGSQTLRMALLAPFHFDASVKQI
FASLLLGQTLYIVPKKTVTNGAALTAYYRKNSIEATDGTPAHLQMLAAAGDFEGLKLKHM
LIGGEGLSSVVADKLLKLFKEAGTAPRLTNVYGPTETCVDASVHPVIPENAVQSAYVPIG
KALGNNRLYILDQKGRLQPEGVAGELYIAGDGVGRGYLHLPELTEEKFLQDPFVPGDRMY
RTGDVVRWLPDGTIEYLGREDDQVKVRGYRIELGEIEAVIQQAPDVAKAVVLARPDEQGN
LEVCAYVVQKPGSEFAPAGLREHAARQLPDYMVPAYFTEVTEIPLTPSGKVDRRKLFALE
VKAVSGTAYTAPRNETEKAIAAIWQDVLNVEKAGIFDNFFETGGHSLKAMTLLTKIHKET
GIEIPLQFLFEHPTITALAEEADHRESKAFAVIEPAEKQEHYPLSLAQQRTYIVSQFEDA
GVGYNMPAAAILEGPLDIQKLERAFQGLIRRHESLRTSFVLENSTPRQKIHDSVDFNIEM
IERGGRSDEAIMASFVRTFDLAKAPLFRIGLLGLEENRHMLLFDMHHLISDGVSIGIMLE
ELARIYKGEQLPDLRLQYKDYAVWQSRQAAEGYKKDQAYWKEVFAGELPVLQLLSDYPRP
PVQSFEGDRVSIKLDAGVKDRLNRLAEQNGATLYMVMLSAYYTLLSKYTGQDDIIVGTPS
AGRNHSDTEGIIGMFVNTLAIRSEVKQNETFTQLISRVRKRVLDAFSHQDYPFEWLVEDL
NIPRDVSRHPLFDTMFSLQNATEGIPAVGDLSLSVQETNFKIAKFDLTVQARETDEGIEI
DVDYSTKLFKQSTADRLLTHFARLLEDAAADPEKPISEYKLLSEEEAASQIQQFNPGRTP
YPKDKTIVQLFEEQAANTPDHTALQYEGESLTYRELNERANRLARGILSLGAGEGRTAAV
LCERSMDMIVSILAVLKSGSAYVPIDPEHPIQRMQHFFRDSGAKVLLTQRKLKALAEEAE
FKGVIVLADEEESYHADARNLALPLDSAAMANLTYTSGTTGTPKGNIVTHANILRTVKET
NYLSITEQDTILGLSNYVFDAFMFDMFGSLLNGAKLVLIPKETVLDMARLSRVIERENIS
ILMITTALFHLLVDLNPACLSTLRKIMFGGERASVEHVRKALQTVGKGKLLHMYGPSEST
VFATYHPVDELEEHTLSVPIGKPVSNTEVYILDRTGHVQPAGIAGELCVSGEGLVKGYYN
RPELTEEKFVPHPFTSGERMYKTGDLARWLPNGDIEFIGRIDHQVKIRGQRIELGEIEHQ
LQTHDRVQESVVLAVDQGAGDKLLCAYYVGEGDISSQEMREHAAKDLPAYMVPAVFIQMD
ELPLTGNGKIDRRALPIPDANVSRGVSYVAPRNGTEQKVADIWAQVLQAEQVGAYDHFFD
IGGHSLAGMKMLALVHQELGVELSLKDLFQSPTVEGLAQVIASAEKGTAASISPAEKQDT
YPVSSPQKRMYVLQQLEDAQTSYNMPAVLRLTGELDVERLNSVMQQLMQRHEALRTTFEI
KDGETVQRIWEEAECEIAYFEAPEEETERIVSEFIKPFKIDQLPLFRIGLIKHSDTEHVL
LFDMHHIISDGASVGVLIEELSKLYDGETLEPLRIQYKDYAVWQKQFIQSELYKKQEEHW
LKELDGELPVLTLPTDYSRPAVQTFEGDRIAFSLEAGKADALRRLAKETNSTLYMVLLAS
YSAFLSKISGQDDIIVGSPVAGRSQADVSRVIGMFVNTLALRTYPKGEKTFADYLNEVKE
TALSAFDAQDYPLEDLIGNVQVQRDTSRNPLFDAVFSMQNANIKDLTMKGIQLEPHPFER
KTAKFDLTLTADETDGGLTFVLEYNTALFKQETIERWKQYWMELLDAVTGNPNQPLSSLS
LVTETEKQALLEAWKGKALSVPTDKTVHQLFEETVQCHKDRPAVTYNGQSWTYGELNAKA
NRLARILMDCGISPDDRVGILTKPSLEMSAAVLGVLKAGAAFVPIDPDYPDQRIEYILQD
SGAKLLLKQEGISVPDSYTGDVILLDGSRTILSLPLDENDEGNPETAVTAENLAYMIYTS
GTTGQPKGVMVEHHALVNLCFWHHDAFSMTVEDRSAKYAGFGFDASIWEMFPTWTIGAEL
HVIDEAIRLDIVRLNDYFETNGVTITFLPTQLAEQFMELENTSLRVLLTGGDKLKRAVKK
PYTLVNNYGPTENTVVATSTEIHPEEGSLSIGRAIANTRVYILGEGNQVQPEGVAGELCV
AGRGLARGYLNREDETAKRFVADPFVPGERMYRTGDLVKWTGGGIEYIGRIDQQVKVRGY
RIELSEIEVQLAQLSEVQDAAVTAVKDKGGNTAIAAYVTPETADIEALKSTLKETLPDYM
IPVFWVTLNELPVTANGKVDRKALPEPDIEAGSGEYKAPTTDMEELLAGIWQDVLGMSEV
GVTDNFFLLGGDSIKGIQMASRLNQHGWKLEMKDLFQHPTIEELTQYVERAEGKQADQGP
VEGEVILTPIQRWFFEKNFTNKHHWNQSVMLYAKKGFDPERVEKTLQALIEHHDALRMVY
REGQEDVIQYNRGLEAASAQLEVIQIEGQAADYEDRIEREAERLQSSIDLQEGGLLKAGL
FQAEDGDHLLLAIHHLVVDGVSWRILLEDFAAVYTQLEQGNEPVLPQKTHSFAEYAERLQ
DFANSKAFLKEKEYWRQLEEQAVAAKLPKDRESGDQRMKHTKTIEFSLTAEETEQLTTKV
HEAYHTEMNDILLTAFGLAMKEWTGQDRVSVHLEGHGREEIIEDLTISRTVGWFTSMYPM
VLDMKHADDLGYQLKQMKEDIRHVPNKGVGYGILRYLTAPEHKEDVAFSIQPDVSFNYLG
QFDEMSDAGLFTRSELPSGQSLSPETEKPNALDVVGYIENGKLTMSLAYHSLEFHEKTVQ
TFSDSFKAHLLRIIEHCLSQDGTELTPSDLGDDDLTLDELDKLMEIF
>UNE49672.1_surfactin_non-ribosomal_peptide_synthetase_SrfAA_Bacillus_amyloliquefaciens
MEITFYPLTNAQKRIWYTEKFYPNTSISNLAGFGKLISEDGVQAHYVEKAIQEFVRRYES
MRIRLRLDDEGEPVQYVSEYRPLTIEHTDIRRAGCSADELSKWGREEAGKPLALYDQDLF
RFSVYTISENEVWFYVNVHHIISDGISMTILGNAITDIYLELSGGASEEQTEIPSFIEHV
LTEQEYVQSKRFKKDRDFWNGQFETVPELVSLKRSQADAGLDAKRFSQEIPHDLYGRIHS
FCEEHKVSVLSLFQSALITYLYKVTGRDDVVTGTFMGNRTNAKEKQMLGMFVSTVPVRTS
VDGGQSFLEFVKGRMKDLMKILRHQKYPYNLLVNDLRASKSSLSRLFTVALEYQVMQWQK
KENLSFLTDPIFSGSGTNDISIHVKERWDTGKLTIDFDYRSDIFKGEEIESVSERLITLI
EDAISSPDRIIDELTLLSESEKEQLLKRASGNPVNYRGEMTIPGLFEEKVKSLSDKSAVV
YEGRTLSYRTLHEQSGRIAGRLLKAGISADSPVAVLLGRSERVIAAILGILKAGGAYVPI
DPDFPADRIQYILEDSGAKAVLTEAGIQAPAADAERIDFDEAVQYETAADGVSTQSDRLA
YIIYTSGTTGRPKGVMIEHRQVHHLVQSLQQEIYQCGEQTLRMALLAPFHFDASVKQIFA
SLLLGQTLYIVPKTTVTNGSALLDYYRQNRIEATDGTPAHLQMMAAAGDVSGIELRHMLI
GGEGLSAAVAEQLMTLFHQSGRTPRLTNVYGPTETCVDASVHQMSADNGMNQQAAYVPIG
KPLGNARLYILDKHQRLQPDGTAGELYIAGDGVGRGYLNLPDLTAEKFLQDPFNGSGRMY
RTGDMARWLPDGTIEYIGREDDQVKVRGYRIELGEIETVLRKAPGAAQAVVLARPDQQGS
LDVCAYIVQEKGTEFHPAEYREYVSKHLPDYMVPAYFTKTDEIPLTPSGKADRKKLFALD
VQAVSSSEYAAPRNETEETLAVIWQEVLGMDKAGIYDHFFESGGHSLKAMTLLTKIHKQM
GVEIPLQYLFEHPTIAALADYAENRNEGPAFSAIEPAEKQASYPLSLAQQRTYIASQFED
AGVGYNMPAAAMIEGALDREKLERAFSALISRHEALRTSFQSEDGTPRQVIGEHVPFHIE
MIEARGRTNEQVMKDFVRRFDLSEAPLFRIGLQTLGHNRHMLLFDMHHLISDGVSISIML
KELADIYGGNQLPELRIQYKDYAVWQAERAKEGYKKERAYWKEVFSGELPVLQLLPDYPR
PQVQSFEGDRVSAKLPKMLRERLQKLAEKNGATLYMVLLSAYYTLLSKYSGQEDIIVGTP
SAGRNHSDTEGLIGMFVNTLALRSSVKQDQTFAGLLGHVRKQVLDAFSHQDYPFEWLTEE
LNVPRDMSRHPIFDTMFSLQNASDGIPEIGNLTLSLHETNFNIAKFDLTMQARETAEGIA
LDLDYCTKLFKRSTADRMLAHYVRLLESAAAQPDAKISEYDLLSEREALNQLQRFNPERT
AYPKEQTIVQIFEEQARKNPDRTALQFEGETLSYQQLNERANRLARHILSVGGGGKTAAV
LCERSMDMIVSIMAVLKAGSAYVPIDPEHPVQRIQHFFRDSGANVLLTQQSLKPLAEKAG
FQGVIVLADDEASYEKDSHNPALPFDSKTIANLTYTSGTTGTPKGNIVTHANILRTVKNT
NYLTVSEEDTVLGLSNYVFDAFMFDMFGSLLNGAKLVIVPKDTVLDMSRLSRVIKRENVS
ILMITTALFHLLVDMEPSCLTTLRKIMFGGERASVEHVKKALAAVGKGRLLHMYGPSEST
VFATYHPVDVIEEDTLSVPIGKPVSNTEVFIMNSAGRIQPAGIAGELCVSGEGLVEGYYN
RPELTEEKFVKHPFKEGERMYKTGDLARWLPNGDIEFIGRIDHQVKIRGQRIELGEIEHQ
LQSHDQIQECIVLAVDQGAGDKLLCAYVVGLREISSRELREHTAKDLPAYMIPSVFIQLD
ELPLTGNGKIDRRALPMPDVTAANAVSYTAPRNETEQKLADIWAEVLQMERVGVHDQFFE
IGGHSLAGMKLLALIQKTFGVQLTLKDLFTSPTAAGLAQLIEGAERKAAESIAPATERET
YPVSSPQKRMFVLQQLEGAETSYNMPSVLRLKGKLDAEKLKSVMKQLTERHEAFRTTFDI
KDGETVQRIWTEADINMEYYEASEEDAERIIQSFIRPFRLDQLPLVRTGLVKLAEHDHLL
LFDMHHIISDGASVGVLIDELSRLYGGETLEPLRIHYKDYAVWQQKFIQSEQYRKQEEHW
LRELDGELPVLTLPADYSRPAVQTFEGDKLVFSLTEEQTSALRSLAKQTDSTMYMVLLAS
YSAFLSKLSGQHDIIVGSPVAGRSHADLANVIGVFVNTLALRTYPEADKTFTDYLKEVKQ
TALHAFDAQDYPLEDLLQKVEVQRDTSRNPLFDAVFSMQNANAEDLVMEGIELKHHPFDR
KTAKFDLTMTAEDTDEGLTFVLEYNTALFKPETAETWKHYWLQLLEAAAENPAAKLSELS
LVNKTEKQALLNAWKGKTISVPRDKTVHRLFEETAARYANRPAAAYNGAKWTYGELNARA
NRIARILMDCGVTADERVGILTKPSLEMAAGVLGVLKAGAAFVPIDPDYPEERISYILQD
SGAKLLLTQEALGVPESYNGETILLDGSRSILSLPLDENDEANPQTETTADHLAYMIYTS
GTTGQPKGVMVEHHALVNLCFWHHDAFAMTADDKSAKYAGFGFDASIWEMFPTWTIGAEL
HVIDEAIRLDITRLNHYFEENGVTITFLPTQLAEQFMELENTSLRMLLVGGDKLKRAVKQ
PYTIINNYGPTENTVVATSGVINPEEGSLSIGRAIANTRVYILGDGDQVQPEGIAGELCV
AGRGLARGYLNREEETAKRFTADPFVPGERMYRTGDLVKWNAQCGIEYIGRIDQQVKVRG
YRIELSEIEVRLAQLADVHDAAVTAVEDKAGNTALCAYVAPQQDDIEALKSALKDTLPDY
MVPAFWVEMDELPVTANGKIDKKALPAPDIEAGSAAYKAPETEMETLLSDIWQEVLGLDQ
IGVSDNFFTLGGDSIKGIQMASRLNQHGYKLEMKDLFQHPTIEELVSYVERTEGKQADQG
PVEGEAALTPIQRWFFEKNFTDKHHWNQSVMLHAKDGFDPEITEKTLHVLTVHHDALRMI
YREQKPYYRGLEDASVELNVFELNGPAEDHEDRIEREADRLQSSISLETGHLLKAGLFRA
EDGDHLLLAIHHLVVDGVSWRILLEDFTSVYTQLKQGNEPALPPKTHSFAEFAERIKEYA
NTKAFLKEADYWRELEEKEVCTQLPKDRQSGDQRMRHTRTVSFSLTPEQTEQLTTNVHEA
YHTEMNDILLTALGLALKEWTGEDTIGVHLEGHGREDILDGLNITRTVGWFTSMYPMILE
MKHADDLSYQLKQMKEDIRHIPNKGVGYGILRYVTAPEHKENLSFEIDPDISFNYLGQFN
EMSDSGLFTRSGMPSGQSLSPDTEKPNALDIVGFIENGQMTMTFAYHSLEFHEKTIQSFS
DSFKGHLLKIIDHCLAQDGPELTPSDLGDDDLTLDELDKLMEIL
>UMU13644.1_surfactin_non-ribosomal_peptide_synthetase_SrfAA_Bacillus_velezensis
MEITFYPLTNAQKRIWYTEKFYPNTSISNLAGFGKLISDDGVQAHYVEKAIQEFVRRYES
MRIRLRLDDEGEPVQYVSEYRPLTIEHTDIRQAGCSADELSKWGREEAGKPLALYDQDLF
RFSVYTISENEVWFYVNVHHIISDGISMTILGNAITDIYLELSGGASMEQTEIPSFIEHV
LTEQEYVQSKRFKKDRDFWNGQFETVPELVSLKRSRADAGLDAKRFSQEIPHDLYGRIHS
FCEEHKVSVLSLFQSALITYLYKVTGRDDVVTGTFMGNRTNAKEKQMLGMFVSTVPVRTS
VDGGQSFLEFVKGRMKDLMKILRHQKYPYNLLVNDLRASKSSLSRLFTVALEYQVMQWQK
KENLSFLTDPIFSGSGTNDISIHVKERWDTGKLTIDFDYRSDIFKGEEIVSVSERLITLI
EDAISSPDRIIDELTLLSESEKERLLTRASGNPVNYRGEMTIPGLFEEKVKSLSDKPAVV
YEGRTLSYRTLHEQSGRIAGRLLNAGISADSTVAVLLGRSERVIAAILGILKAGGAYVPI
DPDFPADRIQYILEDSGAKAVLTEAGIQAPAADAERIDFDEAVQFETAADGVSTQSDRLA
YIIYTSGTTGRPKGVMIEHRQVHHLVQSLQQEIYQCGEQTLRMALLAPFHFDASVKQIFA
SLLLGQTLYIVPKTTVTNGSALLDYYRQNRIEATDGTPAHLQMMVAAGDVSGIELRHMLI
GGEGLSAAVAEQLMNLFHQSGRAPRLTNVYGPTETCVDASVHQVSADNGMNQQAAYVPIG
KPLGNARLYILDKHQRLQPDGTAGELYIAGDGVGRGYLNLPDLTAEKFLQDPFNGSGRMY
RTGDMARWLPDGTIEYIGREDDQVKVRGYRIELGEIETVLRKAPGAAQAVVLARPDQQGS
LDVCAYIVQEKGTEFHPAEYREYVSKHLPDYMVPAYFTKTDEIPLTPSGKADRKKLFALD
VQAVSSSEYAAPRNETEETLTVIWREVLGMDKAGIYDHFFESGGHSLKAMTLLTKIHKQM
GVEIPLQYLFEHPTIAALADYAENRNEGPVFRAIEPAEKQASYPLSLAQQRTYIASQFED
AGVGYNMPAAAMIEGALDLEKLERAFSALISRHEALRTSFQSEDGTPRQVVHEHVPFHIE
MIEARGRTNEQVMKDFVRRFDLSEAPLFRIGLQTLGHNRHMLLFDMHHLISDGVSISIML
KELADIYGGNQLPELRIQYKDYAVWQAERAKEGYKKERAYWKEVFSGELPVLQLLPDYPR
PQVQSFEGDRVSAKLPKMLRERLQKLAEKNGATLYMVLLSAYYTLLSKYSGQEDIIVGTP
SAGRNHSDTEGLIGMFVNTLALRSSVKQDQTFAGLLGHVRKQVLDAFSHQDYPFEWLTEE
LNVPRDMSRHPIFDTMFSLQNASDGIPEIGNLTLSLHETNFNIAKFDLTMQARETAEGIA
LDLDYCTKLFKRSTADRMLAHYVRLLESAAAQPDAKISEYDLLSEREALNQLQRFNPERT
AYPKEQTIVQIFEEQARKNPDRTALQFEGETLSYQQLNERANRLARHILSVGGGGKTAAV
LCERSMDMIVSIMAVLKAGSAYVPIDPEHPVQRIQHFFRDSGAKVLLTQQSLKPLAEKAG
FQGVIVLADDEASYEKDSRNPALPFDSKTIANLTYTSGTTGTPKGNIVTHANILRTVKNT
NYLTVSEEDTVLGLSNYVFDAFMFDMFGSLLNGAKLVIVPKDTVLDMSRLSRVIKRENVS
ILMITTALFHLLVDMEPSCLTTLRKIMFGGERASVEHVKKALAAVGKGRLLHMYGPSEST
VFATYHPVDVIEEDTLSVPIGKPVSNTEVFIMNSAGRIQPAGIAGELCVSGEGLVEGYYN
RPELTEEKFVKHPFKEGERMYKTGDLARWLPNGDIEFIGRIDHQVKIRGQRIELGEIEHQ
LQSHDQIQECIVLAVDQGAGDKLLCAYFVGLREISSRELREHTAKDLPAYMIPSVFIQLD
ELPLTGNGKIDRRALPMPDVTAANAVSYTAPRNETEQKLADIWAEVLQMERVGVHDQFFE
IGGHSLAGMKLLALIQKTFGVQLTLKDLFTSPTAAGLAQLIEGAERKAAESIAPAAERET
YPVSSPQKRMFVLQQLEGAETSYNMPSVLRLKGKLDAEKLKSVMKQLTERHEAFRTTFDI
KDGETVQRIWAEAYIDMEYYEASEEDAERIIQSFIRPFRLDQLPLVRTGLVKLAEHDHLL
LFDMHHIISDGASVGVLIDELSRLYGGETLEPLRIHYKDYAVWQQKFIQSEQYRKQEEHW
LRELDGELPVLTLPADYSRPAVQTFEGDKLVFSLTEEQTSALRSLAKQTDSTMYMVLLAS
YSAFLSKLSGQHDIIVGSPVAGRSHADLANVIGVFVNTLALRTYPEADKTFTDYLKEVKQ
TALHAFDAQDYPLEDLLQKVEVQRDTSRNPLFDAVFSMQNANAEDLVMEGIELKHHPFDR
KTAKFDLTLTAEDTDEGLTFVLEYNTALFKPETAETWKHYWLQLLKAATENPAAKLSELS
LVNETEKQALLDAWKGKTLSVPRDKTVHRLFEETAARYANRPAAAYNGAKWTYGELNARA
NRIARILIDCGVTADERVGILTKPSLEMAAGVLGVLKAGAAFVPIDPDYPQERISYILQD
SSAKLLLTQEALDVPDGYTGDTILLDGGHSILSLPLDENDEANPQTETTADHLAYMIYTS
GTTGQPKGVMVEHHALVNLCFWHHDAFAMTADDKSAKYAGFGFDASIWEMFPTWTIGAEL
HVIDEAIRLDITRLNHYFEEHGVTITFLPTQLAEQFMELENTSLRMLLVGGDKLKRAVKQ
PYTIVNNYGPTENTVVATSGVINPEEGSLSIGRAIANTRAYILGDGDQVQPEGIAGELCV
AGRGLARGYLNREEETAKRFTADPFVPGERMYRTGDLVKWNAQSGIEYIGRIDQQVKVRG
YRIELSEIEVRLAQLADVHDAAVTAVEDKAGNAALCAYVAPRQDDIEALKAALKDTLPDY
MVPAFWVEMDELPVTANGKIDKKALPEPDIEAGSAAYKAPETEMETLLSDIWEEVLGLDQ
IGVSDNFFTLGGDSIKGIQMASRLNQHGYKLEMKDLFQHPTIEELVSYVERTEGKQADQG
PVEGEAELTPIQRWFFEKNFTDKHHWNQSVMLHAKDGFDPEITEKTLHVLTVHHDALRMI
YREQKPYYRGLEDASVELNVFELNGPAEDHEDRIEREADRLQSSISLETGHLLKAGLFRA
EDGDHLLLAIHHLVVDGVSWRILLEDFTSVYTQLKQGNEPALPPKTHSFAEFAERIKEYA
NTKAFLKEADYWRELEEKEVCTQLPKDRQSGDQRMRHTRTVSFSLTPEQTEQLTTNVHEA
YHTEMNDILLTALGLALKEWTGEDTIGVHLEGHGREDILDGLNITRTVGWFTSMYPMILE
MKHADDLSYQLKQMKEDIRHIPNKGVGYGILRYVTAPEHKENLSFEIDPDISFNYLGQFN
EMSDSGLFTRSGMPSGQSLSPDTEKPNALDIVGFIENGQMTMTFAYHSLEFHEKTIQSFS
DSFKGHLLKIIDHCLAQDGSELTPSDLGDDDLTLDELDKLMEIL
>UMR26699.1_surfactin_non-ribosomal_peptide_synthetase_SrfAA_Bacillus_amyloliquefaciens
MEITFYPLTNAQKRIWYTEKFYPNTSISNLAGFGKLISEDGVQAHYVEKAIQEFVRRYES
MRIRLRLDDEGEPVQYVSEYRPLSIGHTDIRQAGCSADELSKWGREEAGKPLALYDQDLF
RFSVHTISENEVWFYANVHHIISDGISMTILGNAITDIYLELSGGTSEEQTEIPSFIEHV
LTEQEYVQSKRFKKDRDFWNGQFETVPELVSLKRSQADAGLNAKRFSQEIPHDLYGRIHS
FCEEHKVSVLSLFQSALITYLYKVTGRDDVVTGTFMGNRTNAKEKQMLGMFVSTVPVRTS
VDGGQSFLEFVKGRMKDLMKILRHQKYPYNLLVNDLRASKSSLSRLFTVALEYQVMQWQK
KENLSFLTDPIFSGSGTNDISIHVKERWDTGKLTIDFDYRSDIFKGEEIESVSERLITLI
EDAISSPDRIIDELTLLSESEKERLLKRASGNPVNYRKEMTIPGLFEEKVKSLSDKPAVV
YEGRTLSYRTLHEQSGRIAGRLLQAGISADSPVAVLLGRSERVIAAILGILKAGGAYVPI
DPDFPADRIQYILEDSGAKAVLTEAGIQALAADAERIDFDEAVQYETVADGVSTQSDRLA
YIIYTSGTTGRPKGVMIEHRQVHHLVQSLQQEIYQCGEQTLRMALLAPFHFDASVKQIFA
SLLLGQTLYIVPKTTVTNGSALLDYYRQNRIEATDGTPAHLQMMVAAGDVSGIELSHMLI
GGEGLSAAVAEQLMTLFHQSGRAPRLTNVYGPTETCVDASVHQVSADNGMNQQAAYVPIG
KPLGNARLYILDKHQRLQPDGTAGELYIAGDGVGRGYLNLPDLTAEKFLQDPFNGSGRMY
RTGDMARWLPDGTIEYIGREDDQVKVRGYRIELGEIETVLRKAPGAAQAVVLARPDQQGS
LDVCAYIVQEKGTEFHPAEYREYVSKHLPDYMVPAYFTKTDEIPLTPSGKADRKKLFALD
VQAVSSSEYAAPRNETEEMLTVIWQEVLGMDKAGIYDHFFESGGHSLKAMTLLTKIHKQM
GVEIPLQYLFEHPTIAALADYAENRNEGPAFNAIEPAEKQASYPLSLAQQRTYIASQFED
AGVGYNMPAAAMIEGVLDREKLERAFSALISRHEALRTSFQSEDGTPRQVIGEHVPFHIE
MIEARGRTNEQVMKDFVRRFDLSEAPLFRIGLQTLGHNRHLLLFDMHHLISDGVSISIML
KELADIYGGNQLPELRIQYKDYAVWQAERAKEGYKKERAYWKEVFSGELPVLQLLPDYPR
PQVQSFEGDRVSAKLPKMLRERLQNLAEKNGATLYMVLLSAYYTLLSKYSGQEDIIVGTP
SAGRNHSDTEGLIGMFVNTLALRSSVKQDQTFAGLLGHVRKQVLDAFSHQDYPFEWLTEE
LNVPRDMSRHPIFDTMFSLQNASDGIPEIGNLTLSLHETNFNIAKFDLTMQARETAEGLA
LDLDYCTKLFKRSTADRMLAHYVRLLERAAAQPDAKISEYDLLSEREALTQLQRFNPERT
VYPKDQTIVQIFEEQARKNPGRTALQFEGETLSYQQLNERANRLARHILSVGGGGKTAAV
LCERSMDMIVSIMAVLKAGSAYVPIDPEHPVQRIQHFFRDSGANVLLTQQSLKPLAEKAG
FQGVIVLADDEASYEKDSRNPALPFDSKTIANLTYTSGTTGTPKGNIVTHANILRTVKNT
NYLTVSEEDTVLGLSNYVFDAFMFDMFGSLLNGAKLVIVPKDTVLDMSRLSRVIKRENVS
ILMITTALFHLLVDMEPSCLTTLRKIMFGGERASVEHVKKALAAVGKGRLLHMYGPSEST
VFATYHPVDVIEEDTLSVPIGKPVSNTEVFIMNSAGRIQPAGIAGELCVSGEGLVEGYYN
RPELTEEKFVRHPFKEGERMYKTGDLARWLPNGDIEFIGRIDHQVKIRGQRIELGEIEHQ
LQSHDQIQECIVLAVDQGAGDKLLCAYVVGLREISSRELREHTAKDLPAYMIPSVFIQLD
ELPLTGNGKIDRRALPMPDVTAANAVAYTAPRNETEQKLADIWAEVLQMERVGVHDQFFE
IGGHSLAGMKLLALIQKTFGVQLTLKDLFTSPTAAGLAQLIEGAERKAAESITPAAEQET
YPVSSPQKRMFVLQQLEGAETSYNMPSVLRLKGKLDAEKLKSVMKQLTERHEAFRTTFDI
KDGETVQRIWAEADIDMEYYEASEEDAERIIQSFIRPFRLDQLPLVRTGLVKLAEHDHLL
LFDMHHIISDGASVGVLIDELSRLYGGETLEPLRIHYKDYAVWQQKFIQSEQYRKQEEHW
LRELDGELPVLTLPADYSRPAVQTFEGDKLVFSLTKEQTSALRSLAKQTDSTMYMVLLAS
YSAFLSKLSGQHDIIVGSPVAGRSHADLANVIGVFVNTLALRTYPEADKTFTDYLKEVKQ
TALHAFDAQDYPLEDLLQKVEVQRDTSRNPLFDAVFSMQNANAENLVMEGIELKHHPFDR
KTAKFDLTMTAEDTDEGLTFVLEYNTALFKPETAETWKHYWLQLLEAAAENPAAKLSELS
LVNKTEKQALLNAWKGKTLSVPRDKTVHRLFEETAARYANRPAAAYNGAKWTYGELNARA
NRIARILMDCGVTADERVGILTKPSLEMAAGVLGVLKAGAAFVPIDPDYPEERISYILLD
SGAKLLLTQEALDVPDSYNGETILLDGGRSILSLPLDENDEANPQTETTADHLAYMIYTS
GTTGQPKGVMVEHHALVNLCFWHHDAFAMTADDKSAKYAGFGFDASIWEMFPTWTIGAEL
HVIDEAIRLDITRLNHYFEEHGVTITFLPTQLAEQFMELENTSLRMLLVGGDKLKRAVKQ
PYTIVNNYGPTENTVVATSGVINPEEGSLSIGRAIANTRVYILGDGDQVQPEGIAGELCV
AGRGLARGYLNREEETAKRFTADPFVPGERMYRTGDLVKWNAQCGIEYIGRIDQQVKVRG
YRIELSEIEVRLAQLADVHDAAVTAVEDKAGNTALCAYVAPQQDDIEALKAALKDTLPDY
MVPAFWVEMDELPVTANGKIDKKALPAPDIEAGSAVYKAPETEMETLLSDIWQEVLGLDQ
IGVSDNFFTLGGDSIKGIQMASRLNQHGYKLEMKDLFQHPTIEELVSYVERTEGKQADQG
PVEGEAELTPIQRWFFEKNFTDKHHWNQSVMLHAKDGFDPEITEKTLHVLTVHHDALRMI
YREQKPYYRGLEDVSVELNVFELNGPAEDHEDRIEREADRLQSSISLEIGHLLKAGLFQA
EDGDHLLLAIHHLVVDGVSWRILLEDFTSVYTQLKQGNEPALPPKTHSFAEFAERIKEYA
NTKAFLKEADYWRELEEKEVCTQLPKDRQSGDQRMKHTRTVSFSLTPEQTEQLTTNVHEA
YHTEMNDILLTALGLALKEWTGEDTIGVHLEGHGREDILDGLNITRTVGWFTSMYPMILE
MKHADDLSYQLKQMKEDIRHIPNKGVGYGILRYVTAPEHKENLSFEIDPDISFNYLGQFN
EMSDSGLFTRSGMPSGQSLSPDTEKPNALDIVGFIENGQMTMTFAYHSLEFHEKTIQSFS
DSFKGHLLKIIDHCLAQDGPELTPSDLGDDDLTLDELDKLMEIL
>UML53273.1_surfactin_non-ribosomal_peptide_synthetase_SrfAA_Bacillus_subtilis
MEITFYPLTDAQKRIWYTEKFYPHTSISNLAGIGKLVSADAIDYVLVEQAIQEFIRRNDA
MRLRLRLDENGEPVQYISEYRPVDIKHTDTTEDPNAIEFISQWSREETKKPLPLYDCDLF
RFSLFTIKENEVWFYANVHHVISDGISMNILGNAIMHIYLELASGSEAKEGISHSFIDHV
LSEQDYAQSKRFEKDKAFWNKQFESVPELVSLKRNASAGGSLDAERFSKDVPEALHQQIL
SFCEANKVSVLSVFQSLLAAYLYRVSGQNDVVTGTFMGNRTNAKEKQMLGMFVSTVPLRT
NIDGGQAFLEFVKDRMKDLMKTLRHQKYPYNLLINDLRETKSSLTKLFTVSLEYQVMQWQ
KEEDLAFLTEPIFSGSGLNDVSIHVKDRWDTGKLTIDFDYRTDLFSREEINMICERMITM
LENALTHPEHTIDELTMISDAEKEKLLARAGGKSVSYRKDMTIPELFQEKAEQLSDHPAV
VFEDRTLSYRTLHEQSARIANVLKQKGVGPDSPVAVLIERSERMITAIMGILKAGGAYVP
IDPGFPAERIQYILEDCGADFILTESKVAAPEADAELIDLDQAIAEGADDMTEADVNARN
LAYIIYTSGTTGRPKGVMIEHRQVHHLVESLQQTIYQSGSQTLRMALLAPFHFDASVKQI
FASLLLGQTLYIVPKKTVTNGTALATYYRRNSIEATDGTPAHLQMLAAAGDFEGLKLKHM
LIGGEGLSSVVADKLLKLFKEAGTAPRLTNVYGPTETCVDASVHPVIPENAVQSAYVPIG
KALGNNRLYILDQKGRLQPEGVAGELYIAGDGVGRGYLHLPELTEEKFLQDPFVPGDRMY
RTGDVVRWLPDGTIEYLGREDDQVKVRGYRIELGEIEAVIQQAPDVAKAVVLARPDEQGN
LEVCAYVVQKPGSEFAPAGLREHAARQLPDYMVPAYFTEVTEIPLTPSGKVDRRKLFALE
VKAVSGTAYTAPRNETEKAIAAIWQDVLNVEKAGVFDNFFETGGHSLKAMTLLTKIHKEA
GVEIPLQYLFEHPTIAALAEEADHRESKAFAVIEPAEKQEHYPLSLAQQRTYIVSQFEDA
GVGYNMPAAAILEGPLDIQKLERAFQGLIRRHESLRTSFVLENSTPRQNIHDSVDFNIEM
IERGGRSDEAIMASFVRKFDLAKAPLFRIGLLGLEENRHMLLFDMHHLISDGVSIGIMLE
ELARIYKGEQLPELRLQYKDYAVWQSRQAAEGYKKDQAYWKEVFAGELPVLQLLSDYPRP
PVQSFEGDRVSIKLDAGVKDRLNRLAEQNGATLYMVMLSAYYTLLSKYTGQDDIIVGTPS
AGRNHSDTEGIIGMFVNTLAIRSEVKQDETFTQLISRVRKRVLDAFSHQDYPFEWLVEDL
NIPRDVSRHPLFDTMFSLQNATEGIPAVGDLSLSVHETNFKIAKFDLTVQARETDEGIEL
DLDYSTKLFKQSTANRLLTHFARLLEDAAADPEKPISEYKLLSEEEAASQIQQFNPGRTP
YPKDKTIVQLFEEQAANTPDHTALQYEGESLTYRELNERANRLARGILSLGAGEGRTAAV
LCERSMDMIVSILAVLKSGSAYVPIDPEHPIQRMQHFFRDSGAKVLLTQRKLKALAEEAE
FKGVIVLADEEESYHADARNLALPLDSAAMANLTYTSGTTGTPKGNIVTHANILRTVKET
NYLSITEQDTILGLSNYVFDAFMFDMFGSLLNGAKLVLIPKETVLDMARLSRVIERENIS
ILMITTALFHLLVDLNPACLSTLRKIMFGGERASVEHVRKALQTVGKGKLLHMYGPSEST
VFATYHPVDELEEHTLSVPIGKPVSNTEVYILDRTGHVQPAGIAGELCVSGEGLVKGYYN
RPELTEEKFVPHPFTSGERMYKTGDLARWLPNGDIEFIGRIDHQVKIRGQRIELGEIEHQ
LQTHDRVQESVVLAVDQGAGDKLLCAYYVGAGDISSQEMREHAAKDLPAYMVPAVFIQMD
ELPLTGNGKIDRRALPIPDANVSRGVSYVAPRNGTEQKVADIWAQVLQAEQVGAYDHFFD
IGGHSLAGMKMLALVHQELGVELSLKDLFQSPTVEGLAQVIASAEKGTAASISPAEKQDT
YPVSSPQKRMYVLQQLEDAQTSYNMPAVLRLTGELDVERLNSVMQQLMQRHEALRTTFEI
KDGETVQRIWEKAECEIAYFEAPEEEIERIVSEFIKPFKIDQLPLFRIGLIKHSDTEHVL
LFDMHHIISDGASVGVLIEELSKLYDGETLEPLRIQYKDYAVWQQQFIQSELYKKQEEHW
LKELDGELPVLTLPTDYSRPAVQTFEGDRIAFSLEAGKADALRRLAKETDSTLYMVLLAS
YSAFLSKLSGQDDIIVGSPVAGRSQADVSRVIGMFVNTLALRTYPKGEKTFADYLNEVKE
TALSAFDAQDYPLEDLIGNVQVQRDTSRNPLFDAVFSMQNANIKDLTMKGIQLEPHPFER
KTAKFDLTLTADETDGGLTFVLEYNTALFKQETIERWKQYWMELLDAVTDNPNQPLSSLS
LVTETEKQALLQAWKGKALPVPTDKTVHQLFEETAQRHKARPAVTYNGQSWTYGELNAKA
NRLARILMDCGISPDDRVGVLTKPSLEMSAAVLGVLKAGGAFVPIDPDYPDQRIEYILQD
SGAKLLLKQEGISVPDSYTGDVILLDGSRTILSLPLDENDEENPETAVTAENLAYMIYTS
GTTGQPKGVMVEHHALVNLCFWHHDAFSMTAEDRSAKYAGFGFDASIWEMFPTWTIGAEL
HVINEAIRLDIIRLNDYFETNGVTITFLPTQLAEQFMELENTSLRVLLTGGDKLKRAVKK
PYTLVNNYGPTENTVVATSAEIHPEEGSLSIGRAIANTRVYILGEGNQVQPEGVAGELCV
AGRGLARGYLNREDETAKRFGADPFVPGERMYRTGDLVKWTGGGIEYIGRIDQQVKVRGY
RIELSEIEVQLAQLSEVQDAAVTAVKDKGGNTAIAAYVTPESADIEALKSALKETLPDYM
IPVFWVTLNELPVTANGKVDRKALPEPDIEAGSGEYKAPTTDMEELLAGIWQDVLGMSEV
GVTDNFFSLGGDSIKGIQMASRLNQHGWKLEMKDLFQHPTIEELTQYVERAEGKQADQGP
VEGEVILTPIQRWFFEKNFTNKHHWNQSVMLHAKKGFDPERVEKTLQALIEHHDALRMVY
REGLEDVIQYNRGLEAASAQLEVIQIEGQAADYEDRIEREAERLQSSIDLQEGGLLKAGL
FQAEDGDHLLLAIHHLVVDGVSWRILLEDFAAVYTQLEQGNEPVLPQKTHSFAEYAERLQ
DFANSKAFLKEKEYWRQLEEQAVAAKLPKDRESGDQRMKHTKTIEFSLTAEETEQLTTKV
HEAYHTEMNDILLTAFGLAMKEWTGQDRVSVHLEGHGREEIIEDLTISRTVGWFTSMYPM
VLDMKHADDLGYQLKQMKEDIRHVPNKGVGYGILRYLTAPEHKEDVAFSIQPDVSFNYLG
QFDEMSDAGLFTRSELPSGQSLSPETEKPNALDVVGYIENGKLTMSLAYHSLEFHEKTVQ
TFSDSFKAHLLRIIEHCLSQDGTELTPSDLGDDDLTLDELDKLMEIF
>ULR35608.1_surfactin_non-ribosomal_peptide_synthetase_SrfAA_Bacillus_velezensis
MEITFYPLTNAQKRIWYTEKFYPNTSISNLAGFGKLISDDGVQAHYVEKAIQEFVRRYES
MRIRLRLDDEGEPVQYVSEYRPLTIEHTDIRQAGCSAEELSKWGRDEASKPLALYDQDLF
RFSVYTISENEVWFYVNVHHVISDGISMTILGNAITDIYLELSGGASMEQTEIPSFIEHV
LTEQEYVQSKRFKKDRDFWNGQFETVPELVSLKRSQADAGLDAKRFSQEIPHDLYGRIHS
FCEEHKVSVLSLFQSALITYLYKVTGRDDVVTGTFMGNRTNAKEKQMLGMFVSTVPVRTS
VDGGQSFLEFVKGRMKDLMKILRHQKYPYNLLVNDLRASKSSLSRLFTVALEYQVMQWQK
KENLSFLTDPIFSGSGTNDISIHVKERWDTGKLTIDFDYRSDIFKGEEIVSVSERLITLI
EDAISSPDRIIDELTLLSESEKERLLTRASGNPVNYRGEMTIPGLFEEKVKSLSDKPAVV
YEGRTLSYRTLHEQSGRIAGRLLNAGISADSPVAVLLGRSERVIAAILGILKAGGAYVPI
DPDFPADRIQYILEDSGAKAVLTEAGIQTPVSDAERIDFDEAVQFETAADGVSTQSDRLA
YIIYTSGTTGRPKGVMIEHRQVHHLVQSLQQEIYQCGEQTLRMALLAPFHFDASVKQIFA
SLLLGQTLYIVPKTTVTNGSALLDYYRQNRIEATDGTPAHLQMMVAAGDVSGIELRHMLI
GGEGLSAAVAEQLMNLFHQSGRAPRLTNVYGPTETCVDASVHQVSADNGMNQQAAYVPIG
KPLGNARLYILDKHQRLQPDGTAGELYIAGDGVGRGYLNLPDLTAEKFLQDPFNGSGRMY
RTGDMARWLPDGTIEYIGREDDQVKVRGYRIELGEIETVLRKAPGAAQAVVLARPDQQGS
LDVCAYIVQEKGTEFHPAEYREYVSKHLPDYMVPAYFTKTDEIPLTPSGKADRKKLFALD
VQAVSSSEYAAPRNETEDTLTVIWQEVLGMDKAGIYDHFFESGGHSLKAMTLLTKIHKQM
GVEIPLQYLFEHPTIAALADYAENRNEGPAFRAIEPAEKQASYPLSLAQQRTYIASQFED
AGVGYNMPAAAVIEGALDLEKLERAFSALISRHEALRTSFQSEDGTPRQVVHEHVPFHIE
MLEARGRTNEQVMKDFVRRFDLSEAPLFRIGLQTLGHNRHMLLFDMHHLISDGVSISIML
KELADIYGGNQLPELRIQYKDYAVWQAERAKEGYKKERAYWKEVFSGELPVLQLLPDYPR
PQVQSFEGDRVSAKLPKMLRERLQKLAEKNGATLYMVLLSAYYTLLSKYSGQEDIIVGTP
SAGRNHSDTEGLIGMFVNTLALRSSVKQDQTFAGLLGHVRKQVLDAFSHQDYPFEWLTEE
LNVPRDMSRHPIFDTMFSLQNASDGIPEIGNLTLSLHETNFNIAKFDLTMQARETAEGIA
LDLDYCTKLFKRSTADRMLAHYVRLLESAAAQPDAKISEYDLLSEREALNQLQRFNPERT
AYPKEQTIVQIFEEQARKNPDRTALQFEGETLSYQQLNERANRLARHILSVGGGGETAAV
LCERSMDMIVSIMAVLKAGSAYVPIDPEHPVQRIQHFFRDSGANVLLTQQSLKPLAEKAG
FQGVIVLADDEASYEKDSRNPALPFDSKTIANLTYTSGTTGTPKGNIVTHANILRTVKNT
NYLTVSEEDTVLGLSNYVFDAFMFDMFGSLLNGAKLVIVPKDTVLDMSRLSRVIKRENVS
ILMITTALFHLLVDMEPSCLTTLRKIMFGGERASVEHVKKALAAVGKGKLLHMYGPSEST
VFATYHPVDVIEEDTLSVPIGKPVSNTEVFIMNSAGRIQPAGIAGELCVSGEGLVEGYYN
RPELTEEKFVKHPFKEGERMYKTGDLARWLPNGDIEFIGRIDHQVKIRGQRIELGEIEHQ
LQSHDQIQECIVLAVDQGAGDKLLCAYFVGLREISSRELREHTAKDLPAYMIPSVFIQLD
ELPLTGNGKIDRRALPMPDVTAANAVSYTAPRNETEQKLADIWAEVLQMERVGVHDQFFE
IGGHSLAGMKLLALIQKTFGVQLTLKDLFTSPTAAGLAQLIEGAERKAAESIAPAAERET
YPVSSPQKRMFVLQQLEGAETSYNMPSVLRLKGKLDAEKLKSVMKQLTERHEAFRTTFDI
KDGETVQRIWAEAYIDMEYYEASEEDAERIIQSFIRPFRLDQLPLVRTGLVKLAEHDHLL
LFDMHHIISDGASVGVLIDELSRLYGGETLEPLRIHYKDYAVWQQKFIQSEQYRKQEEHW
LRELDGELPVLTLPADYSRPAVQTFEGDKLVFSLTEEQTSALRSLAKQTDSTMYMVLLAS
YSAFLSKLSGQHDIIVGSPVAGRSHADLANVIGVFVNTLALRTYPEADKTFTDYLKEVKQ
TALHAFDAQDYPLEDLLQKVEVQRDTSRNPLFDAVFSMQNANAEDLVMEGIELKHHPFDR
KTAKFDLTMTAEDTDEGLTFVLEYNTALFKPETAETWKHYWLQLLKAATENPAAKLSELS
LVNETEKQALLNAWKGKTISVPQDKTVHRLFEETAARYANRPAAAYNGAKWTYGELNARA
NRIARILIDCGVTADERVGILTKPSLEMAAGVLGVLKAGAAFVPIDPDYPQERISYILQD
SSAKLLLTQEALDVPNGYTGETILLDGGRSILSLPLDENDEANPQTETTADHLAYMIYTS
GTTGQPKGVMVEHHALVNLCFWHHDAFAMTADDKSAKYAGFGFDASIWEMFPTWTIGAEL
HVIDEAIRLDITRLNHYFEEHGVTITFLPTQLAEQFMELENTSLRMLLVGGDKLKRAVKQ
PYTIVNNYGPTENTVVATSGVINPEEGSLSIGRAIANTRAYILGDGDQVQPEGIAGELCV
AGRGLARGYLNREEETAKRFTADPFVPGERMYRTGDLVKWNAQSGIEYIGRIDQQVKVRG
YRIELSEIEVRLAQLADVHDAAVTAVEDKAGNAALCAYVAPRQDDIEALKAALKDTLPDY
MVPAFWVEMDELPVTANGKIDKKALPEPDIEAGSAAYKAPETEMETLLSDIWEEVLGLDQ
IGVSDNFFTLGGDSIKGIQMASRLNQHGYKLEMKDLFQHPTIEELVSYVERTEGKQADQG
PVEGEADLTPIQRWFFEKNFTDKHHWNQSVMLHAKDGFDPEITEKTLHVLTVHHDALRMI
YREQKPYYRGLEDASVELNVFELNGPAEDHEDRIEREADRLQSSISLETGHLLKAGLFRA
EDGDHLLLAIHHLVVDGVSWRILLEDFTSVYTQLKQGNEPALPPKTHSFAEFAERIKEYA
NTKAFLKEADYWRELEEKEVCTQLPKDRQSGDQRMRHTRTVSFSLTPEQTEQLTTNVHEA
YHTEMNDILLTALGLALKEWTGEDTIGVHLEGHGREDILDGLNITRTVGWFTSMYPMILE
MKHADDLSYQLKQMKEDIRHIPNKGVGYGILRYVTAPEHKENLSFEIDPDISFNYLGQFN
EMSDSGLFTRSGMPSGQSLSPDTEKPNALDIVGFIENGQMTMTFAYHSLEFHEKTIQSFS
DSFKGHLLKIIDHCLAQDGSELTPSDLGDDDLTLDELDKLMEIL
>ULN57257.1_surfactin_non-ribosomal_peptide_synthetase_SrfAA_Bacillus_subtilis
MEITFYPLTDAQKRIWYTEKFYPHTSISNLAGIGKLVSADAIDYVLVEQAIQEFIRRNDA
MRLRLRLDENGEPVQYISEYRPVDIKHTDTTEDPNAIEFISQWSREETKKPLPLYDCDLF
RFSLFTIKENEVWFYANVHHVISDGISMNILGNAIMHIYLELASGSETKEGISHSFIDHV
LSEQEYAQSKRFEKDKAFWNKQFESVPELVSLKRNASAGGSLDAERFSKDVPEALHQQIL
SFCEANKVSVLSVFQSLLAAYLYRVSGQNDVVTGTFMGNRTNAKEKQMLGMFVSTVPLRT
NIDGGQAFSEFVKDRMKDLMKTLRHQKYPYNLLINDLRETKSSLTKLFTVSLEYQVMQWQ
KEEDLAFLTEPIFSGSGLNDVSIHVKDRWDTGKLTIDFDYRTDLFSREEINMICERMITM
LENALTHPEHTIDELTLISDAEKEKLLARAGGKSVSYRKDMTIPELFQEKAELLSDHPAV
VFEDRTLSYRTLHEQSARIANVLKQKGVGPDSPVAVLIERSERMITAIMGILKAGGAYVP
IDPGFPAERIQYILEDCGADFILTESKVAAPEADAELIDLDQAIEEGAEESLNADVNARN
LAYIIYTSGTTGRPKGVMIEHRQVHHLVESLQQTIYQSGSQTLRMALLAPFHFDASVKQI
FASLLLGQTLYIVPKKTVTNGAALTAYYRKNSIEATDGTPAHLQMLAAAGDFEGLKLKHM
LIGGEGLSSVVADKLLKLFKEAGTAPRLTNVYGPTETCVDASVHPVIPENAVQSAYVPIG
KALGNNRLYILDQKGRLQPEGVAGELYIAGDGVGRGYLHLPELTEEKFLQDPFVPGDRMY
RTGDVVRWLPDGTIEYLGREDDQVKVRGYRIELGEIEAVIQQAPDVAKAVVLARPDEQGN
LEVCAYVVQKPGSEFAPAGLREHAARQLPDYMVPAYFTEVTEIPLTPSGKVDRRKLFALE
VKAVSGTAYTAPRNETEKAIAAIWQDVLNVEKAGIFDNFFETGGHSLKAMTLLTKIHKET
GIEIPLQFLFEHPTITALAEEADHRESKAFAVIEPAEKQEHYPLSLAQQRTYIVSQFEDA
GVGYNMPAAAILEGPLDIQKLERAFQGLIRRHESLRTSFVLENSTPRQKIHDSVDFNIEM
IERGGRSDEAIMASFVRTFDLAKAPLFRIGLLGLEENRHMLLFDMHHLISDGVSIGIMLE
ELARIYKGEQLPDLRLQYKDYAVWQSRQAAEGYKKDQAYWKEVFAGELPVLQLLSDYPRP
PVQSFEGDRVSIKLDAGVKDRLNRLAEQNGATLYMVMLSAYYTLLSKYTGQDDIIVGTPS
AGRNHSDTEGIIGMFVNTLAIRSEVKQNETFTQLISRVRKRVLDAFSHQDYPFEWLVEDL
NIPRDVSRHPLFDTMFSLQNATEGIPAVGDLSLSVQETNFKIAKFDLTVQARETDEGIEI
DVDYSTKLFKQSTADRLLTHFARLLEDAAADPEKPISEYKLLSEEEAASQIQQFNPGRTP
YPKDKTIVQLFEEQAANTPDHTALQYEGESLTYRELNERANRLARGILSLGAGEGRTAAV
LCERSMDMIVSILAVLKSGSAYVPIDPEHPIQRMQHFFRDSGAKVLLTQRKLKALAEEAE
FKGVIVLADEEESYHADARNLALPLDSAAMANLTYTSGTTGTPKGNIVTHANILRTVKET
NYLSITEQDTILGLSNYVFDAFMFDMFGSLLNGAKLVLIPKETVLDMARLSRVIERENIS
ILMITTALFHLLVDLNPACLSTLRKIMFGGERASVEHVRKALQTVGKGKLLHMYGPSEST
VFATYHPVDELEEHTLSVPIGKPVSNTEVYILDRTGHVQPAGIAGELCVSGEGLVKGYYN
RPELTEEKFVPHPFTSGERMYKTGDLARWLPNGDIEFIGRIDHQVKIRGQRIELGEIEHQ
LQTHDRVQESVVLAVDQGAGDKLLCAYYVGEGDISSQEMREHAAKDLPAYMVPAVFIQMD
ELPLTGNGKIDRRALPIPDANVSRGVSYVAPRNGTEQKVADIWAQVLQAEQVGAYDHFFD
IGGHSLAGMKMLALVHQELGVELSLKDLFQSPTVEGLAQVIASAEKGTAASISPAEKQDT
YPVSSPQKRMYVLQQLEDAQTSYNMPAVLRLTGELDVERLNSVMQQLMQRHEALRTTFEI
KDGETVQRIWEEAECEIAYFEAPEEETERIVSEFIKPFKIDQLPLFRIGLIKHSDTEHVL
LFDMHHIISDGASVGVLIEELSKLYDGETLEPLRIQYKDYAVWQQQFIQSELYKKQEEHW
LKELDGELPVLTLPTDYSRPAVQTFEGDRIAFSLEAGKADALRRLAKETDSTLYMVLLAS
YSAFLSKLSGQDDIIVGSPVAGRSQADVSRVIGMFVNTLALRTYPKGEKTFADYLNEVKE
TALSAFDAQDYPLEDLIGNVQVQRDTSRNPLFDAVFSMQNANIKDLTMKGIQLEPHPFER
KTAKFDLTLTVDETDGGLTFVLEYNTALFKQETIERWKQYWMELLDAVTGNPNQPLSSLS
LVTETEKQALLEAWKGKALPVPTDKTVHQLFEETVQRHKDRPAVTYNGQSWTYGELNAKA
NRLARILMDCGISPDDRVGVLTKPSLEMSAAVLGVLKAGAAFVPIDPDYPDQRIEYILQD
SGAKLLLKQEGISVPDSFSGDVILLDGSRTILSLPLDENDEGNPETAVTAENLAYMIYTS
GTTGQPKGVMVEHHALVNLCFWHHDAFSMTAEDRSAKYAGFGFDASIWEMFPTWTIGAEL
HVIDEAIRLDIVRLNDYFETNGVTITFLPTQLAEQFMELENTSLRVLLTGGDKLKRAVKK
PYTLVNNYGPTENTVVATSAEIHPEEGSLSIGRAIANTRVYILGEGNQVQPEGVAGELCV
AGRGLARGYLNREDETAKRFVADPFVPGERMYRTGDLVKWTGGGIEYIGRIDQQVKVRGY
RIELSEIEVQLAQLSEVQDAAVTAVKDKGGNTAIAAYVTPESADIEALKSALKETLPDYM
IPAFWVTLDELPVTANGKVDRKALPEPDIEAGSGEYKAPTTDMEELLAGIWQDVLGMSEV
GVTDNFFSLGGDSIKGIQMASRLNQHGWKLEMKDLFQHPTIEELTQYVERAEGKQADQGP
VEGEVILTPIQRWFFEKNFTNKHHWNQSVMLHAKKGFDPERVEKTLQALIEHHDALRMVY
REGQEDVIQYNRGLEAASAQLEVIQIEGQAADYEDRIEREAERLQSSIDLQEGGLLKAGL
FQAEDGDHLLLAIHHLVVDGVSWRILLEDFAAVYTQLEQGNEPVLPQKTHSFAEYAERLQ
DFANSKAFLKEKEYWRQLEEQAVAAKLPKDRESGDQRMKHTKTIEFSLTAEETEQLTTKV
HEAYHTEMNDILLTAFGLAMKEWTGQDRVSVHLEGHGREEIIEDLTISRTVGWFTSMYPM
VLDMKHADDLGYQLKQMKEDIRHVPNKGVGYGILRYLTAPEHKEDVAFSIQPDVSFNYLG
QFDEMSDAGLFTRSELPSGQSLSPETEKPNALDVVGYIENGKLTMSLAYHSLEFHEKTVQ
TFSDSFKAHLLRIIEHCLSQDGTELTPSDLGDDDLTLDELDKLMEIF
>ULN61209.1_surfactin_non-ribosomal_peptide_synthetase_SrfAA_Bacillus_velezensis
MEITFYPLTNAQKRIWYTEKFYPNTSISNLAGFGKLISDDGVQAHYVEKAIQEFVRRYES
MRIRLRLDDEGEPVQYVSEYRPLTIEHTDIRQAGCSAEELSKWGRDEAGKPLALYDQDLF
RFSVYTISENEVWFYVNVHHIISDGISMTILGNAITDIYLELSGGASMEQTEIPSFIEHV
LTEQEYVQSKRFKKDRDFWNGQFETVPELVSLKRSRTDAGLDAKRFSQEIPHDLYGRIHS
FCEEHKVSVLSLFQSALITYLYKVTGRDDVVTGTFMGNRTNAKEKQMLGMFVSTVPVRTS
VDGGQSFLEFVKGRMKDLMKILRHQKYPYNLLVNDLRASKSSLSRLFTVALEYQVMQWQK
KENLSFLTDPIFSGSGTNDISIHVKERWDTGKLTIDFDYRSDIFKGEEIVSVSERLITLI
EDAISSPDRIIDELTLLSESEKERLLTRASGNPVNYRGEMTIPGLFEEKVKSLSDKPAVV
YEGRTLSYRTLHEQSGRIAGRLLNAGISADSPVAVLLGRSERVIAAILGILKAGGAYVPI
DPDFPADRIQYILEDSGAKAVLTEAGIQAPAADAERIDFDEAVQFETAADGVSTQSDRLA
YIIYTSGTTGRPKGVMIEHRQVHHLVQSLQQEIYQCGEQTLRMALLAPFHFDASVKQIFA
SLLLGQTLYIVPKTTVTNGSALLDYYRQNRIEATDGTPAHLQMMVAAGDVSGIEVRHMLI
GGEGLSAAVAEQLMNLFHQSGRAPRLTNVYGPTETCVDASVHQVSADNGMNQQAAYVPIG
KPLGNARLYILDKHQRLQPDGTAGELYIAGDGVGRGYLNLPDLTAEKFLQDPFNGSGRMY
RTGDMARWLPDGTIEYIGREDDQVKVRGYRIELGEIETVLRKAPGAAQAVVLARPDQQGS
LDVCAYIVQEKGTEFHPAEYREYVSKHLPDYMVPAYFTKTDEIPLTPSGKADRKKLFALD
VQAVSSSEYAAPRNETEETLTVIWQEVLGMDKAGIYDHFFESGGHSLKAMTLLTKIHKQM
GVEIPLQYLFEHPTIAALADYAENRNEGPAFRAIEPAEKQASYPLSLAQQRTYIASQFED
AGVGYNMPAAAVIEGALDLEKLERAFSALISRHEALRTSFQSEDGTPRQVVHEHVPFHIE
MLEARGRTNEQVMKDFVRRFDLSEAPLFRIGLQTLGHNRHMLLFDMHHLISDGVSISIML
KELADIYGGNQLPELRIQYKDYAVWQAERAKEGYKKERAYWKEVFSGELPVLQLLPDYPR
PQVQSFEGDRVSAKLPKMLRERLQKLAEKNGATLYMVLLSAYYTLLSKYSGQEDIIVGTP
SAGRNHSDTEGLIGMFVNTLALRSSVKQDQTFAGLLGHVRKQVLDAFSHQDYPFEWLTEE
LNVPRDMSRHPIFDTMFSLQNASDGIPEIGNLTLSLHETNFNIAKFDLTMQARETAEGIA
LDLDYCTKLFKRSTADRMLAHYVRLLESAAAQPDAKISEYDLLSEREALNQLQRFNPERT
AYPKEQTIVQIFEEQARKNPDRTALQFEGETLSYQQLNERANRLARHILSVGGGGKTAAV
LCERSMDMIVSIMAVLKAGSAYVPIDPEHPVQRIQHFFRDSGANVLLTQQSLKPLAEKAG
FQGVIVLADDEASYEKDSRNPALPFDSKTIANLTYTSGTTGTPKGNIVTHANILRTVKNT
NYLTVSEEDTVLGLSNYVFDAFMFDMFGSLLNGAKLVIVPKDTVLDMSRLSRVIKRENVS
ILMITTALFHLLVDMEPSCLTTLRKIMFGGERASVEHVKKALAAVGKGKLLHMYGPSEST
VFATYHPVDVIEEDTLSVPIGKPVSNTEVFIMNSAGRIQPAGIAGELCVSGEGLVEGYYN
RPELTEEKFVKHPFKEGERMYKTGDLARWLPNGDIEFIGRIDHQVKIRGQRIELGEIEHQ
LQSHDQIQECIVLAVDQGAGDKLLCAYFVGLREISSRELREHTAKDLPAYMIPSVFIQLD
ELPLTGNGKIDRRALPMPDVTAANAVSYTAPRNETEQKLADIWAEVLQMERVGVHDQFFE
IGGHSLAGMKLLALIQKTFGVQLTLKDLFTSPTAAGLAQLIEGAERKAAESIAPAAERET
YPVSSPQKRMFVLQQLEGAETSYNMPSVLRLKGKLDAEKLKSVMKQLTERHEAFRTTFDI
KDGETVQRIWAEAYIDMEYYEASEEDAERIIQSFIRPFRLDQLPLVRTGLVKLAEHDHLL
LFDMHHIISDGASVGVLIDELSRLYGGETLEPLRIHYKDYAVWQQKFIQSEQYRKQEEHW
LRELDGELPVLTLPADYSRPAVQTFEGDKLVFSLTEEQTSALRSLAKQTDSTMYMVLLAS
YSAFLSKLSGQHDIIVGSPVAGRSHADLANVIGVFVNTLALRTYPEADKTFTDYLKEVKQ
TALHAFDAQDYPLEDLLQKVEVQRDTSRNPLFDAVFSMQNANAEDLVMEGIELKHHPFDR
KTAKFDLTMTAEDTDEGLTFVLEYNTALFKPETAETWKHYWLQLLKAATENPAAKLSELS
LVNETEKQALLNAWKGKTISVPQDKTVHRLFEETAARYANRPAAAYNGAKWTYGELNARA
NRIARILIDCGVTADERVGILTKPSLEMAAGVLGVLKAGAAFVPIDPDYPQERISYILQD
SGAKLLLTQEALDVPDGYTGDTILLDGGRSILSLPLDENDEANPQTETTADQLAYMIYTS
GTTGQPKGVMVEHHALVNLCFWHHDAFAMTADDKSAKYAGFGFDASIWEMFPTWTIGAEL
HVIDEAIRLDITRLNHYFEEHGVTITFLPTQLAEQFMELENTSLRMLLVGGDKLKRAVKQ
PYTIVNNYGPTENTVVATSGVINPEEGSLSIGRAIANTRAYILGDGDQVQPEGIAGELCV
AGRGLARGYLNREEETAKRFTADPFVPGERMYRTGDLVKWNAQSGIEYIGRIDQQVKVRG
YRIELSEIEVRLAQLADVHDAAVTAVEDKAGNTALCAYVAPRQDDIEALKAALKDTLPDY
MVPAFWVEMDELPVTANGKIDKKALPEPDIEAGSAAYKAPETEMETLLSDIWEEVLGLDQ
IGVSDNFFTLGGDSIKGIQMASRLNQHGYKLEMKDLFQHPTIEELVSYVERTEGKQADQG
PVEGEAELTPIQRWFFEKNFTDKHHWNQSVMLHAKDGFDPEITEKTLHVLTVHHDALRMI
YREQKPYYRGLEDASVELNVFELNGPAEDHEDRIEREADRLQSSISLETGHLLKAGLFRA
EDGDHLLLAIHHLVVDGVSWRILLEDFTSVYTQLKQGNEPALPPKTHSFAEFAERIKEYA
NTKAFLKEADYWRGLEEKEVCTQLPKDRQSGDQRMRHTRTVSFSLTPEQTEQLTTNVHEA
YHTEMNDILLTALGLALKEWTGEDTIGVHLEGHGREDILDGLNITRTVGWFTSMYPMILE
MKHADDLSYQLKQMKEDIRHIPNKGVGYGILRYVTAPEHKEGLSFEIDPDISFNYLGQFN
EMSDSGLFTRSGMPSGQSLSPDTEKPNALDIVGFIENGQMTMTFAYHSLEFHEKTIQSFS
DSFKGHLLKIIDHCLAQDGPELTPSDLGDDDLTLDELDKLMEIL
>ULH19855.1_surfactin_non-ribosomal_peptide_synthetase_SrfAA_Bacillus_velezensis
MEITFYPLTNAQKRIWYTEKFYPNTSISNLAGFGKLISEDGVQAHYVEKAIQEFVRRYES
MRIRLRLDDEGEPVQYVSEYRPLSIGHTDIRQAGCSADELSKWGREEAGKPLALYDQDLF
RFSVHTISENEVWFYANVHHIISDGISMTILGNAITDIYLELSGGTSEEQTEIPSFIEHV
LTEQEYVQSKRFKKDRDFWNGQFETVPELVSLKRSRADAGLDAKRFSQEIPHDLYGRIHS
FCEEHKVSVLSLFQSALITYLYKVTGRDDVVTGTFMGNRTNAKEKQMLGMFVSTVPVRTS
VDGGQSFLEFVKGRMKDLMKILRHQKYPYNLLVNDLRASKSSLSRLFTVALEYQVMQWQK
KENLSFLTDPIFSGSGTNDISIHVKERWDTGKLTIDFDYRSDIFKGEEIESVSERLITLI
EDAISSPDRIIDELTLLSESEKERLLKRASGNPVNYRKEMTIPGLFEEKVKSLSDKPAVV
YEGRTLSYRTLHEQSGRIAGRLLQAGISADSPVAVVLGRSERVIAAILGILKAGGAYVPI
DPDFPADRIQYILEDSGAKAVLTEAGIQVPAADAERIDFDEAVQFETAADGVSTQSDRLA
YIIYTSGTTGRPKGVMIEHRQVHHLVQSLQQEIYQCGKQTLRMALLAPFHFDASVKQIFA
SLLLGQTLYIVPKTTVTNGSALLDYYRQNRIEATDGTPAHLQMMVAAGDVSGIELRHMLI
GGEGLSAAVAEQLMTLFHQSGRAPRLTNVYGPTETCVDASVHQVSADNGMNQQAAYVPIG
KPLGNARLYILDKHQRLQPDGTAGELYIAGDGVGRGYLNLPDLTAEKFLQDPFNGSGRMY
RTGDMARWLPDGTIEYIGREDDQVKVRGYRIELGEIETVLRKAPGAAQAVVLARPDQQGS
LDVCAYIVQEKGTEFHPAEYREYVSKHLPDYMVPAYFTKTDEIPLTPSGKADRKKLFALD
VQAVSSSEYAAPRNETEETLTVIWQEVLGMDKAGIYDHFFESGGHSLKAMTLLTKIHKQM
GVEIPLQYLFEHPTIAALADYAENRNEGPAFSAIEPAEKQASYPLSLAQQRTYIASQFED
AGVGYNMPAAAMIEGALDREKLERAFSALISRHEALRTSFQSEDGTPRQVIHEHVPFHIE
MIEARGRTNEQVMKDFVRRFDLSEAPLFRIGLQTLDHNRHMLLFDMHHLISDGVSISIML
KELADIYGGNQLPELRIQYKDYAVWQAERAKEGYKKERAYWKEVFSGELPVLQLLPDYPR
PQVQSFEGDRVSAKLPKMLRERLQKLAEKNGATLYMVLLSAYYTLLSKYSGQEDIIVGTP
SAGRNHSDTEGLIGMFVNTLALRSSVKQDQTFAGLLGHVRKQVLDAFSHQDYPFEWLTEE
LNVPRDMSRHPIFDTMFSLQNASDGIPEIGNLTLSLHETNFNIAKFDLTMQARETAEGLA
LDLDYCTKLFKRSTADRMLAHYVRLLESAAAQPDVKISEYDLLSEREALTQLQRFNPERT
AYPKEQTIVQIFEEQARKNPDRTALQFEGETLSYQQLNERANRLARHILSVGGGGKTAAV
LCERSMDMIVSIMAVLKAGSAYVPIDPEHPVQRIQHFFRDSGANVLMTRQSLKPLAEKAG
FQGVIVLADDEASYEKGSHNPALPFDSKTIANLTYTSGTTGTPKGNIVTHANILRTVKNT
NYLTVSEEDTVLGLSNYVFDAFMFDMFGSLLNGAKLVIVPKDTVLDMSRLSRVIKRENVS
ILMITTALFHLLVDMEPSCLTTLRKIMFGGERASVEHVKKALAAVGKGRLLHMYGPSEST
VFATYHPVDVIEEDTLSVPIGKPVSNTEVFIMNSAGRIQPAGIAGELCVSGEGLVEGYYN
RPELTEEKFVKHPFKEGERMYKTGDLARWLPNGDIEFIGRIDHQVKIRGQRIELGEIEHQ
LQSHDQIQECIVLAVDQGAGDKLLCAYVVGLREISSRELREHTAKDLPAYMIPSVFIQLD
ELPLTGNGKIDRRALPMPDVTAANAVSYTAPRNETEQKLADIWAEVLQMERVGVHDQFFE
IGGHSLAGMKLLALIQKTFGVQLTLKDLFTSPTAAGLAQLIEGAERKTAVSIAPAAERET
YPVSSPQKRMFVLQQLEGAETSYNMPSVLRLKGKLDAEKLKSVMKQLTERHEAFRTTFDI
KDGETVQRIWAEADIDMEYYEASEEDAERIIQSFIRPFRLDQLPLVRTGLVKLAEHDHLL
LFDMHHIISDGASVGVLIDELSRLYGGEMLEPLRIHYKDYAVWQQKFIQSEQYRKQEEHW
LRELDGELPVLTLPADYSRPAVQTFEGDKLVFSLTGEQTSALRSLAKQTDSTMYMVLLAS
YSAFLSKLSGQHDIIVGSPVAGRSHADLANVIGVFVNTLALRTYPEADKTFTDYLKEVKQ
TALHAFDAQDYPLEDLLQKVEVQRDTSRNPLFDAVFSMQNANAEDLVMEGIELKHHPFDR
KTAKFDLTMTAEDTDEGLTFVLEYNTALFKPETAETWKHYWLQLLEAAAENPAAKLSELS
LVNKTEKQALLDAWKGKTISVPRDKTVHRLFEETAARYANRPAAAYNGAKWTYGELNARA
NRIARILMDCGVTADERVGILTKPSLEMAAGVLGVLKAGAAFVPIDPEYPEERISYILQD
SGAKLLLTQEALDVPESYNGETILLDGGRSILSLPLDENDEANPQTETTADHLAYMIYTS
GTTGQPKGVMVEHHALVNLCFWHHDAFAMTADDKSAKYAGFGFDASIWEMFPAWTIGAEL
HVIDEAIRLDITRLNHYFEENGVTITFLPTQLAEQFMELENTSLRMLLVGGDKLKRAVKQ
PYTIVNNYGPTENTVVATSGVINPEEGSLSIGRAIANTRVYILGDGDQVQPEGIAGELCV
AGRGLARGYLNREEETAKRFTADPFVPGERMYRTGDLVKWNAQCGIEYIGRIDQQVKVRG
YRIELSEIEVRLAQLADVHDAAVTAVEDKAGNTALCAYVAPQQDDIEALKAALKDTLPDY
MVPAFWVEMDELPVTANGKIDKKALPEPDIEAGSAAYKAPETEMETLLSDIWQEVLGLDQ
IGVSDNFFTLGGDSIKGIQMASRLNQHGYKLEMKDLFQHPTIEELVSYVERTEGKQADQG
PVEGKAELTPIQRWFFEKNFTDKHHWNQSVMLHAKDGFDPEITEKTLHVLTVHHDALRMI
YREQKPYYRGLEDASVELNVFELNGPAEDHEDRIEREADRLQSSISLETGHLLKAGLFRA
EDGDHLLLAIHHLVVDGVSWRILLEDFTSVYTQLKQGNEPALPPKTHSFAEFAERIKEYA
NTKAFLKEADYWRELEEKEVCTQLPKDRQSGDQRMRHTRTVSFSLTPEQTEQLTTNVHEA
YHTEMNDILLTALGLALKEWTGEDTIGVHLEGHGREDILDGLNITRTVGWFTSMYPMILE
MKHADDLSYQLKQMKEDIRHIPNKGVGYGILRYVTAPEHKENLSFEIDPDISFNYLGQFN
EMSDSGLFTRSGMPSGQSLSPDTEKPNALDIVGFIENGQMTMTFAYHSLEFHEKTIQSFS
DSFKGHLLKIIDHCLAQDGPELTPSDLGDDDLTLDELDKLMEIL
>WP_069280911.1_MULTISPECIES:_surfactin_non-ribosomal_peptide_synthetase_SrfAA_Bacillus
MEITFYPLTDAQKRIWYTEKFYPHTSISNLAGIGKLVSADAIDYVLVEQAIQEFIRRNDA
MRLRLRLDENGEPVQYISEYRPVDIKHTDTTEDPNAIEFISQWSREETKKPLPLYDCDLF
RFSLFTIKENEVWFYANVHHVISDGISMNILGNAIMHIYLELASGSEAKEGISHSFIDHV
LSEQDYAQSKRFEKDKAFWNKQFESVPELVSLKRNASAGGSLDAERFSKDVPEALHQQIL
SFCEANKVSVLSVFQSLLAAYLYRVSGQNDVVTGTFMGNRTNAKEKQMLGMFVSTVPLRT
NIDGGQAFLEFVKDRMKDLMKTLRHQKYPYNLLINDLRETKSSLTKLFTVSLEYQVMQWQ
KEEDLAFLTEPIFSGSGLNDVSIHVKDRWDTGKLTIDFDYRTDLFSREEINMICERMITM
LENALTHPEHTIDELTMISDAEKEKLLARAGGKSVSYRKDMTIPELFQEKAEQLSDHPAV
VFEDRTLSYRTLHEQSARIANVLKQKGVGPDSPVAVLIERSERMITAIMGILKAGGAYVP
IDPGFPAERIQYILEDCGADFILTESKVAAPEADAELIDLDQAIAEGADDMTEADVNARN
LAYIIYTSGTTGRPKGVMIEHRQVHHLVESLQQTIYQSGSQTLRMALLAPFHFDASVKQI
FASLLLGQTLYIVPKKTVTNGTALATYYRRNSIEATDGTPAHLQMLAAAGDFEGLKLKHM
LIGGEGLSSVVADKLLKLFKEAGTAPRLTNVYGPTETCVDASVHPVIPENAVQSAYVPIG
KALGNNRLYILDQKGRLQPEGVAGELYIAGDGVGRGYLHLPELTEEKFLQDPFVPGDRMY
RTGDVVRWLPDGTIEYLGREDDQVKVRGYRIELGEIEAVIQQAPDVAKAVVLARPDEQGN
LEVCAYVVQKPGSEFAPAGLREHAARQLPDYMVPAYFTEVTEIPLTPSGKVDRRKLFALE
VKAVSGTAYTAPRNETEKAIAAIWQDVLNVEKAGIFDNFFETGGHSLKAMTLLTKIHKET
GVEIPLQFLFEHPTIAALAEEADHRESKAFAVIEPAEKQEHYPLSLAQQRTYIVSQFEDA
GVGYNMPAAAILEGPLDIQKLERAFQGLIRRHESLRTSFVLENSTPRQKIHDSVDFNIEM
IERGGRSDEAIMASFVRTFDLAKAPLFRIGLLGLEENRHMLLFDMHHLISDGVSIGIMLE
ELARIYKGEQLPDLRLQYKDYAVWQSRQAAEGYKKDQAYWKEVFAGELPVLQLLSDYPRP
PVQSFEGDRVSIKLDAGVKDRLNRLAEQNGATLYMVMLSAYYTLLSKYTGQDDIIVGTPS
AGRNHSDTEGIIGMFVNTLAIRSEVKQDETFTQLISRVRKRVLDAFSHQDYPFEWLVEDL
NIPRDVSRHPLFDTMFSLQNATEGIPAVGDLSLSVHETNFKIAKFDLTVQARETDEGIEL
DLDYSTKLFKQSTADRLLTHFARLLEDAAADPEKPISEYKLLSEEEAASQIQQFNPGRTP
YPKDKTIVQLFEEQAANTPDHTALQYEGESLTYRELNERANRLARGILSLGAGEGRTAAV
LCERSMDMIVSILAVLKSGSAYVPIDPEHPIQRMQHFFRDSGAKVLLTQRKLKALAEEAE
FKGVIVLADEEESYHADARNLALPLDSAAMANLTYTSGTTGTPKGNIVTHANILRTVKET
NYLSITEQDTILGLSNYVFDAFMFDMFGSLLNGAKLVLIPKETVLDMARLSRVIERENIS
ILMITTALFHLLVDLNPACLSTLRKIMFGGERASVEHVRKALQTVGKGKLLHMYGPSEST
VFATYHPVDELEEHTLSVPIGKPVSNTEVYILDRTGHVQPAGIAGELCVSGEGLVKGYYN
RPELTEEKFVPHPFTSGERMYKTGDLARWLPNGDIEFIGRIDHQVKIRGQRIELGEIEHQ
LQTHDRVQESVVLAVDQGAGDKLLCAYYVGEGDISSQEMREHAAKDLPAYMVPAVFIQMD
ELPLTGNGKIDRRALPIPDANVSRGVSYVAPRNGTEQKVADIWAQVLQAEQVGAYDHFFD
IGGHSLAGMKMLALVHQELGVELSLKDLFQSPTVEGLAQVIASAEKGTAASISPAEKQDT
YPVSSPQKRMYVLQQLEDAQTSYNMPAVLRLTGELDVERLNSVMQQLMQRHEALRTTFEI
KDGETVQRIWEKAECEIAYFEAPEEEIERIVSEFIKPFKIDQLPLFRIGLIKHSDTEHVL
LFDMHHIISDGASVGVLIEELSKLYDGETLEPLRIQYKDYAVWQQQFIQSELYKKQEEHW
LKELDGELPVLTLPTDYSRPAVQTFEGDRIAFSLEAGKADALRRLAKETDSTLYMVLLAS
YSAFLSKLSGQDDIIVGSPVAGRSQADVSRVIGMFVNTLALRTYPKGEKTFADYLNEVKE
TALSAFDAQDYPLEDLIGNVQVQRDTSRNPLFDAVFSMQNANIKDLTMKGIQLEPHPFER
KTAKFDLTLTADETDGGLTFVLEYNTALFKQETIERWKQYWMELLDAVTGNPNQPLSSLS
LVTETEKQALLEAWKGKALSVPTDKTVHQLFEETVQCHKDRPAVTYNGQSWTYGELNAKA
NRLARILMDCGISPDDRVGILTKPSLEMSAAVLGVLKAGAAFVPIDPDYPDQRIEYILQD
SGAKLLLKQEGISVPDSYTGDVILLDGSRTILSLPLDENDEGNPETAVTAENLAYMIYTS
GTTGQPKGVMVEHHALVNLCFWHHDAFSMTVEDRSAKYAGFGFDASIWEMFPTWTIGAEL
HVIDEAIRLDIVRLNDYFETNGVTITFLPTQLAEQFMELENTSLRVLLTGGDKLKRAVKK
PYTLVNNYGPTENTVVATSTEIHPEEGSLSIGRAIANTRVYILGEGNQVQPEGVAGELCV
AGRGLARGYLNREDETAKRFVADPFVPGERMYRTGDLVKWTGGGIEYIGRIDQQVKVRGY
RIELSEIEVQLAQLSEVQDAAVTAVKDKGGNTAIAAYVTPETADIEALKSTLKETLPDYM
IPVFWVTLNELPVTANGKVDRKALPEPDIEAGSGEYKAPTTDMEELLAGIWQDVLGMSEV
[truncated: 2,481,583 more chars]
