# Supplementary material for: Genome-Wide Identification and Evolutionary Analyses of SrfA Operon Genes in Bacillus
Source: Genes (Basel). 2023 Feb 7;14(2):422. doi: 10.3390/genes14020422 (PMC9956979; doi:10.3390/genes14020422)
Supplement: Supplementary file 1 [file genes-14-00422-s001.zip › Supplementary Dataset 2 SrfAB.fas]

>AFZ89355.1_SrfAB_Bacillus_velezensis_AS43.3
MSKKSIQKVYALTPMQEGMLYHALLDPHSSSYFTQLELRIHGSFQLELFEKSVNELIRTY
DILRTVFVHQQLQKPRQVVLAERKTKVHYEDISQLDEARQTEYIERYKRGVQQQGFHLAK
DILFKAAVFRLSEKELYLVWSNHHIVMDGWSMGVLMKSLFQNYEALRAGRPAGGSQGKPY
SDYIKWLGGRDYEEAEQYWSSRLADFEQPSLLPGRLAAEKKDYQNEEYSFVWDEELVAQI
QQTANRHQVTGPNLFQAVWGAVLSKYNYTDDVVFGTVVSGRPSEINGIETMAGLFINTIP
VRIKIDKDAAFSDVMAAVQKNAVEAERYDYVPLYDIQKRSALDGSLLNHLVAFENYPLDK
ELENGGMEERLGFSIKVEHAFEQTSFDFNLIVYPGKTWTVKIKYNGAAFAHDAIERTAHH
LTRMMKAAVGTPDAPVRELGLVSGEEERQIVEIFNDTKTALPEEEAVHSLFEAQANRTPA
SIAIKEAGREWTYREVNEAANRLARHLVKSGLEKGRTAAIMNDRSAETVVGMLAVLKAGG
AYVPIDPAFPEDRLRFMAEDSSIRLVLTVQDYQEQAGTLQVPVVMLDESADETVSGTDLN
LPAGGNDLAYIMYTSGSTGKPKGVMIEHRNIIRLVKHSNYVPVHEEDRMAQTGAVSFDAG
TFEVFGALLNGASLHPVKKETLLDAGQFAQFLKEQRITTMWLTSPLFNQLAQKDAGMFNT
LRHLIIGGDALVPHIVSKVRKASPELSLWNGYGPTENTTFSTSFLIDQDYDGSVPIGKPI
GNSTAYIMDENRNLQPIGAPGELCVGGSGVARGYVNLPELTEKQFVRDPFRPDEMIYRTG
DLAKWLPDGTIEFLGRIDNQVKVRGFRIELGEIEAKISQAENVTESAAVIRKNKADENEI
CAYFTADQALSPEDLRKTLSESLPEYMIPAHFIQMNQFPLTANGKIDKKALPEPQAEAVQ
KEYVAPKTEAEQKLADIWEGILGVKAGVTDNFFTIGGHSLKAMMMTAKIQEHFQKEVPIK
VLFEKPTIQELAHYLQHESEEEQQFEPIRQAPYQKHYPVSSAQRRMYILNQLGQASTSYN
VPAVLLLEGSVDKKRLEEAMQALINRHETLRTSFDMAEGEVVQTIHKNVSFELETAEGRE
EDAEELTKAFIRPFALNRAPLVRSKLIRLEEDRHLLLIDMHHIITDGSSMGIFIGDLAKL
YQGTELALPKIHYKDFSVWQREKANLDQHEAYWLDTFKGDLPVLDLPLDFPRPAERSFEG
ERVIFGLDKQVTAQIKKLLADTDTTMYMFLLAAFQVLLSKYSGQEDIIVGSPAAGRQHPD
LQDVPGMFVNTVALRSHPAGKKTFKQFLDEVKTASLQAFEHQSYPLEELIEKLPLTRDTS
RSPLFSVLFNMQNMEIPALRLGDLEISSYSMHHHVAKFDLSLEAAERGEEVGLSFDYAKA
LFADETIRRWSAHFVNLIKACAENPDIQLADASLLSAPEREALLSDEKRTEADLPEGTFV
SLFERQAQKTPDLTAVAGGISLTYRELDERSNRFARHLQACGTGSEDIVAIMMDRSADLI
TAILGVMKAGAAFLPIDPETPEERIRYSLEDSGTKLLVVNERNMTAAAVYKGKTVVMEDG
EWQNESAGRLETEPGADQLAYIIYTSGTTGKPKGVQLEHRNLINYVTWFSREAGLTEADK
SVLLSSYAFDLGYTAIFPILQAGGELHIVPKEMYTAPDQLGEYIQKNGITYMKLTPSLFH
MIVNTARFTSERRFSPLRLVVLGGEKIITSDVRKYHDVYAHTDFINHYGPTETTIGAIAG
RINMERLDQYEQRPVIGRPIANTGALVLDGAMQLVPPGASGELYIAGKGLARGYLHRPQL
TAEKFLSNPFSPDSLMYKTGDVVRRLPDGTIEFIGRADDQVKIRGYRIELKEVETVLLSV
NGIQEAVVLAVSEGGLPELCAYYKADSGLKGSELRKRLSETLPSHMLPAYFMQVDRIPLT
ANGKADKNALPKPGVSQTAQTASALPETELEEKLCRIWKQTLGTDTLGIDDNFFDYGGHS
LKGMMLLANIQAELDKTVPLKALFEQPTVRLLAAYIEKSAVSEGYRMISPADSADAYPLS
SAQKRMYVLNQLDRETISYNMPSVLLMEGEVNISRLQEALNQMINRHESLRTSFIDQNGR
PMQQIAEQADIDLHIFEAADEEKADLIIQAFIKPFDLSAAPLIRAALVRLNEKKHLLLLD
MHHIIADGVSRSMLVKELAHLYKGGSLPSPNLHYKDFAVWQNEPEQAERMKDHERYWLSA
FSGELPELNLPTDFPRPPVQSFKGQSVRFRAGRETEKAVRELMESSGATLHMVLHAAFHV
FLSKITGQRDIIIGSVTAGRTSAEVQEMPGMFVNTLALRNETRKEQTFAGLLERVKQTNL
DALAHQDYPFEDLIGKLDLPRDMSRNPLFQVMVTTEDPDKETLELENLRITPYESNQGTA
KFDLTLGGFTDQEGLGLQFEYATDLFKKETIEKWSAGFLRILKQAAESPDRKLPEISLIS
DAEKQALLDAWKGKTLSVPRDKTVHRLFEDTAARYANRPAAAYNGAKWTYGELNARANRI
ARILMDCGVTADERVGILTKPSLEMAAGVLGVLKAGAAFVPIDPDYPEERISYILQDSGA
KLLLTQEALGVPDSYNGETILLDGSRSILSLPLDENDEANPQTETTADHLAYMIYTSGTT
GQPKGVMVEHHALVNLCFWHHDAFAMTADDKSAKYAGFGFDASIWEMFPTWTIGAELHVI
DEAIRLDITRLNHYFEEHGVTITFLPTQLAEQFMELENTSLRMLLVGGDKLKRAVKQPYT
IVNNYGPTENTVVATSGVINPEEGSLSIGRAIANTRVYILGDGDQVQPEGIAGELCVAGR
GLARGYLNREEETAKRFTADPFVPGERMYRTGDLVKWNGQCGIEYIGRIDQQVKVRGYRI
ELSEIEVRLAQLADVHDAAVTAVEDKAGNTALCAYVAPQQDDIEALKSALKDTLPDYMVP
AFWVEMDELPVTANGKIDKKALPAPDIEAGSAVYKAPETEMETLLSDIWQEVLGLDQIGV
SDNFFTLGGDSIKGIQMASRLNQHGYKLEMKALFQHPTIEELVSYVERTEGKQADQGPVE
GEAELTPIQRWFFERNFTDKHHWNQSVMLHAKDGFDPDLVEKTLQALIEHHDALRMVYRE
EREGIIQTYLPVTECKASFEIVDLYGTDEDMLKSQIQRLADHLQGSLDLENGPLLKAEQY
RTEQGDHLLIAVHHLVVDGVSWRILLEDFASGYKQAQQQNSIVLPQKTHSFKDWAEALNT
FAQSEELKKQAAYWAQADAEELQPLPKDHDPNKRLVKHTAAVKCELTEEETAQLLTDVHH
PYGTEINDILLSALGLTIGEWTENGKVGINLEGHGREEIIPNVNISRTVGWFTAQYPLIL
QISKEDGVSSVIKTVKETVRRVPDKGVGYGILRYLSSDETEKGVTPEISFNYLGQFDNEV
KTEWFEPSPYDMGRQVSEESEALYALSFSGMVTGGRFVISCSYNQEEYERSTVETQMQRF
KDNLLMIIRHCTAKEEKEFTPSDFSAQDLEMDEMGDIFDMLEENLT
>ARZ56658.1_SrfAB_Bacillus_velezensis
MSKKSIQKVYALTPMQEGMLYHALLDPHSSSYFTQLELRIHGSFQLELFEKSVNELIRTY
DILRTVFVHQQLQKPRQVVLAERKTKVHYEDISQLDEARQTEYIERYKRGVQQQGFHLAK
DILFKAAVFRLSEKELYLVWSNHHIVMDGWSMGVLMKSLFQNYEALRAGRPAGGSQGKPY
SDYIKWLGGRDYEEAEQYWSSRLADFEQPSLLPGRLAAEKKDYQNEEYSFVWDEELVAQI
QQTANRHQVTGPNLFQAVWGAVLSKYNYTDDVVFGTVVSGRPSEINGIETMAGLFINTIP
VRIKIDKGAAFSDVMAAVQKNAVEAERYDYVPLYDIQKRSALDGSLLNHLVAFENYPLDK
ELENGGMEERLGFSIKVEHAFEQTSFDFNLIVYPGKTWTVKIKYNGAAFAHDAIERTAHH
LTRMMKAAVGTPDAPVRELGLVSGEEERQIVEVFNDTKTALPEEEAVHRLFEAQANRTPA
SIAIKEAGREWTYREVNEAANRLARHLVKSGLEKGRTAAIMNDRSAETVVGMLAVLKAGG
AYVPIDPAFPEDRLRFMAEDSSIRLVLTVQAYQEQAGALQVPVVMLDESADETVSGTDLN
LPAGGNDLAYIMYTSGSTGKPKGVMIEHRNIIRLVKHSNYVPVHEEDRMAQTGAVSFDAG
TFEVFGALLNGASLHPVKKETLLDAGQFAQFLKEQRITTMWLTSPLFNQLAQKDAGMFNT
LRHLIIGGDALVPHIVSKVRKASPELSLWNGYGPTENTTFSTSFLIDQDYDGSIPIGKPI
GNSTAYIMDENRSLQPIGAPGELCVGGSGVARGYVNLPELTEKQFLRDPFRPDEMIYRTG
DLAKWLPDGTIEFLGRIDNQVKVRGFRIELGEIEAKISQAENVTESAAVIRKNKADENEI
CAYFTADQALSPEDLRKTLSESLPEYMIPAHFIQMNQFPLTANGKIDKKALPEPQAEAVQ
KEYVAPKTEAEQKLADIWEGILGVKAGVTDNFFTIGGHSLKAMMMTAKIQEHFQKEVPIK
VLFEKPTIQELAHYLQHESEEEQQFEPIRQAPYQKHYPVSSAQRRMYILNQLGQASTSYN
VPAVLLLEGSVDKKRLEEAMQALINRHETLRTSFDMADGEVVQTIHKNVSFELETAEGRE
EDAEELTKAFIRPFALNRAPLVRSKLIRLEEDRHLLLIDMHHIITDGSSMGIFIGDLAKL
YQGTELALPKIHYKDFSVWQREKANLDQHEAYWLETFKGDLPVLDLPLDFPRPAERSFEG
ERVIFGLDKQVTAQIKKLLADTDTTMYMFLLAAFQVLLSKYSGQEDIIVGSPAAGRQHPD
LQDVPGMFVNTVALRSHPAGKKTFKQFLDEVKTASLQAFEHQSYPLEELIEKLPLMRDTS
RSPLFSVLFNMQNMEIPALRLGDLEISSYSMHHHVAKFDLSLEAAERGEEVGLSFDYVKA
LFADETIRRWSAHFVNLIKACAENPDIQLADASLLSAPEREALLSDEKRTEADLPEGTFV
SLFERQAQKTPDLTAVAGGTSLTYRELDERSNRFARHLQACGTGSEDIVAIMMDRSADLI
TAILGVMKAGAAFLPIDPETPEERIRYSLEDSGTKLLVVNERNMTAAAVYKGKTVVMEDG
EWQNESADRLETKPGADQLAYIIYTSGTTGKPKGVQLEHRNLINYVTWFSREAGLTEADK
SVLLSSYAFDLGYTAIFPILQAGGELHIVPKETYTAPDQLGEYIQKNGITYMKLTPSLFH
MIVNTARFAAERRFSPLRLVVLGGEKIITSDVRKFHDVYAHTDFINHYGPTETTIGAIAG
RINMERLDQYEQRPVIGRPIANTGALVLDGAMQLVPPGASGELYITGKGLARGYLHRPQL
TAEKFLSNPFSPDSLMYKTGDVVRRLPDGTIEFIGRADDQVKIRGYRIELKEIETVLLSV
NGIQEAVVLAVSEGGLPELCAYYKAGSELKGSELRKQLSETLPSHMLPAYFVQVDRIPLT
ANGKTDKNALPKPGVSQTAQTVSALPETELEEKLCRIWKQTLGTDTLGIDDNFFDYGGHS
LKGMMLLANIQAELDKTVPLKALFEQPTVRLLAAYIEKSAVSEGYRVITPADSADAYPLS
SAQKRMYVLNQLDRETISYNMPSVLLMEGEVNISRLQEALNQMINRHESLRTSFIDQNGR
PMQQIAEQADIDLHIFEAADEEKADLIIQAFIKPFDLSAAPLIRTALVRLNEKKHLLLLD
MHHIIADGVSRSMLVKELAHLYKGGSLPSPNLHYKDFAVWQNEPEQAERMKDNERYWLSA
FSGELPELNLPTDFPRPPVQSFKGQSVRFRAGCETEKAVRELMESSGATLHMVLHAAFHV
FLSKITGQRDIIIGSVTAGRTSAEVQEMPGMFVNTLALRNETRKEQTFAGLLEQVKQTNL
DALAHQDYPFEDLIGKLDLPRDMSRNPLFQVMVTTEDPDKETLELENLRITPYESNQGTA
KFDLTLGGFTDQEGLGLQFEYAADLFKKETIEKWSAGFLRILKQAAESPDRKLPEISLIS
DAEKQALLDAWKGKTISVPRDKTVHRLFEETAARYANRPAAAYNGAKWTYGELNARANRI
ARILMDCGVTADKRVGILTKPSLEMAAGVLGVLKAGAAFVPIDPDYPEERISYILQDSGA
KLLLTQEALDVPESYNGETILLDGGRSILSLPLDENDEANPQTETTADHLAYMIYTSGTT
GQPKGVMVEHHALVNLCFWHHDAFAMTADDKSAKYAGFGFDASIWEMFPAWTIGAELHVI
DEAIRLDITRLNHYFEENGVTITFLPTQLAEQFMELENTSLRMLLVGGDKLKRAVKQPYT
IVNNYGPTENTVVATSGVINPEEGSLSIGRAIANTRVYILGDGDQVQPEGIAGELCVAGR
GLARGYLNREEETAKRFTADPFVPGERMYRTGDLVKWNAQCGIEYIGRIDQQVKVRGYRI
ELSEIEVRLAQLADVHDAAVTAVEDKAGNTALCAYVAPRQDDIEALKSALKDTLPDYMVP
AFWVEMDELPVTANGKIDKKALPAPDIEAGSAAYKAPETEMETLLSDIWQEVLGLDQIGV
SDNFFTLGGDSIKGIQMASRLNQHGYKLEMKDLFQHPTIEELVSYVERTEGKQADQGPVE
GEAELTPIQRWFFERNFTDKHHWNQSVMLHAKDGFDPDLVEKTLQALIEHHDALRMVYRE
EREGIIQTYLPVTECKASFDIVDLYGTDEDMLKSQIQRLADHLQGSLDLENGPLLKAEQY
RTELGDHLLIAIHHLVVDGVSWRILLEDFASGYKQAQQQNSIVFPQKTHSFKDWAEALNT
FAQSEELKKQADYWAQADAEELQPLPKDHDPNKRLVKHTAAVKCELTEEETAQLLTDVHH
PYGTEINDILLSALGLTIGEWTENGKVGINLEGHGREEIIPNVNISRTVGWFTAQYPLIL
QISKEDGVSSVIKTVKETVRRVPDKGVGYGILRYLSSDKTERGVTPEISFNYLGQFDNEV
KTEWFEPSPYDMGRQVSEESEALYALSFSGMVTGGRFVISCSYNQEEYERSTVETQMQRF
KDNLLMIIRHCTAKEEKEFTPSDFSAQDLEMDEMGDIFDMLEENLT
>AKL85463.1_SrfAB_Bacillus_atrophaeus_UCMB-5137
MSKKSIQKVYPLTPMQEGMLYHAMLDPDSSSYFTQLELRIHGVFDLEIFEKSVNELIRSY
DILRTVFVHQQLQKPRQVVLAERKTTVHYEDITQLDAQRQKDRLHRYKQDVQQQGFNLAK
DILFKVAVFRLDADHLHLVWSNHHIMMDGWSMGVLMKSLFQNYEALRSGRPAVNGQGKPY
SDYIKWLGKQDNEEAERYWSERLAEFEQPSVLPGRISAEKGMYKSEEYSFVWDEELVSLI
QQTANQHQVTGPNLFQAIWGIVLSKYNFTNDAVFGTVVSGRPSDINGIETMAGLFINTIP
VRVKYETESVFSDVFSAVQKHAVEAERYDYVPLYDIQKRSALDGSLLNHLVAFENYPLDK
ELENGSMEDRLGFSIKVDSAFEQTSFDFNLIVYPGKTWTVKIKYNSAAYDTAFIKRTANH
LTRMIKAAVRHPESRVLDHGLVDGAEERQMVEIFNETQTELPEEQAVHKLFEAQAERTPA
SLAVVYGEQELTYRQLNEAANRLARKLIEHGLQQGQTAAIMNDRSAETVIGMLAVLKAGA
AYVPIDPSFPEDRIRFMADDSSIRLVLTVKAYEERVKWLQVPAVMMDSGSDQAVSAADLN
LPARAADLAYIMYTSGSTGKPKGVMIEHRNIIRLVKNAGYVPIHEEDRMAQTGAVSFDAG
TFEVFGALLNGAALYPVKKDRLLDAKGFSAFLREHRITTMWLTSPLFNQLAAKDAAMFQT
LRHLIIGGDALVPHIVNQVKRVSPELSLWNGYGPTENTTFSTSFLIDREYNGSIPIGKPI
GNSTAYIMDEQQRLQPIGAPGELCVGGNGVARGYVNLPKLTEKQFLQDPFRPEEKIYRTG
DLARWLPDGNIEFLGRIDNQVKVRGFRIELGEIETKISLADHVTEAAAVIRKNKSDENEI
CVYFTADRELSAAELRKSLSQSLPEYMIPAHFMQMDSLPLTANGKVDKKALPEPQSDAVQ
PEYAAPQTETERKLADIWEGILGVKAGVTDNFFTIGGHSLKAMMMTAKIQEQFHKDVPIK
VLFEKPTIQELAQFLEENNKEEQHFEPIQQAPYQEHYPVSSAQRRMYILNQLGQTSTSYN
VPAVLLLEGEVDRDRLESAIQTLINRYETLRTSFDMIDGEVVQIIHKNVSFQLEAAKARE
EDAEELIKDFIRPFELNRAPLVRSKLIQLDKERHLLLIDMHHIITDGSSTGILIGDLAKL
YQGADLETIKLHYKDFSVWQNDQTQKEKQKAHEEYWLNTFKGNLPVLDLPTDYPRPSERS
FAGERVMFGIDKQVTAQIKKLLSDTDTTMYMFLLAAFHVLLAKYASQEDIVVGSPTAGRT
HPDLQDVPGMFVNTVALRTSPLGEKTFKQFLDEVKTISLQAFEHQSYPLEELIEQLPLTR
DTSRSPLFSVLFNMQNMEIPSLRLGDLQISSYSMHHHVAKFDLSLEAVERGDEIGLSFDY
ATALFKDETIRRWSSHFINMIKAAAEHPNMRLADLELLSPAEREALLTEETHSAADVSEH
TTFASLFENRAQQSPERTAVFGERKLTYRELDEQANQLARHLRTHGAGSEEIVGIVMDRT
VNLMVSILGVMKAGAAFLPIDPDTPEERIGYSLEDSGAKIVLADERNMTAIAGYQGEIVN
IDTADWRRESKERLEPVAGSGNLAYVIYTSGTTGKPKGVQIEHRNLVNYVSWFSKEAGLT
EGDKAVLVSSYSFDLGYTSLFPVLSSGGELHIVPKETYTAPDQLGRYMKEHGITYIKLTP
SLFHTIVNTSRFSEEKHFDSLRLVVLGGEKIIPADVSAFHAIYADTAFINHYGPTETTIG
TVAGRIDLSDLAQYAERPTIGRPIANTGALVLNGALKLVPPGASGELYITGRGLARGYLR
RPQLTAERFIENPYSPGSLMYKTGDVVRRLSDGTIEFIGRADDQVKIRGYRIELKEIETV
LLGVSGIQEAVVLGISEGGLQELCAYYKADKAYEGAEIRKLLAKKLPSHMLPAYFVQIES
IPLTANGKIDRSALPKPNTAHTGHLASAAPETELEEKICCIWQNTLGIETLGIDDNFFDL
GGHSLKGMMLIANIQAELEKTVPLKALFEQPTIRQLAAYLEASAQSGGYRKITPAKKREV
YPVSSAQKRMYVLNQLDRNGTSYNMPSVLLMEGDLNIARLQEALNQLVNRHESLRTSFVE
ADGQPVQTIMEQAEIDLHVVEAEEAEAKQQIKAFIRPFDVSSGPLIRAGLIRVGEKKHLL
LLDMHHIIADGVSRSIFVQELASLYKGETLPKPQLHYKDFAVWQNESAQVEQMKEHEEFW
LSAFAGDLPELDLPLDYPRPPVQSFKGDTIRFAAERETAKAIEELLASTGTTLHMVLHTV
FHVFLSKITGQKDIVIGSVTAGRTNADLQGMPGMFVNTLALRNEAGETQTFAQLLEQVKH
TNLEALEHQDYPFEDLIGKLELARDMSRNPLFNVMVTTEDPDKEQLQLENLKITPYQADQ
GTSKFDLTLGGFEDENGIGLQLEYATDLFKKETAEQWSVYLLRLLEAVAANPDQKLSSLS
LADEAEKQSLLDAWKGKTLSVPRDKTVHQLFEETADRFGTRQAVTYNGSSWTYSELNAKA
NRLARILIDCGVSADDRVGILTKPSLEMSAAVLGVLKAGAAFVPIDPEYPDQRIKYILED
SGAKLLFTQEELSVPESYTGEVLLLNGERSILSLPLDENDRTNPQTETNADHLAYMIYTS
GTTGQPKGVMVEHHALVNLCFWHHDAFGMTAEDRSAKYAGFGFDASIWEMFPTWTIGAEL
HVIDEAIRLDIIRLNEYFEQNGVTITFLPTQLAEQFMELENTSLRVLLTGGDKLKRAVKQ
PYTLVNNYGPTENTVVATSTEIDPEEGSLSIGRAIANTRAYILGDGDQVQPEGVAGELCV
AGRGLARGYLNREDETAKRFVADPFVPGERMYRTGDLVRWTAEHGIEYIGRIDQQVKVRG
YRIELSEIEVRLAQLSAVQDAAVAAVTDNAGNTALCAYVTPEDADTESLKSALKDTLPDY
MIPVYWVTMDELPVTANGKVDRKALPQPDIEAQSAAYKAPATEMEELLAAIWQDVLGIPD
IGISDNFFTLGGDSIKGIQMASRLNQHGLKLEMKDLFQHPTIEELVSYVERTEGKEADQG
PVEGEAMLTPIQRWFFDRKFTNQHHWNQSVMLHAPKGFDPIAVEKTLQALTEHHDALRMV
YREEQGDVIQSFQAIDECKISLEIVDLYGSDEDMLKSQIKVLADRLQSSLDINNGPIVKA
EQYRTEKGDHLLIAIHHLAVDGVSWRILLQDFASGYLQAEKQEDIVFPPKTNSFKDWGEE
LLAFSQSEQLSKQADYWEQIDAEHISPVPKDHELEKRLVKHTSSVISELSEEETKHLLTD
VHHPYGTEINDLLLSALGLTMEEWTKQQKIGINLEGHGREDIIPNVNISRTVGWFTAQYP
VVLDMPGERDLSAVIKTVKEGLRRVPDKGIGYGILRYLSESKQKKGFTPDISFNYLGQFD
SEVKTEFFEPSSYDMGRQVSEESEALYALSFSGMVRNNRFVISCSYNEKEYDRSTVEELM
ERFKDNLLLLIRHCTEKEDKEFTPSDFSAEDLEMDEMGDIFDMLEENLK
>AHZ14354.1_SrfAB_Bacillus_velezensis_SQR9
MSKKSIQKVYALTPMQEGMLYHALLDPHSSSYFTQLELRIHGSFQLELFEKSVNELIRTY
DILRTVFVHQQLQKPRQVVLAERKTKVHYEDISQLDEARQTEYIERYKRGVQQQGFHLAK
DILFKAAVFRLSEKGLYLVWSNHHIVMDGWSMGVLMKSLFQNYEALRAGRPAGGSQGKPY
SDYIKWLGGRDYEEAEQYWSSRLADFEQPSLLPGRLASEKKDYQNEEYSFVWDEELVAQI
QQTANRHQVTGPNLFQAVWGAVVSKYNYTDDVVFGTVVSGRPSEINGIETMAGLFINTIP
VRIKIDKGAAFSDVMAAVQKNAVEAERYDYVPLYDIQKRSALDGSLLNHLVAFENYPLDK
ELENGGMEERLGFSIKVEHAFEQTSFDFNLIVYPGKTWTVKIKYNGAAFAHDAIERTAHH
LTRMMKAAVGTPDAPVRELGLVSGEEERQIVEVFNDTKTALPEEEAVHRLFEAQANRTPA
SIAIKEAGREWTYREVNEAANRLARHLVKSGLEKGRTAAIMNDRSAETVVGMLAVLKAGG
AYVPIDPAFPEDRLRFMADDSSIRLVLTVQDYQEQAGALQVPVVMLDESADETVSGTDLN
LPAGGNDLAYIMYTSGSTGKPKGVMIEHRNIIRLVKHSNYVPVHEEDRMAQTGAVSFDAG
TFEVFGALLNGASLHPVKKETLLDAGQFAQFLKEQRITTMWLTSPLFNQLAQKDAGMFNT
LRHLIIGGDALVPHIVSKVRKASPELSLWNGYGPTENTTFSTSFLIDQDYDGSVPIGKPI
GNSTAYIMDENRNLQPIGAPGELCVGGSGVARGYVNLPELTEKQFVRDPFRPDEMIYRTG
DLAKWLPDGTIEFLGRIDNQVKVRGFRIELGEIEAKISQAENVTESAAVIRKNKADENEI
CAYFTADQALSPEDLRKTLSESLPEYMIPAHFIQMNQFPLTANGKIDKKALPEPQAEAVQ
KEYEAPKTEAEQKLADIWEGILGVKAGVTDNFFTIGGHSLKAMMMTAKIQEHFQKEVPIK
VLFEKPTIQELAHYLEHESEEEQQFEPIRQAPYQKHYPVSSAQRRMYILNQLGQASTSYN
VPAVLLLEGSVDKKRLEEAMQALINRHETLRTSFDMADGEVVQTIHKNVSFELETAEGRE
EDAEELTKAFIRPFALNRAPLVRSKLIRLEEDRHLLLIDMHHIITDGSSMGIFIGDLAKL
YQGTELALPKIHYKDFSIWQREKANLDQHEAYWLDTFKGDLPVLDLPLDFPRPAERSFEG
ERVIFGLDKQVTAQIKKLLADTDTTMYMFLLAAFQVLLSKYSGQEDIIVGSPAAGRQHPD
LQDVPGMFVNTVALRSHPAGKKTFKQFLDEVKTASLQAFEHQSYPLEELIEKLPLTRDTS
RSPLFSVLFNMQNMEIPALRLGDLEISSYSMHHHVAKFDLSLEAAERGEEVGLSFDYAKA
LFADETIRRWSAHFVNLIKACAENPDIQLADASLLSAPEREALLSDEKRTEADLPEGTFV
SLFERQAQKTPDLTAVAGGTSLTYRELDERSNRFARHLQACGTGSEDIVAIMMDRSADLI
TAILGVMKAGAAFLPIDPETPEERIRYSLEDSGTKLLVVNERNMTAAAVYKGKTIVMEDG
EWQNESAGRLETKPGADQLAYIIYTSGTTGKPKGVQLEHRNLINYVTWFSREAGLTEADK
SVLLSSYAFDLGYTAIFPILQAGGELHIVPKETYTSPDQLGEYIQKNGITCMKLTPSLFH
MIVNTARFAAERRFSPLRLVVLGGEKIITSDVRKFHDVYAHTDFINHYGPTETTIGAIAG
RINMERLDQYEQRPVIGRPIANTGALVLDGAMQLVPPGASGELYITGKGLARGYLHRPQL
TAEKFLSNPFSPDSLMYKTGDVVRRLPDGTIEFIGRADDQVKIRGYRIELKEVETVLLSV
NGIQEAVVLAVSEGGLPELCAYYKAGSELKGSELRKRLSETLPSHMLPAYFVEVDRIPLT
ANGKTDKNALPKPGVSQTAQTVSALPETELEEKLCRIWKQTLGTDTLGIDDNFFDYGGHS
LKGMMLLANIQAELDKTVPLKALFEQPTVRLLAAYIEKSAVSEGYRVITPADSADAYPLS
SAQKRMYVLNQLDRETISYNMPSVLLMEGEVNISRLQEALNQMINRHESLRTSFIDQNGR
PMQQIAEQADIDLHIFEAADEEKADLIIQAFIKPFDLSAAPLIRAALVRLNEKKHLLLLD
MHHIIADGVSRSMLVKELAHLYKGGSLPSPNLHYKDFAVWQNEPEQAERMKDHERYWLSA
FSGELPELNLPTDFPRPPVQSFKGQSVRFRAGRETEKAVRELMESSGATLHMVLHAAFHV
FLSKITGQRDIIIGSVTAGRTSAEVQEMPGMFVNTLALRNETRKEQTFAGLLERVKQTNL
DALAHQDYPFEDLIGKLDLPRDMSRNPLFQVMVTTEDPDKETLELENLRITPYESNQGTA
KFDLTLGGFTDQEGLGLQFEYAADLFKKETIEKWSAGFLRILKQAAESPDRKLPEISLIS
GAEKQALLNAWKGKTISVPRDKTVHRLFEETAARYANRPAAAYNGAKWTYGELNARANRI
ARILMDCGVTADERVGILTKPSLEMAAGVLGVLKAGAAFVPIDPDYPEERISYILQDSGA
KLLLTQEELDVPESYNGETILLDGGRSILSLPLDENDEANPQTETTADHLAYMIYTSGTT
GQPKGVMVEHHALVNLCFWHHDAFAMTADDKSAKYAGFGFDASIWEMFPTWTIGAELHVI
DEAIRLDITRLNHYFEENGVTITFLPTQLAEQFMELENTSLRMLLVGGDKLKRAVKQPYT
IVNNYGPTENTVVATSGVINPEEGSLSIGRAIANTRVYILGDGDQVQPEGIAGELCVAGR
GLARGYLNREEETAKRFTADPFVPGERMYRTGDLVKWNAQCGIEYIGRIDQQVKVRGYRI
ELSEIEVRLAQLADVHDAAVTAVEDKAGNTALCAYVAPQQDDIEALKSALKDTLPDYMVP
AFWVEMDELPVTANGKIDKKALPAPDIEAGSAVYKAPETEMETLLSDIWQEVLGLDQIGV
SDNFFTLGGDSIKGIQMASRLNQHGYKLEMKDLFQHPTIEELVSYVERTEGKQADQGPVE
GEAELTPIQRWFFERNFTDKHHWNQSVMLHAKDGFDPDLVEKTLQALIEHHDALRMVYRE
EREGIIQTYLPATECKASFDIVDLYGTDEDMLKSQIQRLADHLQGSLDLENGPLLKAEQY
RTEQGDHLLIAIHHLVVDGVSWRILLEDFASGYKQAQQQNSIVLPQKTHSFKDWAEALNT
FAQSEELKKQADYWAQADAEELQPLPKDHDPNKRLVKHTAAVKCELTEEETAQLLTDVHH
PYGTEINDILLSALGLTIGEWTENGKVGINLEGHGREEIIPNVNISRTVGWFTAQYPLIL
QISKEDGVSSVIKTVKETVRRVPDKGVGYGILRYLSSDKTEKGVTPEISFNYLGQFDNEV
KTEWFEPSPYDMGRQVSEESEALYALSFSGMVTGGRFVISCSYNQEEYERSTVETQMQRF
KDNLLMIIRHCTAKEEKEFTPSDFSAQDLEMDEMGDIFDMLEENLT
>OKI55025.1_SrfAB_Streptomyces_sp._CB00072
MIDTSNIESVSGLAAMQKGMFFTYAVDTGSEAYVEQFCFTGSGDLDVDVLRAALAATSGH
YSVLRTVFSSGRTDAPYQLVLKERPPRVEALDYRDREDTSRAVEEFKAADRARGFDLGAD
VLLRATVITVGDGRWQLVVTFHHIILDGWSLAPLFQTWFGYYDELARTGSVVQRHEVRPY
ADYITWYEDRHDEDEARQYWAEVLDGYERPAGMPRDTRGAAEYRDADHRFELPPRLHDGL
TRLAQQLAVTPNGVFQTVWGVVLQKFNYTDDVVFGSVVSGRGADLDGIEDMVGLFTNTQP
VRVTAGEDTDFATLCRALHAASLRSSRYEHFPLHEVQSLSPLRNTLLNHMIAFENYPLSE
QLREFGTDDGTGPRFHGVEVFERTSYDFNILVTPGRHLGVTFLYNAAVHSAGLMETLERC
LLAVLAAVTEDAGIRVRDIAMWDPEPHTAEPVAGRSAPSPIPLDATLVDVFDGVVGTHAD
RTALVWRGTEYTYRTLDRWSDDVARTLLGRGVGRGTGIGVLADRRPELVVALLAILKTGN
HYVPVDIKDAPARIETVLTDAGVRHLCTVTEFSDRAPGSVETVLVGEPGRDTAGTEATAV
PRGGRNEDCAYLMYTSGSTGTPKGCVITHRNILRLFADQEFVDFGEEQVVLFVNSPAFDV
STLEIWGPLLSGGTLVFPGDELDLLDADRFRDTITRHGIRNVSIPTVLFNQHSDQDPRIF
ASLRHLSIAGSALSVRHTAAVVEACPDVKIINGYGPTENTVFSTTHTIRPEDLRGDRVPI
GRAVGHSTAYVLDNGLNGLPPGALGELCVGGEGVSPGYHNRPELNRERFVLTRQLPGERL
YRTGDLARGLPDGALDCLGRMDDQVKVGGFRIELGEVENAMRSVDGIEEAVVITVERDRG
TQLAGYYVTDGALTPDHVRRELAARVAGYMVPASVVRVGKIPLNRNGKADKEQLAKLRSD
AGAARADRVRGRVRGTEGILHDVVADVLDADGVDVDRNFFDIGVTSLALLAVKNGLRAKT
GHDLPLTLFFEFTSIAALAAHLDAPADAGAPARDDPDEPDEHEKEQTVRTQLLMTSMMDD
SEGDVGDV
>APC23832.1_SrfAB_Bacillus_amyloliquefaciens
MSKKSIQKVYALTPMQEGMLYHALLDPHSSSYFTQLELRIHGSFQLELFEKSVNELIRTY
DILRTVFVHQQLQKPRQVVLAERKTKVHYEDISQLDEARQTEYIERYKRDVQQQGFHLAK
DILFKAAVFRLSEKELYLVWSNHHIVMDGWSMGVLMKSLFQNYEALRAGRPAGGSQGKPY
SDYIKWLGGRDYEEAEQYWSSRLADFEQPSLLPGRLASEKKDYQNEEYSFVWDEKLVAQI
QQTANRHQVTGPNLFQAVWGAVLSKYNYTDDVVFGTVVSGRPSEINGIETMAGLFINTIP
VRIKIDKDAAFSDVMAAVQKNAVEAERYDYVPLYDIQKRSALDGSLLNHLVAFENYPLDK
ELENGGMEERLGFSIKVEHAFEQTSFDFNLIVYPGKTWTVKIKYNGAAFAHDAIERTAHH
LTRMMKAAVGTPDAPVRELGLVSGEEERQIVEIFNDTKTALPEEEAVHRLFEAQANRTPA
SIAIKEAGREWTYREVNEAANRLARHLVKSGLEKGRTAAIMNDRSAETVIGMLAVLKAGG
AYVPIDPAFPEDRLRFMAEDSSIRLVLTVQDYQEQAGTLQVPIVMLDESADETVSGTDLN
LPAGGNDLAYIMYTSGSTGKPKGVMIEHRNIIRLVKHSNYVPVHEEDRMAQTGAVSFDAG
TFEVFGALLNGAALHPVKKETLLDAGRFAQFLKEQRITTMWLTSPLFNQLAQKDAGMFNT
LRHLIIGGDALVPHIVSKVRKASPELSLWNGYGPTENTTFSTSFLIDQDYDGSIPIGKPI
GNSTAYIMDENRNLQPIGAPGELCVGGSGVARGYVNLPELTEKQFVRDPFRPDEMIYRTG
DLAKWLPDGTIEFLGRIDNQVKVRGFRIELGEIEAKISQAENVTESAAVIRKNKADENEI
CAYFTADRDLSPEDLRKTLSESLPEYMIPAHFIQMNQFPLTANGKIDKKALPEPQAEAVQ
KEYEAPKTEAEQKLADIWEGILGVKAGVTDNFFTIGGHSLKAMMMTAKIQEHFQKEMPIK
VLFEKPTIQELAHYLEHESEEEQQFEPIRQAPYQKHYHVSSAQRRMYILNQLGQASTSYN
VPAVLLLEGSVDKNRLEEAMQALINRHETLRTSFDMADGEVVQTIHKNVSFELETAEGRE
EDAEELTKAFIRPFALNRAPLVRSKLIRLEEDRHLLLIDMHHIITDGSSMGIFIGDLAKL
YQGTELELPKIHYKDFSVWQREKANLDQHEAYWLDTFKGDLPVLDLPLDFPRPAERSFEG
ERVIFGLDKQVTAQIKKLLADTDTTMYMFLLAAFQVLLSKYSGQEDIIVGSPAAGRQHPD
LQDVPGMFVNTVALRSHPAGKKTFKQFLDEVKTASLQAFEHQSYPLEELIEKLPLTRDTS
RSPLFSVLFNMQNMEIPALRLGDLEISSYSMHHHVAKFDLSLEAAERGEEVGLSFDYAKA
LFADETIRRWSAHFVNLIKACAENPDIQLADASLLSASEREALLSDEKRTEADLPEGTFV
SLLERQAQKTPDLTAVAGGTSLTYRELDERSNRFARHLQACGTGSEDIVAIMMDRSADLI
TAILGVMKAGAAFLPIDPETPEERIRYSLEDSGTKLLVVNERNMTAAAVYKGKTVVMEDG
EWQNESADRLETEPGADQLAYIIYTSGTTGKPKGVQLEHRNLINYVTWFSREAGLTEADK
SVLLSSYAFDLGYTAIFPILQAGGELHIVPKETYTAPDQLGEYIQKNGITYMKLTPSLFH
MIVNTARFTSERRFSPLRLVVLGGEKIITSDVRKFHDVYAHTDFINHYGPTETTIGAIAE
RINMERLDQYEQRPVIGRTIANTGALVLDGAMQLVPPGASGELYITGKGLARGYLHRPQL
TAEKFLSNPFSPDSLMYKTGDVVRRLPDGTIEFIGRADDQVKIRGYRIELKEVETVLLSV
NGIQEAVVLAVSEGGLPELCAYYKADSGLKGSELRKRLSETLPSHMLPAYFVQVDRIPLT
ANGKTDKNALPKPGVSQTAQTASALPETELEEKLCRIWKQTLGTDTLGIDDNFFDYGGHS
LKGMMFLANIQAELDKTVPLKALFEQPTVRLLAAYIEKSAVSEGYRMITPADSADAYPLS
SAQKRMYVLNQLDRETISYNMPSVLLMEGEVNISRLQEALNQMINRHESLRTSFIDQKGQ
PMQQIAEQADIDLHIFEAAGEEKADLIIQAFIKPFDLSAAPLIRAALVRLNEKKHLLLLD
MHHIIADGVSRSMLVKELAHLYKGGSLPSPNLHYKDFAVWQNEPGQAERMKDHERYWLSA
FSGELPELNLPTDFPRPPVQSFKGQSVRFRAGRETEKAVRELMESSGATLHMVLHTAFHV
FLSKITGQRDIIIGSVTAGRTSAEVQEMPGMFVNTLALRNETRKEQTFAGLLERVKQTNL
DALAHQDYPFEDLIGKLDLPRDMSRNPLFQVMVTTEDPDKETLELENLRITPYESNQGTA
KFDLTLGGFTDQEGLGLQFEYATDLFKKETIEKWSAGFLRILKQAAESPDRKLPEISLIS
DAEKQALLDAWKGKTISVPRDKTVHRLFEETAARYANRPAAAYNGAKWTYGELNARANRI
ARILMDCGVTADERVGILTKPSLEMAAGVLGVLKAGAAFVPIDPDYPEERISYILQDSGA
KLLLTQEALDVPESYTGDTILLDGSRSILSLPLDENDEANPQTETTADHLAYMIYTSGTT
GQPKGVMVEHHALVNLCFWHHDAFAMTADDKSAKYAGFGFDASIWEMFPTWTIGAELHVI
DEAIRLDITRLNHYFEENGVTITFLPTQLAEQFMEVENTSLRMLLVGGDKLKRAVKQPYT
IVNNYGPTENTVVATSGVINPEEGSLSIGRAIANTRAYILGDGDQVQPEGIAGELCVAGR
GLARGYLNREEETAKRFTADPFVPGERMYRTGDLVKWNAQCGIEYIGRIDQQVKVRGYRI
ELSEIEVRLAQLADVHDAAVTAVEDKAGNTALCAYVAPRQDDIEALKAALKDTLPDYMVP
AFWVEMDELPVTANGKIDKKALPEPDIEAGSAAYKAPETEMETLLSDIWQEVLGLDQIGV
SDNFFTLGGDSIKGIQMASRLNQHGYKLEMKDLFQHPTIEELVSYVERTEGKQADQGPVE
GEADLTPIQRWFFEKNFTDKHHWNQSVMLHAKDGFDPDLVEKTLQALIEHHDALRMVYRE
EREGIIQTYLPVTECKASFEIVDLYGTDEDMLKSQIQRLADHLQGSFDLENGPLLKAEQY
RTEQGDHLLIAVHHLVVDGVSWRILLEDFASGYKQAQQQNSIVLPQKTHSFKDWAEALNT
FAQSEELKKQAAYWGQADAEELRPLPKDHEPTKRLVKHTAAVKCELTEEETAQLLTDVHH
PYGTEINDILLSALGLTISEWTENGKVGINLEGHGREEIIPNVNISRTVGWFTAQYPLIL
QISKEGGVSSVIKTVKETVRRVPDKGVGYGILRYLSSDETEKGVTPEISFNYLGQFDNEV
KTEWFEPSPYDMGRQVSEESEALYALSFSGMVTGGRFVISCSYNQEEYERSTVETQMQRF
KDNLLMIIRHCTAKEEKEFTPSDFSAQDLEMDEMGDIFDMLEENLT
>EKE46371.1_SrfAB_Bacillus_velezensis_M27
MVEKTLQALIEHHDTLRMVYREEREGGIIQTYLPVTECKASFEIVDLYGTDEDMLKSQIQ
RLADHLQGSFDLENGPLLKAEQYRTEQGDHLLIAVHHLVVDGVSWRILLEDFASGYKQAQ
QQNSIVLPQKTHSFKDWAEALNTFAQSEELKKQAAYWAQADAEELRPLPKDHEPTKRLVK
HTAAVKCELTEEETAQLLTDVHHPYGTEINDILLSALGLTIGEWTENGKVGINLEGHGRE
EIIPNVNISRTVGWFTAQYPLILQISKEDGVSSVIKTVKETVRRIPDKGVGYGILRYLSS
DETEKGVTPEISFNYLGQFDNEVKTEWFEPSPYDMGRQVSEESEALYALSFSGMVTGGRF
VISCSYNQEEYERSTVETQMQRFKDNLLMIIRHCTAKEEKEFTPSDFSAQDLEMDEMGDI
FDMLEENLT
>EIF11890.1_SrfAB_Bacillus_sp._5B6
MSKKSIQKVYALTPMQEGMLYHALLDPHSSSYFTQLELRIHGSFQLELFEKSVNELIRTY
DILRTVFVHQQLQKPRQVVLAERKTKVHYEDISQLDEARQTEYIERYKRGVQQQGFHLAK
DILFKAAVFRLSEKELYLVWSNHHIVMDGWSMGVLMKSLFQNYEALRAGRPAGGSQGKPY
SDYIKWLGGRDYEEAEQYWSSRLADFEQPSLLPGRLAAEKKDYQNEEYSFVWDEELVAQI
QQTANRHQVTGPNLFQAVWGAVLSKYNYTDDVVFGTVVSGRPSEINGIETMAGLFINTIP
VRIKIDKDAAFSDVMAAVQKNAVEAERYDYVPLYDIQKRSALDGSLLNHLVAFENYPLDK
ELENGGMEERLGFSIKVEHAFEQTSFDFNLIVYPGKTWTVKIKYNGAAFAHDAIERTAHH
LTRMMKAAVGTPDAPVRELGLVSGEEERQIVEVFNDTKTALPEEEAVHRLFEAQANRTPA
SVAIKEAGREWTYREVNEAANRLARHLVKSGLEKGRTVAIMNDRSAETVVGMLAVLKAGG
AYVPIDPAFPEDRLRFMAEDSSIRLVLTVQDYQEQAGALQVPVVMLDESADETVSGTDLN
LPAGGNDLAYIMYTSGSTGKPKGVMIEHRNIIRLVKHSNYVPVHEEDRMAQTGAVSFDAG
TFEVFGALLNGASLHPVKKETLLDAGQFAQFLKEQRITTMWLTSPLFNQLAQKDAGMFNT
LRHLIIGGDALVPHIVSKVRKASPELSLWNGYGPTENTTFSTSFLIDQDYDGSIPIGKPI
GNSTAYIMDENRNLQPIGAPGELCVGGSGVARGYVNLPELTEKQFVRDPFRPDEMIYRTG
DLAKWLPDGTIEFLGRIDNQVKVRGFRIELGEIEAKISQAENVTESAAVIRKNKADENEI
CAYFTADQALSAEDLRKTLSESLPEYMIPAHFIQMNQFPLTANGKIDKKALPEPQAEAVQ
KEYEAPKTEAEQKLADIWEGILGVKAGVTDNFFTIGGHSLKAMMMTAKIQEHFQKEVPIK
VLFEKPTIQELAHYLEHESEEEQQFEPIRQAPYQKHYPVSSAQRRMYILNQLGQASTSYN
VPAVLLLEGSVDKKRLEEAMQALINRHETLRTSFDMADGEVVQTIHKNVSFELETAEGRE
EDAEELTKAFIRPFALNRAPLVRSKLIRLEEDRYLLLIDMHHIITDGSSMGIFIGDLAKL
YQGTELALPKIHYKDFSIWQREKANLDQHEAYWLDTFKGDLPVLDLPLDFPRPAERSFEG
ERVIFGLDKQVTAQIKKLLADTDTTMYMFLLAAFQVLLSKYSGQEDIIVGSPAAGRQHPD
LQEVPGMFVNTVALRSHPAGKKTFKQFLDEVKTASLQAFEHQSYPLEELIEKLPLTRDTS
RSPLFSVLFNMQNMEIPALRLGDLEISSYSMHHHVAKFDLSLEAAERGEEVGLSFDYAKA
LFADETIRRWSAHFVNLIKACAENPDIQLSDASLLSAPEWEALLSDEKRTEADLPEGTFV
SLFERQAQKTPDLTAVAGGTSLTYRELDERSNRFARHLQACGTGSEDIVAIMMDRSADLI
TAILGVMKAGAAFLPIDPETPEERIRYSLEDSGTKLLVVNERNMTAAAVYKGKTVVMEDG
EWQNESADRLETEPGADQLAYIIYTSGTTGKPKGVQLEHRNLINYVTWFSREAGLTEADK
SVLLSSYAFDLGYTAIFPILQAGGELHIVPKETYTAPDQLGEYIQKNGITYVKLTPSLFH
MIVNTARFAAERRFSPLRLVVLGGEKIITSDVRKFHDVYAHTDFINHYGPTETTIGAIAG
RINMERLDQYEQRPVIGRPIANTGALVLDGAMQLVPPGASGELYITGKGLARGYLHRPQL
TAEKFLSNPFSPDSLMYKTGDVVRRLPDGTIEFIGRADDQVKIRGYRIELKEVETVLLSI
NGIQEAVVLAVSEGGLPELCAYYKAGSELKGSELRKRLSETLPSHMLPAYFVQVDRIPLT
ANGKTDKNALPKPGVSQTAQTVSALPETELEEKLCRIWKQTLGTDTLGIDDNFFDYGGHS
LKGMMLLANIQAELDKTVPLKALFEQPTVRLLAAYIEKSAVSEGYRMITPADSANAYPLS
SAQKRMYVLNQLDRETISYNMPSVLLMEGEVNISRLQEALNHMINRHESLRTSFIDQNGR
PMQQIAEQADIDLHIFEAADEEKANLIIQAFIKPFDLSEAPLIRAALVRLNEKKHLLLLD
MHHIIADGVSRSMLVKELAHLYKGGSLPSPNLHYKDFAVWQNEPEQAERMKDHERYWLSA
FSGELPELNLPTDFPRPPVQSFKGQSVRLRAGRETEKAVRELMESSGATLHMVLHAAFHV
FLSKITGQRDIIIGSVTAGRTSAEVQEMPGMFVNTLALRNETRKEQTFAGLLERVKQTNL
DALEHQDYPFEDLIEKLDLPRDMSRNPLFQVMVTTEDPDKETLELENLRITPYESNQGTA
KFDLTLGGFTDQEGLGLQFEYATDLFKKETIEKWSAGFLRILKQAAESPDRKLPEISLIS
DAEKQALLDAWKGKTISVPRDKTVHRLFEETAARHANRPAAAYNGAKWTYGELNARANRI
ARILMDCGVTADERVGILTKPSLEMAAGVLGVLKAGAAFVPIDPEYPEERISYILQDSGA
KLLLTQEALDVPESYNGETILLDGRRSILSLPLDENDEANPQTETTADHLAYMIYTSGTT
GQPKGVMVEHHALVNLCFWHHDAFAMTADDKSAKYAGFGFDASIWEMFPTWTIGAELHVI
DEAIRLDITRLNHYFEENGVTITFLPTQLAEQFMELENTSLRMLLVGGDKLKRAVKQPYT
IVNNYGPTENTVVATSGVINPEEGSLSIGRAIANTRVYILGDGDQVQPEGIAGELCVAGR
GLARGYLNREEETAKRFTADPFVPGERMYRTGDLVKWNAQCGIEYIGRIDQQVKVRGYRI
ELSEIEVRLAQLADVHDAAVTAVEDKAGNTALCAYVAPQQDDIEALKSALKDTLPDYMVP
AFWVEMDELPVTANGKIDKKALPEPDIEAGSAAYKAPETEMETLLSDIWQEVLGLDQIGV
SDNFFTLGGDSIKGIQMASRLNQHGYKLEMKDLFQHPTIEELVSYVERTEGKQADQGPVE
GEAELTPIQRWFFERNFTDKHHWNQSVMLHAKDGFDPDLVEKTLQALIEHHDALRMVYRE
EREGIIQTYLPVTECKASFDIVDLYGTDEDMLKSQIQRLADHLQGSLDLENGPLLKAEQY
RTELGDHLLIAIHHLVVDGVSWRILLEDFASGYKQAQQQNSIVFPQKTHSFKDWAEALNT
FAQSEELKKQADYWAQADAEELQPLPKDHDPNKRLVKHTAAVKCELTEEETAQLLTDVHH
PYGTEINDILLSALGLTIGEWAESGKVGINLEGHGREEIIPNVNISRTVGWFTAQYPLIL
QISKEEGVSSVIKTVKETVRRVPDKGVGYGILRYLSSDKTEKGVTPEISFNYLGQFDNEV
KTEWFEPSPYDMGRQVSEESEALYALSFSGMVTGGRFVISCSYNQEEYERSTVETQMQRF
KDNLLMIIRHCTAKEEKEFTPSDFSAQDLEMDEMGDIFDMLEENLT
>EHM24082.1_SrfAB_Streptomyces_sp._W007
MSGLAAMQKGMFFTYAVDTGSEAYVEQFCFTGSGDLDVDVLRAALAATSGHYSVLRTVFS
SGRTDAPYQLVLKERPPRVEALDYRDREDTSRAVEEFKAADRARGFDLGADVLLRATVIT
VGDGRWQLVVTFHHIILDGWSLAPLFQTWFGYYDELVRTGSVVQRHEVRPYADYITWYED
RHDEDEARQYWAEVLDGYERPAGMPRDTRGAAEYRDADHRFELPPRLHDGLTRLAQQLAV
TPNGVFQTVWGVVLQKFNYTDDVVFGSVVSGRGADLDGIEDMVGLFTNTQPVRVTAGEDT
DFATLCRALHAASLRSSSYEHFPLHEVQSLSPLRNTLLNHMIAFENYPLSEQLREFGTDD
GTGPRFHGVEVFERTSYDFNILVTPGRHLGVTFLYNAAVHSAGLMETLERCLLAVLAAVT
EDAGIRVRDIAMWDPEPHTAEPVAGRSTPSPIPLDATLVDVFDGVVGTHADRTALVWRGT
EYTYRTLDRWSDDVARTLLGRGVGRGTGIGVLADRRPELVVALLAILKTGNHYVPVDIKD
APARIETVLTDAGVRHLCTVTEFTDRAPGSVETVLVGEPGRDTAGAEATAVPRGGRNEDC
AYLMYTSGSTGAPKGCVITHRNILRLFADQEFVDFGEEQVVLFVNSPAFDVSTLEIWGPL
LSGGTLVFPGDELDLLDVDRFRDTITRHGIRNVSIPTVLFNQHSDQDPRIFASLRHLSIA
GSALSVRHTAAVAEACPDVKIINGYGPTENTVFSTTHTIRPEDLRGDRVPIGRAVGHSTA
YVLDNGLNGLPPGAVGELCVGGEGVSPGYHNRPELNRERFVLTRQLPGERLYRTGDLARG
LPDGALDCLGRMDDQVKVGGFRIELGEVENAMRSVDGIEEAVVITVERDRGTQLAGYYVT
DGALTPDHVRRELAARVAGYMVPASVVRVEKIPLNRNGKADKEQLAKLRSDAGAARADRD
RGRVRGTEGILHDVVADVLDADGVDVDRNFFDIGVTSLALLAVKNGLRAKTGHDLPLTLF
FEFTSIAALAAHLDAPADAGAPARDDPAEPDEHEKEQTVRTQLLMTSMMDDSEGDVGDV
>WP_131241998.1_surfactin_non-ribosomal_peptide_synthetase_SrfAB_Bacillus_velezensis
MSKKSIQKVYALTPMQEGMLYHALLDPHSSSYFTQLELRIHGSFQLELFEKSVNELIRTY
DILRTVFVHQQLQKPRQVVLAERKTKVHYEDISQLDEARQTEYIERYKRDVQQQGFHLAK
DILFKAAVFRLSEKELYLVWSNHHIVMDGWSMGVLMKSLFQNYEALRAGRPAGGSQGKPY
SDYIKWLGGRDYEEAEQYWSSRLADFEQPSLLPGRLAPEKKDYQNEEYSFVWDEELVAQI
QQTANRHQVTGPNLFQAVWGAVLSKYNYTDDVVFGTVVSGRPSEINGIETMAGLFINTIP
VRIKIDKDAAFSDVMAAVQKNAVEAERYDYVPLYDIQKRSALDGSLLNHLVAFENYPLDK
ELENGGMEERLGFSIKVEHAFEQTSFDFNLIVYPGKTWTVKIKYNGAAFAHDAIERTAHH
LTRMMKAAVGTPDAPVRELGLVSGEEERQIVEIFNDTKTALPEEEAVHRLFEAQANRTPA
SIAIKEEGREWTYREVNEAANRLARHLVKSGLEKGRTAAIMNDRSAETVIGMLAVLKAGG
AYVPIDPAFPEDRLRFMAADSSIRLVLTVQDYQEQAGKLQVPIVMLNESADETVSGTDLN
LPAGGNDLAYIMYTSGSTGKPKGVMIEHRNIIRLVKHSNYVPVHEEDRMAQTGAVSFDAG
TFEVFGALLNGAALHPVKKETLLDAGRFAQFLKEQRITTMWLTSPLFNQLAQKDAGMFNT
LRHLIIGGDALVPHIVSKVRKASPELSLWNGYGPTENTTFSTSFLIDQDYDGSIPIGKPI
GNSTAYIMDENRNLQPIGAPGELCVGGSGVARGYVNLPELTEKQFVRDPFRPDEMIYRTG
DLAKWLPDGTIEFLGRIDNQVKVRGFRIELGEIEAKISQAENVTESAAVIRKNKADENEI
CAYFTADQALSPEDLRKTLSESLPEYMIPAHFIQMNQFPLTANGKIDKKALPEPQAEAVQ
KEYEAPKTEAEQKLADIWEGILGVKAGVTDNFFTIGGHSLKAMMMTAKIQEHFQKEVPIK
VLFEKPTIQELAHYLEHESEEEQQFEPIRQAPYQKHYPVSSAQRRMYILNQLGQASTSYN
VPAVLLLEGSVDKNRLEEAMQALINRHETLRTSFDMADGEVVQTIHKNVSFELETAEGRE
EDAEELTKAFIRPFALNRAPLVRSKLIRLEEDRHLLLIDMHHIITDGSSMGIFIGDLAKL
YQGTELELPKIHYKDFSVWQREKANLDQHEAYWLDTFKGDLPVLDLPLDFPRPAERSFEG
ERVIFGLDKQVTAQIKKLLADTDTTMYMFLLAAFQVLLSKYSGQEDIIVGSPAAGRQHPD
LQDVPGMFVNTVALRSHPAGKKTFKQFLDEVKTASLQAFEHQSYPLEELIEKLPLTRDTS
RSPLFSVLFNMQNMEIPALRLGDLEISSYSMHHHVAKFDLSLEAAERGEEVGLSFDYAKA
LFADETIRRWSAHFVNLIKACAENPDIQLADASLLSAPEREALLSDEKRTEADLPEGTFV
SLFERQAQKTPDLTAVAGGTSLTYRELDERSNRFARHLQACGTGSEDIVAIMMDRSADLI
TAILGVMKAGAAFLPIDPETPEERIRYSLEDSGTKLLVVNERNMTAAAVYKGKTVVMEDG
EWQNESADRLETEPGADRLAYIIYTSGTTGKPKGVQLEHRNLINYVTWFSREAGLTEADK
SVLLSSYAFDLGYTAIFPILQAGGELHIVPKETYTAPDQLGEFIQKNGITYMKLTPSLFH
MIVNTARFTSERRFSPLRLVVLGGEKIITSDVRKFHAVYAHTDFINHYGPTETTIGAIAE
RINMERLDQYEQRPVIGRPIANTGALVLDGAMQLVPPGASGELYITGKGLARGYLHRPQL
TAEKFLSNPFSPDSLMYKTGDIVRRLPDGTIEFIGRADDQVKIRGYRIELKEVETVLLSV
NGIQEAVVLAVSEGGLPELCAYYKADSELKGSELRKRLSETLPSHMIPAYFVQVDRIPLT
ANGKTDKNALPKPGVSQTAQIASALPETELEEKLCRIWKQTLGTDTLGIDDNFFDYGGHS
LKGMMLLANIQAELDKTVPLKALFEQPTVRLLAAYIEKSAVSEGYRMITPADSADAYPLS
SAQKRMYVLNQLDRETISYNMPSVLLMEGEVNISRLQKALNQMINRHESLRTSFIDQKGQ
PMQQIAEQADIDLHIFEAADEEKADLIIQAFIKPFDLSAAPLIRAALVRLNEKKHLLLLD
MHHIIADGVSRSMLVKELAHLYKGGSLPSPNLHYKDFAVWQNEPGQAERMKDHERYWLSA
FSGELPELNLPTDFPRPPVQSFKGQSVRFRAGRETEKAVRELMESSGATLHMVLHAAFHV
FLSKITGQRDIIIGSVTAGRTSAEVQEMPGMFVNTLALRNETQKEQTFAGLLERVKQTNL
DALAHQDYPFEDLIGKLDLPRDMSRNPLFQVMVTTEDPDKETLELENLRITPYESNQGTA
KFDLTLGGFTDQEGLGLQFEYATDLFKKETIEKWSAGFLRILKQAAESPDRKLPEISLIS
DAEKQALLDAWKGKTLSVPQDKTVHRLFEETAARYANRPAAAYNGAKWTYGELNARANRI
ARILIDCGVTADERVGILTKPSLEMAAGVLGVLKAGAAFVPIDPDYPQERISYILQDSGA
KLLLTQEALDVPDGYTGETILLDGGRSILSLPLDENDEANPQTETTADHLAYMIYTSGTT
GQPKGVMVEHHALVNLCFWHHDAFAMTADDKSAKYAGFGFDASIWEMFPTWTIGAELHVI
DEAIRLDITRLNHYFEEHGVTITFLPTQLAEQFMELENTSLRMLLVGGDKLKRAVKQPYT
IVNNYGPTENTVVATSGVINPEEGSLSIGRAIANTRAYILGDGDQVQPEGIAGELCVAGR
GLARGYLNREEETAKRFTADPFVPGERMYRTGDLVKWNAQSGIEYIGRIDQQVKVRGYRI
ELSEIEVRLAQLADVHDAAVTAVEDKAGNTALCAYVAPQQDDIEALKAALKDTLPDYMVP
AFWVEMDELPVTANGKIDKKALPEPDIEAGSAAYKAPETEMETLLSDIWEEVLGLDQIGV
SDNFFTLGGDSIKGIQMASRLNQHGYKLEMKDLFQHPTIEELVSYVERTEGKQADQGPVE
GEAELTPIQRWFFEKNFTDKHHWNQSVMLHAKDGFDPDLVEKTLQALIEHHDALRMVYRE
EREGIIQTYLPVTECKASFEIVDLYGTDEDMLKSQIQRLADHLQGSLDLENGPLLKAEQY
RTEQGDHLLIAVHHLVVDGVSWRILLEDFASGYKQAQQQNSIVLPQKTHSFKDWAEALNT
FAQSEELKKQADYWAQADAEELRPLPKDHDPDKRLVKHTAAVKCELTEEETAQLLTDVHH
PYGTEINDILLSALGLTIGEWTENGKVGINLEGHGREEIIPNVNISRTVGWFTAQYPLIL
QISKEDGVSSVIKTVKETVRRVPAKGVGYGILRYLSSDETEKGAAPEISFNYLGQFDNEV
KTEWFEPSPYDMGRQVSEESEALYALSFSGMVTGGRFVISCSYNQEEYERSTVETQMQRF
KDNLLMIIRHCTAKEEKEFTPSDFSAQDLEMDEMGDIFDMLEENLT
>USJ73665.1_surfactin_non-ribosomal_peptide_synthetase_SrfAB_Bacillus_velezensis
MSKKSIQKVYALTPMQEGMLYHALLDPHSSSYFTQLELRIHGSFQLELFEKSVNELIRTY
DILRTVFVHQQLQKPRQVVLAERKTKVHYEDISQLDEARQTEYIERYKRGVQQQGFHLAK
DILFKAAVFRLSEKELYLVWSNHHIVMDGWSMGVLMKSLFQNYEALRAGRPAGGSQGKPY
SDYIKWLGGRDYEEAEQYWSSRLADFEQPSLLPGRLAAEKKDYQNEEYSFVWDEELVAQI
QQTANRHQVTGPNLFQAVWGAVLSKYNYTDDVVFGTVVSGRPSEINGIETMAGLFINTIP
VRIKIDKGAAFSDVMAAVQKNAVEAERYDYVPLYDIQKRSALDGSLLNHLVAFENYPLDK
ELENGGMEERLGFSIKVEHAFEQTSFDFNLIVYPGKTWTVKIKYNGAAFAHDAIERTAHH
LTRMMKAAVGTPDAPVRELGLVSGEEERQIVEVFNDTKTALPEEEAVHRLFEAQANRTPA
SIAIKEAGREWTYREVNEAANRLARHLVKSGLEKGRTAAIMNDRSAETVVGMLAVLKAGG
AYVPIDPAFPEDRLRFMAEDSSIRLVLTVQAYQEQAGALQVPVVMLDESADETVSGTDLN
LPAGGNDLAYIMYTSGSTGKPKGVMIEHRNIIRLVKHSNYVPVHEEDRMAQTGAVSFDAG
TFEVFGALLNGASLHPVKKETLLDAGQFAQFLKEQRITTMWLTSPLFNQLAQKDAGMFNT
LRHLIIGGDALVPHIVSKVRKASPELSLWNGYGPTENTTFSTSFLIDQDYDGSIPIGKPI
GNSTAYIMDENRSLQPIGAPGELCVGGSGVARGYVNLPELTEKQFLRDPFRPDEMIYRTG
DLAKWLPDGTIEFLGRIDNQVKVRGFRIELGEIEAKISQAENVTESAAVIRKNKADENEI
CAYFTADQALSPEDLRKTLSESLPEYMIPAHFIQMNQFPLTANGKIDKKALPEPQAEAVQ
KEYVAPKTEAEQKLADIWEGILGVKAGVTDNFFTIGGHSLKAMMMTAKIQEHFQKEVPIK
VLFEKPTIQELAHYLQHESEEEQQFEPIRQAPYQKHYPVSSAQRRMYILNQLGQASTSYN
VPAVLLLEGSVDKKRLEEAMQALINRHETLRTSFDMADGEVVQTIHKNVSFELETAEGRE
EDAEELTKAFIRPFALNRAPLVRSKLIRLEEDRHLLLIDMHHIITDGSSMGIFIGDLAKL
YQGTELALPKIHYKDFSVWQREKANLDQHEAYWLETFKGDLPVLDLPLDFPRPAERSFEG
ERVIFGLDKQVTAQIKKLLADTDTTMYMFLLAAFQVLLSKYSGQEDIIVGSPAAGRQHPD
LQDVPGMFVNTVALRSHPAGKKTFKQFLDEVKTASLQAFEHQSYPLEELIEKLPLMRDTS
RSPLFSVLFNMQNMEIPALRLGDLEISSYSMHHHVAKFDLSLEAAERGEEVGLSFDYVKA
LFADETIRRWSAHFVNLIKACAENPDIQLADASLLSAPEREALLSDEKRTEADLPEGTFV
SLFERQAQKTPDLTAVAGGTSLTYRELDERSNRFARHLQACGTGSEDIVAIMMDRSADLI
TAILGVMKAGAAFLPIDPETPEERIRYSLEDSGTKLLVVNERNMTAAAVYKGKTVVMEDG
EWQNESADRLETKPGADQLAYIIYTSGTTGKPKGVQLEHRNLINYVTWFSREAGLTEADK
SVLLSSYAFDLGYTAIFPILQAGGELHIVPKETYTAPDQLGEYIQKNGITYMKLTPSLFH
MIVNTARFAAERRFSPLRLVVLGGEKIITSDVRKFHDVYAHTDFINHYGPTETTIGAIAG
RINMERLDQYEQRPVIGRPIANTGALVLDGAMQLVPPGASGELYITGKGLARGYLHRPQL
TAEKFLSNPFSPDSLMYKTGDVVRRLPDGTIEFIGRADDQVKIRGYRIELKEIETVLLSV
NGIQEAVVLAVSEGGLPELCAYYKAGSELKGSELRKQLSETLPSHMLPAYFVQVDRIPLT
ANGKTDKNALPKPGVSQTAQTVSALPETELEEKLCRIWKQTLGTDTLGIDDNFFDYGGHS
LKGMMLLANIQAELDKTVPLKALFEQPTVRLLAAYIEKSAVSEGYRVITPADSADAYPLS
SAQKRMYVLNQLDRETISYNMPSVLLMEGEVNISRLQEALNQMINRHESLRTSFIDQNGR
PMQQIAEQADIDLHIFEAADEEKADLIIQAFIKPFDLSAAPLIRTALVRLNEKKHLLLLD
MHHIIADGVSRSMLVKELAHLYKGGSLPSPNLHYKDFAVWQNEPEQAERMKDNERYWLSA
FSGELPELNLPTDFPRPPVQSFKGQSVRFRAGCETEKAVRELMESSGATLHMVLHAAFHV
FLSKITGQRDIIIGSVTAGRTSAEVQEMPGMFVNTLALRNETRKEQTFAGLLEQVKQTNL
DALAHQDYPFEDLIGKLDLPRDMSRNPLFQVMVTTEDPDKETLELENLRITPYESNQGTA
KFDLTLGGFTDQEGLGLQFEYAADLFKKETIEKWSAGFLRILKQAAESPDRKLPEISLIS
DAEKQALLDAWKGKTISVPRDKTVHRLFEETAARYANRPAAAYNGAKWTYGELNARANRI
ARILMDCGVTADKRVGILTKPSLEMAAGVLGVLKAGAAFVPIDPDYPEERISYILQDSGA
KLLLTQEALDVPESYNGETILLDGGRSILSLPLDENDEANPQTETTADHLAYMIYTSGTT
GQPKGVMVEHHALVNLCFWHHDAFAMTADDKSAKYAGFGFDASIWEMFPAWTIGAELHVI
DEAIRLDITRLNHYFEENGVTITFLPTQLAEQFMELENTSLRMLLVGGDKLKRAVKQPYT
IVNNYGPTENTVVATSGVINPEEGSLSIGRAIANTRVYILGDGDQVQPEGIAGELCVAGR
GLARGYLNREEETAKRFTADPFVPGERMYRTGDLVKWNAQCGIEYIGRIDQQVKVRGYRI
ELSEIEVRLAQLADVHDAAVTAVEDKAGNTALCAYVAPRQDDIEALKSALKDTLPDYMVP
AFWVEMDELPVTANGKIDKKALPAPDIEAGSAAYKAPETEMETLLSDIWQEVLGLDQIGV
SDNFFTLGGDSIKGIQMASRLNQHGYKLEMKDLFQHPTIEELVSYVERTEGKQADQGPVE
GEAELTPIQRWFFERNFTDKHHWNQSVMLHAKDGFDPDLVEKTLQALIEHHDALRMVYRE
EREGIIQTYLPVTECKASFDIVDLYGTDEDMLKSQIQRLADHLQGSLDLENGPLLKAEQY
RTELGDHLLIAIHHLVVDGVSWRILLEDFASGYKQAQQQNSIVFPQKTHSFKDWAEALNT
FAQSEELKKQADYWAQADAEELQPLPKDHDPNKRLVKHTAAVKCELTEEETAQLLTDVHH
PYGTEINDILLSALGLTIGEWTENGKVGINLEGHGREEIIPNVNISRTVGWFTAQYPLIL
QISKEDGVSSVIKTVKETVRRVPDKGVGYGILRYLSSDKTERGVTPEISFNYLGQFDNEV
KTEWFEPSPYDMGRQVSEESEALYALSFSGMVTGGRFVISCSYNQEEYERSTVETQMQRF
KDNLLMIIRHCTAKEEKEFTPSDFSAQDLEMDEMGDIFDMLEENLT
>WP_149187715.1_surfactin_non-ribosomal_peptide_synthetase_SrfAB_Bacillus_sp._ANT_WA51
MSKKSIQKVYALTPMQEGMLYHAMLDPHSSSYFTQLELGIHGAFDLEIFEKSVNELIRSY
DILRTVFVHQQLQKPRQVVLAERKTKVHYEDISHADENRQKEHIERYKQDVQRQGFNLAK
DILFKVAVFRLAADQLYLVWSNHHIMMDGWSMGVLMKSLFQNYEALRAGRTPANGQGKPY
SDYIKWLGKQDNEEAESYWSERLAGFEQPSVLPGRLPVKKDEYVNKEYSFTWDETLVARI
QKTANLHQVTGPNLFQAVWGIVLSKYNFTDDVIFGTVVSGRPSEINGIETMAGLFINTIP
VRVKVERDAAFADIFTAVQQHAVEAERYDYVPLYEIQKRSALDGNLLNHLVAFENYPLDQ
ELENGSMEDRLGFSIKVESAFEQTSFDFNLIVYPGKTWTVKIKYNGAAFDSAFIERTAEH
LTRMMEAAVDQPAAFVREYGLVGDEEQRQIVEVFNSTKAELPEGMAVHQVFEEQAKRTPA
STAVVYEGTELTYRELNAAANRLARKLVEQGLQKGETAAIMNDRSVETVVGMLAVLKAGA
AYVPLDPALPGDRLRFMAEDSSVRMVLTGNSYTGQAHQLQVPVLTLDIGIEDGEADNLNL
PSAPSDLAYIMYTSGSTGKPKGVMIEHKSILRLVKNAGYVPVTEEDRMAQTGAVSFDAGT
FEVFGALLNGAALYPVKKETLLDAKQFAAFLREQSITTMWLTSPLFNQLAAKDAGMFGTL
RHLIIGGDALVPHIVSKVKQASPSLSLWNGYGPTENTTFSTSFLIDREYGGSIPIGKPIG
NSTAYIMDEQQCLQPIGAPGELCVGGIGVARGYVNLPELTEKQFLEDPFRPGERIYRTGD
LARWLPDGNIEFLGRIDNQVKVRGFRIELGEIETKLNMAEHVTEAAVIIRKNKADENEIC
AYFTADREVAVSELRKTLSQSLPDYMVPAHLIQMDSLPLTPNGKINKKELPAPQSEAVQP
EYAAPKTESEKKLAEIWEGILGVRAGVTDNFFMIGGHSLKAMMMTAKIQEHFHKEVPIKV
LFEKPTIQELALYLEENESKEEQTFEPIRQASYQQHYPVSPAQRRMYILNQLGQANTSYN
VPAVLLLEGEVDKDRLENAIQQLINRHEILRTSFDMIDGEVVQTVHKNISFQLEAAKGRE
EDAEEIIKAFVQPFELNRAPLVRSKLVQLEEKRHLLLIDMHHIITDGSSTGILIGDLAKI
YQGADLELPQIHYKDYAVWHKEQTNYQKDEEYWLDVFKGELPILDLPADFERPAERSFAG
ERVMFGLDKQITAQIKSLMAETDTTIYMFLLAAFNVLLSKYASQDDIIVGSPTAGRTHPD
LQGVPGMFVNTVALRTAPAGDKTFAQFLEEVKTASLQAFEHQSYPLEELIEKLPLTRDTS
RSPLFSVMFNMQNMEIPSLRLGDLKISSYSMLHHVAKFDLSLEAVEREEDIGLSFDYATA
LFKDETIRRWSRHFVNIIKAAAANPNVRLSDVDLLSSAETAALLEERHMTQITEATFAAL
FEKQAQQTPDHPAVKAGGNLLTYRELDEQANQLAHHLRAQGAGNEDIVAIVMDRSAEVMV
SILGVMKAGAAFLPIDPETPEERIRYSLEDSGAKFAVVNERNMTAIGQYEGTIVSLDDGK
WRNESKERPSSISGSRNLAYVIYTSGTTGKPKGVQIEHRNLTNYVSWFSEEASLTENDKT
VLLSSYAFDLGYTSMFPVLLGGGELHIVQKETYTAPDEIAHYIKEHGITYIKLTPSLFHT
IVNTSSFAKDANFESLRLIVLGGEKIIPTDVLAFRKMYGHTEFINHYGPTEATIGAIAGR
VDLSDPDTFVKRPTIGRPIANAGALVLNEALKLVPPGASGQLYITGQGLARGYLNRPQLT
AERFVENPYSPGSLMYKTGDVVRRLSDGTLAFIGRADDQVKIRGYRIEPKEIETVMLSLS
GIQEAVVLAVSEGGLQELCAYYTSDQAIEKAELRKQLSLTLPSHMIPAFFVQVDAIPLTA
NGKTDRNALPKPNAAQSGGKALAVPETALEESLCRIWQKTLGIEAIGIDDNFFDLGGHSL
KGMMLIANIQAELEKSVPLKALFEQPTVRQLAAYMEASAVSGGHQVLKPADKQDMYPLSS
AQKRMYVLNQLDRQTISYNMPSVLLMEGELDISRLRDSLNQLVNRHESLRTSFMEANGEP
VQRIIEKAEVDLHVFEAKEDEADQKIKEFIRPFDLNDAPLIRAALLRIEAKKHLLLLDMH
HIIADGVSRGIFVKELALLYKGEQLPEPALHYKDFAVWQNEAEQKERMKEHEAYWMSVLS
GELPELDLPLDYARPPVQSFKGDTIRFRTGSETAKAVEKLLAETGTTLHMVLHAVFHVFL
SKISGQRDIVIGSVTAGRTNADVQDMPGMFVNTLALRMEAKEQQTFAELLEQAKQTNLSA
LEHQEYPFEDLVNQLDLPRDMSRNPLFNVMVTTENPDKEQLTLQNLSISPYEAHQGTSKF
DLTLGGFTDENGIGLQLEYATDLFAKETAEKWSEYVLRLLKAVADNPNQPLSSLSLVTET
EKQALLEAWKGKALPVPTDKTVHQLFEETVQRHKDRPAVTYNGQSWTYGELNAKANRLAR
ILMDCGISPDDRVGILTKPSLEMSAAVLGVLKAGAAFVPIDPDYPDQRIEYILQDSGAKL
LLKQEGISVPDSYTGDVILLDGSRTILSLPLDENDEENPETAVTAENLAYMIYTSGTTGQ
PKGVMVEHHALVNLCFWHHDAFSMTAEDRSAKYAGFGFDASIWEMFPTWTIGAELHVIDE
AIRLDIVRLNDYFETNGVTITFLPTQLAEQFMELENTSLRVLLIGGDKLKRAVKKPYTLV
NNYGPTENTVVATSAEIHPEEGSLSIGRAIANTRVYILGEGNQVQPEGVAGELCVAGRGL
ARGYLNREDETAKRFVADPFVPGARMYRTGDLVKWTGGGIEYIGRIDQQVKVRGYRIELS
EIEVQLAQLSEVQDAAVTAVKDKGGNTAIAAYVTPESADIEALKSALKETLPDYMIPAFW
VTLNELPVTANGKVDRKALPEPDIEAGSGEYKAPTTDMEDLLAGIWQDVLGMSEVGVTDN
FFSLGGDSIKGIQMASRLNQHGWKLEMKDLFQHPTIEELTQYVERAEGKQADQGPVEGEV
ILTPIQRWFFEKNFTNKHHWNQSVMLHAKKGFDPERVEKTLQALIEHHDALRMVYREENG
DIVQAYKPIGESKVSFEIVDLYGSDEEMLRSQIKILANKLQSSLDLRTGPLLKAEQYRTE
AGDHLLIAVHHLVVDGVSWRILLEDFASGYMQAEKEESLVFPQKTNSFKDWAEELAAFSQ
SAHLLQQAEYWSQIAAEQVSPLPKDCETEQRIVKDTSSVLCELTEEDTKHLLTDVHQPYG
TEINDILLSALGLTMKEWTKGAKIGINLEGHGREDIIPNVNISRTVGWFTAQYPVVLDIS
DADASAVIKTVKENLRRIPDKGVGYGILRYFTETAETKGFTPEISFNYLGQFDSEVKTDF
FEPSAFDMGRQVSGESEALYALSFSGMIRNGQFVLSCSYNEKEFERATVEEQMERFKENL
LMLIRHCTEKEDKEFTPSDFSAEDLEMDEMGDIFDMLEENLK
>WP_100275807.1_surfactin_non-ribosomal_peptide_synthetase_SrfAB_Bacillus_sp._SN1
MSKKSIQKVYALTPMQEGMLYHAMLDPHSSSYFTQLELGIHGAFDLEIFEKSVNELIRSY
DILRTVFVHQQLQKPRQVVLAERKTKVHYEDISHADRDRQKEHIERYKQDVQRQGFNLAK
DILFKVAVFRLDAEQLYLVWSNHHIMMDGWSMGVLMKSLFQNYEALRAGRTPANGQGKPY
SDYIKWLGKQDNEEAESYWRERLAGFEQPSVLPGRLPENKDEYVNKEYSFTWDETLVTRI
QQTANRHQVTGPNLFQAVWGIVLSKYNFTKDVVFGTVVSGRPSEINGIETMAGLFINTIP
VRVKVDQDAAFADIFSAVQQHAVEAERYDYVPLYEIQKRSALDSNLLNHLVAFENYPLDQ
ELENGSMEDRLGFSIKVESAFEQTSFDFNLIVYPGKTWTVKIKYNGAAFDSAFIERTAEH
LTRMMEAAVDQPDAFVREYGLVGDEEQQQIVEVFNRTIAELPEGMAVHQVFEEQAQRTPA
STAVVYEGVELTYRELNRAANRLARKLVEQGLQKGETAAIMNDRSAETVVGMLAVLKAGA
AYVPLDPALPEDRLRFMAEDSSIRMVLAGKSYTEQAHQLQVPVLTLDSGFEESETADNLN
LPSAPSDLAYIMYTSGSTGKPKGVMIEHKSILRLVKNGGYVPVHEEDRMAQTGAVSFDAG
TFEVFGALLNGAALYPVKKETLLDAKQFAAFLREQRITAMWLTSPLFNQLAAKDAGMFGT
LRHLIIGGDALVPHIVSKVKQASPSLSLWNGYGPTENTTFSTSFLIDREYSGSIPIGKPI
GNSTAYIMDEQQRLQPIGAPGELCVGGIGVARGYVNLPELTEKQFLEDPFRPGERIYRTG
DLARWLPDGNIEFLGRIDNQVKVRGFRIELGEIETKLNMAEHVTEAAVIIRKNKADENEI
CAYFTADREVSVSGLRKTLSQSLPDYMVPAHLIQMDSLPLTPNGKINKKELPAPQSETAQ
PEYAAPETESEKKLAEIWEGILGVKAGVTDNFFMIGGHSLKAMMMTAKIQEHFHKEVPIK
VLFEKPTIQELALYLEENESKEEQTFEPIKQAPYQQHYPVSPAQRRMYILNQLGQANTSY
NVPAVLLLEGEVDKDRLENAIQQLINRHEILRTSFDMIDGEVVQTVHKNISFQLEAAKGR
EEDAEEMIKAFIQPFELNRAPLVRSKLVQLEEERHLLLIDMHHIITDGSSTGILIGDLAK
IYQGADLELTQIHYKDYAVWHKEHADHQKDEAYWLETFKGELPILDLPADFERPAERSFA
GERVMFGLDKQSTAQIKSLLAETDTTMYMFLLAAFNVLLSKYASQDDIIVGSPTAGRTHP
DLQGVPGMFVNTVALRTAPAGDKTFAQFLEEVKTASLQAFEHQSYPLEELIEKLPLTRDT
SRSPLFSVMFNMQNMEIPSLRLGDLKISSYSMLHHVAKFDLSLEAVEREEDIGLSFDYAT
ALFKDETIRRWSSHFINIIKAAAANPNVRLSDVDLLSPAETAALLEERHMTQITEATFAA
LFEKQAQQTPDHPAVISGGNLLTYRELDEQANQLAHHLRAQGAGSEDIVAIVMDRSAEVM
VSILGVMKAGAAFLPIDPDTPEERIRYSLEDSGARIAVVNERNMTAIGQYEGTIVNLDDA
AWRNESKERPSPISGSRNLAYVIYTSGTTGKPKGVQIEHRNLTNYVSWFNHEAGLTETDK
SVLLSSYAFDLGYTSMFPVLLAGGELHIVPKETYTAPDEIGRYIKEHGITYIKLTPSLFH
TMVNTASFTKEPNFEFLRLIVLGGEKIIPADVLAFRKVYGHTEFINHYGPTEATIGAIAG
RVDLSEPGAFAKRPTIGQPIANAGALVLNEALQLVPQGASGQLYITGQGLARGYLNRPQL
TAERFVENPYSPGSLMYKTGDVVRRLSDGTLEFIGRADDQVKIRGYRIEPKEIETVMLSL
SEIHEAVVLAVSEGGLQELCAYYTADQDIEKAALRNQLSQTLPSHMIPAFFVQVDAIPLT
ANGKTDRNALPKPNEAQSGRKASAAPETALEESLCRIWQKTLGIEAIGIDDNFFDLGGHS
LKGMMLIANIQAELEKTVPLKALFEKPTVRQLAAYMEASAVSGGHHVLKPADKQDMYPLS
SAQKRMYVLNQLDRQTISYNMPSVLLMEGELDISRLRDSLNQLVNRHESLRTSFIEANGE
PVQRIIEEAVIDLHVFEAEEDEAEQKIKEFIRPFDLNNAPLIRAALLRIEAKKHLLLLDM
HHIIADGVSRGIFVKELALLYKGEQLSEPALHYKDFAVWQNEAAQKERMKEHEAYWLSVL
SGELPELDLPLDYARPPVQSFRGDTVRIRTGSETAKAVEKLLGETGTTLHMVLHAVFHIF
LSKISGQRDIIIGSVTAGRMNADVQDMPGMFVNTLALRMEAEEQQTFAELLEKAKQTNLS
ALEHQEYPFEDLVNQLDLPRDMSRNPLFNVMVTTENPDKEQLTLQNLSISPYEAHQGTSK
FDLTLGGFTDENGIGLQLEYATDLFSRETAEKWSEYVLRLLKAVAENPNQPLSSLSLVTE
TEKQTLLDAWKGKTLPVPTDKTVHQLFEETAQRHKDRPAVTFNGQSWTYGELNAKANRLA
RILIDCGISADERVGVLTKPSLEMSAAVLGVLKAGAAFVPIDPDYPDQRIDYILQDSGAK
LLLKQEGISVPASFSGDVILLDGNRTILSLPLDENDEENPEADANAENLAYMIYTSGTTG
QPKGVMVEHHALVNLCFWHHDAFSMTEEDRSAKYAGFGFDASIWEMFPTWTIGAELHVID
EAIRLDIVRLNDYFETHGVTITFLPTQLAEQFMELENTSLRVLLTGGDKLKRAVKQPYTL
VNNYGPTENTVVATSTEINPEEGSLSIGQAIANTRVYILGDGNQVQPEGVAGELCVAGRG
LARGYLNREDETAKRFVADPFVPGERMYRTGDLVKWVNGGIEYIGRIDQQVKVRGYRIEL
SEIEVQLAQLSEVQDAAVTAVKDKGGHTAIAAYVTPETADIEALKSSLKETLPDYMIPAF
WVTLNELPVTANGKVDRKALPEPDIEAGSGEYKAPATDMEELLAGIWQDVLGIPEIGVSD
NFFSLGGDSIKGIQMASRLNQHGWKLEMKDLFQHPTIEELTQYVERAEGKQADQGPVEGE
VILTPIQRWFFEKNFTNKHHWNQSVMLHAKKGFDPERVEKGLQALIEHHDALRMVYREEN
GNILQAYKPISESKVSFEIVDLYGSDENMLKSQIKILANRLQSSLDLQNGPLLKAEQYRT
EAGDHLLIAVHHLVVDGVSWRILLEDFASGYMQAEKEGNIVFPQKTNSFKDWAEELAAFS
QSAHLLQQAEYWAQIDAEQVSPVPKDYETVQRMVKHTSSVLCELTEEDTKHLLTDVHQPY
GTEINDILLSALGLTMKEWTDGTKIGINLEGHGREGIIPNVNISRTVGWFTAQYPVVLDM
SEADASAVIKSVKENLRRIPDKGVGYGILRYVTETADTKGFTPEISFNYLGQFDSEVKTD
FFEPSAFDMGRQVSEESEALYALSFSGMIRNGRFVLSCSYNEKEFERATVEEQMERFKEN
LLMLIRHCTEKEDKEFTPSDFSAEDLEMDEMDDIFDMLEENLK
>WP_003224934.1_surfactin_non-ribosomal_peptide_synthetase_SrfAB_Bacillus_spizizenii
MSKKSIQKVYALTPMQEGMLYHAMLDPHSSSYFTQLELGIHGAFDLEIFEKSVNELIRSY
DILRTVFVHQQLQKPRQVVLAERKTKVHYEDISHADQDRQKEHIEGYKQDVQRQGFNLAK
DMLFKVAVFRLDADQLYLVWSNHHIMMDGWSMGVLMKSLFQNYEAIRAGKTPANGQGKPY
SDYIKWLGKQDNEEAESYWSERLAGFEQPSVLPGRLPEKKDEYVNKEYSFTWDEKLVARI
QQTANRHQVTGPNLFQAVWGIVLSKYNFADDVVFGTVVSGRPSEINGIETMAGLFINTIP
VRVKVDRDAAFADVFSAVQQHAVEAERYDYVPLYEIQKRSALDGNLLNHLVAFENYPLDQ
ELENGSMEDRLGFSIKVESAFEQTSFDFNLIVYPGKTWTVKIKYNGAAFDSVFIERAAKH
LTRMMEAAVDQPDAFVREYGLVGDEEQRQIVEVFNQTEAELPEGIAVHQVFEEQAQRTPA
STAVVYEGAELTYRQLNTAANRLARKLVELGLQKGETAAIMNDRSAETVVGMLAVLKAGA
AYVPLDPVLPEDRLRFMAEDSSIQMVLAGKSYTEQAHQLQVPVITLDSGFEESGAADNLN
LPSAPSDLAYIMYTSGSTGKPKGVMIEHKSILRLVKNAGYVPIHEEDRMAQTGAVSFDAG
TFEVFGALLNGAALYPAKKETLLDAKQFAAFLREQRITTMWLTSPLFNQLAAKDAGMFGT
LRHVIIGGDALVPHIVSKVKQASPSLSLWNGYGPTENTTFSTSFLIDREYSGSIPIGKPI
GNSTAYIMDEQQRLQPIGAPGELCVGGIGVARGYVNLPELTEKQFLEDPFRPGERIYRTG
DLARWLPDGNIEFLGRIDNQVKVRGFRIELGEIETKLNMAEHVTEAAVIIRKNKAGENEI
CAYFTADRKVSVSGLRKTLSQSLPDYMVPAHLIQMDSLPLTPNGKINKKELPAPQSEAVQ
PEYTAPETESEKKLAEIWEGVLGVKAGVTDNFFMIGGHSLKAMMMTAKIQEHFHKEVPIK
VLFEKPTIQELALYLDENESKEEQTFEPIRQAPYQQHYPVSPAQRRMYILNQLGQANTSY
NVPAVLLLEGEVDKDRLENAIQQLINRHEILRTSFDLIDGEVVQTVHKNISFQLEVAKGR
EEYAEEMIKAFIQPFELNRAPLVRSKLVQLEEERHLLLIDMHHIITDGSSTGILIGDLAK
MYQGADLEQPQIHYKDYAVWHKEHADQQKDEAYWLDTFKGELPILDLPTDFERPAERSFA
GERVMFGLDKQMTAQIKSLLAETDTTMYMFLLAAFNVLLSKYASQDDIIVGSPTAGRTHP
DLQDVPGMFVNTVALRTAPAGDKTFAQFLEEVKTASLQAFEHQGYPLEELIEKLPLTRDT
SRSPLFSVMFNMQNMEIPSLRLGDLKISSYSMLHHVAKFDLSLEAVEREEDIGLSFDYAA
ALFKDETIRRWSSHFVNIIKEAATNPNVRLSDVDLLSPAETAALLEESHMTQITEATFAA
LFEKQAQQTPDHSAVRSGGNLLTYRELDEQANQLAHHLRAQGAGSEDIVAIVMDRSAEIM
VSILGVMKAGAAFLPIDPDTPEERIRYSLEDSGARIAVVNERNMTAIGQYEGTIVNLDDA
KWRNESKERPSPISGSRNLAYVIYTSGTTGKPKGVQIEHRNLTNYVSWFSEEAGLTETDK
TVLLSSYAFDLGYTSMFPVLLAGGELHIVPKETYTAPDEMGLYIKEHGITYIKLTPSLFH
TMVNTSRFTKEPNFESLRLIVLGGEKIIPADVLTFRKVYGHTEFINHYGPTEATIGAIAG
RVNLSEPDAFAKRPTIGQPIANAGALVLNESLKLVPPGASGQLYIKGQGLARGYLNRPQL
TAERFVQNPYSPGSLMYKTGDVVRRLSDGTLEFIGRADDQVKIRGYRIEPKEIETVMLSL
SGIQEAVVLAVSEGGLQELCAYYTADQAIEKAELRNQLSQTLPSHMIPAFFVQVDAIPLT
ANGKTDRSALPKPHAEQSGRRALAAPETVLEKSLCRIWQKTLGIEAISIDDNFFDLGGHS
LKGMMLIANIQAESEKIVPLKALFEHPTVRQLAAYMEASAVSGGHHVLKPADKQDMYPLS
SAQKRMYVLNQLDRQTISYNMPSVLLMEGELDISRLRDSLNQLVNRHESLRTSFMEANGE
PVQRIIEEAAIDLHLFEAKEDEAEQKIKDFIRPFDLNDAPLIRAALLRIEAKKHLLLLDM
HHIIADGVSRGIFVKELALLYKGEQLPEPALHYKDFAVWQNEAEQKERMKEHEAYWLSVL
SGELPELDLPLDYARPPVQSFKGDTVRFRTGSETAKAVEQLLAETGTTLHMMLHAVFHVF
LSKISGQRDIVIGSVTAGRMNADVQDMPGMFVNTLALRMEAEEQQTFAELLEQAKQTNLS
ALEHQEYPFEELVNQLDLPRDMSRNPLFNVMVTTENPDKEQLTLQNLSISPYESHQGTSK
FDLTLGGFTDENGIGLQLEYATDLFSKETAEKWSEYVLHLLKAIAENPNQPLSSLSLVTE
TEKQTLLDAWKGKTLPVPTDKTVHQLFEETVQRHIDRPAVTYNGQSWTYGELNAKANRLA
RILIDCGISADERIGILTKPSLEMSAAVLGVLKAGAAFVPIDPDYPDQRIEYILQDSGAT
LLLKQEGISVPDSYTGEVILLDGNRTILSLPLDENDEENPETDANAENLAYMIYTSGTTG
QPKGVMVEHHALVNLCFWHHDAFSMTAEDRSAKYAGFGFDASIWEMFPTWTVGAELHVID
EAIRLDIVRLNDYFETNGVTITFLPTQLAEQFMELENTSLRVLLTGGDKLKRAMKQPYKL
INNYGPTENTVVATSTEINPEEGSLSIGQAIANTRVYILGEGNQVQPEGVAGELCVAGRG
LARGYLNKEDETAKRFVADPFVPGERMYRTGDLVKWVNGGIEYIGRIDQQVKVRGYRIEL
SEIEVQLAQLSEVHDAAVTAVKDKGGNTAIAAYVTPETADIEALKSSLKETLPDYMIPAF
WVTLNELPVTANGKVDRKALPEPDIEAGGGEYKAPTTDMEELLAGIWQDVLGISEVGVSD
NFFSLGGDSIKGIQMASRLNQHGWKLEMKDLFQHPTIEELTQYVERAEGKQADQGPVEGE
VILTPIQRWFFEKNFTNKHHWNQSVMLHAAKGFDPERVEKTLQALIEHHDALRMVYREED
GEIIQAYKPIGESKVSFEIVDLYGTDEEMLKSQIKILADRLQSSLDLQNGPLLKAEQYRT
EAGDHLLIAVHHLVVDGVSWRILLEDFASGYVQAEKEGSVVFPQKTNSFKDWAEELAAFS
QSADLLQQAEYWSQIDAEQVSPVPKDYETEQRIVKHTSSVICELTEEDTKHLLTDVHQPY
GTEINDILLSALGLTMKEWTDDAKIGINLEGHGREDIIPNVNISRTVGWFTAQYPVVLDM
SEADVSTVIKTVKENLRRIPDKGVGYGILRYVTKTAETKGFTPEISFNYLGQFDSEVKTD
FFEPSAFDMGRQVSEESEALYALSFSGMIRNGRFVLSCSYNEKEFERATVEEQMERFKEN
LLMLIRHCTEKEDKEFTPSDFSAEDLGMDEMGDIFDMLEENLK
>WP_194222690.1_surfactin_non-ribosomal_peptide_synthetase_SrfAB_Bacillus_velezensis
MSKKSIQKVYALTPMQEGMLYHALLDPHSSSYFTQLELRIHGSFQLELFEKSVNELIRTY
DILRTVFVHQQLQKPRQVVLAERKTKVHYEDISQLDEARQTEYIERYKRDVQQQGFHLAK
DILFKAAVFRLSEKELYLVWSNHHIVMDGWSMGVLMKSLFQNYEALRAGRPAGGSQGKPY
SDYIKWLGGRDYEEAEQYWSSRLADFEQPSLLPGRLASEKKDYQNEEYSFVWDEELVAQI
QQTANRHQVTGPNLFQAVWGAVLSKYNYTDDVVFGTVVSGRPSEINGIETMAGLFINTIP
VRIKIDKDAAFFDVMAAVQKNAVEAERYDYVPLYDIQKRSALDGSLLNHLVAFENYPLDK
ELENGGMEERLGFSIKVEHAFEQTSFDFNLIVYPGKTWTVKIKYNGAAFAHDAIERTAHH
LTRMMKAAVGTPDAPVRELGLVSGEEERQIVEIFNDTKTALPEEEAVHRLFEAQANRTPA
SIAIKEEGREWTYREVNEAANRLARHLVKSGLEKGRTAAIMNDRSAETVIGMLAVLKAGG
AYVPIDPAFPEDRLRFMAADSSIRLVLTVQDYQEQAGTLQVPIVMLDESADETVSGTDLN
LPAGGNDLAYIMYTSGSTGKPKGVMIEHRNIIRLVKHSNYVPVHEEDRMAQTGAVSFDAG
TFEVFGALLNGAALHPVKKETLLDAGRFAQFLKEQRITTMWLTSPLFNQLAQKDAGMFNT
LRHLIIGGDALVPHIVSKVRKASPELSLWNGYGPTENTTFSTSFLIDQDYDGSIPIGKPI
GNSTAYIMDENRNLQPIGAPGELCVGGSGVARGYVNLPELTEKQFVRDPFRPDEMIYRTG
DLAKWLPDGTIEFLGRIDNQVKVRGFRIELGEIEAKISQAENVTESAAVIRKNKADENEI
CAYFTADQALSPEDLRKTLSESLPEYMIPAHFIQMNQFPLTANGKIDKKALPEPQAEAVQ
KEYEAPKTEAEQKLADIWEGILGVKAGVTDNFFTIGGHSLKAMMMTAKIQEHFQKEVPIK
VLFDKPTIQELAHYLEHESEEEQQFEPIRQAPYQKHYPVSSAQRRMYILNQLGQASTSYN
VPAVLLLEGSVDKNRLEEAMQALINRHETLRTSFDMADGEVVQTIHKNVSFELETAEGRE
EDAEELTKAFIRPFALNRAPLVRSKLIRLEEDRHLLLIDMHHIITDGSSMGIFIGDLAKL
YQGTELELPKIHYKDFSVWQREKANLDQHEAYWLDTFKGDLPVLDLPLDFPRPAERSFEG
ERVIFGLDKQVTAQIKKLLADTDTTMYMFLLAAFQVLLSKYSGQEDIIVGSPAAGRQHPD
LQDVPGMFVNTVALRSHPAGKKTFKQFLDEVKTASLQAFEHQSYPLEELIEKLPLTRDTS
RSPLFSVLFNMQNMEIPALRLGDLEISSYSMHHHVAKFDLSLEAAERGEEVGLSFDYAKA
LFADETIRRWSAHFVNLIKACAENPDIQLADASLLSAPEREALLSDEKRTEADLPEGTFV
SLFERQAQKTPDLTAVAGGTSLTYRELDERSNRFARHLQACGTGSEDIVAIMMDRSADLI
TAILGVMKAGAAFLPIDPETPEERIRYSLEDSGTKLLVVNERNMTAAAVYKGKTVVMEDG
EWQNESADRLETEPGADRLAYIIYTSGTTGKPKGVQLEHRNLINYVTWFSREAGLTEADK
SVLLSSYAFDLGYTAIFPILQAGGELHIVPKETYTAPDQLGEYIQKNGITYMKLTPSLFH
MIVNTARFTSECRFSPLRLVVLGGEKIITSDVRKFHDVYAHTDFINHYGPTETTIGAIAE
RINMECLDQYEQRPVIGRPIANTGALVLDGAMQLVPPGASGELYITGKGLARGYLHRPQL
TAEKFLSNPFSPDSLMYKTGDIVRRLPDGTIEFIGRADDQVKIRGYRIELKEVETVLLSV
NGIQEAVVLAVSEGGLPELCAYYKADSGLKGSELRKRLSETLPSHMLPAYFVQVDRIPLT
ANGKTDKNALPKPGVSQTAQIASALPETELEEKLCRIWKQTLGTDTLGIDDNFFDYGGHS
LKGMMLLANIQAELDKTVPLKALFEQPTVRLLAAYIEKSAVSEGYRMITPADSADAYPLS
SAQKRMYVLNQLDRETISYNMPSVLLMEGEVNISKLQEALNQMINRHESLRTSFIDKKGQ
PMQQIAEQADIDLHIFEAADEEKADLIIQAFIKPFDLSAAPLIRAALVRLNEKKHLLLLD
MHHIIADGVSRSMLVKELAHLYKGGSLPSPNLHYKDFAVWQNEPEQAERMKDHERYWLSA
FSGELPELNLPTDFPRPPVQSFKGQSVRFRAGRETEKAVRELMESSGATLHMVLHAAFHV
FLSKITGQRDIIIGSVTAGRTSAEVQEMPGMFVNTLALRNETQKEQTFAGLLERVKQTNL
DALAHQDYPFEDLIGKLDLPRDMSRNPLFQVMVTTEDPDKETLELENLRITPYESNQGTA
KFDLTLGGFTDQEGLGLQFEYATDLFKKETIEKWSAGFLRILKQAAESPDRKLPEISLIS
DAEKQALLDAWKGKTLSVPQDKTVHRLFEETAARYANRPAAAYNGAKWTYGELNARANRI
ARILIDCGVTADERVGILTKPSLEMAAGVLGVLKAGAAFVPIDPDYPQERISYILQDSGA
KLLLTQEALDVPESYTGETILLDGGRSILSLPLDENDEANPQTETTADHLAYMIYTSGTT
GQPKGVMVEHHALVNLCFWHHDAFAMTADDKSAKYAGFGFDASIWEMFPTWTIGAELHVI
DEAIRLDITRLNHYFEEHGVTITFLPTQLAEQFMELENTSLRMLLVGGDKLKRAVKQPYT
IVNNYGPTENTVVATSGVINPEEGSLSIGRAIANTRAYILGDGDQVQPEGIAGELCVAGR
GLARGYLNREEETAKRFTADPFVPGERMYRTGDLVKWNAQSGIEYIGRIDQQVKVRGYRI
ELSEIEVRLAQLADVHDAAVTAVEDKAGNTALCAYVAPRQDDIEALKAALKDTLPDYMVP
AFWVEMDELPVTANGKIDKKALPEPDIEAGSAAYKAPETEMETLLSDIWQEVLGLGQIGV
SDNFFTLGGDSIKGIQMASRLNQHGYKLEMKDLFQHPTIEELVSYVERTEGKQADQGPVE
GEAELTPIQRWFFEKNFTDKHHWNQSVMLHAKDGFDPDLVEKTLQALIEHHDALRMVYRE
EREGIIQTYLPVTECKASFEIVDLYGTDEDMLKSQIQRLADHLQGSLDLENGPLLKAEQY
RTEQGDHLLIAVHHLVVDGVSWRILLEDFASGYKQAQQQNSIVLPQKTHSFKDWAEALNT
FAQSEELKKQADYWAQADAEELRPLPKDHDPDKRLVKHTAAVKCELTEEETAQLLTDVHH
PYGTEINDILLSALGLTIGEWTENGKVGINLEGHGREEIIPNVNISRTVGWFTAQYPLIL
QISKEDGVSSVIKTVKETVRRVPAKGVGYGILRYLSSDETEKGAAPEISFNYLGQFDNEV
KTEWFEPSPYDMGRQVSEESEALYALSFSGMVTGGRFVISCSYNQEEYERSTVETQMQRF
KDNLLMIIRHCTAKEEKEFTPSDFSAQDLEMDEMGDIFDMLEENLT
>WP_014469726.1_surfactin_non-ribosomal_peptide_synthetase_SrfAB_Bacillus_amyloliquefaciens
MSKKSIQKVYALTPMQEGMLYHALLDPHSSSYFTQLELRIHGCFQLELFEKSVNELIRTY
DILRTVFVHQQLQKPRQVVLAERKTKVHYEDISQLDEERQTEYIERYKRDVQQQGFHLAK
DILFKAAVFRLSEKELYLVWSNHHIVMDGWSMGVLMKSLFQNYEALRAGRPAGGSQGKPY
SDYIKWLGGRDYDEAEQYWSSRLADFEQPSLLPGRLASEKKGYQNEEYSFVWDEELVAQI
QQTANRHQVTGPNLFQAVWGAVLSKYNYTDDVVFGTVVSGRPSEINGIETMAGLFINTIP
VRIKIDKEASFSDVMTAVQKNAVEAERYDYVPLYDIQKRSALDGSLLNHLVAFENYPLDK
ELENGGMEERLGFSIKVEHAFEQTSFDFNLIVYPGKTWTVKIKYNGAAFAHDAIERTAHH
LTRMMKAAVGTPDAPVRDLGLVSGEEERQIVEIFNDTKTELPKEEAVHRLFEAQANRTPA
SIAIKEDGHEWTYREVNEAANRLARHLVGNGLEKGRTAAIMNDRSAETVIGMLAVLKAGG
AYVPIDPAFPEDRLRFMAEDSSIQLVLTVQAYQEQAGTLQVPVIMLDESTDEKVSGTDLN
LPSGGNDLAYIMYTSGSTGKPKGVMIEHRNIIRLVKHSNYVPVHEEDRMAQTGAVSFDAG
TFEVFGALLNGASLHPVKKETLLDAGQFAQFLKEQRITTMWLTSPLFNQLAQKDAGMFNT
LRHLIIGGDALVPHIVSKVRKASPELSLWNGYGPTENTTFSTSFLIDQDYEGSVPIGKPI
GNSTAYIMDENRNLQPIGAPGELCVGGSGVARGYVNLPELTEKQFVCDPFRPDEMIYRTG
DLAKWLPDGTIEFLGRIDNQVKVRGFRIELGEIEAKISQAENVTESAAVIRKNKADENEI
CAYFTADQALSPEDLRKALSESLPEYMIPAHFIQMNQFPLTANGKIDKKALPEPQTEAVQ
KEYEAPKTEAEQKLADIWEGILGVKAGVTDNFFTIGGHSLKAMMMTAKIQEHFQKEVPIK
VLFEKPTIQELAHYLQHESEEEQQFEPIRQAPYQKHYPVSSAQRRMYILNQLGQASTSYN
VPAVLLLEGSVDKNRLEGAMQALINRHETLRTSFDMADGEVVQTIHKNVSFELETAEVRE
EDAEELTKAFIRPFALNRAPLVRSKLIRIEEDRYLLLIDMHHIITDGSSMGIFIGDLAKL
YQGTELAPPKIHYKDFSVWQREKANLDQHEAYWLDRFKGDLPVLDLPLDFPRPAERSFEG
ERVIFGLDKQVTAQIKTLLADTDTTMYMFLLAAFQVLLSKYSGQEDIIVGSPAAGRQHPD
LQEVPGMFVNTVALRSHPSGKKTFKQFLDEVKTASLQAFEHQSYPLEELIEKLPLTRDTS
RSPLFSVLFNMQNMEIPSLRLGDLQISSYSMHHHVAKFDLSLEAAERGEEVGLSFDYAKA
LFADETIRRWSTHFVNLIKACAENPDIQLADASLLSASEREALLSDEKRTEADLPEGTFV
SLFERQAQKTPDLTAVAGGTSLTYRELDEQSNRFARHLQSCGAGSEDIVAIMMDRSADLI
TAILGVMKAGAAFLPIDPETPEERIRYSLEDSGTKLLVVNERNMTAAAVYNGKTVVMEDG
EWRNESADRLETEPGAGQLAYIIYTSGTTGKPKGVQLEHRNLVNYVTWFSREAGLTEADK
SVLLSSYAFDLGYTALFPILQAGGELHIVPKETYTAPDQLGEYIEKNGITYMKLTPSLFH
MIVNTARFAEERRFSPLRLVVLGGEKIITSDVRKFHDVYAHTDFINHYGPTETTIGAIAG
RINMERLDQYEQRPVIGRPIANTGALVLDGSMQLVPSGASGELYITGKGLARGYLHRPQL
TAEKFLPNPFSPGSLMYKTGDVVRRLSDGTIEFIGRADDQVKIRGYRIELKEVETVLLSI
NGIQEAVVLAVSEGGLPELCAYYKSDSDLKGSELRKRLSETLPSHMLPAYFVQVDHIPLT
ANGKTDKNALPKPGASQTAQAASALPETELEEKLCRIWQKTLGADSLGIDDNFFDYGGHS
LKGMMLLANIQAELDKTVPLKALFEQPTVRQLAVYIEKSAVSEGYRMIRPAGAADVYPLS
SAQKRMYVLNQLDRDTISYNMPSVLLMEGEVNISRLQEALNQMINRHESLRTSFIDQKGR
PMQRIAEQADIELHVLEAADEEKADLIIRAFIKPFDLSAAPLIRAALVRLNEKKHLLLLD
MHHIIADGVSRSMLVKELAHLYKGGSLPAPNLHYKDFAVWQNEPEQAERMKEHERYWLSA
FSGELPELNLPTDFPRPAVQSFKGQSVRFRAGVETEKAVRELMDASGATLHMVLHAAFHV
FLSKITGQRDIIIGSVTAGRTSAEVQQMPGMFVNTLALRNETRKEQTFAELLERVKQTNL
DALAHQEYPFEDLIGKLDLPRDMSRNPLFQVMVTTEDPDKETLELENLRITPYESNQGTA
KFDLTLGGFTDQEGLGLQFEYATDLFKKETIEKWSAGFLRILKEAAESPDRKLPELSLIS
DAEQQALLNAWKGKTLSVPRDKTVYRLFEETAARHTDRPAVAYNGVKWMYGELNARANRI
ARILMDCGATADERIGILTKPSLEMAAGVLGVLKAGAAFVPIDPDYPEERISYILQDSGA
KLLLTQEALDVPDGYTGETILLDGSRSILSLPLDENDEANPQTETTADHLAYMIYTSGTT
GQPKGVMVEHHALVNLCFWHHDAFAMTADDKSAKYAGFGFDASIWEMFPTWTIGAELHVI
DEAIRLDITRLNHYFQEHGVTITFLPTQLAEQFMELENSSLRMLLVGGDKLKRAVKQPYT
IVNNYGPTENTVVATSGVINPEEDSLSIGRAIANTRAYILGDGDQVQPEGIAGELCVAGR
GLARGYLNREEETAKRFTADPFVPGERMYRTGDLVKWNTQCGIEYIGRIDQQVKVRGYRI
ELSEIEVRLAQLAGVHDAAVTAVEDKAGNTALCAYVAPQQTDIEALKAALKDTLPDYMVP
AFWVEMDELPVTANGKIDKKALPSPDIEAGSAAYKAPETEMETLLSDIWQEVLGLEQIGV
SDNFFTLGGDSIKGIQMASRLNQHGYKLEMKDLFQHPTIEELVSYVERTEGKQADQGPVE
GEADLTPIQRWFFEKNFTDKHHWNQSVMLHAKDGFDPVLVEKTLQALIEHHDALRMVYRE
EREGVIQTYLPVSECKTSFEIVDLFGTDEDMLKSQIQRLADHLQGSLDLRNGPLLKAEQY
RTEQGDHLLIAIHHLVVDGVSWRILLEDFASGYKQAQQQNSIVFPQKTHSFKDWAEALHT
FAQSDELKKQADYWARADAEQLPRLPKDRDTKKRLVKHTAAVKCELTEEETAQLLTDVHH
PYGTEINDILLSALGLTIGEWTENGKVGINLEGHGREEIIPNVNISRTVGWFTAQYPLIL
QVSKEDGVSSVIKTVKETVRRVPDKGVGYGILRYLSPDETERSFTPEISFNYLGQFDNEV
KTEWFEPSPYDMGRQVSEESEALYALSFSGMITGGRFVISCSYNQEEYERSTVETQIERF
KDNLLMIIRHCTAKEEKEFTPSDFSAKDLEMDEMGDIFDMLEENLT
>URM18988.1_surfactin_non-ribosomal_peptide_synthetase_SrfAB_Bacillus_subtilis
MSKKSIQKVYALTPMQEGMLYHAMLDPHSSSYFTQLELGIHGAFDLEIFEKSVNELIRSY
DILRTVFVHQQLQKPRQVVLAERKTKVHYEDISHADENRQKEHIERYKQDVQRQGFNLAK
DILFKVAVFRLAADQLYLVWSNHHIMMDGWSMGVLMKSLFQNYEALRAGRTPANGQGKPY
SDYIKWLGKQDNEEAESYWSERLAGFEQPSVLPGRLPVKKDEYVNKEYSFTWDETLVGRI
QKTANLHQVTGPNLFQAVWGIVLSKYNFTDDVVFGTVVSGRPSEINGIETMAGLFINTIP
VRVKVERDAAFADIFTAVQQHAVEAERYDYVPLYEIQKRSALDGNLLNHLVAFENYPLDQ
ELENGSMEDRLGFSIKVESAFEQTSFDFNLIVYPGKTWTVKIKYNGAAFDSAFIERTAEH
LTRMMEAAVDQPAAFVREYGLVGDEEQRQIVEVFNSTKAELPEGMAVHQVFEEQAKRTPA
STAVVYEGTVLTYRELNAAANRLARKLVEQGLQKGETAAIMNDRSVETVVGMLAVLKAGA
AYVPLDPALPGDRLRFMAEDSSVRMVLIGNSYTGQAHQLQVPVLTLDIGFEESEAADNLN
LPSAPSDLAYIMYTSGSTGKPKGVMIEHKSILRLVKNAGYVPVTEEDRMAQTGAVSFDAG
TFEVFGALLNGAALYPVKKETLLDAKQFAAFLREQRISTMWLTSPLFNQLAAKDAGMFGT
LRHLIIGGDALVPHIVSKVKQASPSLSLWNGYGPTENTTFSTSFLIDREYGGSIPIGKPI
GNSTAYILDEQQCLQPIGAPGELCVGGIGVARGYVNLPELTEKQFLEDPFRPGERIYRTG
DLARWLPDGNIEFLGRIDNQVKVRGFRIELGEIETKLNMAEHVTEAAVIIRKNKADENEI
CAYFTADREVAVGELRKTLSQSLPDYMVPAHLIQMDNLPLTPNGKINKKELPAPQSEAVQ
PEYAAPETESEKKLAEIWEGILGVRAGVTDNFFMIGGHSLKAMMMTAKIQEHFHKEVPIK
VLFEKPTIQEMALYLEENESKEEQTFEPIRQASYQQHYPVSPAQRRMYILNQLGQANTSY
NVPAVLLLEGEVDKDRLENAIQQLINQHEILRTSFDMIDGEVVQTVHKNISFQLEAAKGR
EEDAEEIIKAFVQPFELNRAPLVRSKLVQLEEKRHLLLIDMHHIITDGSSTGILIGDLAK
IYQGADMELPQIHYKDYAVWHKEQTNYQKDEEYWLDVFKGELPILDLPADFERPAERSFA
GERVMFGLDKQITAQIKSLMAETDTTMYMFLLAAFNVLLSKYASQDDIIVGSPTAGRTHP
DLQGVPGMFVNTVALRTAPAGDKTFAQFLEEVKTASLQAFEHQSYPLEELIEKLPLTRDT
SRSPLFSVMFNMQNMEIPSLRLGDLKISSYSMLHHVAKFDLSLEAVEREEDIGLSFDYAT
ALFKDETIRRWSRHFVNIIKAAAANPNVRLSDVDLLSSAETAALLEERHMTQITEATFAA
LFEKQAQQTPDHPAVKAGGNLLTYRELDEQANQLAHHLRAQGAGNEDIVAIVMDRSAEVM
VSILGVMKAGAAFLPIDPETPEERIRYSLEDSGAKFAVVNERNMTAIGQYEGTIVSLDDG
KWRNESKERPSSISGSRNLAYVIYTSGTTGKPKGVQIEHRNLTNYVSWFSEEASLTENDK
TVLLSSYAFDLGYTSMFPVLLGGGELHIVQKETYTAPDEIAHYIKEHGITYIKLTPSLFH
TIVNTSSFAKDANFESLRLIVLGGEKIIPTDVLAFRKMYGHTEFINHYGPTEATIGAIAG
RVDLSDPDTFVKRPTIGRPIANAGALVLNEALKLVPPGASGQLYITGQGLARGYLNRPQL
TAERFVENPYSPGSLMYKTGDVVRRLSDGTLAFIGRADDQVKIRGYRIEPKEIETVMLSL
SGIQEAVVLAVSEGGLQELCAYYTSDQAIEKAELRKQLSLTLPSHMIPAFFVQVDAIPLT
ANGKTDRNALPKPNAAQSGGKALAVPETALEESLCRIWQKTLGIEAIGIDDNFFDLGGHS
LKGMMLIANIQAELEKSVPLKALFEQPTVRQLAAYMEASAVSGGHQVLKPADKQDMYPLS
SAQKRMYVLNQLDRQTISYNMPSVLLMEGELDISRLRDSLNQLVNRHESLRTSFMEANGE
PVQRIIEKAEVDLHVFEAKEDEADQKIKEFIRPFDLNDAPLIRAALLRIEAKKHLLLLDM
HHIIADGVSRGIFVKELALLYKGEQLPEPALHYKDFAVWQNEAEQQERMKEHEAYWMSVL
SGELPELDLPLDYARPPVQSFKGDTIRFRTGSETAKAVEKLLAETGTTLHMVLHAVFHVF
LSKISGQRDIVIGSVTAGRTNADVQDMPGMFVNTLALRMEAKEQQTFAELLEQAKQTNLS
ALEHQEYPFEDLVNQLDLPRDMSRNPLFNVMVTTENPDKEQLTLQNLSISPYEAHQGTSK
FDLTLGGFTDENGIGLQLEYATDLFAKETAEKWSEYVLRLLKAVADNPNQPLSSLSLVTE
TEKQALLQAWKGKALPVPTDKTVHQLFEETAQRHKARPAVTYNGQSWTYGELNAKANRLA
RILMDCGISPDDRVGVLTKPSLEMSAAVLSVLKAGGAFVPIDPDYPDQRIEYILQDSGAK
LLLKQEGISVPDSYTGDVILLDGSRTILSLPLDENDEENPETAVTAENLAYMIYTSGTTG
QPKGVMVEHHALVNLCFWHHDAFSMTAEDRSAKYAGFGFDASIWEMFPTWTIGAELHVIN
EAIRLDIIRLNDYFETNGVTITFLPTQLAEQFMELENTSLRVLLTGGDKLKRAVKKPYTL
VNNYGPTENTVVATSAEIHPEEGSLSIGRAIANTRVYILGEGNQVQPEGVAGELCVAGRG
LARGYLNREDETAKRFVADPFVPGERMYRTGDLVKWTGGGIEYIGRIDQQVKVRGYRIEL
SEIEVQLAQLSEVQDAAVTAVKDKGGNTAIAAYVTPESADIEALKSALKETLPDYMIPAF
WVTLNELPVTANGKVDRKALPEPDIEAGSGEYKAPTTDMEELLAGIWQDVLGMSEVGVTD
NFFSLGGDSIKGIQMASRLNQHGWKLEMKDLFQHPTIEELTQYVERAEGKQADQGPVEGE
VILTPIQRWFFEKNFTNKHHWNQSVMLHAKKGFDPERVEKTLQALIEHHDALRMVYREEN
GDIVQAYKPIGESKVSFEIVDLYGSDEEMLRSQIKILANKLQSSLDLRTGPLLKAEQYRT
EAGDHLLIAVHHLVVDGVSWRILLEDFASGYMQAEKEESLVFPQKTNSFKDWAEELAAFS
QSAHLLQQAEYWSQIAAEQVSPLPKDCETEQRIVKDTSSVLCELTEEDTKHLLTDVHQPY
GTEINDILLSALGLTMKEWTKGAKIGINLEGHGREDIIPNVNISRTVGWFTAQYPVVLDI
SDADASAVIKTVKENLRRIPDKGVGYGILRYFTETAETKGFTPEISFNYLGQFDSEVKTD
FFEPSAFDMGRQVSGESEALYALSFSGMIRNGQFVLSCSYNEKEFERATVEEQMERFKEN
LLMLIRHCTEKEDKEFTPSDFSAEDLEMDEMGDIFDMLEENLK
>UQC65412.1_surfactin_non-ribosomal_peptide_synthetase_SrfAB_Bacillus_sp._ZHX3
MSKKSIQKVYALTPMQEGMLYHAMLDPHSSSYFTQLELGIHGAFDLEIFEKSVNELIRSY
DILRTVFVHQQLQKPRQVVLAERKTKVHYEDISHADENRQKEHIERYKQDVQRQGFNLAK
DILFKVAVFRLAADQLYLVWSNHHIMMDGWSMGVLMKSLFQNYEALRAGRTPANGQGKPY
SDYIKWLGKQDNEEAESYWSERLAGFEQPSVLPGRLPVKKDEYVNKEYSFTWDETLVARI
QQTANLHQVTGPNLFQAVWGIVLSKYNFTDDVIFGTVVSGRPSEINGIETMAGLFINTIP
VRVKVERDAAFADIFTAVQQHAVEAERYDYVPLYEIQKRSALDGNLLNHLVAFENYPLDQ
ELENGSMEDRLGFSIKVESAFEQTSFDFNLIVYPGKTWTVKIKYNGAAFDSAFIERTAEH
LTRMMEAAVAQPAAFVREYGLVGNEEQRQIVEVFNSTKAELPEGMAVHQVFEEQAKRTPA
STAVVYEGTELTYRELNATANRLARKLVEQGLQKGETAAIMNDRSVETVVGMLAVLKAGA
AYVPLDPALPGDRLRFMAEDSSVRMVLIGNSYTGQAHQLQVPVLTLDIGFEESEAADNLN
LPSAPSDLAYIMYTSGSTGKPKGVMIEHKSILRLVKNAGYVPVTEEDRMAQTGAVSFDAG
TFEVFGALLNGAALYPVKKETLLDAKQFAAFLREQRISTMWLTSPLFNQLAAKDAGMFGT
LRHLIIGGDALVPHIVSKVKQASPSLSLWNGYGPTENTTFSTSFLIDREYGGSIPIGKPI
GNSTAYILDEQQCLQPIGAPGELCVGGIGVARGYVNLPELTEKQFLEDPFRPGERIYRTG
DLARWLPDGNIEFLGRIDNQVKVRGFRIELGEIETKLNMAEHVTEAAVIIRKNKADENEI
CAYFTADREVAVSELRKTLSQSLPDYMVPAHLIQMDSLPLTPNGKINKKELPAPQSEAVQ
PEYAAPETESEKKLAEIWEGILGVRAGVTDNFFMIGGHSLKAMMMTAKIQEHFHKEVPIK
VLFEKPTIQELALYLEENESKEEQTFEPIRQASYQLHYPVSPAQRRMYILNQLGQANTSY
NVPAVLLLEGEVDKDRLENAIQQLINRHEILRTSFDMIDGEVVQTVHKNISFQLEAAKGR
EEDAEEIIKSFVQPFELNRAPLVRSKLVQLEEKRHLLLIDMHHIITDGSSTGILIGDLAK
IYQGADLELPQIHYKDYAVWHKEQTDYQKDEEYWLDVFKGELPILDLPADFERPAERSFA
GERVMFGLDKQITAQIKSLMAETDTTMYMFLLAAFNVLLSKYASQDDIIVGSPTAGRTHP
DLQGVPGMFVNTVALRTAPAGDKTFAQFLEEVKTASLQAFEHQSYPLEELIEKLPLTRDT
SRSPLFSVMFNMQNMEIPSLRLGDLKISSYSMLHHVAKFDLSLEAVEREEDIGLSFDYAT
ALFKDETIRRWSRHFVNIIKAAAANPNVRLSDVDLLSSAETAALLEERHMTQITEATFAA
LFEKQAQQTPDHPAVKAGGNLLTYRELDEQANQLAHHLRAQGAGNEDIVAIVMDRSAEVM
VSILGVMKAGAAFLPIDPDTPEERIRYSLEDSGAKFAVVNERNMTAIGQYEGTIVSLDDG
KWRNESKERPSSISGSRNLAYVIYTSGTTGKPKGVQIEHRNLTNYVSWFSEEASLTENDK
TVLLSSYAFDLGYTSMFPVLLGGGELHIVQKETYTAPDEIAHYIKEHGITYIKLTPSLFH
TMVNTASFAKDANFESLRLIVLGGEKIIPTDVLAFRKMYGHTEFINHYGPTEATIGAIAG
RVDLSEPDAFAKRPTIGRPIANAGALVLNEALKLVPPGASGQLYITGQGLARGYLNRPQL
TAERFVENPYSPGSLMYKTGDVVRRLSDGTLAFIGRADDQVKIRGYRIEPKEIETVMLSL
SGIQEAVVLAVSEGGLQELCAYYTSDQDIEKAELRYQLSQTLPSHMIPAFFVQVDAIPLT
ANGKTDRNALPKPNAAQSGGKALAAPETALEESLCRIWQKTLGIEAIGIDDNFFDLGGHS
LKGMMLIANIQAELEKSVPLKALFEQPTVRQLAAYMEASAVSGGHQVLKPADKQAMYPLS
SAQKRMYVLNQLDRQTISYNMPSVLLMEGELDISRLRYSLNQLVNRHESLRTSFMEANGE
PVQRIIEKAEVDLHVFEAKEDEADQKIKEFIRPFDLNDAPLIRAALLRIEAKKHLLLLDM
HHIIADGVSRGIFVKELALLYKGEQLPEPALHYKDFAVWQNEAEQKERMKEHEAYWMSVL
SGELPELDLPLDYARPPVQSFKGDTIRFRTGSETAKAVEKLLAETGTTLHMVLHAVFHVF
LSKISGQRDIVIGSVTAGRTNADVQDMPGMFVNTLALRMEAKEQQTFAELLEQAKQTNLS
ALEHQEYPFEDLVNQLDLPRDMSRNPLFNVMVTTENPDKEQLTLQNLSISPYEAHQGTSK
FDLTLGGFTDENGIGLQLEYATDLFAKETVEKWSEYVLRLLKAVADNPNQPLSSLSLVTE
TEKQALLEAWKGKALPVPTDKTVHQLFEETVQRHKDRPAVTYNGQSWTYGELNAKANRLA
RILMDCGISPDDRVGILTKPSLEMSAAVLGVLKAGAAFVPIDPDYPDQRIEYILQDSGAK
LLLKQEGISVPDSYTGDVILLDGSRTILSLPLDENDEGNPETAVTAENLAYMIYTSGTTG
QPKGVMVEHHALVNLCFWHHDAFSMTAEDRSAKYAGFGFDASIWEMFPTWTIGAELHVID
EAIRLDIVRLNDYFETNGVTITFLPTQLAEQFMELENTSLRVLLTGGDKLKRAVKKPYTL
VNNYGPTENTVVATSAEIHPEEGSLSIGRAIANTRVYILGEGNQVQPEGVAGELCVAGRG
LARGYLNREDETAKRFVADPFVPGERMYRTGDLVKWTGGGIEYIGRIDQQVKVRGYRIEL
SEIEVQLAQLSEVQDAAVTAVKDKGGNTAIAAYVTPETADIEALKSALKETLPDYMIPAF
WVTLNELPVTANGKVDRKALPEPDIEAGSGEYKAPTTDMEELLAGIWQDVLGMPEVGVTD
NFFSLGGDSIKGIQMASRLNQHGWKLEMKDLFQHPTIEELTQYVERAEGKQADQGPVEGE
VILTPIQRWFFEKNFTNKHHWNQSVMLHAAKGFDPERVEKTLQALIEHHDALRMVYREEN
GDIVQAYKPIGESKVSFEIVDLYGSDEEMLRSQIKILANKLQSSLDLRTGPLLKAEQYRT
EAGDHLLIAVHHLVVDGVSWRILLEDFASGYMQAEKEESLVFPQKTNSFKDWAEELAAFS
QSAHLLQQAEYWSQIAAEQVSPLPKDCETEQRIVKDTSSVLCELTEEDTKHLLTDVHQPY
GTEINDILLSALGLTMKEWTKGAKIGINLEGHGREDIIPNVNISRTVGWFTAQYPVVLDI
SDADASAVIKTVKENLRRIPDKGVGYGILRYFTETAETKGFTPEISFNYLGQFDSEVKTD
FFEPSAFDMGRQVSGESEALYALSFSGMIRNGRFVLSCSYNEKEFERATIEERMERFKEN
LLMLIRHCTEKEDKEFTPSDFSAEDLEMDEMGDIFDMLEENLK
>UQB82675.1_surfactin_non-ribosomal_peptide_synthetase_SrfAB_Bacillus_amyloliquefaciens
MSKKSIQKVYALTPMQEGMLYHALLDPHSSSYFTQLELRIHGSFQLELFEKSVNELIRTY
DILRTVFVHQQLQKPRQVVLAERKTKVHYEDISQLDEARQTEYIERYKRGVQQQGFHLAK
DILFKAAVFRLSEKELYLVWSNHHIVMDGWSMGVLMKSLFQNYEALRAGRPAGGSQGKPY
SDYIKWLGGRDYEEAEQYWSSRLADFEQPSLLPGRLAAEKKDYQNEEYSFVWDEELVAQI
QQTANRHQVTGPNLFQAVWGAVLSKYNYTDDVVFGTVVSGRPSEINGIETMAGLFINTIP
VRIKIDKGAAFSDVMAAVQKNAVEAERYDYVPLYDIQKRSALDGSLLNHLVAFENYPLDK
ELENGGMEERLGFSIKVEHAFEQTSFDFNLIVYPGKTWTVKIKYNGAAFAHDAIERTAHH
LTRMMKAAVGTPDAPVRELGLVSGEEERQIVEVFNDTKTALPEEEAVHRLFEAQANRTPA
SIAIKEAGREWTYREVNEAANRLARHLVKSGLEKGRTAAIMNDRSAETVVGMLAVLKAGG
AYVPIDPAFPEDRLRFMAEDSSIRLVLTVQAYQEQAGALQVPVVMLDESADETVSGTDLN
LPAGGNDLAYIMYTSGSTGKPKGVMIEHRNIIRLVKHSNYVPVHEEDRMAQTGAVSFDAG
TFEVFGALLNGASLHPVKKETLLDAGQFAQFLKEQRITTMWLTSPLFNQLAQKDAGMFNT
LRHLIIGGDALVPHIVSKVRKASPELSLWNGYGPTENTTFSTSFLIDQDYDGSIPIGKPI
GNSTAYIMDENRSLQPIGAPGELCVGGSGVARGYVNLPELTEKQFLRDPFRPDEMIYRTG
DLAKWLPDGTIEFLGRIDNQVKVRGFRIELGEIEAKISQAENVTESAAVIRKNKADENEI
CAYFTADQALSPEDLRKTLSESLPEYMIPAHFIQMNQFPLTANGKIDKKALPEPQAEAVQ
KEYVAPKTEAEQKLADIWEGILGVKAGVTDNFFTIGGHSLKAMMMTAKIQEHFQKEVPIK
VLFEKPTIQELAHYLQHESEEEQQFEPIRQAPYQKHYPVSSAQRRMYILNQLGQASTSYN
VPAVLLLEGSVDKKRLEEAMQALINRHETLRTSFDMADGEVVQTIHKNVSFELETAEGRE
EDAEELTKAFIRPFALNRAPLVRSKLIRLEEDRHLLLIDMHHIITDGSSMGIFIGDLAKL
YQGTELALPKIHYKDFSVWQREKANLDQHEAYWLETFKGDLPVLDLPLDFPRPAERSFEG
ERVIFGLDKQVTAQIKKLLADTDTTMYMFLLAAFQVLLSKYSGQEDIIVGSPAAGRQHPD
LQDVPGMFVNTVALRSHPAGKKTFKQFLDEVKTASLQAFEHQSYPLEELIEKLPLMRDTS
RSPLFSVLFNMQNMEIPALRLGDLEISSYSMHHHVAKFDLSLEAAERGEEVGLSFDYVKA
LFADETIRRWSAHFVNLIKACAENPDIQLADASLLSAPEREALLSDEKRTEADLPEGTFV
SLFERQAQKTPDLTAVAGGTSLTYRELDERSNRFARHLQACGTGSEDIVAIMMDRSADLI
TAILGVMKAGAAFLPIDPETPEERIRYSLEDSGTKLLVVNERNMTAAAVYKGKTVVMEDG
EWQNESADRLETKPGADQLAYIIYTSGTTGKPKGVQLEHRNLINYVTWFSREAGLTEADK
SVLLSSYAFDLGYTAIFPILQAGGELHIVPKETYTAPDQLGEYIQKNGITYMKLTPSLFH
MIVNTARFAAERRFSPLRLVVLGGEKIITSDVRKFHDVYAHTDFINHYGPTETTIGAIAG
RINMERLDQYEQRPVIGRPIANTGALVLDGAMQLVPPGASGELYITGKGLARGYLHRPQL
TAEKFLSNPFSPDSLMYKTGDVVRRLPDGTIEFIGRADDQVKIRGYRIELKEIETVLLSV
NGIQEAVVLAVSEGGLPELCAYYKAGSELKGSELRKQLSETLPSHMLPAYFVQVDRIPLT
ANGKTDKNALPKPGVSQTAQTVSALPETELEEKLCRIWKQTLGTDTLGIDDNFFDYGGHS
LKGMMLLANIQAELDKTVPLKALFEQPTVRLLAAYIEKSAVSEGYRVITPADSADAYPLS
SAQKRMYVLNQLDRETISYNMPSVLLMEGEVNISRLQEALNQMINRHESLRTSFIDQNGR
PMQQIAEQADIDLHIFEAADEEKADLIIQAFIKPFDLSAAPLIRTALVRLNEKKHLLLLD
MHHIIADGVSRSMLVKELAHLYKGGSLPSPNLHYKDFAVWQNEPEQAERMKDNERYWLSA
FSGELPELNLPTDFPRPPVQSFKGQSVRFRAGCETEKAVRELMESSGATLHMVLHAAFHV
FLSKITGQRDIIIGSVTAGRTSAEVQEMPGMFVNTLALRNETRKEQTFAGLLEQVKQTNL
DALAHQDYPFEDLIGKLDLPRDMSRNPLFQVMVTTEDPDKETLELENLRITPYESNQGTA
KFDLTLGGFTDQEGLGLQFEYAADLFKKETIEKWSAGFLRILKQAAESPDRKLPEISLIS
DAEKQALLDAWKGKTISVPRDKTVHRLFEETAARYANRPAAAYNGAKWTYGELNARANRI
ARILMDCGVTADKRVGILTKPSLEMAAGVLGVLKAGAAFVPIDPDYPEERISYILQDSGA
KLLLTQEALDVPESYNGETILLDGGRSILSLPLDENDEANPQTETTADHLAYMIYTSGTT
GQPKGVMVEHHALVNLCFWHHDAFAMTADDKSAKYAGFGFDASIWEMFPAWTIGAELHVI
DEAIRLDITRLNHYFEENGVTITFLPTQLAEQFMELENTSLRMLLVGGDKLKRAVKQPYT
IVNNYGPTENTVVATSGVINPEEGSLSIGRAIANTRVYILGDGDQVQPEGIAGELCVAGR
GLARGYLNREEETAKRFTADPFVPGERMYRTGDLVKWNAQCGIEYIGRIDQQVKVRGYRI
ELSEIEVRLAQLADVHDAAVTAVEDKAGNTALCAYVAPRQDDIEALKSALKDTLPDYMVP
AFWVEMDELPVTANGKIDKKALPAPDIEAGSAAYKAPETEMETLLSDIWQEVLGLDQIGV
SDNFFTLGGDSIKGIQMASRLNQHGYKLEMKDLFQHPTIEELVSYVERTEGKQADQGPVE
GEAELTPIQRWFFERNFTDKHHWNQSVMLHAKDGFDPDLVEKTLQALIEHHDALRMVYRE
EREGIIQTYLPVTECKASFDIVDLYGTDEDMLKSQIQRLADHLQGSLDLENGPLLKAEQY
RTELGDHLLIAIHHLVVDGVSWRILLEDFASGYKQAQQQNSIVFPQKTHSFKDWAEALNT
FAQSEELKKQADYWAQADAEELQPLPKDHDPNKRLVKHTAAVKCELTEEETAQLLTDVHH
PYGTEINDILLSALGLTIGEWTENGKVGINLEGHGREEIIPNVNISRTVGWFTAQYPLIL
QISKEDGVSSVIKTVKETVRRVPDKGVGYGILRYLSSDKTERGVTPEISFNYLGQFDNEV
KTEWFEPSPYDMGRQVSEESEALYALSFSGMVTGGRFVISCSYNQEEYERSTVETQMQRF
KDNLLMIIRHCTAKEEKEFTPSDFSAQDLEMDEMGDIFDMLEENLT
>UQB58285.1_surfactin_non-ribosomal_peptide_synthetase_SrfAB_Bacillus_velezensis
MSKKSIQKVYALTPMQEGMLYHALLDPHSSSYFTQLELRIHGSFQLELFEKSVNELIRTY
DILRTVFVHQQLQKPRQVVLAERKTKVHYEDISQLDEARQTEYIERYKRDVQQQGFHLAK
DILFKAAVFRLSEKELYLVWSNHHIVMDGWSMGVLMKSLFQNYEALRAGRPAGGNQGKPY
SDYIKWLGGRDYEEAEQYWSSRLADFEQPSLLPGRLASEKKDYQNEEYSFVWDEELVAQI
QQTANRHQVTGPNLFQAVWGAVLSKYNYTADVVFGTVVSGRPSEINGIETMAGLFINTIP
VRIKIDKDAAFSDVMAAVQKNAVEAERYDYVPLYDIQKRSALDGSLLNHLVAFENYPLDK
ELENGGMEERLGFSIKVEHAFEQTSFDFNLIVYPGKTWTVKIKYNGAAFAHDAIERTAHH
LTRMMKAAVGTPDAPVRELGLVSGEEERQIVEIFNDTKTALPEEEAVHCLFEAQANRTPA
SIAIKEEGREWTYREVNEAANRLARHLVKSGLEKGRTAAIMNDRSAETVIGMLAVLKAGG
AYVPIDPAFPEDRLRFMAADSSIRLVLTVQDYQEQAGTLQVPIVMLDESEDETVSGTDLD
LPAGGNDLAYIMYTSGSTGKPKGVMIEHRNIIRLVKHSNYVPVHEEDRMAQTGAVSFDAG
TFEVFGALLNGAALHPVKKETLLDAGQFAQFLKEQRITTMWLTSPLFNQLAQKDAGMFNT
LRHLIIGGDALVPHIVSKVRKASPELSLWNGYGPTENTTFSTSFLIDQDYDGSIPIGKPI
GNSTAYIMDENRNLQPIGAPGELCVGGSGVARGYVNLPELTEKQFVRDPFRPDEMIYRTG
DLAKWLPDGTIEFLGRIDNQVKVRGFRIELGEIEAKISQAENVTESAAVIRKNKADENEI
CAYFTADRDLSPEDLRKTLSESLPEYMIPAHFIQMNQFPLTANGKIDKKALPEPQAEAVQ
KEYEAPKTEAEQKLADIWEGILGVKAGVTDNFFTIGGHSLKAMMMTAKIQEHFQKEVPIK
VLFEKPTIQELAHYLEHESEEEQQFEPIRQAPYQKHYPVSSAQRRMYILNQLGQASTSYN
VPAVLLLEGSVDKKRLEEAMQALINRHETLRTSFDMADGEVVQTIHKNVSFELETAEGRE
EDAEELTKAFIRPFALNHAPLVRSKLIRLEEDRHLLLIDMHHIITDGSSMGIFIGDLAKL
YQGTELELPKIHYKDFSVWQREKANLDQHEAYWLDTFKGDLPVLDLPLDFPRPAERSFEG
ERVIFGLDKQVTAQIKKLLADTDTTMYMFLLAAFQVLLSKYSGQEDIIVGSPAAGRQHPD
LQDVPGMFVNTVALRSHPAGKKTFKQFLDEVKTASLQAFEHQSYPLEELIEKLPLTRDTS
RSPLFSVLFNMQNMEIPALRLGDLEISSYSMHHHVAKFDLSLEAAERGEEVGLSFDYAKA
LFADETIRRWSAHFVNLIKACAENPDIQLSDASLLSAPEREALLSDEKRTEADLSEGTFV
SLFERQAQKTPDLTAVAGGTSLTYRELDERSNRFARHLQACGTGSEDIVAIMMDRSADLI
TAILGVMKAGAAFLPIDPETPEERIRYSLEDSGTKLLVVNERNMTAAAVYKGKTVVMEDG
EWQNESADRLETEPGADQLAYIIYTSGTTGKPKGVQLEHRNLINYVTWFSREAGLTEADK
SVLLSSYAFDLGYTAIFPILQAGGELHIVPKETYTAPDQLGEYIQKNGITYMKLTPSLFH
MIVNTARFTSERRFSPLRLVVLGGEKIITSDVRKFHDVYAHTDFINHYGPTETTIGAIAE
RINMERLDQYEQRPVIGRPIANTGALVLDGAMQLVPPGASGELYITGKGLARGYLHRPQL
TAEKFLSNPFSPDSLMYKTGDVVRRLSDGTIEFIGRADDQVKIRGYRIELKEVETVLLSV
NGIQEAVVLAVSEGGLPELCAYYKADSGLKGSELRKRLSETLPSHMLPAYFVQVDRIPLT
ANGKTDKNALPKPGVSQTAQTASALPETELEEKLCRIWKQTLGTDTLGIDDNFFDYGGHS
LKGMMLLANIQAELDKTVPLKALFEQPTVRLLAAYIEKSAVSEGYRMITPADSADAYPLS
SAQKRMYVLNQLDRETISYNMPSVLLMEGEVNISRLQEALNQMINRHESLRTSLIDQKGQ
PMQKIAEQADIDLHIFEAADEEKADLIIQAFIKPFDLSAAPLIRAALVRLNEKKHLLLLD
MHHIIADGVSRSMLVKELAHLYKGGSLPSPNLHYKDFAVWQNEPGQAERMKDHERYWLSA
FSGELPELNLPTDFPRPPVQSFKGQSVRFRAGRETEKAVRELMESSGATLHMVLHAAFHV
FLSKITGQRDIIIGSVTAGRTSAEVQEMPGMFVNTLALRNETRKEQTFAGLLERVKQTNL
DALAHQDYPFEDLIGKLDLPRDMSRNPLFQVMVTTEDPDKETLELENLRITPYESNQGTA
KFDLTLGGFTDQEGLGLQFEYATDLFKKETIEKWSAGFLRILKQAAESPDRKLPEISLIS
DAEKQALLDAWKGKTISVPRDKTVHRLFEETAARYANRPAAAYNGAKWTYGELNARANRI
ARILMDCGVTADERVGILTKPSLEMAAGVLGVLKAGAAFVPIDPDYPEERISYILQDSGA
KLLLTQEALDVPESYTGDTILLDGSRSILSLPLDENDEANPQTETTADHLAYMIYTSGTT
GQPKGVMVEHHALVNLCFWHHDAFAMTADDKSAKYAGFGFDASIWEMFPTWTIGAELHVI
DEAIRLDITRLNHYFEENGVTITFLPTQLAEQFMELENTSLRMLLVGGDKLKRAVKQPYT
IVNNYGPTENTVVATSGVINPEEGSLSIGRAIANTRAYILGDGDQVQPEGIAGELCVAGR
GLARGYLNREEETAKRFTADPFVPGERMYRTGDLVKWNAQSGIEYIGRIDQQVKVRGYRI
ELSEIEVRLAQLADVHDAAVTAVEDKAGNTALCAYVAPQQNDIEALKAALKDTLPDYMVP
AFWVEMDELPVTANGKIDKKALPEPDIEAGSAAYKAPETEMETLLSDIWQEVLGLDQIGV
SDNFFTLGGDSIKGIQMASRLNQHGYKLEMKDLFQHPTIEELVSYVERTEGKQADQGPVE
GEADLTPIQRWFFEKNFTDKHHWNQSVMLHAKDGFDPDLVEKTLQALIEHHDTLRMVYRE
EREGIIQTYLPVTECKASFEIVDLYGTDEDMLKSQIQRLADHLQGSFDLENGPLLKAEQY
RTEQGDHLLIAVHHLVVDGVSWRILLEDFASGYKQAQQQNSIVFPQKTHSFKDWAEALNT
FAQSEELKKQAAYWAQADAEELRPLPKDHEPTKRLVKHTAAVKCELTEEETAQLLTDVHH
PYGTEINDILLSALGLTIGEWTENGKVGINLEGHGREEIIPNVNISRTVGWFTAQYPLIL
QISKEDGVSSIIKTVKETVRRVPDKGVGYGILRYLSSDETEKGVTPEISFNYLGQFDNEV
KTEWFEPSPYDMGRQVSEESEALYALSFSGMVTGGRFVISCSYNQEEYERSTVETQMQRF
KDNLLMIIRHCTAKEEKEFTPSDFSAQDLEMDEMGDIFDMLEENLT
>UOO18311.1_surfactin_non-ribosomal_peptide_synthetase_SrfAB_Bacillus_velezensis
MSKKSIQKVYALTPMQEGMLYHALLDPHSSSYFTQLELRIHGSFQLELFEKSVNELIRTY
DILRTVFVHQQLQKPRQVVLAERKTKVHYEDISQLDESRQTEYIERYKRGVQQQGFHLAK
DILFKAAVFRLSEKELYLVWSNHHIVMDGWSMGVLMKSLFQNYEALRAGRPAGGSQGKPY
SDYIKWLGGRDYEEAEQYWSSRLADFEQPSLLPGRLASEKKDYQNEEYSFVWDEELVAQI
QQTANRHQVTGPNLFQAVWGAVLSKYNYTDDVVFGTVVSGRPSEINGIETMAGLFINTIP
VRIKIDKDAAFSDVMAAVQKNAVEAERYDYVPLYDIQKRSALDGSLLNHLVAFENYPLDK
ELENGGMEERLGFSIKVEHAFEQTSFDFNLIVYPGKTWTVKIKYNGAAFAHDAIERTAHH
LTRMMKAAVGTPDAPVRELGLVSGEEERQIVEIFNDTKTALPEEEAVHRLFEAQANRTPA
SIAIKEAGREWTYREVNEAANRLARHLVKSGLEKGRTAAIMNDRSAETVVGMLAVLKAGG
AYVPIDPAFPEDRLRFMAEDSSIRLVLTVQDYQEQAGALQVPVVMLDESADETVSGTDLN
LPAGGNDLAYIMYTSGSTGKPKGVMIEHRNIIRLVKHSNYVPVHEEDRMAQTGAVSFDAG
TFEVFGALLNGASLHPVKKETLLDAGQFAQFLKEQRITTMWLTSPLFNQLAQKDAGMFNT
LRHLIIGGDALVPHIVSKVRKASPELSLWNGYGPTENTTFSTSFLIDQDYDGSVPIGKPI
GNSTAYIMDENRNLQPIGAPGELCVGGSGVARGYVNLPELTEKQFVRDPFRPDEMIYRTG
DLAKWLPDGTIEFLGRIDNQVKVRGFRIELGEIEAKISQAENVTESAAVIRKNKADENEI
CAYFTADQALSPEDLRKTLSESLPEYMIPAHFIQMNQFPLTANGKIDKKALPEPQAEAVQ
KEYVAPKTEAEQKLADIWEGILGVKAGVTDNFFTIGGHSLKAMMMTAKIQEHFQKEVPIK
VLFEKPTIQELAHYLQHESEEEQQFEPIRQAPYQKHYPVSSAQRRMYILNQLGQASTSYN
VPAVLLLEGSVDKKRLEEAMQALINRHETLRTSFDMAEGEVVQTIHKNVSFELETAEGRE
EDAEELTKAFIRPFALNRAPLVRSKLIRLEEDRYLLLIDMHHIITDGSSMGIFIGDLAKL
YQGTELALPKIHYKDFSVWQREKAKLDQHEAYWLDTFKGDLPVLDLPLDFPRPAERSFEG
ERVIFGLDKQVTAQIKKLLADTDTTMYMFLLAAFQVLLSKYSGQEDIIVGSPAAGRQHPD
LQDVPGMFVNTVALRSHPAGKKTFKQFLDEVKTASLQAFEHQSYPLEELIEKLPLTRDTS
RSPLFSVLFNMQNMEIPALRLGDLEISSYSMHHHVAKFDLSLEAAERGEEVGLSFDYAKA
LFADETIRRWSAHFVNLIKACAENPDIQLADASLLSAPEREALLSDEKRTEADLPEGTFV
SLFERQAQKTPDLTAVAGGISLTYRELDERSNRFARHLQACGTGSEDIVAIMMDRSADLI
TAILGVMKAGAAFLPIDPETPEERIRYSLEDSGTKLLVVNERNMTAAAVYKGKTVVMEDG
EWQNESADRLETEPGADQLAYIIYTSGTTGKPKGVQLEHRNLINYVTWFSREAGLTEADK
SVLLSSYAFDLGYTAIFPILQAGGELHIVPKETYTAPDQLGEYIQKNGITYMKLTPSLFH
MIVNTARFTSERRFSPLRLVVLGGEKIITSDVRKFHDVYAHTDFINHYGPTETTIGAIAE
RINMERLDQYEQRPVIGRPIANTGALVLDGAMQLVPPGASGELYITGKGLARGYLHRPQL
TAEKFLSNPFSSDSLMYKTGDVVRRLPDGTIEFIGRADDQVKIRGYRIELKEVETVLLSV
NGIQEAVVLAVSEGGLPELCAYYKADSELKGSELRKRLSETLPSHMLPAYFIQVDRIPLT
ANGKTDKNALPKPGVSQTAQTASALPETELEEKLCRIWKQTLGTDTLGIDDNFFDYGGHS
LKGMMLLANIQAELDKTVPLKALFEQPTVRLLAAYIEKSAVSEGYRMISPADSADAYPLS
SAQKRMYVLNQLDRETISYNMPSVLLMEGEVNISRLQEALNQMINRHESLRTSFIDQNGR
PMQQIAEQADIDLHIFEAADEEKADLIIQAFIKPFDLSAAPLIRAALVRLNEKKHLLLLD
MHHIIADGVSRSMLVKELAHLYKGGSLPSPNLHYKDFAVWQNEPEQAERMKDHERYWLSA
FSGELPELNLPTDFPRPPVQSFKGQSVRFRAGRETEKAVRELMESSGATLHMVLHAAFHV
FLSKITGQRDIIIGSVTAGRTSAEVQEMPGMFVNTLALRNETRKEQTFAGLLERVKQTNL
DALAHQDYPFEDLIGKLDLPRDMSRNPLFQVMVTTEDPDKETLELENLRITPYESNQGTA
KFDLTLGGFTDQEGLGLQFEYATDLFKKETIEKWSAGFLRILKQAAESPDRKLPEISLIS
DAEKQALLDAWKGKTISVPRDKTVHRLFEETAARYANRPAAAYNGAKWTYGELNARANRI
ARILMDCGVTADERVGILTKPSLEMAAGVLGVLKAGAAFVPIDPDYPEERISYILQDSGA
KLLLTQEALDVPESYNGETILLDGSRSILSLPLDENDEANPQTETTADHLAYMIYTSGTT
GQPKGVMVEHHALVNLCFWHHDAFAMTADDKSAKYAGFGFDASIWEMFPTWTIGAELHVI
DEAIRLDITRLNHYFEENGVTITFLPTQLAEQFMEMENTSLRMLLVGGDKLKRAVKQPYT
IVNNYGPTENTVVATSGVINPEEGSLSIGRAIANTRVYILGDGDQVQPEGIAGELCVAGR
GLARGYLNREEETAKRFTADPFVPGERMYRTGDLVKWNAQCGIEYIGRIDQQVKVRGYRI
ELSEIEVRLAQLADVHDAAVTAVEDKAGNTALCAYVAPQQDDIEALKSLLKDTLPDYMVP
AFWVEMDELPVTANGKIDKKALPEPDIEAGSAAYKAPETEMETLLSDIWQEVLGLDQIGV
SDNFFTLGGDSIKGIQMASRLNQHGYKLEMKDLFQHPTIEELVSYVERTEGKQADQGPVE
GEAALTPIQCWFFERNFTDKHHWNQSVMLHAKDGFDPDLVEKTLQALIEHHDALRMVYRE
EREGIIQTYLPVTECKASFEIVDLYGTDEDMLKSQIQRLADHLQGSLDLENGPLLKAEQY
RTEQGDHLLIAIHHLVVDGVSWRILLEDFASGYKQAQQQNSIVLPQKTHSFKDWAEALNT
FAQSEELKKQADYWTQADAEELQPLPKDHDPNKRLVKHTAAVKCELTEEETAQLLTDVHH
PYGTEINDILLSALGLTIGEWTENGKVGINLEGHGREEIIPNVNISRTVGWFTAQYPLIL
QISKEDGVSSVIKTVKETVRRVPDKGVGYGILRYLSSDKTEKGAAPEISFNYLGQFDNEV
KTEWFEPSPYDMGRQVSEESEALYALSFSGMVTGGRFVISCSYNQEEYERSTVETQMQRF
KDNLLMIIRHCTAKEEKEFTPSDFSAQDLEMDEMGDIFDMLEENLT
>UNU15607.1_surfactin_non-ribosomal_peptide_synthetase_SrfAB_Bacillus_subtilis_subsp._natto
MSKKSIQKVYALTPMQEGMLYHAMLDPHSSSYFTQLELGIHGAFDLEIFEKSVNELIRSY
DILRTVFVHQQLQKPRQVVLAERKTKVHYEDISHADENRQKEHIERYKQDVQRQGFNLAK
DILFKVAVFRLAADQLYLVWSNHHIMMDGWSMGVLMKSLFQNYEALRAGRTPANGQGKPY
SDYIKWLGKQDNEEAESYWSERLAGFEQPSVLPGRLPVKKDEYVNKEYSFTWDETLVARI
QQTANLHQVTGPNLFQAVWGIVLSKYNFTDDVIFGTVVSGRPSEINGIETMAGLFINTIP
VRVKVERDAAFADIFTAVQQHAVEAERYDYVPLYEIQKRSALDGNLLNHLVAFENYPLDQ
ELENGSMEDRLGFSIKVESAFEQTSFDFNLIVYPGKTWTVKIKYNGAAFDSAFIERTAEH
LTRMMEAAVAQPAAFVREYGLVGNEEQRQIVEVFNSTKAELPEGMAVHQVFEEQAKRTPA
STAVVYEGTELTYRELNATANRLARKLVEQGLQKGETAAIMNDRSVETVVGMLAVLKAGA
AYVPLDPALPGDRLRFMAEDSSVRMVLIGNSYTGQAHQLQVPVLTLDIGFEESEAADNLN
LPSAPSDLAYIMYTSGSTGKPKGVMIEHKSILRLVKNAGYVPVTEEDRMAQTGAVSFDAG
TFEVFGALLNGAALYPVKKETLLDAKQFAAFLREQRISTMWLTSPLFNQLAAKDAGMFGT
LRHLIIGGDALVPHIVSKVKQASPSLSLWNGYGPTENTTFSTSFLIDREYGGSIPIGKPI
GNSTAYILDEQQCLQPIGAPGELCVGGIGVARGYVNLPELTEKQFLEDPFRPGERIYRTG
DLARWLPDGNIEFLGRIDNQVKVRGFRIELGEIETKLNMAEHVTEAAVIIRKNKADENEI
CAYFTADREVAVSELRKTLSQSLPDYMVPAHLIQMDSLPLTPNGKINKKELPAPQSEAVQ
PEYAAPETESEKKLAEIWEGILGVRAGVTDNFFMIGGHSLKAMMMTAKIQEHFHKEVPIK
VLFEKPTIQELALYLEENESKEEQTFEPIRQASYQLHYPVSPAQRRMYILNQLGQANTSY
NVPAVLLLEGEVDKDRLENAIQQLINRHEILRTSFDMIDGEVVQTVHKNISFQLEAAKGR
EEDAEEIIKSFVQPFELNRAPLVRSKLVQLEEKRHLLLIDMHHIITDGSSTGILIGDLAK
IYQGADLELPQIHYKDYAVWHKEQTDYQKDEEYWLDVFKGELPILDLPADFERPAERSFA
GERVMFGLDKQITAQIKSLMAETDTTMYMFLLAAFNVLLSKYASQDDIIVGSPTAGRTHP
DLQGVPGMFVNTVALRTAPAGDKTFAQFLEEVKTASLQAFEHQSYPLEELIEKLPLTRDT
SRSPLFSVMFNMQNMEIPSLRLGDLKISSYSMLHHVAKFDLSLEAVEREEDIGLSFDYAT
ALFKDETIRRWSRHFVNIIKAAAANPNVRLSDVDLLSSAETAALLEERHMTQITEATFAA
LFEKQAQQTPDHPAVKAGGNLLTYRELDEQANQLAHHLRAQGAGNEDIVAIVMDRSAEVM
VSILGVMKAGAAFLPIDPDTPEERIRYSLEDSGAKFAVVNERNMTAIGQYEGTIVSLDDG
KWRNESKERPSSISGSRNLAYVIYTSGTTGKPKGVQIEHRNLTNYVSWFSEEASLTENDK
TVLLSSYAFDLGYTSMFPVLLGGGELHIVQKETYTAPDEIAHYIKEHGITYIKLTPSLFH
TMVNTASFAKDANFESLRLIVLGGEKIIPTDVLAFRKMYGHTEFINHYGPTEATIGAIAG
RVDLSEPDAFAKRPTIGRPIANAGALVLNEALKLVPPGASGQLYITGQGLARGYLNRPQL
TAERFVENPYSPGSLMYKTGDVVRRLSDGTLAFIGRADDQVKIRGYRIEPKEIETVMLSL
SGIQEAVVLAVSEGGLQELCAYYTSDQDIEKAELRYQLSQTLPSHMIPAFFVQVDAIPLT
ANGKTDRNALPKPNAAQSGGKALAAPETALEESLCRIWQKTLGIEAIGIDDNFFDLGGHS
LKGMMLIANIQAELEKSVPLKALFEQPTVRQLAAYMEASAVSGGHQVLKPADKQAMYPLS
SAQKRMYVLNQLDRQTISYNMPSVLLMEGELDISRLRYSLNQLVNRHESLRTSFMEANGE
PVQRIIEKAEVDLHVFEAKEDEADQKIKEFIRPFDLNDAPLIRAALLRIEAKKHLLLLDM
HHIIADGVSRGIFVKELALLYKGEQLPEPALHYKDFAVWQNEAEQKERMKEHEAYWMSVL
SGELPELDLPLDYARPPVQSFKGDTIRFRTGSETAKAVEKLLAETGTTLHMVLHAVFHVF
LSKISGQRDIVIGSVTAGRTNADVQDMPGMFVNTLALRMEAKEQQTFAELLEQAKQTNLS
ALEHQEYPFEDLVNQLDLPRDMSRNPLFNVMVTTENPDKEQLTLQNLSISPYEAHQGTSK
FDLTLGGFTDENGIGLQLEYATDLFAKETVEKWSEYVLRLLKAVADNPNQPLSSLSLVTE
TEKQALLEAWKGKALPVPTDKTVHQLFEETVQRHKDRPAVTYNGQSWTYGELNAKANRLA
RILMDCGISPDDRVGILTKPSLEMSAAVLGVLKAGAAFVPIDPDYPDQRIEYILQDSGAK
LLLKQEGISVPDSYTGDVILLDGSRTILSLPLDENDEGNPETAVTAENLAYMIYTSGTTG
QPKGVMVEHHALVNLCFWHHDAFSMTAEDRSAKYAGFGFDASIWEMFPTWTIGAELHVID
EAIRLDIVRLNDYFETNGVTITFLPTQLAEQFMELENTSLRVLLTGGDKLKRAVKKPYTL
VNNYGPTENTVVATSAEIHPEEGSLSIGRAIANTRVYILGEGNQVQPEGVAGELCVAGRG
LARGYLNREDETAKRFVADPFVPGERMYRTGDLVKWTGGGIEYIGRIDQQVKVRGYRIEL
SEIEVQLAQLSEVQDAAVTAVKDKGGNTAIAAYVTPETADIEALKSALKETLPDYMIPAF
WVTLNELPVTANGKVDRKALPEPDIEAGSGEYKAPTTDMEELLAGIWQDVLGMPEVGVTD
NFFSLGGDSIKGIQMASRLNQHGWKLEMKDLFQHPTIEELTQYVERAEGKQADQGPVEGE
VILTPIQRWFFEKNFTNKHHWNQSVMLHAAKGFDPERVEKTLQALIEHHDALRMVYREEN
GDIVQAYKPIGESKVSFEIVDLYGSDEEMLRSQIKILANKLQSSLDLRTGPLLKAEQYRT
EAGDHLLIAVHHLVVDGVSWRILLEDFASGYMQAEKEESLVFPQKTNSFKDWAEELAAFS
QSAHLLQQAEYWSQIAAEQVSPLPKDCETEQRIVKDTSSVLCELTEEDTKHLLTDVHQPY
GTEINDILLSALGLTMKEWTKGAKIGINLEGHGREDIIPNVNISRTVGWFTAQYPVVLDI
SDADASAVIKTVKENLRRIPDKGVGYGILRYFTETAETKGFTPEISFNYLGQFDSEVKTD
FFEPSAFDMGRQVSGESEALYALSFSGMIRNGRFVLSCSYNEKEFERATIEERMERFKEN
LLMLIRHCTEKEDKEFTPSDFSAEDLEMDEMGDIFDMLEENLK
>UNL90303.1_surfactin_non-ribosomal_peptide_synthetase_SrfAB_Bacillus_subtilis
MSKKSIQKVYALTPMQEGMLYHAMLDPHSSSYFTQLELGIHGAFDLEIFEKSVNELIRFY
DILRTVFVHQQLQKPRQVVLAERKTKVHYEDISHADENRQKEHIERYKQDVQRQGFNLAK
DILFKVAVFRLDADKLYLVWSNHHIMMDGWSMGVLMKSLFQNYEALRAGRTPANGQGKPY
SDYIKWLGKQDNEEAESYWSERLAGFEQPSVLPGRLPVKKDEYVNKEYSFTWDETLVARI
QQTANLHQVTGPNLFQAVWGIVLSKYNFTDDVVFGTVVSGRPSEINGIETMAGLFINTIP
VRVKVERDAAFADIFTAVQQHAVEAERYDYVPLYEIQKRSALDGNLLNHLVAFENYPLDQ
ELENGSMEDRLGFSIKVESAFEQTSFDFNLIVYPGKTWTVKIKYNGAAFDSAFIERTAEH
LTRMMEAAVDQPAAFVREYGLVGDQEQRQIVEVFNSTKTELPEGMAVHQVFEEQAKRTPA
STAVVYEGTELTYRELNAAANRLARKLVEQGLQKGETAAIMNDRSVETVVGMLAVLKAGA
AYVPLDPALPGDRLRFMAEDSSVRMVLIGNSYTGQAHQLQVPVLTLDIGFEESEAADNLN
LPSAPSDLAYIMYTSGSTGKPKGVMIEHKSILRLVKNAGYVPVTEEDRLAQTGAVSFDAG
TFEVFGALLNGAALYPVKKETLLDAKQFAAFLREQRISTMWLTSPLFNQLAAKDAGMFGT
LRHLIIGGDALVPHIVSKVKQASPSLSLWNGYGPTENTTFSTSFLIDREYGGSIPIGKPI
GNSTAYILDEQQCLQPIGAPGELCVGGIGVARGYVNLPELTEKQFLEDPFRPGERIYRTG
DLARWLPDGNIEFLGRIDNQVKVRGFRIELGEIETKLNMAAHVTEAAVIIRKNKADENEI
CAYFTADREVAVSELRKTLSQSLPDYMVPVHLIQMDSLPLTPNGKINKKELPAPQSEAVQ
PEYAAPETESEKKLAEIWEGILGVKAGVTDNFFMIGGHSLKAMMMTAKIQEHFHKEVPIK
VLFEKPTIQELALYLEENESKEEQTFEPIRQASYQLHYPVSPAQRRMYILNQLGQANTSY
NVPAVLLLEGEVDKDRLENAIQQLINRHEILRTSFDMIDGEVVQTVHKNISFQLEAAKGR
EEDAEEIIKSFVQPFELNRAPLVRSKLVQLEEKRHLLLIDMHHIITDGSSTGILIGDLAK
IYQGADLELPQIHYKDYAVWHKEQTDYQKDEEYWLDVFKGELPILDLPADFERPAERSFA
GERVMFGLDKQITAQIKSLMAETDTTMYMFLLAAFNVLLSKYASQDDIIVGSPTAGRTHP
DLQGVPGMFVNTVALRTAPAGDKTFAQFLEEVKTASLQAFEHQSYPLEELIEKLPLTRDT
SRSPLFSVMFNMQNMEIPSLRLGDLKISSYSMLHHVAKFDLSLEAVEREEDIGLSFDYAT
ALFKDETIRRWSRHFVNIIKAAAANPNVRLSDVDLLSSAETAALLEERHMTQITEATFAA
LFEKQAQQTPDHPAVKAGGNLLTYRELDEQANQLAHHLRAQGAGNEDIVAIVMDRSAEVM
VSILGVMKAGAAFLPIDPDTPEERIRYSLEDSGAKIAVVNERNMTAIGQYEGTIVSLDDG
KWRNESKERPSSISGSRNLAYVIYTSGTTGKPKGVQIEHRNLTNYVSWFSEEASLTENDK
TVLLSSYAFDLGYTSMFPVLLGGGELHIVQKETYTAPDEIAHYIKEHGITYIKLTPSLFH
IIVNTASFAKDANFESLRLIVLGGEKIIPTDVLAFRKMYGHTEFINHYGPTEATVGAIAG
RVDLSEPDAFAKRPTIGRPIANAGALVLNEALKLVPPGASGQLYITGQGLARGYLNRPQL
TAERFVENPYSPGSLMYKTGDVVRRLSDGTLAFIGRADDQVKIRGYRIEPKEIETVMLSL
SGIQEAVVLAVSEGGLQELCAYYTSDQAIEKAELRKQLSLTLPSHMIPAFFVQVDAIPLT
ANGKTDRNALPKPNAAQSGGKALAAPETALEESLCRIWQKTLGIEAIGIDDNFFDLGGHS
LKGMMLIANIQAELEKSVPLKALFEQPTVRQLAAYMEASAVSGGHQVLKPADKQDMYPLS
SAQKRMYVLNQLDRQTISYNMPSVLLMEGELDISCLRDSLNQLVNRHESLRTSFMEANGE
PVQRIIEKAEVDLHVFEAKEDEADQKIKEFIRPFDLNDAPLIRAALLRIEAKKHLLLLDM
HHIIADGVSRGIFVKELALLYKGEQLPEPALHYKDFAVWQHEAEQKERMKEHEAYWMSVL
SGELPELDLPLDYARPPVQSFKGDTIRFRTGSETAKAVEKLLAETGTTLHMVLHAVFHVF
LSKISGQRDIVIGSVTAGRTNADVQDMPGMFVNTLALRMEAKEQQTFAELLEQAKQTNLS
ALEHQEYPFEDLVNQLDLPRDMSRNPLFNVMVTTENPDKEQLTLQNLSISPYEAHQGTSK
FDLTLGGFTDENGIGLQLEYATDLFAKETAEKWSEYVLRLLKAVADNPNQPLSSLSLVTE
TEKQALLEAWKGKALPVPTDKTVHQLFEETAQRHKDRPAVTYNGQSWTYGELNAKANRLA
RILMDCGISPDDRVGVLTKPSLEMSAAVLGVLKAGAAFVPIDPDYPDQRIEYILQDSGAK
LLLKQEGISVPDSYTGDVILLDGSRTILSLPLDENDEGNPETAVTAENLAYMIYTSGTTG
QPKGVMVEHHALVNLCFWHHDAFSMTAEDRSAKYAGFGFDASIWEMFPTWTIGAELHVID
EAIRLDIVRLNDYFETNGVTITFLPTQLAEQFMELENTSLRVLLTGGDKLKRAVKKPYTL
VNNYGPTENTVVATSAEIHPEEGSLSIGRAIANTRVYILGEGNQVQPEGVAGELCVAGRG
LARGYLNREDETAKRFVADPFVPGERMYRTGDLVKWTGGGIEYIGRIDQQVKVRGYRIEL
SEIEVQLAQLSEVQDAAVTAVKDKGGNTAIAAYVTPETADIEALKSALKETLPDYMIPAF
WVTLNELPVTANGKVDRKALPEPDIEAGSGEYKAPTTDMEELLAGIWQDVLGMSEVGVTD
NFFSLGGDSIKGIQMASRLNQHGWKLEMKDLFQHPTIEELTQYVERAEGKQADQGPVEGE
VILTPIQRWFFEKNFTNKHHWNQSVMLHAAKGFDPERVEKTLQALIEHHDALRMVYREEN
GDIVQVYKPIGESKVSFEVVDLYGSDEEMLRSQIKLLANKLQSSLDLRNGPLLKAEQYRT
EAGDHLLIAVHHLVVDGVSWRILLEDFASGYMQAEKEESLVFPQKTNSFKDWAEELAAFS
QSAHLLQQAEYWSQIAAEQVSPLPKDCETEQRIVKDTSSVLCELTEEDTKHLLTDVHQPY
GTEINDILLSALGLTMKEWTKGAKIGINLEGHGREDIIPNVNISRTVGWFTAQYPVVLDI
SEADASAVIKTVKENLRRIPDKGVGYGILRYFTETAETKGFTPEISFNYLGQFDSEVKTD
FFEPSAFDMGRQVSEESEALYALSFSGMIRNGRFVLSCSYNEKEFERATVEEQMERFKEN
LLMLIRHCTEKEDKEFTPSDFSAEDLEMDEMGDIFDMLEENLK
>UNE49673.1_surfactin_non-ribosomal_peptide_synthetase_SrfAB_Bacillus_amyloliquefaciens
MSKKSIQKVYALTPMQEGMLYHALLDPHSSSYFTQLELRIHGSFQLELFEKSVNELIRTY
DILRTVFVHQQLQKPRQVVLAERKTKVHYEDISQLDESRQTEYIERYKRGVQQQGFHLAK
DILFKAAVFRLSEKELYLVWSNHHIVMDGWSMGVLMKSLFQNYEALRAGRPAGGSQGKPY
SDYIKWLGGRDYEEAEQYWSSRLADFEQPSLLPGRLAAEKKDYQNEEYSFVWDEELVAQI
QQTANRHQVTGPNLFQAVWGAVLSKYNYTDDVVFGTVVSGRPSEINGIETMAGLFINTIP
VRIKIDKDAAFSDVMAAVQKNAVEAERYDYVPLYDIQKRSALDGSLLNHLVAFENYPLDK
ELENGGMEERLGFSIKVEHAFEQTSFDFNLIVYPGKTWTVKIKYNGAAFAHDAIERTAHH
LTRMMKAAVGTPDAPVRELGLVSGEEERQIVEIFNDTKTALPEEEAVHRLFEAQANRTPA
SIAIKEAGREWTYREVNEAANRLARHLVKSGLEKGRTAAIMNDRSAETVVGMLAVLKAGG
AYVPIDPAFPEDRLRFMAEDSSIRLVLTVQDYQEQAGALQVPVVMLDESADETVSGTDLN
LPAGGNDLAYIMYTSGSTGKPKGVMIEHRNIIRLVKHSNYVPVHEEDRMAQTGAVSFDAG
TFEVFGALLNGASLHPVKKETLLDAGQFAQFLKEQRITTMWLTSPLFNQLAQKDAGMFNT
LRHLIIGGDALVPHIVSKVRKASPELSLWNGYGPTENTTFSTSFLIDQDYDGSVPIGKPI
GNSTAYIMDENRNLQPIGAPGELCVGGSGVARGYVNLPELTEKQFVRDPFRPDEMIYRTG
DLAKWLPDGTIEFLGRIDNQVKVRGFRIELGEIEAKISQAENVTESAAVIRKNKADENEI
CAYFTADQALSPEDLRKTLSESLPEYMIPAHFIQMNQFPLTANGKIDKKALPEPQAEAVQ
QEYVAPKTEAEQKLADIWEGILGVKAGVTDNFFTIGGHSLKAMMMTAKIQEHFQKEVPIK
VLFEKPTIQELAHYLEHESEEEQQFEPIRQAPYQKHYPVSSAQRRMYILNQLGQASTSYN
VPAVLLLEGSVDKKRLEEAMQALINRHETLRTSFDMADGEVVQTIHKNVSFELETAEGRE
EDAEELTKAFIRPFALNRAPLVRSKLIRLEEDRHLLLIDMHHIITDGSSMGIFIGDLAKL
YQGTELALPKIHYKDFSVWQREKANLDQHEAYWLDTFKGDLPVLDLPLDFPRPAERSFEG
ERVIFGLDKQVTAQIKKLLADTDTTMYMFLLAAFQVLLSKYSGQEDIIVGSPAAGRQHPD
LQDVPGMFVNTVALRSHPAGKKTFKQFLDEVKTASLQAFEHQSYPLEELIEKLPLTRDTS
RSPLFSVLFNMQNMEIPALRLGDLEISSYSMHHHVAKFDLSLEAAERGEEVGLSFDYAKA
LFADETIRRWSAHFVNLIKACAENPDIQLAAASLLSAPEREALLSDEKRTEADLPEGTFV
SLFERQAQKTPDLTAVAGGISLTYRELDERSNRFARHLQACGTGSEDIVAIMMDRSADLI
TAILGVMKAGAAFLPIDPETPEERIRYSLEDSGTKLLVVNERNMTAAAVYKGKTVVMEDG
EWQNESAGRLETEPGADQLAYIIYTSGTTGKPKGVQLEHRNLINYVTWFSREAGLTEADK
SVLLSSYAFDLGYTAIFPILQAGGELHIVPKEMYTAPDQLGEYIQKNGITYMKLTPSLFH
MIVNTARFTSERRFSPLRLVVLGGEKIITSDVRKFHDVYAHTDFINHYGPTETTIGAIAG
RINMERLDQYEQRPVIGRPIANTGALVLDGAMQLVPPGASGELYITGKGLARGYLHRPQL
TAEKFLSNPFSPDSLMYKTGDVVRRLPDGTIEFIGRADDQVKIRGYRIELKEVETVLLSV
NGIQEAVVLAVSEGGLPELCAYYKADSELKGSELRKRLSETLPSHMLPAYFMQVDRIPLT
ANGKTDKNALPKPGVSQTAQTASALPETELEEKLCRIWKQTLGTDTLGIDDNFFDYGGHS
LKGMMLLANIQAELDKTVPLKALFEQPTVRLLAAYIEKSAVSEGYRMISPADSADAYPLS
SAQKRMYVLNQLDRETISYNMPSVLLMEGEVNTSRLQEALNQMINRHESLRTSFIDQNGR
PMQQIAEQADIDLHIFEAADEEKADLIIQAFIKPFDLSAAPLIRAALVRLNEKKHLLLLD
MHHIIADGVSRSMLVKELAHLYKGGSLPSPNLHYKDFAVWQNEPEQAERMKDHERYWLSA
FSGELPELNLPTDFPRPPVQSFKGQSVRFRAGRETEKAVRELMESSGATLHMVLHAAFHV
FLSKITGQRDIIIGSVTAGRTSAEVQEMPGMFVNTLALRNETRKEQTFAGLLERVKQTNL
DALAHQDYPFEDLIGKLDLPRDMSRNPLFQVMVTTEDPDKETLELENLRITPYESNQGTA
KFDLTLGGFTDQEGLGLQFEYATDLFKKETIEKWSAGFLRILKQAAESPDRKLPEISLIS
DAEKQALLDAWKGKTLSVPRDKTVHRLFEETAARYANRPAAAYNGAKWTYGELNARANRI
ARILMDCGVTADERVGILTKPSLEMAAGVLGVLKAGAAFVPIDPDYPEERISYILQDSGA
KLLLTQEALDVPESYNGETILLDGSRSILSLPLDENDEANPQTETTADHLAYMIYTSGTT
GQPKGVMVEHHALVNLCFWHHDAFAMTADDKSAKYAGFGFDASIWEMFPTWTIGAELHVI
DEAIRLDITRLNHYFEENGVTITFLPTQLAEQFMELENTSLRMLLVGGDKLKRAVKQPYT
IVNNYGPTENTVVATSGVINPEEGSLSIGRAIANTRVYILGDGDQVQPEGIAGELCVAGR
GLARGYLNREEETAKRFTADPFVSGERMYRTGDLVKWNAQCGIEYIGRIDQQVKVRGYRI
ELSEIEVRLAQLADVHDAAVTAVEDKAGNTALCAYVAPQQDDIEALKAALKDTLPDYMVP
AFWVEMDELPVTANGKIDKKALPAPDIEAGSAAYKAPETEMETLLSDIWQEVLGLDQIGV
SDNFFTLGGDSIKGIQMASRLNQHGYKLEMKDLFQHPTIEELVSYVERTEGKQADQGPVE
GEAELTPIQRWFFERNFTDKHHWNQSVMLHAKDGFDPDLVEKTLQALIEHHDALRMVYRE
EREGIIQTYLPVTECKASFEIVDLYGTDEDMLKSQIQRLADHLQGSLDLENGPLLKAEQY
RTEQGDHLLIAVHHLVVDGVSWRILLEDFASGYKQAQQQNSIVLPQKTHSFKDWAEALNT
FAQSEELKKQTDYWAQADAEELQPLPKDHDPNKRLVKHTVAVKCELTEEETAQLLTDVHH
PYGTEINDILLSALGLTIGEWTENGKVGINLEGHGREEIIPNVNISRTVGWFTAQYPLIL
QISKEDGVSSVIKTVKETVRRVPDKGVGYGILRYLSSDETEKGVTPEISFNYLGQFDNEV
KTEWFEPSPYDMGRQVSEESEALYALSFSGMVTGGRFVISCSYNQEEYERSTVETQMQRF
KDNLLMIIRHCTAKEEKEFTPSDFSAQDLEMDEMGDIFDMLEENLT
>UMU13645.1_surfactin_non-ribosomal_peptide_synthetase_SrfAB_Bacillus_velezensis
MSKKSIQKVYALTPMQEGMLYHALLDPHSSSYFTQLELRIHGSFQLELFEKSVNELIRTY
DILRTVFVHQQLQKPRQVVLAERKTKVHYEDISQLDEARQTEYIERYKRDVQQQGFHLAK
DILFKAAVFRLSEKELYLVWSNHHIVMDGWSMGVLMKSLFQNYEALRAGRPAGGSQGKPY
SDYIKWLGGRDYEEAEQYWSSRLADFEQPSLLPGRLASEKKDYQNEEYSFVWDEELVAQI
QQTANRHQVTGPNLFQAVWGAVLSKYNYTDDVVFGTVVSGRPSEINGIETMAGLFINTIP
VRIKIDKDAAFSDVMAAVQKNAVEAERYDYVPLYDIQKRSALDGSLLNHLVAFENYPLDK
ELENGGMEERLGFSIKVEHAFEQTSFDFNLIVYPGKTWTVKIKYNGAAFAHDAIERTAHH
LTRMMKAAVGTPDAPVRELGLVSGEEERQIVEIFNDTKTALPEEEAVHRLFEAQANRTPA
SIAIKEAGREWTYREVNEAANRLARHLVKSGLEKGRTAAIMNDRSAETVIGMLAVLKAGG
AYVPIDPAFPEDRLRFMAADSSIRLVLTVQDYQEQAGTLQVPIVMLNESADETVSGTDLN
LPAGGNDLAYIMYTSGSTGKPKGVMIEHRNIIRLVKHSNYVPVHEEDRMAQTGAVSFDAG
TFEVFGALLNGAALHPVKKETLLDAGRFAQFLKEQRITTMWLTSPLFNQLAQKDAGMFNT
LRHLIIGGDALVPHIVSKVRKASPELSLWNGYGPTENTTFSTSFLIDQDYDGSIPIGKPI
GNSTAYIMDENRNLQPIGAPGELCVGGSGVARGYVNLPELTEKQFVRDPFRPDEMIYRTG
DLAKWLPDGTIEFLGRIDNQVKVRGFRIELGEIEAKISQAENVTESAAVIRKNKADENEI
CAYFTADQALSPEDLRKTLSESLPEYMIPAHFIQMNQFPLTANGKIDKKTLPEPQAEAVQ
KEYEAPKTEAEQKLADIWEGILGVKAGVTDNFFTIGGHSLKAMMMTAKIQEHFQKEVPIK
VLFEKPTIQELAHYLEHESEEEQQFEPIRQAPYQKHYPVSSAQRRMYILNQLGQASTSYN
VPAVLLLEGSVDKNRLEEAMQALINRHETLRTSFDMADGEVVQTIHKNVSFELETAEGRE
EDAEELTKAFIRPFALNRAPLVRSKLIRLEEDRHLLLIDMHHIITDGSSMGIFIGDLAKL
YQGTELELPKIHYKDFSVWQREKANLDQHEAYWLDTFKGDLPVLDLPLDFPRPAERSFEG
ERVIFGLDKQVTAQIKKLLADTDTTMYMFLLAAFQVLLSKYSGQEDIIVGSPAAGRQHPD
LQDVPGMFVNTVALRSHPAGKKTFKQFLDEVKTASLQAFEHQSYPLEELIEKLPLTRDTS
RSPLFSVLFNMQNMEIPALRLGDLEISSYSMHHHVAKFDLSLEAAERGEEVGLSFDYAKA
LFADETIRRWSAHFVNLIKACAENPDIQLADASLLSAPEREALLSDEKRTEADLPEGTFV
SLFERQAQKTPDLTAVAGGTSLTYRELDERSNRFARHLQACGTGSEDIVAIMMDRSADLI
TAILGVMKAGAAFLPIDPETPEERIRYSLEDSGTKLLVVNERNMTAAAVYKGKTVVMEDG
EWRNESADRLETESGADRLAYIIYTSGTTGKPKGVQLEHRNLINYVTWFSREAGLTEADK
SVLLSSYAFDLGYTAIFPILQAGGELHIVPKETYTAPDQLGEYIQKNGITYMKLTPSLFH
MIVNTARFTSERRFSSLRLVVLGGEKIITSDVRKFHDVYVHTDFINHYGPTETTIGAIAE
RINMERLDQYEQRPVIGRPIANTGALVLDGAMQLVPPGASGELYITGKGLARGYLHRPQL
TAEKFLSNPFSPDSLMYKTGDIVRRLPDGTIEFIGRADDQVKIRGYRIELKEVETVLLSV
NGIQEAVVLAVSEGGLPELCAYYKADSGLKGSELRKRLSETLPSHMLPAYFVQVDRIPLT
ANGKTDKNALPKPGVSQTAQIASALPETELEEKLCRIWKQTLGTDTLGIDDNFFDYGGHS
LKGMMLLANIQAELDKTVPLKALFEQPTVRLLAAYIEKSAVSEGYRMITPADSADAYPLS
SAQKRMYVLNQLDRETISYNMPSVLLMEGEVNISKLQEALNQMINRHESLRTSFIDQKGQ
PMQQIAEQADIDLHIFEAADEEKADLIIQAFIKPFDLSAAPLIRAALVRLNEKKHLLLLD
MHHIIADGVSRSMLVKELAHLYKGGSLPSPNLHYKDFAVWQNESGQAERMKDHERYWLSA
FSGELPELNLPTDFPRPPVQSFKGQSVRFRAGRETEKAVRELMESSGATLHMVLHAAFHV
FLSKITGQRDIIIGSVTAGRTSAEVQEMPGMFVNTLALRNETQKEQTFAGLLERVKQTNL
DALAYQDYPFEDLIGKLDLPRDMSRNPLFQVMVTTEDPDKETLELENLRITPYESNQGTA
KFDLTLGGFTDQEGLGLQFEYATDLFKKETIEKWSAGFLRILKQAAESPDRKLPEISLIS
DAEKQALLDAWKGKTLSVPQDKTVHRLFEETAARYANRPAAAYNGAKWTYGELNARANRI
ARILIDCGVTADERVGILTKPSLEMAAGVLGVLKAGAAFVPIDPDYPQERISYILQDSGA
KLLLTQEALDVPDGYTGETILLDGGRSILSLPLDENDEANPQTETTADHLAYMIYTSGTT
GQPKGVMVEHHALVNLCFWHHDAFAMTADDKSAKYAGFGFDASIWEMFPTWTIGAELHVI
DEAIRLDITRLNHYFEEHGVTITFLPTQLAEQFMELENTSLRMLLVGGDKLKRAVKQPYT
IVNNYGPTENTVVATSGVINPEEGSLSIGRAIANTRAYILGDGDQVQPEGIAGELCVAGR
GLARGYLNREEETAKRFTADPFVPGERMYRTGDLVKWNAQSGIEYIGRIDQQVKVRGYRI
ELSEIEVRLAQLADVHDAAVTAVEDKAGNTALCAYVAPQQDDIEALKAALKDTLPDYMVP
AFWVEMDELPVTANGKIDKKALPEPDIEAGSAAYKAPETEMETLLSDIWEEVLGLDQIGV
SDNFFTLGGDSIKGIQMASRLNQHGYKLEMKDLFQHPTIEELVSYVERTEGKQADQGPVE
GEAELTPIQRWFFEKNFTDKHHWNQSVMLHAKDGFDPDLVEKTLQALIEHHDALRMVYRE
EREGIIQTYLPVTECKASFEIVDLYGTDEDMLKSQIQRLADHLQGSLDLENGPLLKAEQY
RTEQGDHLLIAVHHLVVDGVSWRILLEDFASGYKQAQQQNSIVLPQKTHSFKDWAEALNT
FAQSEELKKQADYWAQADAEELRPLPKDHDPDKRLVKHTAAVKCELTEEETAQLLTDVHH
PYGTEINDILLSALGLTIGEWTENGKVGINLEGHGREEIIPNVNISRTVGWFTAQYPLIL
QISKEDGVSSVIKTVKETVRRVPAKGVGYGILRYLSSDETEKGAAPEISFNYLGQFDNEV
KTEWFEPSPYDMGRQVSEESEALYALSFSGMVTGGRFVISCSYNQEEYERSTVETQMQRF
KDNLLMIIRHCTAKEEKEFTPSDFSAQDLEMDEMGDIFDMLEENLT
>WP_007609305.1_surfactin_non-ribosomal_peptide_synthetase_SrfAB_Bacillus_velezensis
MSKKSIQKVYALTPMQEGMLYHALLDPHSSSYFTQLELRIHGSFQLELFEKSVNELIRTY
DILRTVFVHQQLQKPRQVVLAERKTKVHYEDISQLDEARQTEYIERYKRGVQQQGFHLAK
DILFKAAVFRLSEKELYLVWSNHHIVMDGWSMGVLMKSLFQNYEALRAGRPAGGSQGKPY
SDYIKWLGGRDYEEAEQYWSSRLADFEQPSLLPGRLAAEKKDYQNEEYSFVWDEELVAQI
QQTANRHQVTGPNLFQAVWGAVLSKYNYTDDVVFGTVVSGRPSEINGIETMAGLFINTIP
VRIKIDKDAAFSDVMAAVQKNAVEAERYDYVPLYDIQKRSALDGSLLNHLVAFENYPLDK
ELENGGMEERLGFSIKVEHAFEQTSFDFNLIVYPGKTWTVKIKYNGAAFAHDAIERTAHH
LTRMMKAAVGTPDAPVRELGLVSGEEERQIVEVFNDTKTALPEEEAVHRLFEAQANRTPA
SVAIKEAGREWTYREVNEAANRLARHLVKSGLEKGRTVAIMNDRSAETVVGMLAVLKAGG
AYVPIDPAFPEDRLRFMAEDSSIRLVLTVQDYQEQAGALQVPVVMLDESADETVSGTDLN
LPAGGNDLAYIMYTSGSTGKPKGVMIEHRNIIRLVKHSNYVPVHEEDRMAQTGAVSFDAG
TFEVFGALLNGASLHPVKKETLLDAGQFAQFLKEQRITTMWLTSPLFNQLAQKDAGMFNT
LRHLIIGGDALVPHIVSKVRKASPELSLWNGYGPTENTTFSTSFLIDQDYDGSIPIGKPI
GNSTAYIMDENRNLQPIGAPGELCVGGSGVARGYVNLPELTEKQFVRDPFRPDEMIYRTG
DLAKWLPDGTIEFLGRIDNQVKVRGFRIELGEIEAKISQAENVTESAAVIRKNKADENEI
CAYFTADQALSAEDLRKTLSESLPEYMIPAHFIQMNQFPLTANGKIDKKALPEPQAEAVQ
KEYEAPKTEAEQKLADIWEGILGVKAGVTDNFFTIGGHSLKAMMMTAKIQEHFQKEVPIK
VLFEKPTIQELAHYLEHESEEEQQFEPIRQAPYQKHYPVSSAQRRMYILNQLGQASTSYN
VPAVLLLEGSVDKKRLEEAMQALINRHETLRTSFDMADGEVVQTIHKNVSFELETAEGRE
EDAEELTKAFIRPFALNRAPLVRSKLIRLEEDRYLLLIDMHHIITDGSSMGIFIGDLAKL
YQGTELALPKIHYKDFSIWQREKANLDQHEAYWLDTFKGDLPVLDLPLDFPRPAERSFEG
ERVIFGLDKQVTAQIKKLLADTDTTMYMFLLAAFQVLLSKYSGQEDIIVGSPAAGRQHPD
LQEVPGMFVNTVALRSHPAGKKTFKQFLDEVKTASLQAFEHQSYPLEELIEKLPLTRDTS
RSPLFSVLFNMQNMEIPALRLGDLEISSYSMHHHVAKFDLSLEAAERGEEVGLSFDYAKA
LFADETIRRWSAHFVNLIKACAENPDIQLSDASLLSAPEWEALLSDEKRTEADLPEGTFV
SLFERQAQKTPDLTAVAGGTSLTYRELDERSNRFARHLQACGTGSEDIVAIMMDRSADLI
TAILGVMKAGAAFLPIDPETPEERIRYSLEDSGTKLLVVNERNMTAAAVYKGKTVVMEDG
EWQNESADRLETEPGADQLAYIIYTSGTTGKPKGVQLEHRNLINYVTWFSREAGLTEADK
SVLLSSYAFDLGYTAIFPILQAGGELHIVPKETYTAPDQLGEYIQKNGITYVKLTPSLFH
MIVNTARFAAERRFSPLRLVVLGGEKIITSDVRKFHDVYAHTDFINHYGPTETTIGAIAG
RINMERLDQYEQRPVIGRPIANTGALVLDGAMQLVPPGASGELYITGKGLARGYLHRPQL
TAEKFLSNPFSPDSLMYKTGDVVRRLPDGTIEFIGRADDQVKIRGYRIELKEVETVLLSI
NGIQEAVVLAVSEGGLPELCAYYKAGSELKGSELRKRLSETLPSHMLPAYFVQVDRIPLT
ANGKTDKNALPKPGVSQTAQTVSALPETELEEKLCRIWKQTLGTDTLGIDDNFFDYGGHS
LKGMMLLANIQAELDKTVPLKALFEQPTVRLLAAYIEKSAVSEGYRMITPADSANAYPLS
SAQKRMYVLNQLDRETISYNMPSVLLMEGEVNISRLQEALNHMINRHESLRTSFIDQNGR
PMQQIAEQADIDLHIFEAADEEKANLIIQAFIKPFDLSEAPLIRAALVRLNEKKHLLLLD
MHHIIADGVSRSMLVKELAHLYKGGSLPSPNLHYKDFAVWQNEPEQAERMKDHERYWLSA
FSGELPELNLPTDFPRPPVQSFKGQSVRLRAGRETEKAVRELMESSGATLHMVLHAAFHV
FLSKITGQRDIIIGSVTAGRTSAEVQEMPGMFVNTLALRNETRKEQTFAGLLERVKQTNL
DALEHQDYPFEDLIEKLDLPRDMSRNPLFQVMVTTEDPDKETLELENLRITPYESNQGTA
KFDLTLGGFTDQEGLGLQFEYATDLFKKETIEKWSAGFLRILKQAAESPDRKLPEISLIS
DAEKQALLDAWKGKTISVPRDKTVHRLFEETAARHANRPAAAYNGAKWTYGELNARANRI
ARILMDCGVTADERVGILTKPSLEMAAGVLGVLKAGAAFVPIDPEYPEERISYILQDSGA
KLLLTQEALDVPESYNGETILLDGRRSILSLPLDENDEANPQTETTADHLAYMIYTSGTT
GQPKGVMVEHHALVNLCFWHHDAFAMTADDKSAKYAGFGFDASIWEMFPTWTIGAELHVI
DEAIRLDITRLNHYFEENGVTITFLPTQLAEQFMELENTSLRMLLVGGDKLKRAVKQPYT
IVNNYGPTENTVVATSGVINPEEGSLSIGRAIANTRVYILGDGDQVQPEGIAGELCVAGR
GLARGYLNREEETAKRFTADPFVPGERMYRTGDLVKWNAQCGIEYIGRIDQQVKVRGYRI
ELSEIEVRLAQLADVHDAAVTAVEDKAGNTALCAYVAPQQDDIEALKSALKDTLPDYMVP
AFWVEMDELPVTANGKIDKKALPEPDIEAGSAAYKAPETEMETLLSDIWQEVLGLDQIGV
SDNFFTLGGDSIKGIQMASRLNQHGYKLEMKDLFQHPTIEELVSYVERTEGKQADQGPVE
GEAELTPIQRWFFERNFTDKHHWNQSVMLHAKDGFDPDLVEKTLQALIEHHDALRMVYRE
EREGIIQTYLPVTECKASFDIVDLYGTDEDMLKSQIQRLADHLQGSLDLENGPLLKAEQY
RTELGDHLLIAIHHLVVDGVSWRILLEDFASGYKQAQQQNSIVFPQKTHSFKDWAEALNT
FAQSEELKKQADYWAQADAEELQPLPKDHDPNKRLVKHTAAVKCELTEEETAQLLTDVHH
PYGTEINDILLSALGLTIGEWAESGKVGINLEGHGREEIIPNVNISRTVGWFTAQYPLIL
QISKEEGVSSVIKTVKETVRRVPDKGVGYGILRYLSSDKTEKGVTPEISFNYLGQFDNEV
KTEWFEPSPYDMGRQVSEESEALYALSFSGMVTGGRFVISCSYNQEEYERSTVETQMQRF
KDNLLMIIRHCTAKEEKEFTPSDFSAQDLEMDEMGDIFDMLEENLT
>QTU93292.1_surfactin_non-ribosomal_peptide_synthetase_SrfAB_Bacillus_velezensis
MSKKSIQKVYALTPMQEGMLYHALLDPHSSSYFTQLELRIHGSFQLELFEKSVNELIRTY
DILRTVFVHQQLQKPRQVVLAERKTKVHYEDISQLDEARQTEYIERYKRDVQQQGFHLAK
DILFKAAVFRLSEKELYLVWSNHHIVMDGWSMGVLMKSLFQNYEALRAGRPAGGSQGKPY
SDYIKWLGGRDYEEAEQYWSSRLADFEQPSLLPGRLASEKKDYQNEEYSFVWDEELVAQI
QQTANRHQVTGPNLFQAVWGAVLSKYNYTDDVVFGTVVSGRPSEINGIETMAGLFINTIP
VRIKIDKDAAFSDVMAAVQKNAVEAERYDYVPLYDIQKRSALDGSLLNHLVAFENYPLDK
ELENGGMEEKLGFSIKVEHAFEQTSFDFNLIVYPGKTWTVKIKYNGAAFAHDAIERTAHH
LTRMMKAAVGTPDAPVRELGLVSGEEERQIVEIFNDTKTALPEEEAVHRLFEAQANRTPA
SIAIKEEGREWTYREVNEAANRLARHLVKSGLEKGRTAAIMNDRSAETVIGMLAVLKAGG
AYVPIDPAFPEDRLRFMAADSSIRLVLTVQDYQEQAGTLQVPIVMLNESADETVSGTDLN
LPAGGNDLAYIMYTSGSTGKPKGVMIEHRNIIRLVKHSNYVPVHEEDRMAQTGAVSFDAG
TFEVFGALLNGAALHPVKKETLLDAGRFAQFLKEQRITTMWLTSPLFNQLAQKDAGMFNT
LRHLIIGGDALVPHIVSKVRKASPELSLWNGYGPTENTTFSTSFLIDQDYDGSIPIGKPI
GNSTAYIMDENRNLQPIGAPGELCVGGSGVARGYVNLLELTEKQFVRDPFRPDEMIYRTG
DLAKWLPDGTIEFLGRIDNQVKVRGFRIELGEIEAKISQAENVTESAAVIRKNKADENEI
CAYFTADQALSPEDLRKTLSESLPEYMIPAHFIQMNQFPLTANGKIDKKALPEPQAEAVQ
KEYEAPKTEAEQKLADIWEGILGVKAGVTDNFFTIGGHSLKAMMMTAKIQEHFQKEVPIK
VLFEKPTIQELAHYLEHESEEEQQFEPIRQAPYQKHYPVSSAQRRMYILNQLGQASTSYN
VPAVLLLEGSVDKNRLEEAMQALINRHETLRTSFDMADGEVVQTIHKNVSFELETAEGRE
EDAEELTKAFIRPFALNRAPLVRSKLIRLEEDRHLLLIDMHHIITDGSSMGIFIGDLAKL
YQGTELELPKIHYKDFSVWQREKANLDQHEAYWLDTFKGDLPVLDLPLDFPRPAERSFEG
ERVIFGLDKQVTAQIKKLLADTDTTMYMFLLAAFQVLLSKYSGQEDIIVGSPAAGRQHPD
LQDVPGMFVNTVALRSHPAGKKTFKQFLDEVKTASLQAFEHQSYPLEELIEKLPLTRDTS
RSPLFSVLFNMQNMEIPALRLGDLEISSYSMHHHVAKFDLSLEAAERGEEVGLSFDYAKA
LFADETIRRWSAHFVNLIKACAENPDIQLADASLLSAPEREALLSDEKRTEADLPEGTFV
SLFERQAQKTPDLTAVAGGTSLTYRELDERSNRFARHLQACGTGSEDIVAIMMDRSADLI
TAILGVMKAGAAFLPIDPETPEERIRYSLEDSGTKLLVVNERNMTAAAVYKGKTVVMEDG
EWQNESADRLETEPGADRLAYIIYTSGTTGKPKGVQLEHRNLINYVTWFSREAGLTEADK
SVLLSSYAFDLGYTAIFPILQAGGELHIVPKETYTAPDQLGEYIQKNGITYMKLTPSLFH
MIVNTARFTSERRFSSLRLVVLGGEKIITSDVRKFHDVYAHTDFINHYGPTETTIGAIAE
RINMERLDQYEQRPVIGRPIANTGALVLDGAMQLVPPGASGELYITGKGLARGYLHRPQL
TAEKFLSNPFSPDSLMYKTGDIVRRLPDGTIEFIGRADDQVKIRGYRIELKEVETVLLSV
NGIQEAVVLAVSEGGLPELCAYYKADSGLKGSELRKRLSETLPSHMIPAYFVQVDRIPLT
ANGKTDKNALPKPGVSQTAQIASALPETEFEEKLCRIWKQTLGTDTLGIDDNFFDYGGHS
LKGMMLLANIQAELDKTVPLKALFEQPTVRLLAAYIEKSAVSEEYRMITPADSADAYPLS
SAQKRMYVLNQLDRETISYNMPSVLLMEGEVNISRLQKALNQMINRHESLRTSFIDKKGQ
PMQQIAEQADIDLHIFEAADEEKADLIIQAFIKPFDLSAAPLIRAALVRLNEKKHLLLLD
MHHIIADGVSRSMLVKELAHLYKGGSLPSPNLHYKDFAVWQNEPGQAERMKDHERYWLSA
FSGELPELNLPTDFPRPPVQSFKGQSVRFRAGRETEKAVRELMESSGATLHMVLHAAFHV
FLSKITGQRDIIIGSVTAGRTSAEVQEMPGMFVNTLALRNETQKEQTFAGLLERVKQTNL
DALAHQDYPFEDLIGKLDLPRDMSRNPLFQVMVTTEDPDKETLELENLRITPYESNQGTA
KFDLTLGGFTDQEGLGLQFEYATDLFKKETIEKWSAGFLRILKQAAESPDRKLPEISLIS
DAEKQALLDAWKGKTLSVPQDKTVHRLFEETAARYANRPAAAYNGAKWTYGELNARANRI
ARILIDCGVTADERVGILTKPSLEMAAGVLGVLKAGAAFVPIDPDYPQERISYILQDSGA
KLLLTQEALDVPDGYTGETILLDGGRSILSLPLDENDEANPQTETTADHLAYMIYTSGTT
GQPKGVMVEHHALVNLCFWHHDAFAMTADDKSAKYAGFGFDASIWEMFPTWTIGAELHVI
DEAIRLDITRLNHYFEEHGVTITFLPTQLAEQFMELENTSLRMLLVGGDKLKRAVKQPYT
IVNNYGPTENTVVATSGVINPEEGSLSIGRAIANTRAYILGDGDQVQPEGIAGELCVAGR
GLARGYLNREEETAKRFTADPFVPGERMYRTGDLVKWNAQSGIEYIGRIDQQVKVRGYRI
ELSEIEVRLAQLADVHDAAVTAVEDKAGNTALCAYVAPQQDDIEALKAALKDTLPDYMVP
AFWVEMDELPVTANGKIDKKALPEPDIEAGSAAYKAPETEMETLLSDIWEEVLGLDQIGV
SDNFFTLGGDSIKGIQMASRLNQHGYKLEMKDLFQHPTIEELVSYVERTEGKQADQGPVE
GEAELTPIQRWFFEKNFTDKHHWNQSVMLHAKDGFDPDLVEKTLQALIEHHDALRMVYRE
EREGIIQTYLPVTECKASFEIVDLYGTDEDMLKSQIQRLADHLQGSLDLENGPLLKAEQY
RTEQGDHLLIAVHHLVVDGVSWRILLEDFASGYKQAQQQNSIVLPQKTHSFKDWAEALNT
FAQSEELKKQADYWAQADAEELRPLPKDHDPDKRLVKHTAAVKCELTEEETAQLLTDVHH
PYGTEINDILLSALGLTIGEWTENGKVGINLEGHGREEIIPNVNISRTVGWFTAQYPLIL
QISKEDGVSSVIKTVKETVRRVPDKGVGYGILRYLSSDETEKGAAPEISFNYLGQFDNEV
KTEWFEPSPYDMGRQVSEESEALYALSFSGMVTGGRFVISCSYNQEEYERSTVETQMQRF
KDNLLMIIRHCTAKEEKEFTPSDFSAQDLEMDEMGDIFDMLEENLT
>WP_012116772.1_surfactin_non-ribosomal_peptide_synthetase_SrfAB_Bacillus_velezensis
MSKKSIQKVYALTPMQEGMLYHALLDPHSSSYFTQLELRIHGSFQLELFEKSVNELIRTY
DILRTVFVHQQLQKPRQVVLAERKTKVHYEDISQLDEARQTEYIERYKRGVQQQGFHLAK
DILFKAAVFRLSEKELYLVWSNHHIVMDGWSMGVLMKSLFQNYEALRAGRPAGGSQGKPY
SDYIKWLGGRDYEEAEQYWSSRLADFEQPSLLPGRLASEKKDYQNEEYSFVWDEELVAQI
QQTANRHQVTGPNLFQAVWGAVLSKYNYTDDVVFGTVVSGRPSEINGIETMAGLFINTIP
VRIKIDKDAAFSDVMAAVQKNAVEAERYDYVPLYDIQKRSALDGSLLNHLVAFENYPLDK
ELENGGMEERLGFSIKVEHAFEQTSFDFNLIVYPGKTWTVKIKYNGAAFAHDAIERTAHH
LTRMMKAAVGTPDAPVRELGLVSGEEERQIVEVFNDTKTALPEEEAVHRLFEAQANRTPA
SIAIKEAGREWTYREVNEAANRLARHLVKSGLEKGRTAAIMNDRSAETVVGMLAVLKAGG
AYVPIDPAFPEDRLRFMAEDSSIRLVLTVQDYQEQAGALQVPVVMLDESADETVSGTDLN
LPAGGNDLAYIMYTSGSTGKPKGVMIEHRNIIRLVKHSNYVPVHEEDRMAQTGAVSFDAG
TFEVFGALLNGASLHPVKKETLLDAGQFAQFLKEQRITTMWLTSPLFNQLAQKDAGMFNT
LRHLIIGGDALVPHIVSKVRKASPELSLWNGYGPTENTTFSTSFLIDQDYDGSVPIGKPI
GNSTAYIMDENRNLQPIGAPGELCVGGSGVARGYVNLPELTEKQFVRDPFRPDEMIYRTG
DLAKWLPDGTIEFLGRIDNQVKVRGFRIELGEIEAKISQAENVTESAAVIRKNKADENEI
CAYFTADQALSPEDLRKTLSESLPEYMIPAHFIQMNQFPLTANGKIDKKALPEPQAEAVQ
KEYVAPKTEAEQKLADIWEGILGVKAGVTDNFFTIGGHSLKAMMMTAKIQEHFQKEVPIK
VLFEKPTIQELAHYLQHESEEEQQFEPIRQAPYQKHYPVSSAQRRMYILNQLGQASTSYN
VPAVLLLEGSVDKKRLEEAMQALINRHETLRTSFDMAEGEVVQTIHKNVSFELETAEGRE
EDAEELTKAFIRPFALNRAPLVRSKLIRLEEDRHLLLIDMHHIITDGSSMGIFIGDLAKL
YQGTELALPKIHYKDFSVWQREKANLDQHEAYWLDTFKGDLPVLDLPLDFPRPAERSFEG
ERVIFGLDKQVTAQIKKLLADTDTTMYMFLLAAFQVLLSKYSGQEDIIVGSPAAGRQHPD
LQDVPGMFVNTVALRSHPAGKKTFKQFLDEVKTASLQAFEHQSYPLEELIEKLPLTRDTS
RSPLFSVLFNMQNMEIPALRLGDLEISSYSMHHHVAKFDLSLEAAERGEEVGLSFDYAKA
LFADETIRRWSAHFVNLIKACAENPDIQLADASLLSAPEREALLSDEKRTEADLPEGTFV
SLFERQAQKTPDLTAVAGGISLTYRELDERSNRFARHLQACGTGSEDIVAIMMDRSADLI
TAILGVMKAGAAFLPIDPETPEERIRYSLEDSGTKLLVVNERNMTAAAVYKGNTVVMEDG
EWQNESADRLETEPGFDQLAYIIYTSGTTGKPKGVQLEHRNLINYVTWFSREAGLTEADK
SVLLSSYAFDLGYTAIFPILQAGGELHIVPKETYTAPDQLGEYIQKNGITYMKLTPSLFH
MIVNTARFAAERRFSPLRLVVLGGEKIITSDVRKFHDVYAHTDFINHYGPTETTIGAIAG
RINMERLDQYEQRPVIGRPIANTGALVLDGAMQLVPPGASGELYIAGKGLARGYLHRPQL
TAEKFLSNPFSPDSLMYKTGDVVRRLPDGTIEFIGRADDQVKIRGYRIELKEVETVLLSV
NGIQEAVVLAVSEGGLPELCAYYKADSELKGSELRKRLSETLPSHMLPAYFVQVDRIPLT
ANGKTDKNALPKPGVSQTAQTASALPETELEEKLCRIWKQTLGTDTLGIDDNFFDYGGHS
LKGMMLLANIQAELDKTVPLKALFEQPTVRLLAAYIEKSAVSEGYRMISPADSADAYPLS
SAQKRMYVLNQLDRETISYNMPSVLLMEGEVNISRLQEALNQMINRHESLRTSFIDQNGR
PMQQIAEQADIDLHIFEAADEEKADLIIQAFIKPFDLSAAPLIRAALVRLNEKKHLLLLD
MHHIIADGVSRSMLVKELAHLYKGGSLPSPNLHYKDFAVWQNEPEQAERMEDHERYWLSA
FSGELPELNLPTDFPRPPVQSFKGQSVRFRAVRETEKAVRELMESSGATLHMVLHAAFHV
FLSKITGQRDIIIGSVTAGRTSAEVQEMPGMFVNTLALRNETRKEQTFAGLLERVKQTNL
DALAHQDYPFEDLIGKLDLPRDMSRNPLFQVMVTTEDPDKETLELENLRITPYESNQGTA
KFDLTLGGFTDQEGLGLQFEYATDLFKKETIEKWSAGFLRILKQAAESPDRKLPEISLIS
DAEKQALLDAWKGKTISVPRDKTVHRLFEETAARYANRPAAAYNGAKWTYGELNARANRI
ARILMDCGVTADERVGILTKPSLEMAAGVLGVLKAGAAFVPIDPDYPEERISYILQDSGA
KLLLTQEALDVPESYNGETILLDGRRSILSLPLDENDEANPQTETTADHLAYMIYTSGTT
GQPKGVMVEHHALVNLCFWHHDAFAMTADDKSAKYAGFGFDASIWEMFPTWTIGAELHVI
DEAIRLDITRLNHYFEENGVTITFLPTQLAEQFMELENTSLRMLLVGGDKLKRAVKQPYT
IINNYGPTENTVVATSGVINPEEGSLSIGRAIANTRVYILGDGDQVQPEGIAGELCVAGR
GLARGYLNREEETAKRFTADPFVPGERMYRTGDLVKWNAQCGIEYIGRIDQQVKVRGYRI
ELSEIEVRLAQLADVHDAAVTAVEDKAGNTALCAYVAPQQDDIEALKAALKDTLPDYMVP
AFWVEMDELPVTANGKIDKKALPEPDIEAGSAAYKAPETEMETLLSDIWQEVLGLDQIGV
SDNFFTLGGDSIKGIQMASRLNQHGYKLEMKDLFQHPTIEELVSYVERTEGKQADQGPVE
GEAALTPIQRWFFERNFTDKHHWNQSVMLHAKDGFDPDLVEKTLQALIEHHDALRMVYRE
EREGIIQTYLPVTECKASFEIVDLYGTDEDMLKSQIQRLADHLQGSLDLENGPLLKAEQY
RTEQGDHLLIAIHHLVVDGVSWRILLEDFASGYKQAQQQNSIVLPQKTHSFKDWAEALNT
FAQSEDLKKQAAYWAQADAEELQPLPKDHDPNKRLVKHTAAVKCELTEEETAQLLTDVHH
PYGTEINDILLSALGLTIGEWTENGKVGINLEGHGREEIIPNVNISRTVGWFTAQYPLIL
QISKEDGVSSVIKTVKETVRRVPDKGVGYGILRYLSSDETEKGVTPEISFNYLGQFDNEV
KTEWFEPSPYDMGRQVSEESEALYALSFSGMVTGGRFVISCSYNQEEYERSTVETQMQRF
KDNLLMIIRHCTAKEEKEFTPSDFSAQDLEMDEMGDIFDMLEENLT
>UJL67929.1_surfactin_non-ribosomal_peptide_synthetase_SrfAB_Bacillus_velezensis
MSKKSIQKVYALTPMQEGMLYHALLDPHSSSYFTQLELRIHGSFQLELFEKSVNELIRTY
DILRTVFVHQQLQKPRQVVLAERKTKVHYEDISQLDEARQTEYIERYKRGVQQQGFHLAK
DILFKAAVFRLSEKELYLVWSNHHIVMDGWSMGVLMKSLFQNYEALRAGRPAGGSQGKPY
SDYIKWLGGRDYEEAEQYWSSRLADFEQPSLLPGRLAAEKKDYQNEEYSFVWDEELVAQI
QQTANRHQVTGPNLFQAVWGAVLSKYNYTDDVVFGTVVSGRPSEINGIETMAGLFINTIP
VRIKIDKDAAFSDVMAAVQKNAVEAERYDYVPLYDIQKRSALDGSLLNHLVAFENYPLDK
ELENGGMEERLGFSIKVEHAFEQTSFDFNLIVYPGKTWTVKIKYNGAAFAHDAIERTAHH
LTRMMKAAVGTPDAPVRELGLVSGEEERQIVEVFNDTKTALPEEEAVHRLFEAQANRTPA
SIAIKEAGREWTYREVNEAANRLARHLVKSGLEKGRTAAIMNDRSAETVVGMLAVLKAGG
AYVPIDPAFPEDRLRFMAEDSSIRLVLTVQDYQEQAGALQVPVVMLDESADETVSGTDLN
LPAGGNDLAYIMYTSGSTGKPKGVMIEHRNIIRLVKHSNYVPVHEEDRMAQTGAVSFDAG
TFEVFGALLNGASLHPVKKETLLDAGQFAQFLKEQRITTMWLTSPLFNQLAQKDAGMFNT
LRHLIIGGDALVPHIVSKVRKASPELSLWNGYGPTENTTFSTSFLIDQDYDGSVPIGKPI
GNSTAYIMDENRNLQPIGAPGELCVGGSGVARGYVNLPELTEKQFVRDPFRPDEMIYRTG
DLAKWLPDGTIEFLGRIDNQVKVRGFRIELGEIEAKISQAENVTESAAVIRKNKADENEI
CAYFTADQALSPEDLRKTLSESLPEYMIPAHFIQMNQFPLTANGKIDKKALPEPQAEAVQ
QEYEAPKTEAEQKLADIWEGILGVKAGVTDNFFTIGGHSLKAMMMTAKIQEHFQKEVPIK
VLFEKPTIQELAHYLEHESEEEQQFEPIRQAPYQNHYPVSSAQRRMYILNQLGQASTSYN
VPAVLLLEGSVDKKRLEEAMQALINRHETLRTSFDMADGEVVQTIHKYVSFELETAEGRE
EDAEELTKAFIRPFALNRAPLVRSKLIRLEEDRHLLLIDMHHIITDGSSMGIFIGDLAKL
YQGTELALPKIHYKDFSVWQREKANLDQHEAYWLDTFKGDLPVLDLPLDFPRPAERSFEG
ERVIFGLDKQVTAQIKKLLSDTDTTMYMFLLAAFQVLLSKYSGQEDIIVGSPAAGRQHPD
LQDVPGMFVNTVALRSHPAGKKTFKQFLDEVKTASLQAFEHQSYPLEELIEKLPLTRDTS
RSPLFSVLFNMQNMEIPALRLGDLEISSYSMHHHVAKFDLSLEAAERGEEVGLSFDYAKA
LFADETIRRWSAHFVNLIKACAENPDIQLADASLLSAPEREALLSDEKRTEADLPEGTFV
SLFERQAQKTPDLTAVAGGTSLTYRELDERSNRFARHLQACGTGSEDIVAIMMDRSADLI
TAILGVMKAGAAFLPIDPETPEERIRYSLEDSGTKLLVVNERNMTAAAVYKGKTVVMEDG
EWQNESADRLETEPGADQLAYIIYTSGTTGKPKGVQLEHRNLINYVTWFSREAGLTEADK
SVLLSSYAFDLGYTAIFPILQAGGELHIVPKETYTAPDQLGEYIQKNGITYMKLTPSLFH
MIVNTARFTSERRFSPLRLVVLGGEKIITSDVRKFHDVYAHTDFINHYGPTETTIGAIAG
RINMERLDQYEQRPVIGRPIANTGALVLDGAMQLVPPGASGELYITGKGLARGYLHRPQL
TAEKFLSNPFSPDSLMYKTGDVVRRLPDGTIEFIGRADDQVKIRGYRIELKEVETVLLSV
NGIQEAVVLAVSEGGLPELCAYYKADSELKGSELRKRLSETLPSHMLPAYFMQVDRIPLT
ANGKTDKNALPKPGVSQTAQTASALPETELEEKLCRIWKQTLGTDTLGIDDNFFDYGGHS
LKGMMLLANIQAELDKTVPLKALFEQPTVRLLAAYIEKSAVSEGYRMISPADSADAYPLS
SAQKRMYVLNQLDRETISYNMPSVLLMEGEVNISRLQEALNQMINRHESLRTSFIDQNGR
PMQQIAEQADIDLHIFETADEEKADLIIQAFIKPFDLSAAPLIRAALVRLNEKKHLLLLD
MHHIIADGVSRSMLVKELAHLYKGGSLPSPNLHYKDFAVWQNEPEQAERMKDHERYWLSA
FSDELPELNLPTDFPRPPVQSFKGQSVRFRAGRETEKAVRELMESSGATLHMVLHAAFHV
FLSKITGQRDIIIGSVTAGRTSAEVQEMPGMFVNTLALRNETRKEQTFAGLLERVKQTNL
DALAHQDYPFEDLIGKLDLPRDMSRNPLFQVMVTTEDPDKETLELENLRITPYESNQGTA
KFDLTLGGFTDQEGLGLQFEYATDLFKKETIEKWSAGFLRILKQAAESPDRKLPEISLIS
DAEKQALLNAWKGKTISVPRDKTVHRLFEETAARYANRPAAAYNGAKWTYGELNARANRI
ARILMDCGVTADERVGILTKPSLEMAAGVLGVLKSGAAFVPIDPDYPEERISYILQDSGA
KLLLTQEALGVPESYNGETILLDGSRSILSLPLDENDEANPQTETTADHLAYMIYTSGTT
GQPKGVMVEHHALVNLCFWHHDAFAMTADDKSAKYAGFGFDASIWEMFPTWTIGAELHVI
DEAIRLDITRLNHYFEENGVTITFLPTQLAEQFMELENTSLRMLLVGGDKLKRAVKQPYT
IVNNYGPTENTVVATSGVINPEEGSLSIGRAIANTRVYILGDGDQVQPEGIAGELCVAGR
GLARGYLNREEETAKRFTADPFVSGERMYRTGDLVKWNAKCGIEYIGRIDQQVKVRGYRI
ELSEIEVRLAQLADVHDAAVTAVEDKAGNTALCAYVAPQQDDIEALKSALKDTLPDYMVP
AFWVEMDELPVTANGKIDKKALPEPDIEAGSAAYKAPETEMETLLSDIWQEVLGLDQIGV
SDNFFTLGGDSIKGIQMASRLNQHGYKLEMKDLFQHPTIEELVSYVERTEGKQADQGPVE
GEAALTPIQRWFFERNFTDKHHWNQSVMLHAKDGFDPDLVEKTLQALIEHHDALRMVYRE
EREGIIQTYLPVTECKASFEIVDLYGTDEDMLKSQIQRLADHLQGSLDLENGPLLKAEQY
RTEQGDHLLIAVHHLVVDGVSWRILLEDFASGYKQAQQQNSIVLPQKTHSFKDWAEALNT
FAQSEELKKQTDYWAQADAEELRPLPKDHDPNKRLVKHTAAVKCELTEEETAQLLTDVHH
PYGTEINDILLSALGLTIGEWTENGKVGINLEGHGREEIIPNVNISRTVGWFTAQYPLIL
QISKEDGVSSVIKTVKETVRRVPDKGVGYGILRYLSSDEAEKGVTPEISFNYLGQFDNEV
KTEWFEPSPYDMGRQVSEESEALYALSFSGMVTGGRFVISCSYNQEEYERSTVETQMQRF
KDNLLMIIRHCTAKEEKEFTPSDFSAQDLEMDEMGDIFDMLEENLT
>UJE05719.1_surfactin_non-ribosomal_peptide_synthetase_SrfAB_Bacillus_subtilis
MSKKSIQKVYALTPMQEGMLYHAMLDPHSSSYFTQLELGIHGAFDLEIFEKSVNELIRSY
DILRTVFVHQQLQKPRQVVLAERKTKVHYEDISHADENRQKEHIERYKQDVQRQGFNLAK
DILFKVAVFRLDADQLYLVWSNHHIMMDGWSMGVLMKSLFQNYEALRAGRTPANGQGKPY
SDYIKWLGKQDNEEAESYWSERLAGFEQPSVLPGRLPVKKDEYVNKEYSFTWDETLVARI
QKTANLHQVTGPNLFQAVWGIVLSKYNFTDDVVFGTVVSGRPSEINGIETMAGLFINTIP
VRVKVERDAAFADIFTAVQQHAVEAERYDYVPLYEIQKRSALDGNLLNHLVAFENYPLDQ
ELENGSMEDRLGFSIKVESAFEQTSFDFNLIVYPGKTWTVKIKYNGAAFDSAFIERTAEH
LTRMMEAAVDQPAAFVREYGLVGDEEQRQIVEVFNSTKAELPEGMAIHQVFEEQAKRTPA
STAVVYEGTELTYRELNAAANRLARKLVEQGLQKGETAAIMNDRSVETVVGMLAVLKAGA
AYVPLDPALPEDRLRFMAEDSFVRMVLTSISYTEQAHQLQVPVLTLDIGFEESEAADNLN
LPSAPSDLAYIMYTSGSTGKPKGVMIEHKSILRLVKNAGYVPVTEEDRMAQTGAVSFDAG
TFEVFGALLNGAALYPVKKETLLDAKQFAAFLREQRISTMWLTSPLFNQLAAKDAGMFGT
LRHLIIGGDALVPHIVSKVKQASPSLSLWNGYGPTENTTFSTSFLIDREYGGSIPIGKPI
GNSTAYIMDEQQCLQPIGAPGELCVGGIGVARGYVNLPELTEKQFLEDPFRPGERIYRTG
DLARWLPDGNIEFLGRIDNQVKVRGFRIELGEIETKLNMAEHVTEAAVIIRKNKADENEI
CAYFTADREVAVSELRKTLSQSLPDYMVPAHLIQMDSLPLTPNGKINKKELPAPQSEAVQ
PEYAAPETESEKKLAEIWEGILGVKAGVTDNFFMIGGHSLKAMMMTAKIQEHFHKEVPIK
VLFEKPTIQELALYLEENESKEEQTFEPIRQASYQQHYPVSPAQRRMYILNQLGQANTSY
NVPAVLLLEGEVDKDRLENAIQQLINRHEILRTSFDMIDGEVVQTVHKNISFQLEAAKGR
EEDAEEIIKAFVQPFELNRAPLVRSKLVQLEEKRHLLLIDMHHIITDGSSTGILIGDLAK
IYQGADLELPQIHYKDYAVWHKEQTNYQKDEEYWLDVFKGELPILDLPADFERPAERSFA
GERVMFGLDKQITAQIKSLMAETDTTMYMFLLAAFNVLLSKYASQDDIIVGSPTAGRTHP
DLQGVPGMFVNTVALRTAPAGDKTFAQFLEEVKTASLQAFEHQSYPLEELIEKLPLTRDT
SRSPLFSVMFNMQNMEIPSLRLGDLKISSYSMLHHVAKFDLSLEAVEREEDIGLSFDYAT
ALFKDETIRRWSRHFVNIIKAAAVNPNVRLSDVDLLSSAETAALLEERHMTQITEATFAA
LFEKQAQQTPDHPAVKAGGNLLTYRELDEQANQLAHHLRAQGAGDEDIVAIVMDRSAEVM
VSILGVMKAGAAFLPIDPDTPEERIRYSLEDSGAKFAVVNERNMTAIGQYEGTIVSLDDG
KWRNESKERPSSISGSRNLAYVIYTSGTTGKPKGVQIEHRNLTNYVSWFSEEASLTENDK
TVLLSSYAFDLGYTSMFPVLLGGGELHIVQKETYTAPDEIAHYIKEHGITYIKLTPSLFH
TIVNTASFAKDANFESLRLIVLGGEKIIPTDVLAFRKMYGHTEFINHYGPTEATIGAIAG
RIDLSEPDAFAKRPTIGRPIANAGALVLNEALKLVPPGASGQLYITGQGLARGYLNRPQL
TAERFVENPYSPGSLMYKTGDVVRRLSDGTLAFIGRADDQVKIRGYRIEPKEIETVMLSL
SVIQEAVVLAVSEGGLQELCAYYTSDQAIEKAELRNQLSLTLPSHMIPAFFVQVDAIPLT
ANGKTDRNALPKPNAAQSGGKALAAPETALEESLCRIWQKTLGIEAIGIDDNFFDLGGHS
LKGMMLIANIQAELEKSVPLKALFEQPTVRQLAAYMEASAVSGGHQVLKPADKQDMYPLS
SAQKRMYVLNQLDRQTISYNMPSVLLMEGELDISRLRDSLNQLVNRHESLRTSFMEANGE
PVQRIIEEAEVDLHVFEAKEDEADQKIKEFIRPFDLNDAPLIRAALLRIEAKKHLLLLDM
HHIIADGVSRGIFVKELALLYKGEQLPQPALHYKDFAVWQNEAEQKERMKEHEAYWMSVL
SGELPELDLPLDYARPPVQSFKGDTIRFRTGSETAKAVEKLLAETGTTLHMMLHAVFHVF
LSKISGQRDIVIGSVTAGRTNADVQDMPGMFVNTLALRMEAKEQQTFAELLEQAKQTNLS
ALEHQEYPFEDLVNQLDLPRDMSRNPLFNVMVTTENPDKEQLTLQNLSISPYEAHQGTSK
FDLTLGGFTDENGIGLQLEYATDLFAKETAEKWSEYVLRLLKAVADNPNQPLSSLSLVTE
TEKQALLEAWKGKALPVPRDKTVHQLFEETVQRHKDRPAVTYNGQSWTYGELNAKANRLA
RILMDCGISPDDRVGILTKPSLEMSAAVLGVLKAGAAFVPIDPDYPDQRIEYILQDSGAK
LLLKQEGISVPDSYTGDVILLDGSRTILSLPLDENDEGNPETAVTAENLAYMIYTSGTTG
QPKGVMVEHHALVNLCFWHHDAFSMTAEDRSAKYAGFGFDASIWEMFPTWTIGAELHVID
EAIRLDIIRLNDYFETNGVTITFLPTQLAEQFMEVENTSLRVLLTGGDKLKRAVKKPYTL
VNNYGPTENTVVATSAEIHPEEGSLSIGRAIANTRVYILGEGNQVQPEGVAGELCVAGRG
LARGYLNREDETAKRFVADPFVPGARMYRTGDLVKWTGDGIEYIGRIDQQVKVRGYRIEL
SEIEVQLAQLSEVQDAAVTAVKDKGGNTAIAAYVTPESADIEALKSALKETLPDYMIPAF
WVTLNELPVTANGKVDRKALPEPDIEAGSGEYKAPTTDMEELLAGIWQDVLGMSEVGVTD
NFFSLGGDSIKGIQMASRLNQHGWKLEMKDLFQHPTIEELTQYVERAEGKQADQGPVEGE
VILTPIQRWFFEKNFTNKHHWNQSVMLHAKKGFDPERVEKTLQALIEHHDALRMVYREEN
GDIVQAYKPIGESKVSFEIVDLYGSDEEMLRSQIKILANKLQSSLDLRTGPLLKAEQYRT
EAGDHLLIAVHHLVVDGVSWRILLEDFASGYMQAEKEESLVFPQKTNSFKDWAEELAAFS
QSAHLLQQAEYWSQIAAEQVSPLPKDCETEQRIVKDTSSVLCELTEEDTKHLLTDVHQPY
GTEINDILLSALGLTMKEWTKGAKIGINLEGHGREGIIPNVNISRTVGWFTAQYPVVLDI
SDADASAVIKTVKENLRRIPDKGVGYGILRYFTETAETKGFTPEISFNYLGQFDSEVKTD
FFEPSAFDMGRQVSGESEALYALSFSGMIRNGRFVLSCSYNEKEFERATVEEQMERFKEN
LLMLIRHCTEKEDKEFTPSDFSAEDLEMDEMGDIFDMLEENLK
>UJC56566.1_surfactin_non-ribosomal_peptide_synthetase_SrfAB_Bacillus_subtilis
MSKKSIQKVYALTPMQEGMLYHAMLDPHSSSYFTQLELGIHGAFDLEIFEKSVNELIRSY
DILRTVFVHQQLQKPRQVVLAERKTKVHYEDISHADENRQKEHIERYKQDVQRQGFNLAK
DILFKVAVFRLAADQLYLVWSNHHIMMDGWSMGVLMKSLFQNYEALRAGRTPANGQGKPY
SDYIKWLGKQDNEEAESYWSERLAGFEQPSVLPGRLPVKKDEYVNKEYSFTWDETLVARI
QQTANLHQVTGPNLFQAVWGIVLSKYNFTDDVIFGTVVSGRPSEINGIETMAGLFINTIP
VRVKVERDAAFADIFTAVQQHAVEAERYDYVPLYEIQKRSALDGNLLNHLVAFENYPLDQ
ELENGSMEDRLGFSIKVESAFEQTSFDFNLIVYPGKTWTVKIKYNGAAFDSAFIERTAEH
LTRMMEAAVAQPAAFVREYGLVGNEEQRQIVEVFNSTKAELPEGMAVHQVFEEQAKRTPA
STAVVYEGTELTYRELNATANRLARKLVEQGLQKGETAAIMNDRSVETVVGMLAVLKAGA
AYVPLDPALPGDRLRFMAEDSSVRMVLIGNSYTGQAHQLQVPVLTLDIGFEESEAADNLN
LPSAPSDLAYIMYTSGSTGKPKGVMIEHKSILRLVKNAGYVPVTEEDRMAQTGAVSFDAG
TFEVFGALLNGAALYPVKKETLLDAKQFAAFLREQRISTMWLTSPLFNQLAAKDAGMFGT
LRHLIIGGDALVPHIVSKVKQASPSLSLWNGYGPTENTTFSTSFLIDREYGGSIPIGKPI
GNSTAYILDEQQCLQPIGAPGELCVGGIGVARGYVNLPELTEKQFLEDPFRPGERIYRTG
DLARWLPDGNIEFLGRIDNQVKVRGFRIELGEIETKLNMAEHVTEAAVIIRKNKADENEI
CAYFTADREVAVSELRKTLSQSLPDYMVPAHLIQMDSLPLTPNGKINKKELPAPQSEAVQ
PEYAAPETESEKKLAEIWEGILGVRAGVTDNFFMIGGHSLKAMMMTAKIQEHFHKEVPIK
VLFEKPTIQELALYLEENESKEEQTFEPIRQASYQLHYPVSPAQRRMYILNQLGQANTSY
NVPAVLLLEGEVDKDRLENAIQQLINRHEILRTSFDMIDGEVVQTVHKNISFQLEAAKGR
EEDAEEIIKSFVQPFELNRAPLVRSKLVQLEEKRHLLLIDMHHIITDGSSTGILIGDLAK
IYQGADLELPQIHYKDYAVWHKEQTDYQKDEEYWLDVFKGELPILDLPADFERPAERSFA
GERVMFGLDKQITAQIKSLMAETDTTMYMFLLAAFNVLLSKYASQDDIIVGSPTAGRTHP
DLQGVPGMFVNTVALRTAPAGDKTFAQFLEEVKTASLQAFEHQSYPLEELIEKLPLTRDT
SRSPLFSVMFNMQNMEIPSLRLGDLKISSYSMLHHVAKFDLSLEAVEREEDIGLSFDYAT
ALFKDETIRRWSRHFVNIIKAAAANPNVRLSDVDLLSSAETAALLEERHMTQITEATFAA
LFEKQAQQTPDHPAVKAGGNLLTYRELDEQANQLAHHLRAQGAGNEDIVAIVMDRSAEVM
VSILGVMKAGAAFLPIDPDTPEERIRYSLEDSGAKFAVVNERNMTAIGQYEGTIVSLDDG
KWRNESKERPSSISGSRNLAYVIYTSGTTGKPKGVQIEHRNLTNYVSWFSEEASLTENDK
TVLLSSYAFDLGYTSMFPVLLGGGELHIVQKETYTAPDEIAHYIKEHGITYIKLTPSLFH
TMVNTASFAKDANFESLRLIVLGGEKIIPTDVLAFRKMYGHTEFINHYGPTEATIGAIAG
RVDLSEPDAFAKRPTIGRPIANAGALVLNEALKLVPPGASGQLYITGQGLARGYLNRPQL
TAERFVENPYSPGSLMYKTGDVVRRLSDGTLAFIGRADDQVKIRGYRIEPKEIETVMLSL
SGIQEAVVLAVSEGGLQELCAYYTSDQDIEKAELRYQLSQTLPSHMIPAFFVQVDAIPLT
ANGKTDRNALPKPNAAQSGGKALAAPETALEESLCRIWQKTLGIEAIGIDDNFFDLGGHS
LKGMMLIANIQAELEKSVPLKALFEQPTVRQLAAYMEASAVSGGHQVLKPADKQAMYPLS
SAQKRMYVLNQLDRQTISYNMPSVLLMEGELDISRLRYSLNQLVNRHESLRTSFMEANGE
PVQRIIEKAEVDLHVFEAKEDEADQKIKEFIRPFDLNDAPLIRAALLRIEAKKHLLLLDM
HHIIADGVSRGIFVKELALLYKGEQLPEPALHYKDFAVWQNEAEQKERMKEHEAYWMSVL
SGELPELDLPLDYARPPVQSFKGDTIRFRTGSETAKAVEKLLAETGTTLHMVLHAVFHVF
LSKISGQRDIVIGSVTAGRTNADVQDMPGMFVNTLALRMEAKEQQTFAELLEQAKQTNLS
ALEHQEYPFEDLVNQLDLPRDMSRNPLFNVMVTTENPDKEQLTLQNLSISPYEAHQGTSK
FDLTLGGFTDENGIGLQLEYATDLFAKETVEKWSEYVLRLLKAVADNPNQPLSSLSLVTE
TEKQALLEAWKGKALPVPTDKTVHQLFEETVQRHKDRPAVTYNGQSWTYGELNAKANRLA
RILMDCGISPDDRVGILTKPSLEMSAAVLGVLKAGAAFVPIDPDYPDQRIEYILQDSGAK
LLLKQEGISVPDSYTGDVILLDGSRTILSLPLDENDEGNPETAVTAENLAYMIYTSGTTG
QPKGVMVEHHALVNLCFWHHDAFSMTAEDRSAKYAGFGFDASIWEMFPTWTIGAELHVID
EAIRLDIVRLNDYFETNGVTITFLPTQLAEQFMELENTSLRVLLTGGDKLKRAVKKPYTL
VNNYGPTENTVVATSAEIHPEEGSLSIGRAIANTRVYILGEGNQVQPEGVAGELCVAGRG
LARGYLNREDETAKRFVADPFVPGERMYRTGDLVKWTGGGIEYIGRIDQQVKVRGYRIEL
SEIEVQLAQLSEVQDAAVTAVKDKGGNTAIAAYVTPETADIEALKSALKETLPDYMIPAF
WVTLNELPVTANGKVDRKALPEPDIEAGSGEYKAPTTDMEELLAGIWQDVLGMPEVGVTD
NFFSLGGDSIKGIQMASRLNQHGWKLEMKDLFQHPTIEELTQYVERAEGKQADQGPVEGE
VILTPIQRWFFEKNFTNKHHWNQSVMLHAAKGFDPERVEKTLQALIEHHDALRMVYREEN
GDIVQAYKPIGESKVSFEIVDLYGSDEEMLRSQIKILANKLQSSLDLRTGPLLKAEQYRT
EAGDHLLIAVHHLVVDGVSWRILLEDFASGYMQAEKEESLVFPQKTNSFKDWAEELAAFS
QSAHLLQQAEYWSQIAAEQVSPLPKDCETEQRIVKDTSSVLCELTEEDTKHLLTDVHQPY
GTEINDILLSALGLTMKEWTKGAKIGINLEGHGREDIIPNVNISRTVGWFTAQYPVVLDI
SDADASAVIKTVKENLRRIPDKGVGYGILRYFTETAETKGFTPEISFNYLGQFDSEVKTD
FFEPSAFDMGRQVSGESEALYALSFSGMIRNGRFVLSCSYNEKEFERATIEERMERFKEN
LLMLIRHCTEKEDKEFTPSDFSAEDLEMDEMGDIFDMLEENLK
>UJC52445.1_surfactin_non-ribosomal_peptide_synthetase_SrfAB_Bacillus_subtilis
MSKKSIQKVYALTPMQEGMLYHAMLDPHSSSYFTQLELGIHGAFDLEIFEKSVNELIRSY
DILRTVFVHQQLQKPRQVVLAERKTKVHYEDISHADENRQKEHIERYKQDVQRQGFNLAK
DILFKVAVFRLAADQLYLVWSNHHIMMDGWSMGVLMKSLFQNYEALRAGRTPANGQGKPY
SDYIKWLGKQDNEEAESYWSERLAGFEQPSVLPGRLPVKKDEYVNKEYSFTWDETLVARI
QQTANLHQVTGPNLFQAVWGIVLSKYNFTDDVIFGTVVSGRPSEINGIETMAGLFINTIP
VRVKVERDAAFADIFTAVQQHAVEAERYDYVPLYEIQKRSALDGNLLNHLVAFENYPLDQ
ELENGSMEDRLGFSIKVESAFEQTSFDFNLIVYPGKTWTVKIKYNGAAFDSAFIERTAEH
LTRMMEAAVAQPAAFVREYGLVGNEEQRQIVEVFNSTKAELPEGMAVHQVFEEQAKRTPA
STAVVYEGTELTYRELNATANRLARKLVEQGLQKGETAAIMNDRSVETVVGMLAVLKAGA
AYVPLDPALPGDRLRFMAEDSSVRMVLIGNSYTGQAHQLQVPVLTLDIGFEESEAADNLN
LPSAPSDLAYIMYTSGSTGKPKGVMIEHKSILRLVKNAGYVPVTEEDRMAQTGAVSFDAG
TFEVFGALLNGAALYPVKKETLLDAKQFAAFLREQRISTMWLTSPLFNQLAAKDAGMFGT
LRHLIIGGDALVPHIVSKVKQASPSLSLWNGYGPTENTTFSTSFLIDREYGGSIPIGKPI
GNSTAYILDEQQCLQPIGAPGELCVGGIGVARGYVNLPELTEKQFLEDPFRPGERIYRTG
DLARWLPDGNIEFLGRIDNQVKVRGFRIELGEIETKLNMAEHVTEAAVIIRKNKADENEI
CAYFTADREVAVSELRKTLSQSLPDYMVPAHLIQMDSLPLTPNGKINKKELPAPQSEAVQ
PEYAAPETESEKKLAEIWEGILGVRAGVTDNFFMIGGHSLKAMMMTAKIQEHFHKEVPIK
VLFEKPTIQELALYLEENESKEEQTFEPIRQASYQLHYPVSPAQRRMYILNQLGQANTSY
NVPAVLLLEGEVDKDRLENAIQQLINRHEILRTSFDMIDGEVVQTVHKNISFQLEAAKGR
EEDAEEIIKSFVQPFELNRAPLVRSKLVQLEEKRHLLLIDMHHIITDGSSTGILIGDLAK
IYQGADLELPQIHYKDYAVWHKEQTDYQKDEEYWLDVFKGELPILDLPADFERPAERSFA
GERVMFGLDKQITAQIKSLMAETDTTMYMFLLAAFNVLLSKYASQDDIIVGSPTAGRTHP
DLQGVPGMFVNTVALRTAPAGDKTFAQFLEEVKTASLQAFEHQSYPLEELIEKLPLTRDT
SRSPLFSVMFNMQNMEIPSLRLGDLKISSYSMLHHVAKFDLSLEAVEREEDIGLSFDYAT
ALFKDETIRRWSRHFVNIIKAAAANPNVRLSDVDLLSSAETAALLEERHMTQITEATFAA
LFEKQAQQTPDHPAVKAGGNLLTYRELDEQANQLAHHLRAQGAGNEDIVAIVMDRSAEVM
VSILGVMKAGAAFLPIDPDTPEERIRYSLEDSGAKFAVVNERNMTAIGQYEGTIVSLDDG
KWRNESKERPSSISGSRNLAYVIYTSGTTGKPKGVQIEHRNLTNYVSWFSEEASLTENDK
TVLLSSYAFDLGYTSMFPVLLGGGELHIVQKETYTAPDEIAHYIKEHGITYIKLTPSLFH
TMVNTASFAKDANFESLRLIVLGGEKIIPTDVLAFRKMYGHTEFINHYGPTEATIGAIAG
RVDLSEPDAFAKRPTIGRPIANAGALVLNEALKLVPPGASGQLYITGQGLARGYLNRPQL
TAERFVENPYSPGSLMYKTGDVVRRLSDGTLAFIGRADDQVKIRGYRIEPKEIETVMLSL
SGIQEAVVLAVSEGGLQELCAYYTSDQDIEKAELRYQLSQTLPSHMIPAFFVQVDAIPLT
ANGKTDRNALPKPNAAQSGGKALAAPETALEESLCRIWQKTLGIEAIGIDDNFFDLGGHS
LKGMMLIANIQAELEKSVPLKALFEQPTVRQLAAYMEASAVSGGHQVLKPADKQAMYPLS
SAQKRMYVLNQLDRQTISYNMPSVLLMEGELDISRLRYSLNQLVNRHESLRTSFMEANGE
PVQRIIEKAEVDLHVFEAKEDEADQKIKEFIRPFDLNDAPLIRAALLRIEAKKHLLLLDM
HHIIADGVSRGIFVKELALLYKGEQLPEPALHYKDFAVWQNEAEQKERMKEHEAYWMSVL
SGELPELDLPLDYARPPVQSFKGDTIRFRTGSETAKAVEKLLAETGTTLHMVLHAVFHVF
LSKISGQRDIVIGSVTAGRTNADVQDMPGMFVNTLALRMEAKEQQTFAELLEQAKQTNLS
ALEHQEYPFEDLVNQLDLPRDMSRNPLFNVMVTTENPDKEQLTLQNLSISPYEAHQGTSK
FDLTLGGFTDENGIGLQLEYATDLFAKETVEKWSEYVLRLLKAVADNPNQPLSSLSLVTE
TEKQALLEAWKGKALPVPTDKTVHQLFEETVQRHKDRPAVTYNGQSWTYGELNAKANRLA
RILMDCGISPDDRVGILTKPSLEMSAAVLGVLKAGAAFVPIDPDYPDQRIEYILQDSGAK
LLLKQEGISVPDSYTGDVILLDGSRTILSLPLDENDEGNPETAVTAENLAYMIYTSGTTG
QPKGVMVEHHALVNLCFWHHDAFSMTAEDRSAKYAGFGFDASIWEMFPTWTIGAELHVID
EAIRLDIVRLNDYFETNGVTITFLPTQLAEQFMELENTSLRVLLTGGDKLKRAVKKPYTL
VNNYGPTENTVVATSAEIHPEEGSLSIGRAIANTRVYILGEGNQVQPEGVAGELCVAGRG
LARGYLNREDETAKRFVADPFVPGERMYRTGDLVKWTGGGIEYIGRIDQQVKVRGYRIEL
SEIEVQLAQLSEVQDAAVTAVKDKGGNTAIAAYVTPETADIEALKSALKETLPDYMIPAF
WVTLNELPVTANGKVDRKALPEPDIEAGSGEYKAPTTDMEELLAGIWQDVLGMPEVGVTD
NFFSLGGDSIKGIQMASRLNQHGWKLEMKDLFQHPTIEELTQYVERAEGKQADQGPVEGE
VILTPIQRWFFEKNFTNKHHWNQSVMLHAAKGFDPERVEKTLQALIEHHDALRMVYREEN
GDIVQAYKPIGESKVSFEIVDLYGSDEEMLRSQIKILANKLQSSLDLRTGPLLKAEQYRT
EAGDHLLIAVHHLVVDGVSWRILLEDFASGYMQAEKEESLVFPQKTNSFKDWAEELAAFS
QSAHLLQQAEYWSQIAAEQVSPLPKDCETEQRIVKDTSSVLCELTEEDTKHLLTDVHQPY
GTEINDILLSALGLTMKEWTKGAKIGINLEGHGREDIIPNVNISRTVGWFTAQYPVVLDI
SDADASAVIKTVKENLRRIPDKGVGYGILRYFTETAETKGFTPEISFNYLGQFDSEVKTD
FFEPSAFDMGRQVSGESEALYALSFSGMIRNGRFVLSCSYNEKEFERATIEERMERFKEN
LLMLIRHCTEKEDKEFTPSDFSAEDLEMDEMGDIFDMLEENLK
>UHY17248.1_surfactin_non-ribosomal_peptide_synthetase_SrfAB_Bacillus_velezensis
MSKKSIQKVYALTPMQEGMLYHALLDPHSSSYFTQLELRIHGSFQLELFEKSVNELIRTY
DILRTVFVHQQLQKPRQVVLAERKTKVHYEDISQLDEARQTEYIERYKRGVQQQGFHLAK
DILFKAAVFRLSEKELYLVWSNHHIVMDGWSMGVLMKSLFQNYEALRAGRPAGGSQGKPY
SDYIKWLGGRDYEEAEQYWSSRLADFEQPSLLPGRLAAEKKDYQNEEYSFVWDEELVAQI
QQTANRHQVTGPNLFQAVWGAVLSKYNYTDDVVFGTVVSGRPSEINGIETMAGLFINTIP
VRIKIDKDAAFSDVMAAVQKNAVEAERYDYVPLYDIQKRSALDGSLLNHLVAFENYPLDK
ELENGGMEERLGFSIKVEHAFEQTSFDFNLIVYPGKTWTVKIKYNGAAFAHDAIERTAHH
LTRMMKAAVGTPDAPVRELGLVSGEEERQIVEVFNDTKTALPEEEAVHRLFEAQANRTPA
SVAIKEAGREWTYREVNEAANRLARHLVKSGLEKGRTVAIMNDRSAETVVGMLAVLKAGG
AYVPIDPAFPEDRLRFMAEDSSIRLVLTVQDYQEQAGALQVPVVMLDESADETVSGTDLN
LPAGGNDLAYIMYTSGSTGKPKGVMIEHRNIIRLVKHSNYVPVHEEDRMAQTGAVSFDAG
TFEVFGALLNGASLHPVKKETLLDAGQFAQFLKEQRITTMWLTSPLFNQLAQKDAGMFNT
LRHLIIGGDALVPHIVSKVRKASPELSLWNGYGPTENTTFSTSFLIDQDYDGSIPIGKPI
GNSTAYIMDENRNLQPIGAPGELCVGGSGVARGYVNLPELTEKQFVRDPFRPDEMIYRTG
DLAKWLPDGTIEFLGRIDNQVKVRGFRIELGEIEAKISQAENVTESAAVIRKNKADENEI
CAYFTADQALSAEDLRKTLSESLPEYMIPAHFIQMNQFPLTANGKIDKKALPEPQAEAVQ
KEYEAPKTEAEQKLADIWEGILGVKAGVTDNFFTIGGHSLKAMMMTAKIQEHFQKEVPIK
VLFEKPTIQELAHYLEHESEEEQQFEPIRQAPYQKHYPVSSAQRRMYILNQLGQASTSYN
VPAVLLLEGSVDKKRLEEAMQALINRHETLRTSFDMADGEVVQTIHKNVSFELETAEGRE
EDAEELTKAFIRPFALNRAPLVRSKLIRLEEDRYLLLIDMHHIITDGSSMGIFIGDLAKL
YQGTELALPKIHYKDFSIWQREKANLDQHEAYWLDTFKGDLPVLDLPLDFPRPAERSFEG
ERVIFGLDKQVTAQIKKLLADTDTTMYMFLLAAFQVLLSKYSGQEDIIVGSPAAGRQHPD
LQEVPGMFVNTVALRSHPAGKKTFKQFLDEVKTASLQAFEHQSYPLEELIEKLPLTRDTS
RSPLFSVLFNMQNMEIPALRLGDLEISSYSMHHHVAKFDLSLEAAERGEEVGLSFDYAKA
LFADETIRRWSAHFVNLIKACAENPDIQLSDASLLSAPEWEALLSDEKRTEADLPEGTFV
SLFERQAQKTPDLTAVAGGTSLTYRELDERSNRFARHLQACGTGSEDIVAIMMDRSADLI
TAILGVMKAGAAFLPIDPETPEERIRYSLEDSGTKLLVVNERNMTAAAVYKGKTVVMEDG
EWQNESADRLETEPGADQLAYIIYTSGTTGKPKGVQLEHRNLINYVTWFSREAGLTEADK
SVLLSSYAFDLGYTAIFPILQAGGELHIVPKETYTAPDQLGEYIQKNGITYVKLTPSLFH
MIVNTARFAAERRFSPLRLVVLGGEKIITSDVRKFHDVYAHTDFINHYGPTETTIGAIAG
RINMERLDQYEQRPVIGRPIANTGALVLDGAMQLVPPGASGELYITGKGLARGYLHRPQL
TAEKFLSNPFSPDSLMYKTGDVVRRLPDGTIEFIGRADDQVKIRGYRIELKEVETVLLSI
NGIQEAVVLAVSEGGLPELCAYYKAGSELKGSELRKRLSETLPSHMLPAYFVQVDRIPLT
ANGKTDKNALPKPGVSQTAQTVSALPETELEEKLCRIWKQTLGTDTLGIDDNFFDYGGHS
LKGMMLLANIQAELDKTVPLKALFEQPTVRLLAAYIEKSAVSEGYRMITPADSANAYPLS
SAQKRMYVLNQLDRETISYNMPSVLLMEGEVNISRLQEALNHMINRHESLRTSFIDQNGR
PMQQIAEQADIDLHIFEAADEEKANLIIQAFIKPFDLSEAPLIRAALVRLNEKKHLLLLD
MHHIIADGVSRSMLVKELAHLYKGGSLPSPNLHYKDFAVWQNEPEQAERMKDHERYWLSA
FSGELPELNLPTDFPRPPVQSFKGQSVRLRAGRETEKAVRELMESSGATLHMVLHAAFHV
FLSKITGQRDIIIGSVTAGRTSAEVQEMPGMFVNTLALRNETRKEQTFAGLLERVKQTNL
DALEHQDYPFEDLIEKLDLPRDMSRNPLFQVMVTTEDPDKETLELENLRITPYESNQGTA
KFDLTLGGFTDQEGLGLQFEYATDLFKKETIEKWSAGFLRILKQAAESPDRKLPEISLIS
DAEKQALLDAWKGKTISVPRDKTVHRLFEETAARHANRPAAAYNGAKWTYGELNARANRI
ARILMDCGVTADERVGILTKPSLEMAAGVLGVLKAGAAFVPIDPEYPEERISYILQDSGA
KLLLTQEALDVPESYNGETILLDGRRSILSLPLDENDEANPQTETTADHLAYMIYTSGTT
GQPKGVMVEHHALVNLCFWHHDAFAMTADDKSAKYAGFGFDASIWEMFPTWTIGAELHVI
DEAIRLDITRLNHYFEENGVTITFLPTQLAEQFMELENTSLRMLLVGGDKLKRAVKQPYT
IVNNYGPTENTVVATSGVINPEEGSLSIGRAIANTRVYILGDGDQVQPEGIAGELCVAGR
GLARGYLNREEETAKRFTADPFVPGERMYRTGDLVKWNAQCGIEYIGRIDQQVKVRGYRI
ELSEIEVRLAQLADVHDAAVTAVEDKAGNTALCAYVAPQQDDIEALKSALKDTLPDYMVP
AFWVEMDELPVTANGKIDKKALPEPDIEAGSAAYKAPETEMETLLSDIWQEVLGLDQIGV
SDNFFTLGGDSIKGIQMASRLNQHGYKLEMKDLFQHPTIEELVSYVERTEGKQADQGPVE
GEAELTPIQRWFFERNFTDKHHWNQSVMLHAKDGFDPDLVEKTLQALIEHHDALRMVYRE
EREGIIQTYLPVTECKASFDIVDLYGTDEDMLKSQIQRLADHLQGSLDLENGPLLKAEQY
RTELGDHLLIAIHHLVVDGVSWRILLEDFASGYKQAQQQNSIVFPQKTHSFKDWAEALNT
FAQSEELKKQADYWAQADAEELQPLPKDHDPNKRLVKHTAAVKCELTEEETAQLLTDVHH
PYGTEINDILLSALGLTIGEWAESGKVGINLEGHGREEIIPNVNISRTVGWFTAQYPLIL
QISKEEGVSSVIKTVKETVRRVPDKGVGYGILRYLSSDKTEKGVTPEISFNYLGQFDNEV
KTEWFEPSPYDMGRQVSEESEALYALSFSGMVTGGRFVISCSYNQEEYERSTVETQMQRF
KDNLLMIIRHCTAKEEKEFTPSDFSAQDLEMDEMGDIFDMLEENLT
>QXI97903.1_surfactin_non-ribosomal_peptide_synthetase_SrfAB_Bacillus_velezensis
MSKKSIQKVYALTPMQEGMLYHALLDPHSSSYFTQLELRIHGSFQLELFEKSVNELIRTY
DILRTVFVHQQLQKPRQVVLAERKTKVHYEDISQLDEARQTEYIERYKRGVQQQGFHLAK
DILFKAAVFRLSEKELYLVWSNHHIVMDGWSMGVLMKSLFQNYEALRAGRPAGGSQGKPY
SDYIKWLGGRDYEEAEQYWSSRLADFEQPSLLPGRLAAEKKDYQNEEYSFVWDEELVAQI
QQIANRHQVTGPNLFQAVWGAVLSKYNYTDDVVFGTVVSGRPSEINGIETMAGLFINTIP
VRIKIDKDAAFSDVMAAVQKNAVEAERYDYVPLYDIQKRSALDGSLLNHLVAFENYPLDK
ELENGGMEERLGFSIKVEHAFEQTSFDFNLIVYPGKTWTVKIKYNGAAFAHDAIERTAHH
LTRMMKAAVGTPDAPVRELGLVSGEEERQIVEIFNDTKTALPEEEAVHSLFEAQANRTPA
SIAIKEAGREWTYREVNEAANRLARHLVKSGLEKGRTAAIMNDRSAETVVGMLAVLKAGG
AYVPIDPAFPEDRLRFMAEDSSIRLVLTVQDYQEQAGTLQVPVVMLDESADETVSGTDLN
LPAGGNDLAYIMYTSGSTGKPKGVMIEHRNIIRLVKHSNYVPVHEEDRMAQTGAVSFDAG
TFEVFGALLNGASLHPVKKETLLDAGQFAQFLKEQRITTMWLTSPLFNQLAQKDAGMFNT
LRHLIIGGDALVPHIVSKVRKASPELSLWNGYGPTENTTFSTSFLIDQDYDGSVPIGKPI
GNSTAYIMDENRNLQPIGAPGELCVGGSGVARGYVNLSELTEKQFVRDPFRPDEMIYRTG
DLAKWLPDGTIEFLGRIDNQVKVRGFRIELGEIEAKISQAENVTESAAVIRKNKADENEI
CAYFTADQALSPEDLRKTLSESLPEYMIPAHFIQMNQFPLTANGKIDKKALPEPQAEAVQ
KEYVAPKTEAEQKLADIWEGILGVKAGVTDNFFTIGGHSLKAMMMTAKIQEHFQKEVPIK
VLFEKPTIQELAHYLEHESEEEQQFEPIRQAPYQKHYPVSSAQRRMYILNQLGQASTSYN
VPAVLLLEGSVDKNRLEEAMQALINRHETLRTSFDMADGEVVQTIHKNVSFELETAEGRE
EDAEELTKAFIRPFALNRAPLVRSKLIRLEEDRHLLLIDMHHIITDGSSMGIFIGDLAKL
YQGTELALPKIHYKDFSVWQREKASLDQHEAYWLDTFKGDLPVLDLPLDFPRPAERSFEG
ERVIFGLDKQVTAQIKKLLADTDTTMYMFLLAAFQVLLSKYSGQEDIVVGSPAAGRQHPD
LQDVPGMFVNTVALRSHPAGKKTFKQFLDEVKTASLQAFEHQSYPLEELIEKLPLTRDTS
RSPLFSVLFNMQNMEIPALRLGDLEISSYSMHHHVAKFDLSLEAAERGEEVGLSFDYAKA
LFADETIRRWSAHFVNLIKACAENPDIQLADASLLSAPEREALLSDEKRTEADLPEGTFV
SLFERQAQKTPDLTAVAGGISLTYRELDERSNRFARHLQACGTGSEDIVAIMMDRSADLI
TAILGVMKAGAAFLPIDPETPEERIRYSLEDSGTKLLVVNERNMTAAAVYKGNTVVMEDG
EWQNESADRLETEPGADQLAYIIYTSGTTGKPKGVQLEHRNLINYVTWFSREAGLTEADK
SVLLSSYAFDLGYTAIFPILQAGGELHIVPKEMYTAPDQLGEYIQENGITYMKLTPSLFH
MIVNTARFAAERRFSPLRLVVLGGEKIITSDVRKFHDVYAHTDFINHYGPTETTIGAIAE
RINMERLDQYEQRPVIGRPIANTGALVLDGAMQLVPPGASGELYITGKGLARGYLHRPQL
TAEKFLSNPFSPDSLMYKTGDVVRRLPDGTIEFIGRADDQVKIRGYRIELKEVETVLLSV
NGIQEAVVLAVSEGGLPELCAYYKADSELKGSELRKRLSETLPSHMLPAYFVQVDRIPLT
ANGKTDKNALPKPGVSQTAQTASALPETELEEKLCRIWKQTLGTDTLGIDDNFFDYGGHS
LKGMMLLANIQAELDKTVPLKALFEQPTVRLLAAYIEKSAVSEGYRMISPADSADAYPLS
SAQKRMYVLNQLDRETISYNMPSVLLMEGEVNISRLQEALNQMIDRHESLRTSFIDQNGR
PMQQIAEQADIDLHIFEAADEEKADLIIQAFIKPFDLSAAPLIRAALVRLNEKKHLLLLD
MHHIIADGVSRSMLVKELAHLYKGGSLPSPNLHYKDFAVWQNEPEQAERMKDHERYWLSA
FSGELPELNLPTDFPRPPVQSFKGQSVRFRAGRETEKAVRELMESSGATLHMVLHAAFHV
FLSKITGQRDIIIGSVTAGRTSAEVQEMPGMFVNTLALRNETRKEQTFAGLLERVKQTNL
DALAHQDYPFEDLIGKLDLPRDMSRNPLFQVMVTTEDPDKETLELENLRITPYESNQGTA
KFDLTLGGFTDQEGLGLQFEYATDLFKKETIEKWSAGFLRILKQAAESPDRKLPEISLIS
DAEKQALLDAWKGKTISVPRDKTVHLLFEDTAARYANRPAAAYNGAKWTYGELNARANRI
ARILMDCGVTADERVGILTKPSLEMAAGVLGVLKAGAAFVPIDPDYPEERISYILQDSGA
KLLLTQEALGVPDSYNGETILLDGSRSILSLPLDENDEANPQTETTADHLAYMIYTSGTT
GQPKGVMVEHHALVNLCFWHHDAFAMTADDKSAKYAGFGFDASIWEMFPTWTIGAELHVI
DEAIRLDITRLNHYFEEHGVTITFLPTQLAEQFMELENTSLRMLLVGGDKLKRAVKQPYT
IVNNYGPTENTVVATSGVINPEEGSLSIGRAIANTRVYILGDGDQVQPEGIAGELCVAGR
GLARGYLNHEEETAKRFTADPFVPGERMYRTGDLVKWNAQCGIEYIGRIDQQVKVRGYRI
ELSEIEVRLAQLADVHDAAVTAVEDKAGNTALCAYVAPQQDDIETLKSALKDTLPDYMVP
AFWVEMDELPVTANGKIDKKALPAPDIEAGSAVYKAPETEMETLLSDIWQEVLGLDQIGV
SDNFFTLGGDSIKGIQMASRLNQHGYKLEMKDLFQHPTIEELVSYVERTEGKQADQGPVE
GEAELTPIQRWFFERNFTDKHHWNQSVMLHAKDGFDPDLVEKTLQALIEHHDALRMVYRE
EREGIIQTYLPVTECKASFEIVDLYGTDEDMLKSQIQRLADHLQGSLDLENGPLLKAEQY
RTEQGDHLLIAVHHLVVDGVSWRILLEDFASGYKQAQQQNSIVLPQKTHSFKDWAEALNT
FAQSEELKKQAAYWAQADAEELQPLPKDHDPNKRLVKHTAAVKCELTEEETAQLLTDVHH
PYGTEINDILLSALGLTIGEWTENGKVGINLEGHGREEIIPNVNISRTVGWFTAQYPLIL
QISKEDGVSSVIKTVKETVRRVPDKGIGYGILRYLSSDETEKGVTPEISFNYLGQFDNEV
KTEWFEPSPYDMGRQVSEESEALYALSFSGMVTGGRFVISCSYNQEEYERSTVETQMQRF
KDNLLMIIRHCTAKEEKEFTPSDFSAQDLEMDEMGDIFDMLEENLT
>UAL39542.1_surfactin_non-ribosomal_peptide_synthetase_SrfAB_Bacillus_subtilis
MSKKSIQKVYALTPMQEGMLYHAMLDPHSSSYFTQLELGIHGAFDLEIFEKSVNELIRSY
DILRTVFVHQQLQKPRQVVLAERKTKVHYEDISHADENRQKEHIERYKQDVQRQGFNLAK
DILFKVAVFRLAADQLYLVWSNHHIMMDGWSMGVLMKSLFQNYEALRAGRTPANGQGKPY
SDYIKWLGKQDNEEAESYWSERLAGFEQPSVLPGRLPVKKDEYVNKEYSFTWDETLVARI
QQTANLHQVTGPNLFQAVWGIVLSKYNFTDDVIFGTVVSGRPSEINGIETMAGLFINTIP
VRVKVERDAAFADIFTAVQQHAVEAERYDYVPLYEIQKRSALDGNLLNHLVAFENYPLDQ
ELENGSMEDRLGFSIKVESAFEQTSFDFNLIVYPGKTWTVKIKYNGAAFDSAFIERTAEH
LTRMMEAAVDQPAAFVREYGLVGDEEQRQIVEVFNSTKAELPEGMAVHQVFEEQAKRTPA
STAVVYEGTKLTYRELNAAANRLARKLVEHGLQKGETAAIMNDRSVETVVGMLAVLKAGA
AYVPLDPALPGDRLRFMAEDSSVRMVLIGNSYTGQAHQLQVPVLTLDIGFEESEAADNLN
LPSAPSDLAYIMYTSGSTGKPKGVMIEHKSILRLVKNAGYVPVTEEDRMAQTGAVSFDAG
TFEVFGALLNGAALYPVKKETLLDAKQFAAFLREQSITTMWLTSPLFNQLAAKDAGMFGT
LRHLIIGGDALVPHIVSKVKQASPSLSLWNGYGPTENTTFSTSFLIDREYGGSIPIGKPI
GNSTAYIMDEQQCLQPIGAPGELCVGGIGVARGYVNLPELTEKQFLEDPFRPGERIYRTG
DLARWLPDGNIEFLGRIDNQVKVRGFRIELGEIETKLNMAEHVTEAAVIIRKNKADENEI
CAYFTADREVAVSELRKTLSQSLPDYMVPAHLIQMDSLPLTPNGKINKKELPAPQSEAVQ
PEYAAPKTESEKKLAEIWEGILGVKAGVTDNFFMIGGHSLKAMMMTAKIQEHFHKEVPIK
VLFEKPTIQELALYLEENESKEEQTFEPIRQASYQQHYPVSPAQRRMYILNQLGQANTSY
NVPAVLLLEGEVDKDRLENAIQQLINRHEILRTSFDMIDGEVVQTVHKNISFQLEAAKGR
EEDAEEIIKAFVQPFELNRAPLVRSKLVQLEEKRHLLLIDMHHIITDGSSTGILIGDLAK
IYQGADLELPQIHYKDYAVWHKEQTNYQKDEEYWLDVFKGELPILDLPADFERPAERSFA
GERVMFGLDKQITAQIKSLMAETDTTMYMFLLAAFNVLLSKYASQDDIIVGSPTAGRTHP
DLQGVPGMFVNTVALRTAPAGDKTFAQFLEEVKTASLQAFEHQSYPLEELIEKLPLTRDT
SRSPLFSVMFNMQNMEIPSLRLGDLKISSYSMLHHVAKFDLSLEAVEREEDIGLSFDYAT
ALFKDETIRRWSRHFVNIIKAAAANPNVRLSDVDLLSSAETAALLEERHMTQITEATFAA
LFEKQAQQTPDHSAVKAGGNLLTYRELDEQANQLAHHLRAQGAGNEDIVAIVMDRSAEVM
VSILGVMKAGAAFLPIDPDTPEERIRYSLEDSGAKFAVVNERNMTAIGQYEGIIVSLDDG
KWRNESKERPSSISGSRNLAYVIYTSGTTGKPKGVQIEHRNLTNYVSWFSEEAGLTENDK
TVLLSSYAFDLGYTSMFPVLLGGGELHIVQKETYTAPDEIAHYIKEHGITYIKLTPSLFH
TIVNTASFAKDANFESLRLIVLGGEKIIPTDVIAFRKMYGHTEFINHYGPTEATIGAIAG
RVDLYEPDAFAKRPTIGRPIANAGALVLNEALKLVPPGASGQLYITGQGLARGYLNRPQL
TAERFVENPYSPGSLMYKTGDVVRRLSDGTLAFIGRADDQVKIRGYRIEPKEIETVMLSL
SGIQEAVVLAVSEGGLQELCAYYTSDQDIEKAELRYQLSLTLPSHMIPAFFVQVDAIPLT
ANGKTDRNALPKPNAAQSGGKALAAPETALEESLCRIWQKTLGIEAIGIDDNFFDLGGHS
LKGMMLIANIQAELEKSVPLKALFEQPTVRQLAAYMEASAVSGGHQVLKPADKQDMYPLS
SAQKRMYVLNQLDRQTISYNMPSVLLMEGELDISRLRDSLNQLVNRHESLRTSFMEANGE
PVQRIIEKAEVDLHVFEAKEDEADQKIKEFIRPFDLNDAPLIRAALLRIEAKKHLLLLDM
HHIIADGVSRGIFVKELALLYKGEQLPEPTLHYKDFAVWQNEAEQKERMKEHEAYWMSVL
SGELPELDLPLDYARPPVQSFKGDTIRFRTGSETAKAVEKLLAETGTTLHMVLHAVFHVF
LSKISGQRDIVIGSVTAGRTNADVQDMPGMFVNTLALRMEAKEQQTFAELLELAKQTNLS
ALEHQEYPFEDLVNQLDLPRDMSRNPLFNVMVTTENPDKEQLTLQNLSISPYEAHQGTSK
FDLTLGGFTDENGIGLQLEYATDLFAKETAEKWSEYVLRLLKAVADNPNQPLSSLLLVTE
TEKQALLEAWKGKALPVPTDKTVHQLFEETVQRHKDRPAVTYNGQSWTYGELNAKANRLA
RILMDCGISPDDRVGVLTKPSLEMSAAVLGVLKAGAAFVPIDPDYPDQRIEYILQDSGAK
LLLKQEGISVPDSYTGDVILLDGSRTILSLPLDENDEGNPETAVTAENLAYMIYTSGTTG
QPKGVMVEHHALVNLCFWHHDAFSMTAEDRSAKYAGFGFDASIWEMFPTWTIGAELHVID
EAIRLDIVRLNDYFETNGVTITFLPTQLAEQFMELENTSLRVLLTGGDKLKRAVKKPYTL
VNNYGPTENTVVATSAEIHPEEGSLSIGRAIANTRVYILGEGNQVQPEGVAGELCVAGRG
LARGYLNREDETAKRFVADPFVPGERMYRTGDLVKWVNGGIEYIGRIDQQVKVRGYRIEL
SEIEVQLAQLSEVQDAAVTAVKDKGGNTAIAAYVTPETADIEALKSTLKETLPDYMIPAF
WVTLNELPVTANGKVDRKALPEPDIEAGSGEYKAPTTDMEELLAGIWQDVLGMSEVGVTD
NFFSLGGDSIKGIQMASRLNQHGWKLEMKDLFQHPTIEELTQYVERAEGKQADQGPVEGE
VILTPIQRWFFEKNFTNKHHWNQSVMLHAKKGFDPERVEKTLQALIEHHDALRMVYREEN
GDIVQVYKPIGESKVSFEIVDLYGSDEEMLRSQIKLLANKLQSSLDLRNGPLLKAEQYRT
EAGDHLLIAVHHLVVDGVSWRILLEDFASGYMQAEKEESLVFPQKTNSFKDWAEELAAFS
QSAHLLQQAEYWSQIAAEQVSPLPKDCETEQRIVKDTSSVLCELTAEDTKHLLTDVHQPY
GTEINDILLSALGLTMKEWTKGAKIGINLEGHGREDIIPNVNISRTVGWFTAQYPVVLDI
SDADASAVIKTVKENLRRIPDKGVGYGILRYFTETAETKGFTPEISFNYLGQFDSEVKTD
FFEPSAFDMGRQVSGESEALYALSFSGMIRNGRFVLSCSYNEKEFERATVEEQMERFKEN
LLMLIRHCTEKEDKEFTPSDFSAEDLEMDEMGDIFDMLEENLK
>QZY41913.1_surfactin_non-ribosomal_peptide_synthetase_SrfAB_Bacillus_velezensis
MSKKSIQKVYALTPMQEGMLYHALLDPHSSSYFTQLELRIHGSFQLELFEKSVNELIRTY
DILRTVFVHQQLQKPRQVVLAERKTKVHYEDISQLDKARQTEYIERYKRGVQQQGFHLAK
DILFKAAVFRLSEKELYLVWSNHHIVMDGWSMGVLMKSLFQNYEALRAGRPAGGSQGKPY
SDYIKWLGGRDYEEAEQYWSSRLADFEQPSLLPGRLAAEKKDYQNEEYSFVWDEELVAQI
QQTANRHQVTGPNLFQAVWGAVLSKYNYTDDVVFGTVVSGRPSEINGIETMAGLFINTIP
VRIKIDKDAAFSDVMAAVQKNAVEAERYDYVPLYDIQKRSALDGSLLNHLVAFENYPLDK
ELENGGMEERLGFSIKVEHAFEQTSFDFNLIVYPGKTWTVKIKYNGAAFAHDAIERTAHH
LTRMMKAAVGTPDAPVRELGLVSGEEERQIVEVFNDTKTALPEEEAVHRLFEAQANRTPA
SIAIKEAGREWTYREVNEAANRLARRLVKSGLEKGRTAAIMNDRSAETVIGMLAVLKAGG
AYVPIDPAFPEDRLRFMAEDSSIRLVLTVQDYQEQAGTLQVPIVMLDESEDETVSGTDLN
LPAGGNDLAYIMYTSGSTGKPKGVMIEHRNIIRLVKHSNYVPIHEEDRMAQTGAVSFDAG
TFEVFGALLNGAALHPVKKETLLDAGQFAQFLKEQRITTMWLTSPLFNQLAQKDAGMFNT
LRHLIIGGDALVPHIVSKVRKASPELSLWNGYGPTENTTFSTSFLIDQDYDGSIPIGKPI
GNSTAYIMDENRNLQPIGAPGELCVGGSGVARGYVNLPELTEKQFVRDPFRPDEMIYRTG
DLAKWLPDGTIEFLGRIDNQVKVRGFRIELGEIEAKISQAENVTESAAVIRKNKADENEI
CAYFTADRDLSPEDLRKTLSESLPEYMIPAHFIQMNQFPLTANGKIDKKALPEPQAEAVQ
KEYEAPKTEAEQKLADIWEGILGVKAGVTDNFFTIGGHSLKAMMMTAKIQEHFQKEVPIK
VLFEKPTIQELAHYLQHESEEEQQFEPIRQAPYQEHYPVSSAQRRMYILNQLGQASTSYN
VPAVLLLEGSVDKKRLEEAMQALINRHETLRTSFDMADGEVVQTIHKNVSFELETAEGRE
EDAEELTKDFIRPFALNRAPLVRSKLIRLEEDRHLLLIDMHHIITDGSSMGIFIGDLAKL
YQGTELALPKIHYKDFSVWQREKANLDQHEAYWLETFKGDLPVLDLPLDFPRPAERSFEG
ERVIFGLDKQVTAQIKKLLADTDTTMYMFLLAAFQVLLSKYSGQEDIIVGSPAAGRQHPD
LQDVPGMFVNTVALRSHPAGKKTFKQFLDEVKTASLQAFEHQSYPLEELIEKLPLTRDTS
RSPLFSVLFNMQNMEIPALRLGDLEISSYSMHHHVAKFDLSLEAAERGEEVGLSFDYAKA
LFADETIRRWSAHFVNLIKACAENPDIQLSDASLLSAPEREALLSDEKRTEADLPEGTFV
SLFERQAQKTPDLTAVEGGTSLTYRELDERSNRFARHLQACGTGSEDIVAIMMDRSADLI
TAILGVMKAGAAFLPIDPETPEERIRYSLEDSGTKLLVVNERNMTAAAVYKGKTVVMEDG
EWQNESADRLETEPGADQLAYIIYTSGTTGKPKGVQLEHRNLINYVTWFSREAGLTEADK
SMLLSSYAFDLGYTAIFPILQAGGELHIVPKETYTAPDQLGEYIQKNGITYMKLTPSLFH
MIVNTARFTSERRFSPLRLVVLGGEKIITSDVRKFHDVYAHTDFINHYGPTETTIGAIAE
RINMERLDQYEQRPVIGRPIANTGALVLDGAMQLVPPGASGELYITGKGLARGYLHRPQL
TAEKFLSNPFSPDSLMYKTGDVVRRLPDGTIEFIGRADDQVKIRGYRIELKEVETVLLSV
NGIQEAVVLAVSEGGLPELCAYYKADSGLKGSELRKRLSETLPSHMLPAYFVQVDRIPLT
ANGKTDKNALPKPGVSQTAQTASALPETELEEKLCRIWKQTLGTDTLGIDDNFFDYGGHS
LKGMMLLANIQAELDKTVPLKALFEQPTVRLLAAYIEKSAVSEGYRMITPADSADAYPLS
SAQKRMYVLNQLDRETISYNMPSVLLMEGEVNISRLQEALNQMINRHESLRTSFIDQKGQ
PMQKIAEQADIDLHIFEAADEEKADLIIQAFIKPFDLSAAPLIRAALVRLNEKKHLLLLD
MHHIIADGVSRSMLVKELAHLYKGGSLPSPNLHYKDFAVWQNEPGQAERMKDHERYWLSA
FSGELPELNLPTDFPRPPVQSFKGQSVRFRAGRETEKAVRELMESSGATLHMVLHAAFHV
FLSKITGQRDIIIGSVTAGRTSAEVQEMPGMFVNTLALRNETRKEQTFAGLLERVKQTNL
DALAHQDYPFEDLIGKLDLPRDMSRNPLFQVMVTTEDPDKETLELENLRITPYESNQGTA
KFDLTLGGFTDQEGLGLQFEYATDLFKKETIEKWSAGFLRILKQAAESPDRKLPEISLIS
DAEKQALLDAWKGKTLSVPRDKTVHRLFEETAARHANRPAAAYNGAKWTYGELNARANRI
ARILMDCGVTADERVGILTKPSLEMAAGVLGVLKAGAAFVPIDPDYPEERISYILQDSGA
KLLLTQEALGVPDSYKGETILLDGSRSILSLPLDENDEANPQTETTADHLAYMIYTSGTT
GQPKGVMVEHHALVNLCFWHHDAFAMTADDKSAKYAGFGFDASIWEMFPTWTIGAELHVI
DEAIRLDITRLNHYFEENGVTITFLPTQLAEQFMELENTSLRMLLVGGDKLKRAVKQPYT
IVNNYGPTENTVVATSGVINPEEGSLSIGRAIANTRAYILGDGDQVQPEGIAGELCVAGR
GLARGYLNREEETAKRFTADPFVPGERMYRTGDLVKWNAQSGIEYIGRIDQQVKVRGYRI
ELSEIEVRLAQLADVHDAAVTAVEDKAGNTALCAYVAPRQDDIEALKAALKDTLPDYMVP
AFWVEMDELPVTANGKIDKKALPEPDIEAGSAAYKAPETEMETLLSDIWQEVLGLDQIGV
SDNFFTLGGDSIKGIQMASRLNQHGYKLEMKDLFQHPTIEELVSYVERTEGKQADQGPVE
GEADLTPIQRWFFEKNFTDKHHWNQSVMLHAKDGFDPDLVEKTLQALIEHHDALRMVYRE
EREGIIQTYLPVTECKASFDIVDLYGTDEDMLKSQIQRLADHLQGSLDLENGPLLKAEQY
RTEQGDHLLIAVHHLVVDGVSWRILLEDFASGYKQAQQQNSIVLPQKTHSFKDWAEALNT
FAQSEELKKQADYWAQADAEELRPLPKDHDPNKRLVKHTAAVKCELTEEETAQLLTDVHH
PYGTEINDILLSALGLTIGEWTENGKVGINLEGHGREEIIPNVNISRTVGWFTAQYPLIL
QISKEDGVSSVIKTVKETVRRVPDKGVGYGILRYLSSDETEQGAAPEISFNYLGQFDNEV
KTEWFEPSPYDMGRQVSEESEALYALSFSGMVTGGRFVISCSYNQEEYERSTVETQMQRF
KDNLLMIIRHCTAKEEKEFTPSDFSAQDLEMDEMGDIFDMLEENLT
>QZY33182.1_surfactin_non-ribosomal_peptide_synthetase_SrfAB_Bacillus_amyloliquefaciens
MSKKSIQKVYALTPMQEGMLYHALLDPHSSSYFTQLELRIHGSFQLELFEKSVNELIRTY
DILRTVFVHQQLQKPRQVVLAERKTKVHYEDISQLDEARQTEYIERYKRSVQQQGFHLAK
DILFKAAVFRLSEKELYLVWSNHHIVMDGWSMGVLMKSLFQNYEALRTGRPAGGSQGKPY
SDYIKWLGGRDYEEAEQYWSSRLADFEQPSLLPGRLAAEKKDYQNEEYSFVWDEELVAQI
QQTANRHQVTGPNLFQAVWGAVLSKYNYTDDVVFGTVVSGRPSEINGIETMAGLFINTIP
VRVKIDKDAAFSDVMAAVQKNAVEAERYDYVPLYDIQKRSALDGSLLNHLVAFENYPLDK
ELENGGMEERLGFSIKVEHAFEQTSFDFNLIVYPGKTWTVKIKYNGAAFAHDAIERTAHH
LTRMMKAAVGTPDAPVRELGLVSGEEERQIVEVFNDTKTALPEEEAVHRLFEAQANRTPA
SIAIKEAGREWTYREVNEAANRLARRLVKSGLEKGRTAAIMNDRSAETVIGMLAVLKAGG
AYVPIDPAFPEDRLRFMAEDSSIRLVLTVQDYQEQAGALQVPVIMLDESADETVSGTDLN
LPAGGNDLAYIMYTSGSTGKPKGVMIEHRNIIRLVKHSNYVPVHEEDRMAQTGAVSFDAG
TFEVFGALLNGASLHPVKKETLLDAGQFAQFLKEQRITTMWLTSPLFNQLAQKHAGMFNT
LRHLIIGGDALVPHIVSKVRKASPELSLWNGYGPTENTTFSTSFLIDQDYDGSIPIGKPI
GNSTAYIMDENRSLQPIGAPGELCVGGSGVARGYVNLPELTEKQFVRDPFRPDEMIYRTG
DLAKWLPDGTIEFLGRIDNQVKVRGFRIELGEIEAKISQAENVTESAAVIRKNKADENEI
CAYFTADQALSPEDLRKTLSESLPEYMIPAHFIQMNQFPLTANGKIDKKALPEPQAEAVQ
KEYVAPKTEAEQKLADIWEGILGVKAGVTDNFFTIGGHSLKAMMMTAKIQEHFQKEVPIK
VLFEKPTIQELAHYLQHESEEEQQFEPIRQAPYQEHYPVSSAQRRMYILNQLGQASTSYN
VPAVLLLEGSVDKKRLEEAMQALINRHETLRTSFDMADGEVVQTIHKNVSFELETAEGRE
EDAEELTKDFIRPFALNRAPLVRSKLIRLEEDRHLLLIDMHHIITDGSSMGIFIGDLAKL
YQGTELALPKIHYKDFSVWQREKANLDQHEAYWLETFKGDLPVLDLPLDFPRPAERSFEG
ERVIFGLDKQVTAQIKKLLADTDTTMYMFLLAAFQVLLSKYSGQEDIIVGSPAAGRQHPD
LQDVPGMFVNTVALRSHPAGKKTFKQFLDEVKTASLQAFEHQSYPLEELIEKLPLTRDTS
RSPLFSVLFNMQNMEIPALRLGDLEISSYSMHHHVAKFDLSLEAAERGEEVGLSFDYAKA
LFADETIRRWSAHFVNLIKACAENPDIQLSDASLLSAPEREALLSDEKRTEADLPEGTFV
SLFERQAQKTPDLTAVAGGTSLTYRELDERSNRFARHLQACGTGSEDIVAIMMDRSADLI
TALLGVMKAGAAFLPIDPETPEERIRYSLEDSGTKLLVVNERNMTAAAVYKGKTVVMEDG
EWQNESAGRLETEPGADQLAYIIYTSGTTGKPKGVQLEHRNLINYVTWFSREAGLTEADK
SVLLSSYAFDLGYTAIFPILQAGGELHIVPKETYTAPDQLGEYIQKNGITYMKLTPSLFH
MIVNTARFAAERRFSPLRLVVLGGEKIITSDVRKFHDVYAHTDFINHYGPTETTIGAIAG
RINMERLDQYEQRPVIGRPIANTGALVLDGAMQLVPPGASGELYITGKGLARGYLHRPQL
TAEKFLSNPFSPDSLMYKTGDVVRRLSDGTIEFIGRADDQVKIRGYRIELKEVETVLLSV
NGIQEAVVLAVSEGGLPELCAYYKADSELKGSELRKRLSETLPSHMLPAYFVQVERIPLT
ANGKTDKNALPKPGVSQTAQTASALPETELEEKLCRIWKQTLGTDTLGIDDNFFDYGGHS
LKGMMLLANIQAELDKTVPLKALFEQPTVRLLAAYIEKSAVSEGYRMISPADSADAYPLS
SAQKRMYVLNQLDRETISYNMPSVLLMEGEVNISRLQEALNQMINRHESLRTSFIDQNGR
PMQQIAEQADIDLHIFEAADEEKADLIIQAFIKPFDLSAAPLIRAALVRLNEKKHLLLMD
MHHIIADGVSRSMLVKELAHLYKGGSLPSPNLHYKDFAVWQNEPEQAERMKDHERYWLSA
FSGELPELNLPTDFPRPPVQSFKGQYVRFRAGRETEKAVRELMESSGATLHMVLHAAFHV
FLSKITGQRDIIIGSVTAGRTNAEVQEMPGMFVNTLALRNETRKEQTFAGLLERVKQTNL
DALAHQDYPFEDLIGKLDLSRDMSRNPLFQVMVTTEDPDKETLELENLRITPYESNQGTA
KFDLTLGGFTDQEGLGLQFEYATDLFKKETIEKWSAGFLRILKQAAESPDRKLPELSLIS
DAEKQALLNAWKGKTLSVPQDKTVHHLFEETAARYANRPAAAYNGAKWTYGELNARANRI
ARILMDCGVTADERVGILTKPSLEMAAGVLGVLKAGAAFVPIDPDYPEERISYILLDSGA
KLLLTQEALDVPDSYNGETILLDGGRSILSLPLDENDEANPQTETTADHLAYMIYTSGTT
GQPKGVMVEHHALVNLCFWHHDAFAMTADDKSAKYAGFGFDASIWEMFPTWTIGAELHVI
DEAIRLDITRLNHYFEEHGVTITFLPTQLAEQFMELENTSLRMLLVGGDKLKRAVKQPYT
IVNNYGPTENTVVATSGVINPEEGSLSIGRAIANTRVYILGDGDQVQPEGIAGELCVAGR
GLARGYLNREEETAKRFTADPFVPGERMYRTGDLVKWNAQCGIEYIGRIDQQVKVRGYRI
ELSEIEVRLAQLADVHDAAVTAVEDKAGNTALCAYVAPQQDDIEALKAALKDTLPDYMVP
AFWVEMDELPVTANGKIDKKALPEPDIEAGSAVYKAPETEMETLLSDIWQEVLGLDQIGV
SDNFFTLGGDSIKGIQMASRLNQHGYKLEMKDLFQHPTIEELVSYVERTEGKQADQGPVE
GEAELTPIQRWFFEKNFTDKHRWNQSVMLHAKDGFDPDLVEKTLQALIEHHDALRMVYRE
EREGIIQTYLPVTECKASFDIVDLYGTDEDMLKSQIQRLADHLQGSLDLENGPLLKAEQY
RTEQGDHLLIAVHHLVVDGVSWRILLEDFASGYKQAQQQNSIVLPQKTHSFKDWAEALNT
FAQSEELKKQADYWAQADAEELRPLPKDHDPNKRLVKHTAAVKCELTEEETAQLLTDVHH
PYGTEINDILLSALGLTIGEWTENGKVGINLEGHGREEIIPNVNISRTVGWFTAQYPLIL
QISKEDGVSSVIKTVKETVRRVPDKGVGYGILRYLSSDETEKGAAPEISFNYLGQFDNEV
KTEWFEPSPYDMGRQVSEESEALYALSFSGMVTGGRFVISCSYNQEEYERSTVETQMQRF
KDNLLMIIRHCTAKEEKEFTPSDFSAQDLEMDEMGDIFDMLEENLT
>QZY23259.1_surfactin_non-ribosomal_peptide_synthetase_SrfAB_Bacillus_amyloliquefaciens
MSKKSIQKVYALTPMQEGMLYHALLDPHSSSYFTQLELRIHGCFQLELFEKSVNELIRTY
DILRTVFVHQQLQKPRQVVLAERKTKVHYEDISQLDEERQTEYIERYKRDVQQQGFHLAK
DILFKAAVFRLSEKELYLVWSNHHIVMDGWSMGVLMKSLFQNYEALRAGRPAGGSQGKPY
SDYIKWLGGRDYDEAEQYWSSRLADFEQPSLLPGRLASEKKGYQNEEYSFVWDEELVAQI
QQTANRHQVTGPNLFQAVWGAVLSKYNYTDDVVFGTVVSGRPSEINGIETMAGLFINTIP
VRIKIDKEASFSDVMTAVQKNAVEAERYDYVPLYDIQKRSALDGSLLNHLVAFENYPLDK
ELENGGMEERLGFSIKVEHAFEQTSFDFNLIVYPGKTWTVKIKYNGAAFAHDAIERTAHH
LTRMMKAAVGTPDAPVRDLGLVSGEEERQIVEIFNDTKTELPKEEAVHRLFEAQANRTPA
SIAIKEDGHEWTYREVNEAANRLARHLVGNGLEKGRTAAIMNDRSAETVIGMLAVLKAGG
AYVPIDPAFPEDRLRFMAEDSSIQLVLTVQAYQEQAGTLQVPVIMLDESTDEKVSGTDLN
LPSGGNDLAYIMYTSGSTGKPKGVMIEHRNIIRLVKHSNYVPVHEEDRMAQTGAVSFDAG
TFEVFGALLNGASLHPVKKETLLDAGQFAQFLKEQRITTMWLTSPLFNQLAQKDAGMFNT
LRHLIIGGDALVPHIVSKVRKASPELSLWNGYGPTENTTFSTSFLIDQDYEGSVPIGKPI
GNSTAYIMDENRNLQPIGAPGELCVGGSGVARGYVNLPELTEKQFVCDPFRPDEMIYRTG
DLAKWLPDGTIEFLGRIDNQVKVRGFRIELGEIEAKISQAENVTESAAVIRKNKADENEI
CAYFTADQALSPEDLRKALSESLPEYMIPAHFIQMNQFPLTANGKIDKKALPEPQTEAVQ
KEYEAPKTEAEQKLADIWEGILGVKAGVTDNFFTIGGHSLKAMMMTAKIQEHFQKEVPIK
VLFEKPTIQELAHYLQHESEEEQQFEPIRQAPYQKHYPVSSAQRRMYILNQLGQASTSYN
VPAVLLLEGSVDKNRLEGAMQALINRHETLRTSFDMADGEVVQTIHKNVSFELETAEVRE
EDAEELTKAFIRPFALNRAPLVRSKLIRIEEDRYLLLIDMHHIITDGSSMGIFIGDLAKL
YQGTELAPPKIHYKDFSVWQREKANLDQHEAYWLDRFKGDLPVLDLPLDFPRPAERSFEG
ERVIFGLDKQVTAQIKTLLADTDTTMYMFLLAAFQVLLSKYSGQEDIIVGSPAAGRQHPD
LQEVPGMFVNTVALRSHPSGKKTFKQFLDEVKTASLQAFEHQSYPLEELIEKLPLTRDTS
RSPLFSVLFNMQNMEIPSLRLGDLQISSYSMHHHVAKFDLSLEAAERGEEVGLSFDYAKA
LFADETIRRWSTHFVNLIKACAENPDIQLADASLLSASEREALLSDEKRTEADLPEGTFV
SLFERQAQKTPDLTAVAGGTSLTYRELDEQSNRFARHLQSCGAGSEDIVAIMMDRSADLI
TAILGVMKAGAAFLPIDPETPEERIRYSLEDSGTKLLVVNERNMTAAAVYNGKTVVMEDG
EWRNESADRLETEPGAGQLAYIIYTSGTTGKPKGVQLEHRNLVNYVTWFSREAGLTEADK
SVLLSSYAFDLGYTALFPILQAGGELHIVPKETYTAPDQLGEYIEKNGITYMKLTPSLFH
MIVNTARFAEERRFSPLRLVVLGGEKIITSDVRKFHDVYAHTDFINHYGPTETTIGAIAG
RINMERLDQYEQRPVIGRPIANTGALVLDGSMQLVPSGASGELYITGKGLARGYLHRPQL
TAEKFLPNPFSPGSLMYKTGDVVRRLSDGTIEFIGRADDQVKIRGYRIELKEVETVLLSI
NGIQEAVVLAVSEGGLPELCAYYKSDSDLKGSELRKRLSETLPSHMLPAYFVQVDHIPLT
ANGKTDKNALPKPGASQTAQAASALPETELEEKLCRIWQKTLGADSLGIDDNFFDYGGHS
LKGMMLLANIQAELDKTVPLKALFEQPTVRQLAVYIEKSAVSEGYRMIRPAGAADVYPLS
SAQKRMYVLNQLDRDTISYNMPSVLLMEGEVNISRLQEALNQMINRHESLRTSFIDQKGR
PMQRIAEQADIELHVLEAADEEKADLIIRAFIKPFDLSAAPLIRAALVRLNEKKHLLLLD
MHHIIADGVSRSMLVKELAHLYKGGSLPAPNLHYKDFAVWQNEPEQAERMKEHERYWLSA
FSGELPELNLPTDFPRPAVQSFKGQSVRFRAGVETEKAVRELMDASGATLHMVLHAAFHV
FLSKITGQRDIIIGSVTAGRTSAEVQQMPGMFVNTLALRNETRKEQTFAELLERVKQTNL
DALAHQEYPFEDLIGKLDLPRDMSRNPLFQVMVTTEDPDKETLELENLRITPYESNQGTA
KFDLTLGGFTDQEGLGLQFEYATDLFKKETIEKWSAGFLRILKEAAESPDRKLPELSLIS
DAEQQALLNAWKGKTLSVPRDKTVYRLFEETAARHTDRPAVAYNGVKWMYGELNARANRI
ARILMDCGATADERIGILTKPSLEMAAGVLGVLKAGAAFVPIDPDYPEERISYILQDSGA
KLLLTQEALDVPDGYTGETILLDGSRSILSLPLDENDEANPQTETTADHLAYMIYTSGTT
GQPKGVMVEHHALVNLCFWHHDAFAMTADDKSAKYAGFGFDASIWEMFPTWTIGAELHVI
DEAIRLDITRLNHYFQEHGVTITFLPTQLAEQFMELENSSLRMLLVGGDKLKRAVKQPYT
IVNNYGPTENTVVATSGVINPEEDSLSIGRAIANTRAYILGDGDQVQPEGIAGELCVAGR
GLARGYLNREEETAKRFTADPFVPGERMYRTGDLVKWNTQCGIEYIGRIDQQVKVRGYRI
ELSEIEVRLAQLAGVHDAAVTAVEDKAGNTALCAYVAPQQTDIEALKAALKDTLPDYMVP
AFWVEMDELPVTANGKIDKKALPSPDIEAGSAAYKAPETEMETLLSDIWQEVLGLEQIGV
SDNFFTLGGDSIKGIQMASRLNQHGYKLEMKDLFQHPTIEELVSYVERTEGKQADQGPVE
GEADLTPIQRWFFEKNFTDKHHWNQSVMLHAKDGFDPVLVEKTLQALIEHHDALRMVYRE
EREGVIQTYLPVSECKTSFEIVDLFGTDEDMLKSQIQRLADHLQGSLDLRNGPLLKAEQY
RTEQGDHLLIAIHHLVVDGVSWRILLEDFASGYKQAQQQNSIVFPQKTHSFKDWAEALHT
FAQSDELKKQADYWARADAEQLPRLPKDRDTKKRLVKHTAAVKCELTEEETAQLLTDVHH
PYGTEINDILLSALGLTIGEWTENGKVGINLEGHGREEIIPNVNISRTVGWFTAQYPLIL
QVSKEDGVSSVIKTVKETVRRVPDKGVGYGILRYLSPDETERSFTPEISFNYLGQFDNEV
KTEWFEPSPYDMGRQVSEESEALYALSFSGMITGGRFVISCSYNQEEYERSTVETQIERF
KDNLLMIIRHCTAKEEKEFTPSDFSAKDLEMDEMGDIFDMLEENLT
>QZY12264.1_surfactin_non-ribosomal_peptide_synthetase_SrfAB_Bacillus_amyloliquefaciens
MSKKSIQKVYALTPMQEGMLYHALLDPHSSSYFTQLELRIHGCFQLELFEKSVNELIRTY
DILRTVFVHQQLQKPRQVVLAERKTKVHYEDISQLDEERQTEYIERYKRDVQQQGFHLAK
DILFKAAVFRLSEKELYLVWSNHHIVMDGWSMGVLMKSLFQNYEALRAGRPAGGSQGKPY
SDYIKWLGGRDYDEAEQYWSSRLADFEQPSLLPGRLASEKKDYQNEEYSFVWDEELVAQI
QQTANRHQVTGPNLFQAVWGAVLSKYNYTDDVVFGTVVSGRPSEINGIETMAGLFINTIP
VRIKIDKEASFSDVMTAVQKNAVEAERYDYVPLYDIQKRSALDGSLLNHLVAFENYPLDK
ELENGGMEERLGFSIKVEHAFEQTSFDFNLIVYPGKTWTVKIKYNGAAFAHDAIERTAHH
LTRMMKAAVGTPDAPVRDLGLVSGEEERQIVEIFNDTKTALPKEEAVHHLFEAQANRTPA
SIAIKEDGHEWTYREVNEAANRLARHLVGNGLEKGRTAAIMNDRSAETVIGMLAVLKAGG
AYVPIDPAFPEDRLRFMAEDSSIQLVLTVQAYQEQAGTLQVPVIMLDESADEKVSGTDLN
LPSGGNDLAYIMYTSGSTGKPKGVMIEHRNIIRLVKHSNYVPVHEEDRMAQTGAVSFDAG
TFEVFGALLNGAALHPVKKETLLDAGQFAQFLKEQRITTMWLTSPLFNQLAQKDAGMFNT
LRHLIIGGDALVPHIVSKVRKASPELSLWNGYGPTENTTFSTSFLIDQDYEGSVPIGKPI
GNSTAYIMDENRNLQPIGAPGELCVGGSGVARGYVNLPELTEKQFVCDPFRPDEMIYRTG
DLAKWLPDGTIEFLGRIDNQVKVRGFRIELGEIEAKISQAENVTESAAVIRKNKADENEI
CAYFTADQALSPEDLRKTLSESLPEYMIPAHFIQMNQFPLTANGKIDKKALPEPQTDAVQ
KEYEAPKTEAEQKLADIWEGILGVKAGVTDNFFTIGGHSLKAMMMTAKIQEHFQKEVPIK
VLFEKPTIQELAHYLQHESEEEQQFEPIRQAPYQKHYPVSSAQRRMYILNQLGQASTSYN
VPAVLLLEGSVDKNRLEEAMQALINRHETLRTSFDMADGEVVQTIHKNVSFELETAEGRE
EDAEELTKAFIRPFALNRAPLVRSKLIRLEEDRYLLLIDMHHIITDGSSMGIFIGDLAKL
YQGTELAPPKIHYKDFSVWQREKANLDQHEAYWLDTFKGDLPVLDLPLDFPRPAERSFEG
ERVIFGLDKQVTAQIKTLLADTDTTMYMFLLAAFQVLLSKYSGQEDIIVGSPAAGRQHPD
LQEVPGMFVNTVALRSHPAGKKTFKQFLDEVKTASLQAFEHQSYPLEELIEKLPLTRDTS
RSPLFSVLFNMQNMEIPSLRLGDLQISSYSMHHHVAKFDLSLEAAERGEEVGLSFDYAKA
LFADETIRRWSSHFVNLIKACAENPDIQLADASLLSASEREALLSDEKRTEADLPEGTFV
SLFERQAQKTPDLTAVAGGTSLTYRELDEQSNRFARRLQACGAGSEDIVAIMMDRSADLI
TAILGVMKAGAAFLPIDPETPEERIRYSLEDSGTKLLVVNERNMTAAAVYNGKTVVMEDG
EWRNESADRLETEPGAGQLAYIIYTSGTTGKPKGVQLEHRNLVNYVTWFSREAGLTEADK
SVLLSSYAFDLGYTALFPILQAGGELHIVPKETYTAPDQLGEYIEKNGITYMKLTPSLFH
MIVNTARFAEERRFSPLRLVVLGGEKIITSDVRKFHDVYAHTDFINHYGPTETTIGAIAG
RINMERLDQYEQRPVIGRPIANTGALVLDGSMQLVPSGASGELYITGKGLARGYLHRPQL
TAEKFLPNPFSPGSLMYKTGDVVRRLSDGTIEFIGRADDQVKIRGYRIELKEVETVLLSV
NGIQEAVVLAVSEGGLPELCAYYKSDSGLKGSELRKRLSETLPSHMLPAYFVQVDRIPLT
ANGKTDKNALPKPGASQTAQAASALPETELEEKLCRIWQKTLGADSLGIDDNFFDYGGHS
LKGMMLLANIQAELDKTVPLKALFEQPTIRQLAAYIEKSAVSEGYRMIRPAGGADTYPLS
SAQKRMYVLNQLDRDTISYNMPSVLLMEGEVNISRLQEALNQMINRHESLRTSFIDQKGR
PMQRIAEQADIELHILEAADEEKADLIIRAFIKPFDLSAAPLIRAALVRLNEKKHLLLLD
MHHIIADGVSRSMLVKELAHLYKGGSLPAPNLHYKDFAVWQNEPEQAERMKEHERYWLSA
FSGELPELNLPTDFPRPAVQSFKGQSVRFRAGIETEKAVRELMDASGATLHMVLHAAFHV
FLSKITGQRDIIIGSVTAGRTSAEVQQMPGMFVNTLALRNETRKEQTFAELLERVKQTNL
DALAHQEYPFEDLIGKLDLPRDMSRNPLFQVMVTTEDPDKETLELENLRITPYESNQGTA
KFDLTLGGFTDQEGLGLQFEYAADLFKQETIEKWSAGFLRILKQAAESPDRKLPEISLIS
DAEQQALLNAWKGKTLSVPRDKTVHRLFEETAARHTDRPAVAYNGVKCTYGELNARANRI
ARILMDCGAQADERIGILTKPSLEMAAGVLGVLKAGAAFVPIDPDYPEERISYILRDSGA
KLLLTQEALDVPDGYTGETILLDGSRSILSLPLDENDEANPQTETTADHLAYMIYTSGTT
GQPKGVMVEHHALVNLCFWHHDAFAMTADDKSAKYAGFGFDASIWEMFPTWTIGAELHVI
DEAIRLDITRLNHYFEEHGVTITFLPTQLAEQFMELDNSSLRMLLVGGDKLKRAVKQPYT
IVNNYGPTENTVVATSGVINPEEDSLSIGRAIANTRAYILGDSDQVQPEGIAGELCVAGR
GLARGYLNREEETAKRFTADPFVPGERMYRTGDLVKWNAQCGIEYIGRIDQQVKVRGYRI
ELSEIEVRLAQLAGVHDAAVTAVEDKAGNTALCAYVAPQQADTEALKAALKDILPDYMVP
AFWVEMDELPVTANGKIDKKALPNPDIEAGSAAYKAPETEMETLLSDIWQEVLGLDQIGV
SDNFFTLGGDSIKGIQMASRLNQHGYKLEMKDLFQHPTIEELVSYVERTEGKQADQGPVE
GEADLTPIQRWFFEKNFTDKHHWNQSVMLHAKDGFDPVLVEKTLQALIEHHDALRMVYRE
EREGVIQTYLPVSECKTSFEIVDLFGTDEDMLKSQIQRLADHLQGSLDLQNGPLLKAEQY
RTEQGDHLLIAIHHLVVDGVSWRILLEDFASGYKQAQQQKSIVFPQKTHSFKDWAEALNT
FAQSEELKKQADYWAQADAEQLPRLPKDRDTKKRLVKHTAAVKCELTEEETAQLLTDVHH
PYGTEINDILLSALGLTIGEWTENGKVGINLEGHGREEIIPNVNISRTVGWFTAQYPLIL
QVSKEEGVSSVIKTVKETVRRVPDKGVGYGILRYLSPDETEKSFTPEISFNYLGQFDNEV
KTEWFEPSPYDMGRQVSEESEALYALSFSGMITGGRFVISCSYNQEEYERSTVESQIERF
KDNLLMIIRHCTAKEEKEFTPSDFSAKDLEMDEMGDIFDMLEENLT
>QZT41316.1_surfactin_non-ribosomal_peptide_synthetase_SrfAB_Bacillus_amyloliquefaciens
MSKKSIQKVYALTPMQEGMLYHALLDPHSSSYFTQLELRIHGSFQLELFEKSVNELIRTY
DILRTVFVHQQLQKPRQVVLAERKTKVHYEDISQLDESRQTEYIESYKRGVQQQGFHLAK
DILFKAAVFRLSEKELYLVWSNHHIVMDGWSMGVLMKSLFQNYEALRAGRPAGGSQGKPY
SDYIKWLGGRDYEEAEQYWSSRLADFEQPSLLPGRLASEKKDYQNEEYSFVWDEELVAQI
QQTANRHQVTGPNLFQAVWGAVLSKYNYTDDVVFGTVVSGRPSEINGIETMAGLFINTIP
VRIKIDKDAAFSDVMAAVQKNAVEAERYDYVPLYDIQKRSALDGSLLNHLVAFENYPLDK
ELENGGMEERLGFSIKVEHAFEQTSFDFNLIVYPGKTWTVKIKYNGAAFAHDAIERTAHH
LTRMMKAAVGTPDAPVRELGLVSGEEERQIVEIFNDTKTALPEEEAVHRLFEAQANRTPA
SIAIKEAGREWTYREVNEAANRLARHLVKSGLEKGRTAAIMNDRSAETVIGMLAVLKAGG
AYVPIDPAFPEDRLRFMAEDSSIRLVLTVQDYQEQAGALQVPVVMLDESADETVSGTDLN
LPAGGNDLAYIMYTSGSTGKPKGVMIEHRNIIRLVKHSNYVPVHEEDRMAQTGAVSFDAG
TFEVFGALLNGASLHPAKKETLLDAGQFAQFLKEQRITTMWLTSPLFNQLAQKDAGMFNT
LRHLIIGGDALVPHIVSKVRKASPELSLWNGYGPTENTTFSTSFLIDQDYDGSVPIGKPI
GNSTAYIMDENRNLQPIGAPGELCVGGSGVARGYVNLPELTKKQFVRDPFRPDEMIYRTG
DLAKWLPDGTIEFLGRIDNQVKVRGFRIELGEIEAKISQAENVTESAAVIRKNKADENEI
CAYFTADQALSPEDLRKTLSESLPEYMIPAHFIQMNQFPLTANGKIDKKALPEPQAEAVQ
KEYVAPKTEAEQKLADIWEGILGVKAGVTDNFFTIGGHSLKAMMMTAKIQEHFQKEVPIK
VLFEKPTIQELAHYLQHESEEEQQFEPIRQAPYQKHYPVSSAQRRMYILNQLGQASTSYN
VPAVLLLEGSVDKKRLEEAMQALINRHETLRTSFDMAEGEVVQTIHKNVSFELETAEGRE
EDAEELTKAFIRPFALNRAPLVRSKLIRLEEDRHLLLIDMHHIITDGSSMGIFIGDLAKL
YQGTELALPKIHYKDFSVWQREKANLDQHEAYWLDTFKGDLPVLDLPLDFPRPAERSFEG
ERVIFGLDKQVTAQIKKLLADTDTTMYMFLLAAFQVLLSKYSGQEDIIVGSPAAGRQHPD
LQDVPGMFVNTVALRSHPAGKKTFKQFLDEVKTASLQAFEHQSYPLEELIEKLPLTRDTS
RSPLFSVLFNMQNMEIPALRLGDLEISSYSMHHHVAKFDLSLEAAERGEEVGLSFDYAKA
LFADETIRRWSAHFVNLIKACAENPDIQLADASLLSAPEREALLSDEKRTEADLPEGTFV
SLFERQAQKTPDLTAVAGGISLTYRELDERSNRFARHLQACGTGSEDIVAIMMDRSADLI
TAILGVMKAGAAFLPIDPETPEERIRYSLEDSGTKLLVVNERNMTAAAVYKGKTVVMEDG
EWQNESAGRLETEPGADQLAYIIYTSGTTGKPKGVQLEHRNLINYVTWFSREAGLTEADK
SVLLSSYAFDLGYTAIFPILQTGGELHIVPKEMYTAPDQLGEYIQKNGITYMKLTPSLFH
MIVNTARFTSERRFSPLRLVVLGGEKIITSDVRKFHDVYAHTDFINHYGPTETTIGAIAG
RINMERLDQYEQRPVIGRPIANTGALVLDGAMQLVPPGASGELYITGKGLARGYLHRPQL
TAEKFLSNPLSPDSLMYKTGDVVRRLPDGTIEFIGRADDQVKIRGYRIELKEVETVLLSV
NGIQEAVVLAVSEGGLPELCAYYKADSELKGSELRKRLSETLPSHMLPAYFVQVDRIPLT
ANGKTDKNALPKPGVSQTAQTASALPETELEEKLCRIWKQTLGTDTLGIDDNFFDYGGHS
LKGMMLLANIQAELDKTVPLKALFEQPTVRLLAAYIEKSAVSEGYRMISPADSADAYPLS
SAQKRMYVLNQLDRETISYNMPSVLLMEGEVNISRLQEALNQMINRHESLRTSFIDQNGR
PMQQIAEQADIDLHIFEAADEEKADLIIQAFIKPFDLSAAPLIRAALVRLNEKKHLLLLD
MHHIIADGVSRSMLVKELAHLYKGGSLPSPNLHYKDFAVWQNEPEQAERMKDHERYWLSA
FSGELPELNLPTDFPRPPVQSFKGQSVRFRAGRETEKAVRELMESSGATLHMVLHAAFHV
FLSKITGQRDIIIGSVTAGRTSAEVQEMPGMFVNTLALRNETRKEQTFAGLLERVKQTNL
DALAHQDYPFEDLIGKLDLPRDMSRNPLFQVMVTTEDPDKETLELENLRITPYESNQGTA
KFDLTLGGFTDQEGLGLQFEYATDLFKKETIEKWSAGFLRILKQAADSPDRKLPEISLIS
DAEKQALLNAWKGKTISVPRDKTVHRLFEETAARHANRPAAAYNGAKWTYGELNARANRI
ARILMDCGVTADERVGILTKPSLEMAAGVLGVLKAGAAFVPIDPDYPEERISYILQDSGA
KLLLTQEALDVPESYNGETILLDGSRSILSLPLDENDEANPQTETTADHLAYMIYTSGTT
GQPKGVMVEHHALVNLCFWHHDAFAMTADDKSAKYAGFGFDASIWEMFPIWTIGAELHVI
DEAIRLDITRLNHYFEEHGVTITFLPTQLAEQFMELENTSLRMLLVGGDKLKRAVKQPYT
IVNNYGPTENTVVATSGVINPEEGSLSIGRAIANTRVYILGDGDQVQPEGIAGELCVAGR
GLARGYLNREEETAKRFTADPFVSGERMYRTGDLVKWNAKCGIEYIGRIDQQVKVRGYRI
ELSEIEVRLAQLADVHDAAVTAVEDKAGNTALCAYVAPQQDDIETLKSALKDTLPDYMVP
AFWVEMDELPVTANGKIDKKALPEPDIEAGSAAYKAPETEMETLLSDIWQEVLGLDQIGV
SDNFFTLGGDSIKGIQMASRLNQHGYKLEMKDLFQHPTIEELVSYVERTEGKQADQGPVE
GEAALTPIQRWFFERNFTDKHHWNQSVMLHAKDGFDPELVEKTLQALIEHHDALRMVYRE
EREGIIQTYLPVTECKASFEIVDLYGTDEDMLKSQIQRLADHLQGSLDLENGPLLKAEQY
RTEQGDHLLIAIHHLVVDGVSWRILLEDFASGYKQAQQQNSIVLPQKTHSFKDWAEALNT
FAQSEELKKQAAYWAQADAEELRPLPKDHDPNKRLVKHTAAVKCELTEEETAQLLTDVHH
PYGTEINDILLSALGLTIGEWTENGKVGINLEGHGREEIIPNVNISRTVGWFTAQYPLIL
QISKEDGISSVIKTVKETVRRVPDKGVGYGILRYLSSDKTEKGAAPEISFNYLGQFDNEV
KTEWFEPSPYDMGRQVSEESEALYALSFSGMVTGGRFVISCSYNQEEYERSTVETQMQRF
KDNLLMIIRHCTAKEEKEFTPSDFSAQDLEMDEMGDIFDMLEENLT
>QZI60654.1_surfactin_non-ribosomal_peptide_synthetase_SrfAB_Bacillus_velezensis
MSKKSIQKVYALTPMQEGMLYHALLDPHSSSYFTQLELRIHGSFQLELFEKSVNELIRTY
DILRTVFVHQQLQKPRQVVLAERKTKVHYEDISQLDEARQTEYIERYKRGVQQQGFHLAK
DILFKAAVFRLSEKELYLVWSNHHIVMDGWSMGVLMKSLFQNYEALRAGRPAGGSQGKPY
SDYIKWLGGRDYEEAEQYWSSRLADFEQPSLLPGRLAAEKKDYQNEEYSFVWDEELVAQI
QQIANRHQVTGPNLFQAVWGAVLSKYNYTDDVVFGTVVSGRPSEINGIETMAGLFINTIP
VRIKIDKDAAFSDVMAAVQKNAVEAERYDYVPLYDIQKRSALDGSLLNHLVAFENYPLDK
ELENGGMEERLGFSIKVEHAFEQTSFDFNLIVYPGKTWTVKIKYNGAAFAHDAIERTAHH
LTRMMKAAVGTPDAPVRELGLVSGEEERQIVEIFNDTKTALPEEEAVHSLFEAQANRTPA
SIAIKEAGREWTYREVNEAANRLARHLVKSGLEKGRTAAIMNDRSAETVVGMLAVLKAGG
AYVPIDPAFPEDRLRFMAEDSSIRLVLTVQDYQEQAGTLQVPVVMLDESADETVSGTDLN
LPAGGNDLAYIMYTSGSTGKPKGVMIEHRNIIRLVKHSNYVPVHEEDRMAQTGAVSFDAG
TFEVFGALLNGASLHPVKKETLLDAGQFAQFLKEQRITTMWLTSPLFNQLAQKDAGMFNT
LRHLIIGGDALVPHIVSKVRKASPELSLWNGYGPTENTTFSTSFLIDQDYDGSVPIGKPI
GNSTAYIMDENRNLQPIGAPGELCVGGSGVARGYVNLSELTEKQFVRDPFRPDEMIYRTG
DLAKWLPDGTIEFLGRIDNQVKVRGFRIELGEIEAKISQAENVTESAAVIRKNKADENEI
CAYFTADQALSPEDLRKTLSESLPEYMIPAHFIQMNQFPLTANGKIDKKALPEPQAEAVQ
KEYVAPKTEAEQKLADIWEGILGVKAGVTDNFFTIGGHSLKAMMMTAKIQEHFQKEVPIK
VLFEKPTIQELAHYLEHESEEEQQFEPIRQAPYQKHYPVSSAQRRMYILNQLGQASTSYN
VPAVLLLEGSVDKNRLEEAMQALINRHETLRTSFDMADGEVVQTIHKNVSFELETAEGRE
EDAEELTKAFIRPFALNRAPLVRSKLIRLEEDRHLLLIDMHHIITDGSSMGIFIGDLAKL
YQGTELALPKIHYKDFSVWQREKASLDQHEAYWLDTFKGDLPVLDLPLDFPRPAERSFEG
ERVIFGLDKQVTAQIKKLLADTDTTMYMFLLAAFQVLLSKYSGQEDIVVGSPAAGRQHPD
LQDVPGMFVNTVALRSHPAGKKTFKQFLDEVKTASLQAFEHQSYPLEELIEKLPLTRDTS
RSPLFSVLFNMQNMEIPALRLGDLEISSYSMHHHVAKFDLSLEAAERGEEVGLSFDYAKA
LFADETIRRWSAHFVNLIKACAENPDIQLADASLLSAPEREALLSDEKRTEADLPEGTFV
SLFERQAQKTPDLTAVAGGISLTYRELDERSNRFARHLQACGTGSEDIVAIMMDRSADLI
TAILGVMKAGAAFLPIDPETPEERIRYSLEDSGTKLLVVNERNMTAAAVYKGNTVVMEDG
EWQNESADRLETEPGADQLAYIIYTSGTTGKPKGVQLEHRNLINYVTWFSREAGLTEADK
SVLLSSYAFDLGYTAIFPILQAGGELHIVPKEMYTAPDQLGEYIQENGITYMKLTPSLFH
MIVNTARFAAERRFSPLRLVVLGGEKIITSDVRKFHDVYAHTDFINHYGPTETTIGAIAE
RINMERLDQYEQRPVIGRPIANTGALVLDGAMQLVPPGASGELYITGKGLARGYLHRPQL
TAEKFLSNPFSPDSLMYKTGDVVRRLPDGTIEFIGRADDQVKIRGYRIELKEVETVLLSV
NGIQEAVVLAVSEGGLPELCAYYKADSELKGSELRKRLSETLPSHMLPAYFVQVDRIPLT
ANGKTDKNALPKPGVSQTAQTASALPETELEEKLCRIWKQTLGTDTLGIDDNFFDYGGHS
LKGMMLLANIQAELDKTVPLKALFEQPTVRLLAAYIEKSAVSEGYRMISPADSADAYPLS
SAQKRMYVLNQLDRETISYNMPSVLLMEGEVNISRLQEALNQMIDRHESLRTSFIDQNGR
PMQQIAEQADIDLHIFEAADEEKADLIIQAFIKPFDLSAAPLIRAALVRLNEKKHLLLLD
MHHIIADGVSRSMLVKELAHLYKGGSLPSPNLHYKDFAVWQNEPEQAERMKDHERYWLSA
FSGELPELNLPTDFPRPPVQSFKGQSVRFRAGRETEKAVRELMESSGATLHMVLHAAFHV
FLSKITGQRDIIIGSVTAGRTSAEVQEMPGMFVNTLALRNETRKEQTFAGLLERVKQTNL
DALAHQDYPFEDLIGKLDLPRDMSRNPLFQVMVTTEDPDKETLELENLRITPYESNQGTA
KFDLTLGGFTDQEGLGLQFEYATDLFKKETIEKWSAGFLRILKQAAESPDRKLPEISLIS
DAEKQALLDAWKGKTISVPRDKTVHLLFEDTAARYANRPAAAYNGAKWTYGELNARANRI
ARILMDCGVTADERVGILTKPSLEMAAGVLGVLKAGAAFVPIDPDYPEERISYILQDSGA
KLLLTQEALGVPDSYNGETILLDGSRSILSLPLDENDEANPQTETTADHLAYMIYTSGTT
GQPKGVMVEHHALVNLCFWHHDAFAMTADDKSAKYAGFGFDASIWEMFPTWTIGAELHVI
DEAIRLDITRLNHYFEEHGVTITFLPTQLAEQFMELENTSLRMLLVGGDKLKRAVKQPYT
IVNNYGPTENTVVATSGVINPEEGSLSIGRAIANTRVYILGDGDQVQPEGIAGELCVAGR
GLARGYLNHEEETAKRFTADPFVPGERMYRTGDLVKWNAQCGIEYIGRIDQQVKVRGYRI
ELSEIEVRLAQLADVHDAAVTAVEDKAGNTALCAYVAPQQDDIETLKSALKDTLPDYMVP
AFWVEMDELPVTANGKIDKKALPAPDIEAGSAVYKAPETEMETLLSDIWQEVLGLDQIGV
SDNFFTLGGDSIKGIQMASRLNQHGYKLEMKDLFQHPTIEELVSYVERTEGKQADQGPVE
GEAELTPIQRWFFERNFTDKHHWNQSVMLHAKDGFDPDLVEKTLQALIEHHDALRMVYRE
EREGIIQTYLPVTECKASFEIVDLYGTDEDMLKSQIQRLADHLQGSLDLENGPLLKAEQY
RTEQGDHLLIAVHHLVVDGVSWRILLEDFASGYKQAQQQNSIVLPQKTHSFKDWAEALNT
FAQSEELKKQAAYWAQADAEELQPLPKDHDPNKRLVKHTAAVKCELTEEETAQLLTDVHH
PYGTEINDILLSALGLTIGEWTENGKVGINLEGHGREEIIPNVNISRTVGWFTAQYPLIL
QISKEDGVSSVIKTVKETVRRVPDKGIGYGILRYLSSDETEKGVTPEISFNYLGQFDNEV
KTEWFEPSPYDMGRQVSEESEALYALSFSGMVTGGRFVISCSYNQEEYERSTVETQMQRF
KDNLLMIIRHCTAKEEKEFTPSDFSAQDLEMDEMGDIFDMLEENLT
>QZE18310.1_surfactin_non-ribosomal_peptide_synthetase_SrfAB_Bacillus_velezensis
MSKKSIQKVYALTPMQEGMLYHALLDPHSSSYFTQLELRIHGSFQLELFEKSVNELIRTY
DILRTVFVHQQLQKPRQVVLAERKTKVHYEDISQLDEARQTEYIERYKRDVQQQGFHLAK
DILFKAAVFRLSEKELYLVWSNHHIVMDGWSMGVLMKSLFQNYEALRAGRPAGGSQGKPY
SDYIKWLGGRDYEEAEQYWSSRLADFEQPSLLPGRLASEKKDYQNEEYSFVWDEELVAQI
QQTANRHQVTGPNLFQAVWGAVLSKYNYTDDVVFGTVVSGRPSEINGIETMAGLFINTIP
VRIKIDKDAAFSDVMAAVQKNAVEAERYDYVPLYDIQKRSALDGSLLNHLVAFENYPLDK
ELENGGMEERLGFSIKVEHAFEQTSFDFNLIVYPGKTWTVKIKYNGAAFAHDAIERTAHH
LTCMMKAAVGTPDAPVRELGLVSGEEERQIVEIFNDTKTALPEEEAVHRLFEAQANRTPA
SIAIKEEGREWTYREVNEAANRLARHLVKSGLEKGRTAAIMNDRSAETVIGMLAVLKAGG
AYVPIDPAFPEDRLRFMAADSSIRLVLTVQDYQEQAGTLQVPIVMLNESADETVSGTDLN
LPAGGNDLAYIMYTSGSTGKPKGVMIEHRNIIRLVKPSNYVPVHEEDRMAQTGAVSFDAG
TFEVFGALLNGAALHPVKKETLLDAGRFAQFLKEQRITTMWLTSPLFNQLAQKDAGMFNT
LRHLIIGGDALVPHIVSKVRKASPELSLWNGYGPTENTTFSTSFLIDQDYDGSIPIGKPI
GNSTAYIMDENRNLQPIGAPGELCVGGSGVARGYVNLPELTEKQFVRDPFRPDETIYRTG
DLAKWLPDGTIEFLGRIDNQVKVRGFRIELGEIEAKISQAENVTESAAVIRKNKADENEI
CAYFTADQALSPEDLRKTLSESLPEYMIPAHFIQMNQFPLTANGKIDKKALPEPQAEAVQ
KEYEAPKTEAEQKLADIWEGILGVKAGVTDNFFTIGGHSLKAMMMTAKIQEHFQKEVPIK
VLFEKPTIQELAHYLEHETEEEQQFEPIRQAPYQKHYPVSSAQRRMYILNQLGQASTSYN
VPAVLLLEGSVDKNRLEEAMQALINRHETLRTSFDMADGEVVQTIHKNVSFELETAEGRE
EDAEELTKAFIRPFALNRAPLVRSKLIRLKEDRHLLLIDMHHIITDGSSMGIFIGDLAKL
YQGTELELPKIHYKDFSVWQREKANLDQHEAYWLDTFKGDLPVLDLPLDFPRPAERSFEG
ERVIFGLDKQVTAQIKKLLADTDTTMYMFLLAAFQVLLSKYSGQEDIIVGSPAAGRQHPD
LQDVPGMFVNTVALRSHPAGKKTFKQFLDEVKTASLQAFEHQSYPLEELIEKLPLTRDTS
RSPLFSVLFNMQNMEIPALRLGDLEISSYSMHHHVAKFDLSLEAAERGEEVGLSFDYAKA
LFADETIRRWSAHFVNLIKACAENPDIQLADASLLSAPEREALLSDEKRTEADLPEGTFV
SLFERQAQKTPDLTAVAGGTSLTYRELDERSNRFARHLQACGTGSEDIVAIMMDRSADLI
TAILGVMKAGAAFLPIDPETPEERIRYSLEDSGTKLLVVNERNMTAAAVYKGKTVVMEDG
EWQNESADRLETESGADRLAYIIYTSGTTGKPKGVQLEHRNLINYVTWFSREAGLTEADK
SVLLSSYAFDLGYTAIFPILQAGGELHIVPKETYTAPDQLGEYIQKNGITYMKLTPSLFH
MIVNTARFTSERRFSSLRLVVLGGEKIITSDVRKFHDVYAHTDFINHYGPTETTIGAIAE
RINMERLDQYEQRPVIGRPIANTGALVLDGAMQLVPPGASGELYITGKGLARGYLHRPQL
TAEKFLSKPFSPDSLMYKTGDIVRRLPDGTIEFIGRADDQVKIRGYRIELKEVETVLLSV
NGIQEAVVLAVSEGGLPELCAYYKADSGLKGSELRKRLSETLPSHMLPAYFVQVDRIPLT
ANGKTDKNALPKPGVSQTAQIASALPETELEEKLCRIWKQTLGTDTLGIDDNFFDYGGHS
LKGMMLLANIQAELDKTVPLKALFEQPTVRLLAAYIEKSAVSEGYRMITPADSADAYPLS
SAQKRMYVLNQLDRETISYNMPSVLLMEGEVNISRLQKALNQMINRHESLRTSFIDQKGQ
PMQQIAEQADIDLHIFEAADEEKADLIIQAFIKPFDLSAAPLIRAALVRLNEKKHLLLLD
MHHIIADGVSRSMLVKELAHLYKGGSLPSPNLHYKDFAVWQNEPGQAERMKDHERYWLSA
FSGELPELNLPTDFPRPPVQSFKGQSVRFRAGRETEKAVRELMESSGATLHMVLHAAFHV
FLSKITGQRDIIIGSVTAGRTSAEVQEMPGMFVNTLALRNETQKEQTFAGLLERVKQTNL
DALAHQDYPFEDLIGKLDLPRDMSRNPLFQVMVTTEDPDKETLELENLRITPYESNQGTA
KFDLTLGGFTDQEGLGLQFEYATDLFKKETIEKWSAGFLRILKQAAESPDRKLPEISLIS
DAEKQALLDAWKGKTLSVPQDKTVHRLFEETAARYANRPAAAYNGAKWTYGELNARANRI
ARILIDCGVTADERVGILTKPSLEMAAGVLGVLKAGAAFVPIDPDYPQERISYILQDSGA
KLLLTQEALDVPDGYTGETILLDGGRSILSLPLDENDEANPQTETTADHLAYMIYTSGTT
GQPKGVMVEHHALVNLCFWHHDAFAMTADDKSAKYAGFGFDASIWEMFPTWTIGAELHVI
DEAIRLDITRLNHYFEEHGVTITFLPTQLAEQFMELENTSLRMLLVGGDKLKRAVKQPYT
IVNNYGPTENTVVATSGVINPEEGSLSIGRAIANTRAYILGDGDQVQPEGIAGELCVAGR
GLARGYLNREEETAKRFTADPFVPGERMYRTGDLVKWNAQSGIEYIGRIDQQVKVRGYRI
ELSEIEVRLAQLADVHDAAVTAVEDKAGNTALCAYVAPRQDDIEALKAALKDTLPDYMVP
AFWVEMDELPVTANGKIDKKALPEPDIEAGSAAYKAPETEMETLLSDIWQEVLGLDQIGV
SDNFFTLGGDSIKGIQMASRLNQHGYKLEMKDLFQHPTIEELVSYVERTEGKQADQGPVE
GEAELTPIQRWFFEKNFTDKHHWNQSVMLHAKDGFDPDLVEKTLQALIEHHDALRMVYRE
EREGIIQTYLPVTECKASFEIVDLYGTDEDMLKSQIQRLADHLQGSLDLENGPLLKAEQY
RTEQGDHLLIAVHHLVVDGVSWRILLEDFASGYKQAQQQNSIVLPQKTHSFKDWAEALNT
FAQSEELKKQADYWAQADAEELRPLPKDHDPDKRLVKHTAAVKCELTEEETAQLLTDVHH
PYGTEINDILLSALGLTIGEWTENGKVGINLEGHGREEIIPNVNISRTVGWFTAQYPLIL
QISKEDGVSSVIKTVKETVRRVPDKGVGYGILRYLSSDETEKGAAPEISFNYLGQFDNEV
KTEWFEPSPYDMGRQVSEESEALYALSFSGMVTGGRFVISCSYNQEEYERSTVETQMQRF
KDNLLMIIRHCTAKEEKEFTPSDFSAQDLEMDEMGDIFDMLEENLT
>QYY39685.1_surfactin_non-ribosomal_peptide_synthetase_SrfAB_Bacillus_velezensis
MSKKSIQKVYALTPMQEGMLYHALLDPHSSSYFTQLELRIHGSFQLELFEKSVNELIRTY
DILRTVFVHQQLQKPRQVVLAERKTKVHYEDISQLDEARQTEYIERYKRGVQQQGFHLAK
DILFKAAVFRLSEKELYLVWSNHHIVMDGWSMGVLMKSLFQNYEALRAGRPAGGSQGKPY
SDYIKWLGGRDYEEAEQYWSSRLADFEQPSLLPGRLAAEKKDYQNEEYSFVWDEELVAQI
QQTANRHQVTGPNLFQAVWGAVLSKYNYTDDVVFGTVVSGRPSEINGIETMAGLFINTIP
VRIKIDKGAAFSDVMAAVQKNAVEAERYDYVPLYDIQKRSALDGSLLNHLVAFENYPLDK
ELENGGMEERLGFSIKVEHAFEQTSFDFNLIVYPGKTWTVKIKYNGAAFAHDAIERTAHH
LTRMMKAAVGTPDAPVRELGLVSGEEERQIVEVFNDTKTALPEEEAVHRLFEAQANRTPA
SIAIKEAGREWTYREVNEAANRLARHLVKSGLEKGRTAAIMNDRSAETVVGMLAVLKAGG
AYVPIDPAFPEDRLRFMAEDSSIRLVLTVQAYQEQAGALQVPVVMLDESADETVSGTDLN
LPAGGNDLAYIMYTSGSTGKPKGVMIEHRNIIRLVKHSNYVPVHEEDRMAQTGAVSFDAG
TFEVFGALLNGASLHPVKKETLLDAGQFAQFLKEQRITTMWLTSPLFNQLAQKDAGMFNT
LRHLIIGGDALVPHIVSKVRKASPELSLWNGYGPTENTTFSTSFLIDQDYDGSIPIGKPI
GNSTAYIMDENRSLQPIGAPGELCVGGSGVARGYVNLPELTEKQFLRDPFRPDEMIYRTG
DLAKWLPDGTIEFLGRIDNQVKVRGFRIELGEIEAKISQAENVTESAAVIRKNKADENEI
CAYFTADQALSPEDLRKTLSESLPEYMIPAHFIQMNQFPLTANGKIDKKALPEPQAEAVQ
KEYVAPKTEAEQKLADIWEGILGVKAGVTDNFFTIGGHSLKAMMMTAKIQEHFQKEVPIK
VLFEKPTIQELAHYLQHESEEEQQFEPIRQAPYQKHYPVSSAQRRMYILNQLGQASTSYN
VPAVLLLEGSVDKKRLEEAMQALINRHETLRTSFDMADGEVVQTIHKNVSFELETAEGRE
EDAEELTKAFIRPFALNRAPLVRSKLIRLEEDRHLLLIDMHHIITDGSSMGIFIGDLAKL
YQGTELALPKIHYKDFSVWQREKANLDQHEAYWLETFKGDLPVLDLPLDFPRPAERSFEG
ERVIFGLDKQVTAQIKKLLADTDTTMYMFLLAAFQVLLSKYSGQEDIIVGSPAAGRQHPD
LQDVPGMFVNTVALRSHPAGKKTFKQFLDEVKTASLQAFEHQSYPLEELIEKLPLMRDTS
RSPLFSVLFNMQNMEIPALRLGDLEISSYSMHHHVAKFDLSLEAAERGEEVGLSFDYVKA
LFADETIRRWSAHFVNLIKACAENPDIQLADASLLSAPEREALLSDEKRTEADLPEGTFV
SLFERQAQKTPDLTAVAGGTSLTYRELDERSNRFARHLQACGTGSEDIVAIMMDRSADLI
TAILGVMKAGAAFLPIDPETPEERIRYSLEDSGTKLLVVNERNMTAAAVYKGKTVVMEDG
EWQNESADRLETKPGADQLAYIIYTSGTTGKPKGVQLEHRNLINYVTWFSREAGLTEADK
SVLLSSYAFDLGYTAIFPILQAGGELHIVPKETYTAPDQLGEYIQKNGITYMKLTPSLFH
MIVNTARFAAERRFSPLRLVVLGGEKIITSDVRKFHDVYAHTDFINHYGPTETTIGAIAG
RINMERLDQYEQRPVIGRPIANTGALVLDGAMQLVPPGASGELYITGKGLARGYLHRPQL
TAEKFLSNPFSPDSLMYKTGDVVRRLPDGTIEFIGRADDQVKIRGYRIELKEIETVLLSV
NGIQEAVVLAVSEGGLPELCAYYKAGSELKGSELRKQLSETLPSHMLPAYFVQVDRIPLT
ANGKTDKNALPKPGVSQTAQTVSALPETELEEKLCRIWKQTLGTDTLGIDDNFFDYGGHS
LKGMMLLANIQAELDKTVPLKALFEQPTVRLLAAYIEKSAVSEGYRVITPADSADAYPLS
SAQKRMYVLNQLDRETISYNMPSVLLMEGEVNISRLQEALNQMINRHESLRTSFIDQNGR
PMQQIAEQADIDLHIFEAADEEKADLIIQAFIKPFDLSAAPLIRTALVRLNEKKHLLLLD
MHHIIADGVSRSMLVKELAHLYKGGSLPSPNLHYKDFAVWQNEPEQAERMKDNERYWLSA
FSGELPELNLPTDFPRPPVQSFKGQSVRFRAGCETEKAVRELMESSGATLHMVLHAAFHV
FLSKITGQRDIIIGSVTAGRTSAEVQEMPGMFVNTLALRNETRKEQTFAGLLEQVKQTNL
DALAHQDYPFEDLIGKLDLPRDMSRNPLFQVMVTTEDPDKETLELENLRITPYESNQGTA
KFDLTLGGFTDQEGLGLQFEYAADLFKKETIEKWSAGFLRILKQAAESPDRKLPEISLIS
DAEKQALLDAWKGKTISVPRDKTVHRLFEETAARYANRPAAAYNGAKWTYGELNARANRI
ARILMDCGVTADKRVGILTKPSLEMAAGVLGVLKAGAAFVPIDPDYPEERISYILQDSGA
KLLLTQEALDVPESYNGETILLDGGRSILSLPLDENDEANPQTETTADHLAYMIYTSGTT
GQPKGVMVEHHALVNLCFWHHDAFAMTADDKSAKYAGFGFDASIWEMFPAWTIGAELHVI
DEAIRLDITRLNHYFEENGVTITFLPTQLAEQFMELENTSLRMLLVGGDKLKRAVKQPYT
IVNNYGPTENTVVATSGVINPEEGSLSIGRAIANTRVYILGDGDQVQPEGIAGELCVAGR
GLARGYLNREEETAKRFTADPFVPGERMYRTGDLVKWNAQCGIEYIGRIDQQVKVRGYRI
ELSEIEVRLAQLADVHDAAVTAVEDKAGNTALCAYVAPRQDDIEALKSALKDTLPDYMVP
AFWVEMDELPVTANGKIDKKALPAPDIEAGSAAYKAPETEMETLLSDIWQEVLGLDQIGV
SDNFFTLGGDSIKGIQMASRLNQHGYKLEMKDLFQHPTIEELVSYVERTEGKQADQGPVE
GEAELTPIQRWFFERNFTDKHHWNQSVMLHAKDGFDPDLVEKTLQALIEHHDALRMVYRE
EREGIIQTYLPVTECKASFDIVDLYGTDEDMLKSQIQRLADHLQGSLDLENGPLLKAEQY
RTELGDHLLIAIHHLVVDGVSWRILLEDFASGYKQAQQQNSIVFPQKTHSFKDWAEALNT
FAQSEELKKQADYWAQADAEELQPLPKDHDPNKRLVKHTAAVKCELTEEETAQLLTDVHH
PYGTEINDILLSALGLTIGEWTENGKVGINLEGHGREEIIPNVNISRTVGWFTAQYPLIL
QISKEDGVSSVIKTVKETVRRVPDKGVGYGILRYLSSDKTERGVTPEISFNYLGQFDNEV
KTEWFEPSPYDMGRQVSEESEALYALSFSGMVTGGRFVISCSYNQEEYERSTVETQMQRF
KDNLLMIIRHCTAKEEKEFTPSDFSAQDLEMDEMGDIFDMLEENLT
>QYX69443.1_surfactin_non-ribosomal_peptide_synthetase_SrfAB_Bacillus_subtilis
MSKKSIQKVYALTPMQEGMLYHAMLDPHSSSYFTQLELGIHGAFDLEIFEKSVNELIRSY
DILRTVFVHQQLQKPRQVVLAERKTKVHYEDISHADENRQKEHIERYKQDVQRQGFNLAK
DILFKVAVFRLAADQLYLVWSNHHIMMDGWSMGVLMKSLFQNYEALRAGRTPANGQGKPY
SDYIKWLGKQDNEEAESYWSERLAGFEQPSVLPGRLPVKKDEYVNKEYSFTWDETLVARI
QQTANLHQVTGPNLFQAVWGIVLSKYNFTDDVVFGTVVSGRPSEINGIETMAGLFINTIP
VRVKVERDAAFADIFTAVQQHAVEAERYDYVPLYEIQKRSALDGNLLNHLVAFENYPLDQ
ELENGSMEDRLGFSIKVESAFEQTSFDFNLIVYPGKTWTVKIKYNGAAFDSAFIERTAEH
LTRMMEAAVDQPAAFVREYGLVGDEEQRQIVEVFNSTKAELPEGMAVHQVFEEQAKRTPA
STAVVYEGTELTYRELNAAANRLARKLVEQGLQKGETAAIMNDRSVETVVGMLAVLKAGA
AYVPLDPALPGDRLRFMAEDSSVRMVLTGNSYTGQAHQLQVPVLTLDIGIEDGEADNLNL
PSAPSDLAYIMYTSGSTGKPKGVMIEHKSILRLVKNAGYVPVTEEDRMAQTGAVSFDAGT
FEVFGALLNGAALYPVKKETLLDAKQFAAFLREQSITTMWLTSPLFNQLAAKDAGMFGTL
RHLIIGGDALVPHIVSKVKQASPSLSLWNGYGPTENTTFSTSFLIDREYGGSIPIGKPIG
NSTAYIMDEQQCLQPIGAPGELCVGGIGVARGYVNLPELTEKQFLEDPFRPGERIYRTGD
LARWLPDGNIEFLGRIDNQVKVRGFRIELGEIETKLNMAEHVTEAAVIIRKNKADENEIC
AYFTADREVAVSELRKTLSQSLPDYMVPAHLIQMDSLPLTPNGKINKKELPAPQSEAVQP
EYAAPETESEKKLAEIWEGILGVRAGVTDNFFMIGGHSLKAMMMTAKIQEHFHKEVPIKV
LFEKPTIQELALYLEENESKEEQTFEPIRQASYQQHYPVSPAQRRMYILNQLGQANTSYN
VPAVLLLEGEVDKDRLENAIQQLINRHEILRTSFDMIDGEVVQTVHKNISFQLEAAKGRE
EDAEEIIKAFVQPFELNRAPLVRSKLVQLEEKRHLLLIDMHHIITDGSSTGILIGDLAKI
YQGADLELPQIHYKDYAVWHKEQTDYQKDEEYWLDVFKGELPILDLPADFERPSERSFAG
ERVMFGLDKQITAQIKSLMAETDTTMYMFLLAAFNVLLSKYASQEDIIVGSPTAGRTHPD
LQGVPGMFVNTVALRTAPAGDKTFAQFLEEVKTASLQAFEHQSYPLEELIEKLPLTRDTS
RSPLFSVMFNMQNMEIPSLRLGDLKISSYSMLHHVAKFDLSLEAVEREEDIGLSFDYATA
LFKDETIRRWSRHFVNIIKAAAANPNVRLSDVDLLSSAETAALLEERHMTQITEATFAAL
FEKQAQQTPDHPAVKAGGNLLTYRELDEQANQLAHHLRAQGAGNEDIVAIVMDRSAEVMV
SILGVMKAGAAFLPIDPDTPEERIRYSLEDSGAKFAVVNERNMTAIGQYEGTIVSLDDGK
WRNESKERPSSISGSRNLAYVIYTSGTTGKPKGVQIEHRNLTNYVSWFSEEASLTENDKT
VLLSSYAFDLGYTSMFPVLLGGGELHIVQKETYTAPDEIAHYIKEHGITYIKLTPSLFHT
IVNTASFAKDANFESLRLIVLGGEKIIPTDVLAFRKMYGHTEFINHYGPTEATIGAIAGR
VDLSEPDAFAKRPTIGRPIANAGALVLNEALKLVPPGASGQLYITGQGLARGYLNRPQLT
AERFVENPYSPGSLMYKTGDVVRRLSDGTLAFIGRADDQVKIRGYRIEPKEIETVMLSLS
GIQEAVVLAVSEGGLQELCAYYTSDQAIEKAELRYQLSLTLPSHMIPAFFVQVDAIPLTA
NGKTDRNALPKPNAAQSGGKALAVPETALEESLCRIWQKTLGIEAIGIDDNFFDLGGHSL
KGMMLIANIQAELEKSVPLKALFEQPTVRQLAAYMEASAVSGGHQVLKPADKQDMYPLSS
AQKRMYVLNQLDRQTISYNMPSVLLMEGELDISRLRDSLNQLVNRHESLRTSFMEANGEP
VQRIIEKAEVDLHVFEAKEDEADQKIKEFIRPFDLNDAPLIRAALLRIEAKKHLLLLDMH
HIIADGVSRGIFVKELALLYKGEQLPEPALHYKDFAVWQNEAEQKERMKEHEAYWMSVLS
GELPELDLPLDYARPPVQSFNGDTIRFRTGSETAKAVEKLLAETGTTLHMVLHAVFHVFL
SKISGQRDIVIGSVTAGRTNADVQDMPGMFVNTLALRMEAKEQQTFAELLEQAKQTNLSA
LEHQEYPFEDLVNQLDLPRDMSRNPLFNVMVTTENPDKEQLTLQNLSISPYEAHQGTSKF
DLTLGGFTDENGIGLQLEYATDLFAKETAEKWSEYVLRLLKAVADNPNQPLSSLSLVTET
EKQALLEAWKGKALPVPTDKTVHQLFEETVQRHKDRPAVTYNGQSWTYGELNAKANRLAR
ILMDCGISPDDRVGILTKPSLEMSAAVLGVLKAGAAFVPIDPDYPDQRIEYILQDSGAKL
LLKQEGISVPDSFTGDVILLDGSRTILSLPLDENDEGNPETAVTAENLAYMIYTSGTTGQ
PKGVMVEHHALVNLCFWHHDAFSMTAEDRSAKYAGFGFDASIWEMFPTWTIGAELHVIDE
AIRLDIVRLNDYFETNGVTITFLPTQLAEQFMELENTSLRVLLTGGDKLKRAVKKPYTLV
NNYGPTENTVVATSAEIHPEEGSLSIGRAIANTRVYILGEGNQVQPEGVAGELCVAGRGL
ARGYLNREDETAKRFVADPFVPGERMYRTGDLVKWTGGGIEYIGRIDQQVKVRGYRIELS
EIEVQLAQLSEVQDAAVTAVKDKGGNTAIAAYVTPESADIEALKSALKETLPDYMIPAFW
VTLNELPVTANGKVDRKALPEPDIEAGSGEYKAPTTDMEELLAGIWQDVLGMSEVGVTDN
FFSLGGDSIKGIQMASRLNQHGWKLEMKDLFQHPTIEELTQYVERAEGKQADQGPVEGEV
ILTPIQRWFFEKNFTNKHHWNQSVMLHAKKGFDPERVEKTLQALIEHHDALRMVYREENG
DIVQAYKPIGESKVSFEIVDLYGSDEEMLRSQIKILANKLQSSLDLRTGPLLKAEQYRTE
AGDHLLIAVHHLVVDGVSWRILLEDFASGYMQAEKEESLVFPQKTNSFKDWAEELAAFSQ
SAHLLQQAEYWSQIAAEQVSPLPKDCETEQRIVKDTSSVLCELTEEDTKHLLTDVHQPYG
TEINDILLSALGLTMKEWTKGAKIGINLEGHGREDIIPNVNISRTVGWFTAQYPVVLDIS
DADASAVIKTVKENLRRIPDKGVGYGILRYFTETAETKGFTPEISFNYLGQFDSEVKTDF
FEPSAFDMGRQVSGESEALYALSFSGMIRNGQFVLSCSYNEKEFERATVEEQMERFKENL
LMLIRHCTEKEDKEFTPSDFSAEDLEMDEMGDIFDMLEENLK
>QYX43878.1_surfactin_non-ribosomal_peptide_synthetase_SrfAB_Bacillus_inaquosorum
MSKKSIQKVYALTPMQEGMLYHAMLDPHSSSYFTQLELGIHGAFDLEIFEKSVNELIRSY
DILRTVFVHQQLQKPRQVVLAERKTKVHYEDISHADRDRQKEHIERYKQDVQRQGFNLAK
DILFKVAVFRLDAEQLYLVWSNHHIMMDGWSMGVLMKSLFQNYEALRAGRTPANGQGKPY
SDYIKWLGKQDNEEAESYWSERLAGFEQPSVLPGRLPENKDEYVNKEYSFTWDETLVTRI
QQTANRHQVTGPNLFQAVWGIVLSKYNFTNDVVFGTVVSGRPSEINGIETMAGLFINTIP
VRVKVDQDAAFADIFSAVQQHAVEAERYDYMPLYEIQKRSALDSNLLNHLVAFENYPLDQ
ELENGSMEDRLGFSIKVESAFEQTSFDFNLIVYPGKTWTVKIKYNGAAFDSAFIERTAEH
LTRMMEAAVDQPDAFVREYGLVGDEEQQQIVEVFNRTIAELPEGMAVHQVFEEQAQRTPA
STAVVYEGVELTYRELNRAANRLARKLVEQGLQKGETAALMNDRSAETVVGMLAVLKAGA
AYVPLDPALPEDRLRFMAEDSSIRMVLAGKSYTEQAHQLQVPVLTLDSGFEESETADNLN
LPSAPSDLAYIMYTSGSTGKPKGVMIEHKSILRLVKNGGYVPVHEEDRMAQTGAVSFDAG
SFEVFGALLNGAALYPVKKETLLDAKQFAAFLREQRITVMWLTSPLFNQLAAKDAGMFGT
LRHLIIGGDALVPHIVSKVKQASPSLSLWNGYGPTENTTFSTSFLIDREYSSSIPIGKPI
GNSTAYIMDEQQRLQPIGAPGELCVGGIGVARGYVNLPELTEKQFLEDPFRPGERIYRTG
DLARWLPDGNIEFLGRIDNQVKVRGFRIELGEIETKLNMAEHVTEAAVIIRKNKADENEI
CAYFTADREVSVSGLRKTLSQSLPDYMVPAHLIQMDSLPLTPNGKINKKELPAPQSETAQ
PEYAAPETESEKKLAEIWEGILGVKAGVTDNFFMIGGHSLKAMMMTAKIQEHFHKEVPIK
VLFEKPTIQELALYLEENESKEEQTFEPIKQAPYQQHYPVSPAQRRMYILNQLGQANTSY
NVPAVLLLEGEVDKDRLENAIQQLINRHEILRTSFDMIDVEVVQTVHKNISFQLEAAKGR
EEDAEEMIKAFIQPFELNRAPLVRSKLVQLEEERHLLLIDMHHIITDGSSTGILIGDLAK
IYQGADLELPQIHYKDYAIWHKEHADHQKDEAYWLETFKGELPILDLPADFERPAERSFA
GERVMFGLDKQSTAQIKSLLAETDTTMYMFLLAAFNVLLSKYASQDDIIVGSPTAGRTHP
DLQGVPGMFVNTVALRTAPAGDKTFAQFLEEVKTASLQAFEHQSYPLEELIEKLPLTRDT
SRSPLFSVMFNMQNMEIPSLRLGDLKISSYSMLHHVAKFDLSLEAVEREEEIGLSFDYAT
ALFKDETIRRWSSHFINIIKAAAANPNVRLSDVDLLSPAETAALLEERHMTQITEATFAA
LFEKQAQQTPDHPAVISGGNLLTYRELDEQANQLAHHLRAQGAGSEDIVAIVMDRSAEVM
VSILGVMKAGAAFLPIDPDTPEERIRYSLEDSGARIAVVNERNMTAIGQYEGTIVNLDDA
AWRNESKERPSPISGSRNLAYVIYTSGTTGKPKGVQIEHRNLTNYVSWFNHEAGLTETDK
SVLLSSYAFDLGYTSMFPVLLAGGELHIVPKETYTAPDEIGRYIKEHGITYIKLTPSLFH
TMVNTASFTKEPNFESLRLIVLGGEKIIPADVLAFRKVYGHTEFINHYGPTEATIGAIAG
RVNLSEPGAFAKRPTIGQPIANAGALVLNEALRLVPQGASGQLYITGQGLARGYLNRPQL
TAERFVENPYSPGSLMYKTGDVVRRLSDGTLEFIGRADDQVKIRGYRIEPKEIETVMLSL
SEIHEAVVLAVSEGGLQELCAYYTADQDIEKAALRNQLSQTLPSHMIPAFFVQVDAIPLT
ANGKTDRNALPKPNAAQSGRKASAAPETALEESLCRIWQKTLGIEAIGIDDNFFDLGGHS
LKGMMLIANIQAELEKTVPLKALFEKPTVRQLAAYMEASAVSGGHHVLKPADKQDMYPLS
SAQKRMYVLNQLDRQTISYNMPSVLLMEGELDISRLRDSLNQLVNRHESLRTSFIEANGE
PVQRIIEEAVIDLHVFEAEEDEAEQKIKEFIRPFDLHNAPLIRAALLRIEAKKHLLLLDM
HHIIADGVSRGIFVKELALLYKGEQLSEPALHYKDFAVWQNEAAQKERMKEHEAYWLSVL
SGELPELDLPLDYARPPVQSFRGDTVRIRTGSETAKAVEKLLAETGTTLHMVLHAVFHVF
LSKISGQRDIVIGSVTAGRMNADVQDMPGMFVNTLALRMEAEEQQTFAELLEKAKQTNLS
ALEHQEYPFEDLVNQLDLPRDMSRNPLFNVMVTTENPDKEQLTLQNLSISPYEAHQGTSK
FDLTLGGFTDENGIGLQLEYATDLFSRETAEKWSEYVLRLLKAVAENPNQPLSSLSLVTE
TEKQTLLDAWKGKTLPVPTDKTVHQLFGETAQRHKDRPAVTFNGQSWTYGELNAKANRLA
RILIDCGISADERVGVLTKPSLEMSAAVLGVLKAGAAFVPIDPDYPDQRIDYILQDSGAK
LLLKQEGISVPDSFSGDVILLDGDRTILSLPLDENDEENPETDTNAENLAYMIYTSGTTG
QPKGVMVEHHALVNLCFWHHDAFSMTEEDRSAKYAGFGFDASIWEMFPTWTIGAELHVID
EAIRLDIVRLNDYFETHGVTITFLPTQLAEQFMDLENTSLRVLLTGGDKLKRAVKQPYTL
VNNYGPTENTVVATSTEINPEEGSLSIGQAIANTRVYILGDGNQVKPEGVAGELCVAGRG
LARGYLNREDETAKRFVADPFVPGERMYRTGDLVKWVNGGIEYIGRIDQQVKVRGYRIEL
SEIEVQLAQLSEVQDAAVTAVKDKGGHTAIAAYVTPETADIEALKLALKEALPDYMIPAF
WVTLNELPVTANGKVDRKALPEPDIEAGSGEYKAPTTDMEELLAGIWQDVLGISEIGVSD
NFFSLGGDSIKGIQMASRLNQHGWKLEMKDLFQHPTIEELTQYVERAEGKQADQGPVEGE
VILTPIQRWFFEKNFTNKHHWNQSVMLHAKKGFDPERVEKTLQALIEHHDALRMVYREEN
GNILQAYKPISESKVSFEIVDLYGSDENMLKSQIKILANRLQSSLNLQNGPLLKAEQYRT
EAGDHLLITVHHLVVDGVSWRILLEDFASGYMQAEKEGNIVFPQKTNSFKDWAEELAAFS
QSAHLLQQAEYWAQIDAEQVSPVPKDYETVQRIVKHTSSVLCELTEEDTKHLLTDVHQPY
GTEINDILLSALGLTMKEWTDGTKIGINLEGHGREDIIPNVNISRTVGWFTAQYPVVLDM
SEADASAVIKSVKENLRRIPDKGVGYGILRYVTETADTKGFTPEISFNYLGQFDSEVKTD
FFEPSAFDMGRQVSVESEALYALSFSGMIRNGRFVLSCSYNEKELERATVEEQMERFKEN
LLMLIRHCTEKEDKEFTPSDFSAEDLEMDEMDDIFDMLEENLK
>QWV83831.1_surfactin_non-ribosomal_peptide_synthetase_SrfAB_Bacillus_subtilis_subsp._subtilis
MSKKSIQKVYALTPMQEGMLYHAMLDPHSSSYFTQLELGIHGAFDLEIFEKSVNELIRSY
DILRTVFVHQQLQKPRQVVLAERKTKVHYEDISHADENRQKEHIERYKQDVQRQGFNLAK
DILFKVAVFRLAADQLYLVWSNHHIMMDGWSMGVLMKSLFQNYEALRAGRTPANGQGKPY
SDYIKWLGKQDNEEAESYWSERLAGFEQPSVLPGRLPVKKDEYVNKEYSFTWDETLVARI
QQTANLHQVTGPNLFQAVWGIVLSKYNFTDDVIFGTVVSGRPSEINGIETMAGLFINTIP
VRVKVERDAAFADIFTAVQQHAVEAERYDYVPLYEIQKRSALDGNLLNHLVAFENYPLDQ
ELENGSMEDRLGFSIKVESAFEQTSFDFNLIVYPGKTWTVKIKYNGAAFDSAFIERTAEH
LTRMMEAAVAQPAAFVREYGLVGNEEQRQIVEVFNSTKAELPEGMAVHQVFEEQAKRTPA
STAVVYEGTELTYRELNATANRLARKLVEQGLQKGETAAIMNDRSVETVVGMLAVLKAGA
AYVPLDPALPGDRLRFMAEDSSVRMVLIGNSYTGQAHQLQVPVLTLDIGFEESEAADNLN
LPSAPSDLAYIMYTSGSTGKPKGVMIEHKSILRLVKNAGYVPVTEEDRMAQTGAVSFDAG
TFEVFGALLNGAALYPVKKETLLDAKQFAAFLREQRISTMWLTSPLFNQLAAKDAGMFGT
LRHLIIGGDALVPHIVSKVKQASPSLSLWNGYGPTENTTFSTSFLIDREYGGSIPIGKPI
GNSTAYILDEQQCLQPIGAPGELCVGGIGVARGYVNLPELTEKQFLEDPFRPGERIYRTG
DLARWLPDGNIEFLGRIDNQVKVRGFRIELGEIETKLNMAAHVTEAAVIIRKNKADENEI
CAYFTVDREVAVSELRKTLSQSLPDYMVPVHLIQMDSLPLTPNGKINKKELPAPQSEAVQ
PEYAAPETESEKKLAEIWEGILGVKAGVTDNFFMIGGHSLKAMMMTAKIQEHFHKEVPIK
VLFEKPTIQELALYLEENESKEEQTFEPIRQASYQLHYPVSPAQRRMYILNQLGQANTSY
NVPAVLLLEGEVDKDRLENAIQQLINRHEILRTSFDMIDGEVVQTVHKNISFQLEAAKGR
EEDAEEIIKSFVQPFELNRAPLVRSKLVQLEEKRHLLLIDMHHIITDGSSTGILIGDLAK
IYQGADLELPQIHYKDYAVWHKEQTDYQKDEEYWLDVFKGELPILDLPADFERPAERSFA
GERVMFGLDKQITAQIKSLMAETDTTMYMFLLAAFNVLLSKYASQDDIIVGSPTAGRTHP
DLQGVPGMFVNTVALRTAPAGDKTFAQFLEEVKTASLQAFEHQSYPLEELIEKLPLTRDT
SRSPLFSVMFNMQNMEIPSLRLGDLKISSYSMLHHVAKFDLSLEAVEREEDIGLSFDYAT
ALFKDETIRRWSRHFVNIIKAAAANPNVRLSDVDLLSSAETAALLEERHMTQITEATFAA
LFEKQAQQTPDHPAVKAGENLLTYRELDEQANQLAHHLRAQGAGNEDIVAIVMDRSAEVM
VSILGVMKAGAAFLPIDPDTPEERIRYSLEDSGAKFAVVNERNMTAIGQYEGTIVSLDDG
KWRNESKERPSSISGSRNLAYVIYTSGTTGKPKGVQIEHRNLTNYVSWFSEEASLTENDK
TVLLSSYAFDLGYTSMFPVLLGGGELHIVQKETYTAPDEIAHYIKEHGITYIKLTPSLFH
IIVNTASFAKDANFESLRLIVLGGEKIIPTDVLAFRKMYGHTEFINHYGPTEATVGAIAG
RVDLSEPDAFAKRPTIGRPIANAGALVLNEALKFVPPGASGQLYITGQGLARGYFNRPQL
TAERFVENPYSPGSLMYKTGDVVRRLSDGTLAFIGRADDQVKIRGYRIEPKEIETVMLSL
SGIQEAVVLAVSEGGLQELCAYYTSDQAIEKAELRYQLSQTLPSHMIPAFFVQVDAIPLT
ANGKTDRNALPKPNAAQSAGKTLAAPETALEENLCRIWQKTLGIEAIGIDDNFFDLGGHS
LKGMMLIANIQAELEKSVPLKALFEQPTVRQLAAYMEASAVSGGHQVLKPADKQDMYPLS
SAQKRMYVLNQLDRQTISYNMPSVLLMEGELDISRLRDSLNQLVNRHESLRTSFMEANGE
PVQRIIEKAEVDLHVFEAKEDEADQKIKEFIRPFDLNDAPLIRAALLRIEAKKHLLLLDM
HHIIADGVSRGIFVKELALLYKGEQLPEPALHYKDFAVWQNEAQQKERMKEHEAYWMSVL
SGELPELDLPLDYARPPVQSFKGDTIRFRTGSETAKAVEKLLAETGTTLHMVLHAVFHVF
LSKISGQRDIVIGSVTAGRTNADVQDMPGMFVNTLALRMEAKEQQTFAELLEQAKQTNLS
ALEHQEYPFEDLVNQLDLPRDMSRNPLFNVMVTTENPDKEQLTLQNLSISPYEAHQGTSK
FDLTLGGFTDENGIGLQLEYATDLFAKETAEKWSEYVLRLLKAVADNPNQPLSSLSLVTE
TEKQALLEAWKGKALPVPTDKTVHQLFEETVQRHKDRPAVTYNGQSWTYGELNAKANRLA
RILMDCGISPDDRVGILTKPSLEMSAAVLGVLKAGAAFVPIDPDYPDQRIEYILQDSGAK
LLLKQEGISVPDSYTGDVILLDGSRTILSLPLDENDEGNPETAVTAENLAYMIYTSGTTG
QPKGVMVEHHALVNLCFWHHDAFSMTAEDRSAKYAGFGFDASIWEMFPTWTIGAELHVID
EAIRLDIVRLNDYFETNGITITFLPTQLAEQFMELENTSLRVLLTGGDKLKRAVKKPYTL
VNNYGPTENTVVATSAEIHPEEGSLSIGRAIANTRVYILGEGNQVQPEGVAGELCVAGRG
LARGYLNREDETAKRFVADPFVPGERMYRTGDLVKWTGGGIEYIGRIDQQVKVRGYRIEL
SEIEVQLAQLSEVQDAAVTAVKDKGGNTAIAAYVTPETADIEALKSALKETLPDYMIPAF
WVTLNELPVTANGKVDRKALPEPDIEAGSGEYKAPTTDMEELLAGIWQDVLGMPEVGVTD
NFFSLGGDSIKGIQMASRLNQHGWKLEMKDLFQHPTIEELTQYVERAEGKQADQGPVEGE
VILTPIQRWFFEKNFTNKHHWNQSVMLHAKKGFDPERVEKTLQALIEHHDALRMVFREEN
GDIVQAYQPIGESKVSFEIVDLYGSDEEMLRSQIKILANKLQSSPDLQNGPLLKAEQYRT
EAGDHLLIAVHHLVVDGVSWRILLEDFASGYMQAEKEESLVFPQKTNSFKDWAEELAAFS
QSAHLLQQAEYWSQISAEQVSPLPKDCETEQRIVKDTSSVLCELTEEDTKHLLTDVHQPY
GTEINDILLSALGLTMKEWTKGAKIGINLEGHGREDIIPNVNISRTVGWFTAQYPVVLDI
SEADASAVIKTVKENLRRIPDKGVGYGILRYFTETAETKGFTPEISFNYLGQFDSEVKTD
FFEPSAFDMGRQVSEESEALYALSFSGMIRNGRFVLSCSYNEKEFERATIEERMERFKEN
LLMLIRHCTEKEDKEFTPSDFSAEDLEMDEMGDIFDMLEENLK
>QYR15007.1_surfactin_non-ribosomal_peptide_synthetase_SrfAB_Bacillus_velezensis
MSKKSIQKVYALTPMQEGMLYHALLDPHSSSYFTQLELRIHGSFQLELFEKSVNELIRTY
DILRTVFVHQQLQKPRQVVLAERKTKVHYEDISQLDEARQTEYIERYKRDVQQQGFHLAK
DILFKAAVFRLSEKELYLVWSNHHIVMDGWSMGVLMKSLFQNYEALRAGRPAGGSQGKPY
SDYIKWLGGRDYEEAEQYWSSRLADFEQPSLLPGRLASEKKDYQNEEYSFVWDEELVAQI
QQTANRHQVTGPNLFQAVWGAVLSKYNYTDDVVFGTVVSGRPSEINGIETMAGLFINTIP
VRIKIDKDAAFFDVMAAVQKNAVEAERYDYVPLYDIQKRSALDGSLLNHLVAFENYPLDK
ELENGGMEERLGFSIKVEHAFEQTSFDFNLIVYPGKTWTVKIKYNGAAFAHDAIERTAHH
LTRMMKAAVGTPDAPVRELGLVSGEEERQIVEIFNDTKTALPEEEAVHRLFEAQANRTPA
SIAIKEEGREWTYREVNEAANRLARHLVKSGLEKGRTAAIMNDRSAETVIGMLAVLKAGG
AYVPIDPAFPEDRLRFMAADSSIRLVLTVQDYQEQAGTLQVPIVMLDESADETVSGTDLN
LPAGGNDLAYIMYTSGSTGKPKGVMIEHRNIIRLVKHSNYVPVHEEDRMAQTGAVSFDAG
TFEVFGALLNGAALHPVKKETLLDAGRFAQFLKEQRITTMWLTSPLFNQLAQKDAGMFNT
LRHLIIGGDALVPHIVSKVRKASPELSLWNGYGPTENTTFSTSFLIDQDYDGSIPIGKPI
GNSTAYIMDENRNLQPIGAPGELCVGGSGVARGYVNLPELTEKQFVRDPFRPDEMIYRTG
DLAKWLPDGTIEFLGRIDNQVKVRGFRIELGEIEAKISQAENVTESAAVIRKNKADENEI
CAYFTADQALSPEDLRKTLSESLPEYMIPAHFIQMNQFPLTANGKIDKKALPEPQAEAVQ
KEYEAPKTEAEQKLADIWEGILGVKAGVTDNFFTIGGHSLKAMMMTAKIQEHFQKEVPIK
VLFDKPTIQELAHYLEHESEEEQQFEPIRQAPYQKHYPVSSAQRRMYILNQLGQASTSYN
VPAVLLLEGSVDKNRLEEAMQALINRHETLRTSFDMADGEVVQTIHKNVSFELETAEGRE
EDAEELTKAFIRPFALNRAPLVRSKLIRLEEDRHLLLIDMHHIITDGSSMGIFIGDLAKL
YQGTELELPKIHYKDFSVWQREKANLDQHEAYWLDTFKGDLPVLDLPLDFPRPAERSFEG
ERVIFGLDKQVTAQIKKLLADTDTTMYMFLLAAFQVLLSKYSGQEDIIVGSPAAGRQHPD
LQDVPGMFVNTVALRSHPAGKKTFKQFLDEVKTASLQAFEHQSYPLEELIEKLPLTRDTS
RSPLFSVLFNMQNMEIPALRLGDLEISSYSMHHHVAKFDLSLEAAERGEEVGLSFDYAKA
LFADETIRRWSAHFVNLIKACAENPDIQLADASLLSAPEREALLSDEKRTEADLPEGTFV
SLFERQAQKTPDLTAVAGGTSLTYRELDERSNRFARHLQACGTGSEDIVAIMMDRSADLI
TAILGVMKAGAAFLPIDPETPEERIRYSLEDSGTKLLVVNERNMTAAAVYKGKTVVMEDG
EWQNESADRLETEPGADRLAYIIYTSGTTGKPKGVQLEHRNLINYVTWFSREAGLTEADK
SVLLSSYAFDLGYTAIFPILQAGGELHIVPKETYTAPDQLGEYIQKNGITYMKLTPSLFH
MIVNTARFTSECRFSPLRLVVLGGEKIITSDVRKFHDVYAHTDFINHYGPTETTIGAIAE
RINMECLDQYEQRPVIGRPIANTGALVLDGAMQLVPPGASGELYITGKGLARGYLHRPQL
TAEKFLSNPFSPDSLMYKTGDIVRRLPDGTIEFIGRADDQVKIRGYRIELKEVETVLLSV
NGIQEAVVLAVSEGGLPELCAYYKADSGLKGSELRKRLSETLPSHMLPAYFVQVDRIPLT
ANGKTDKNALPKPGVSQTAQIASALPETELEEKLCRIWKQTLGTDTLGIDDNFFDYGGHS
LKGMMLLANIQAELDKTVPLKALFEQPTVRLLAAYIEKSAVSEGYRMITPADSADAYPLS
SAQKRMYVLNQLDRETISYNMPSVLLMEGEVNISKLQEALNQMINRHESLRTSFIDKKGQ
PMQQIAEQADIDLHIFEAADEEKADLIIQAFIKPFDLSAAPLIRAALVRLNEKKHLLLLD
MHHIIADGVSRSMLVKELAHLYKGGSLPSPNLHYKDFAVWQNEPEQAERMKDHERYWLSA
FSGELPELNLPTDFPRPPVQSFKGQSVRFRAGRETEKAVRELMESSGATLHMVLHAAFHV
FLSKITGQRDIIIGSVTAGRTSAEVQEMPGMFVNTLALRNETQKEQTFAGLLERVKQTNL
DALAHQDYPFEDLIGKLDLPRDMSRNPLFQVMVTTEDPDKETLELENLRITPYESNQGTA
KFDLTLGGFTDQEGLGLQFEYATDLFKKETIEKWSAGFLRILKQAAESPDRKLPEISLIS
DAEKQALLDAWKGKTLSVPQDKTVHRLFEETAARYANRPAAAYNGAKWTYGELNARANRI
ARILIDCGVTADERVGILTKPSLEMAAGVLGVLKAGAAFVPIDPDYPQERISYILQDSGA
KLLLTQEALDVPESYTGETILLDGGRSILSLPLDENDEANPQTETTADHLAYMIYTSGTT
GQPKGVMVEHHALVNLCFWHHDAFAMTADDKSAKYAGFGFDASIWEMFPTWTIGAELHVI
DEAIRLDITRLNHYFEEHGVTITFLPTQLAEQFMELENTSLRMLLVGGDKLKRAVKQPYT
IVNNYGPTENTVVATSGVINPEEGSLSIGRAIANTRAYILGDGDQVQPEGIAGELCVAGR
GLARGYLNREEETAKRFTADPFVPGERMYRTGDLVKWNAQSGIEYIGRIDQQVKVRGYRI
ELSEIEVRLAQLADVHDAAVTAVEDKAGNTALCAYVAPRQDDIEALKAALKDTLPDYMVP
AFWVEMDELPVTANGKIDKKALPEPDIEAGSAAYKAPETEMETLLSDIWQEVLGLGQIGV
SDNFFTLGGDSIKGIQMASRLNQHGYKLEMKDLFQHPTIEELVSYVERTEGKQADQGPVE
GEAELTPIQRWFFEKNFTDKHHWNQSVMLHAKDGFDPDLVEKTLQALIEHHDALRMVYRE
EREGIIQTYLPVTECKASFEIVDLYGTDEDMLKSQIQRLADHLQGSLDLENGPLLKAEQY
RTEQGDHLLIAVHHLVVDGVSWRILLEDFASGYKQAQQQNSIVLPQKTHSFKDWAEALNT
FAQSEELKKQADYWAQADAEELRPLPKDHDPDKRLVKHTAAVKCELTEEETAQLLTDVHH
PYGTEINDILLSALGLTIGEWTENGKVGINLEGHGREEIIPNVNISRTVGWFTAQYPLIL
QISKEDGVSSVIKTVKETVRRVPAKGVGYGILRYLSSDETEKGAAPEISFNYLGQFDNEV
KTEWFEPSPYDMGRQVSEESEALYALSFSGMVTGGRFVISCSYNQEEYERSTVETQMQRF
KDNLLMIIRHCTAKEEKEFTPSDFSAQDLEMDEMGDIFDMLEENLT
>WP_144491010.1_MULTISPECIES:_surfactin_non-ribosomal_peptide_synthetase_SrfAB_Bacillus_amyloliquefaciens_group
MSKKSIQKVYALTPMQEGMLYHALLDPHSSSYFTQLELRIHGSFQLELFEKSVNELIRTY
DILRTVFVHQQLQKPRQVVLAERKTKVHYEDISQLDEARQTEYIERYKRGVQQQGFHLAK
DILFKAAVFRLSEKELYLVWSNHHIVMDGWSMGVLMKSLFQNYEALRAGRPAGGSQGKPY
SDYIKWLGGRDYEEAEQYWSSRLADFEQPSLLPGRLASEKKDYQNEEYSFVWDEELVAQI
QQTANRHQVTGPNLFQAVWGAVLSKYNYTDDVVFGTVVSGRPSEINGIETMAGLFINTIP
VRIKIDKDAAFSDVMAAVQKNAVEAERYDYVPLYDIQKRSALDGSLLNHLVAFENYPLDK
ELENGGMEERLGFSIKVEHAFEQTSFDFNLIVYPGKTWTVKIKYNGAAFAHDAIERTAHH
LTRMMKAAVGTPDAPVRELGLVSGEEERQIVEIFNDTKTALPEEEAVHRLFETQANRTPA
SIAIKEAGREWTYREVNEAANRLARHLVKSGLEKGRTAAIMNDRSAETVVGMLAVLKAGG
AYVPIDPAFPEDRLRFMAEDSSIRLVLTVQGYQEQAGALQVPVVMLDESADETVSGTDLN
LPAGGNDLAYIMYTSGSTGKPKGVMIEHRNIIRLVKHSNYVPVHEEDRMAQTGAVSFDAG
TFEVFGALLNGASLHPVKKETLLDAGQFAQFLKEQRITTMWLTSPLFNQLAQKDAGMFNT
LRHLIIGGDALVPHIVSKVRKASPELSLWNGYGPTENTTFSTSFLIDQDYDGSVPIGKPI
GNSTAYIMDENRNLQPIGAPGELCVGGSGVARGYVNLSELTEKQFVRDPFRPDEMIYRTG
DLAKWLPDGTIEFLGRIDNQVKVRGFRIELGEIEAKISQAENVTESAAVIRKNKADENEI
CAYFTADQALSPEDLRKTLSESLPEYMIPAHFIQMNQFPLTANGKIDKKALPEPQAEAVQ
KEYVAPKTEAEQKLADIWEGILGVKAGVTDNFFTIGGHSLKAMMMTAKIQEHFQKEVPIK
VLFEKPTIQELAHYLQHESEEEQQFEPIRQAPYQKHYPVSSAQRRMYILNQLGQASTSYN
VPAVLLLEGSVDKNRLEEAMQALINRHETLRTSFDMAGGEVVQTIHKNVSFELETAEGRE
EDAEELTKAFIRPFALNRAPLVRSKLIRLEEDRHLLLIDMHHIITDGSSMGIFIGDLAKL
YQGTELALPRIHYKDFSVWQREKANFDQHEAYWLDTFKGDLPVLDLPLDFPRPAERSFEG
ERIIFGLDKQVTAQIKKLLADTDTTMYMFLLAAFQVLLSKYSGQEDIIVGSPTAGRQHPD
LQDVPGMFVNTVALRSHPAGKKTFKQFLDEVKTASLQAFEHQSYPLEELIEKLPLTRDTS
RSPLFSVLFNMQNMEIPALRLGDLEISSYSMHHHVAKFDLSLEAAERGEEVGLSFDYAKA
LFADETIRRWSAHFVNLIKACAENPDIQLADASLLSAPEREALLSDEKRTEADLPEGTFV
SLFERQAQKTPDLTAVAGGISLTYRELDERSNRFARHLQACGTGSEDIVAIMMDRSADLI
TAILGVMKAGAAFLPIDPETPEERIRYSLEDSGTKLLVVNERNMTAAAVYKGKTVVMEDG
EWQNESADRLETEPGADQLAYIIYTSGTTGKPKGVQLEHRNLINYVTWFSREAGLTEADK
SVLLSSYAFDLGYTAIFPILQAGGELHIVPKETYTAPDQLGEYIQKNGITYMKLTPSLFH
MIVNTARFTSERRFSPLRLVVLGGEKIITSDVRKFHDVYAHTDFINHYGPTETTIGAIAE
RINMERLDQYEQRPVIGRPIANTGALVLDGAMQLVPPGASGELYITGKGLARGYLHRPQL
TAEKFLSNPFSPDSLMYKTGDVVRRLPDGTIEFIGRADDQVKIRGYRIELKEVETVLLSV
NGIQEAAVLAVSEGGLPELCAYYKADSELKGSELRKRLSETLPSHMLPAYFIQVDRIPLT
ANGKTDKNALPKPGVSQTAQTASALPETELEEKLCRIWKQTLGTDTLGIDDNFFDYGGHS
LKGMMLLANIQAELDKTVPLKALFEQPTVRLLAAYIEKSAVSEGYRMISPADSADAYPLS
SAQKRMYVLNQLDRETISYNMPSVLLMEGEVNISRLQEALNQMINRHESLRTSFIDQNGR
PMQQIAEQADIDLHIFEAADEEKADLIIQAFIKPFDLSAAPLIRAALVRLNEKKHLLLLD
MHHIIADGVSRSMLVKELAHLYKGGSLPSPNLHYKDFAVWQNEPEQAERMKDHERYWLSV
FSGELPELNLPTDFLRPPVQSFKGQSVRFRAGRETEKAVRELMESSGATLHMVLHAAFHV
FLSKITGQHDIIIGSVTAGRTSAEVQEMPGMFVNTLALRNETRKEQTFAGLLERVKQTNL
DALAHQDYPFEDLIGKLDLPRDMSRNPLFQVMVTTEDPDKETLELENLRITPYESNQGTA
KFDLTLGGFTDQEGLGLQFEYATDLFKKETIEKWSAGFLRILKQAAESPDRKLPEISLIS
DAEKQALLDAWKGKTLSVPRDKTVHRLFEDTAARYANRPAAAYNGAKWTYGELNARANRI
ARILMDCGVTADERVGILTKPSLEMAAGVLGVLKAGAAFVPIDPDYPEERISYILQDSGA
KLLLTQEALGVPDSYNGETILLDGSRSILSLPLDENDEANPQTETTADHLAYMIYTSGTT
GQPKGVMVEHHALVNLCFWHHDAFAMTADDKSAKYAGFGFDASIWEMFPTWTIGAELHVI
DEAIRLDITRLNHYFEEHGVTITFLPTQLAEQFMELENTSLRMLLVGGDKLKRAVKQPYT
IVNNYGPTENTVVATSGVINPEEGSLSIGRAIANTRVYILGDGDQVQPEGIAGELCVAGR
GLARGYLNREEETAKRFTADPFVPGERMYRTGDLVKWNGQCGIEYIGRIDQQVKVRGYRI
ELSEIEVRLAQLADVHDAAVTAVEDKAGNTALCAYVAPQQDDIEALKSALKDTLPDYMVP
AFWVEMDELPVTANGKIDKKALPAPDIEAGSAAYKAPETEMETLLSDIWQEVLGLDQIGV
SDNFFTLGGDSIKGIQMASRLNQHGYKLEMKDLFQHPTIEELVSYVERTEGKQADQGPVE
GEAELTPIQRWFFERNFTDKHHWNQSVMLHAKDGFDPDLVEKTLQALIEHHDALRMVYRE
EREGIIQTYLPVTECKASFEIVDLYGTDEDMLKSQIQRLADHLQGSLDLENGPLLKAEQY
RTEQGDHLLIAVHHLVVDGVSWRILLEDFASGYKQAQQQNSIVLPQKTHSFKDWAEALNA
FAQSEELKKQAAYWAQADAEELQPLPKDHDPNKRLVKHTAAVKCELTEEETAQLLTDVHH
PYGTEINDILLSALGLTIGEWTENGKVGINLEGHGREEIIPNVNISRTVGWFTAQYPLIL
QISKEDGVSSVIKTVKETVRRVPDKGVGYGILRYLSSDETEKGVTPEISFNYLGQFDNEV
KTEWFEPSPYDMGRQVSEESEALYALSFSGMVTGGRFVISCSYNQEEYERSTVETQMQRF
KDNLLMIIRHCTAKEEKEFTPSDFSAQDLEMDEMGDIFDMLEENLT
>QYM58852.1_surfactin_non-ribosomal_peptide_synthetase_SrfAB_Bacillus_subtilis
MSKKSIQKVYALTPMQEGMLYHAMLDPHSSSYFTQLELGIHGAFDLEIFEKSVNELIRSY
DILRTVFVHQQLQKPRQVVLAERKTKVHYEDISHADENRQKEHIERYKQDVQRQGFNLAK
DILFKVAVFRLDADQLYLVWSNHHIMMDGWSMGVLMKSLFQNYEALRAGRTPANGQGKPY
SDYIKWLGKQDNEEAESYWSERLAGFEQPSVLPGRLPVKKDEYVNKEYSFTWDETLVARI
QKTANLHQVTGPNLFQAVWGIVLSKYNFTDDVIFGTVVSGRPSEINGIETMAGLFINTIP
VRVKVERDAAFADIFTAVQQHAVEAERYDYVPLYEIQKRSALDGNLLNHLVAFENYPLDQ
ELENGSMEDRLGFSIKVESAFEQTSFDFNLIVYPGKTWTVKIKYNGAAFDSAFIERTAEH
LTRMMEAAVDQPAAFVREYGLVGDEEQRQIVEVFNSTKAELPEGMAVHQVFEEQAKRTPA
STAVVYEGTELTYRELNAAANRLARKLVEQGLQKGETAAIMNDRSVETVVGMLAVLKAGA
AYVPLDPALPGDRLRFMAEDSSVRMVLTGNSYTGQAHQLQVPVLTLDIGIEDGEADNLNL
PSAPSDLAYIMYTSGSTGKPKGVMIEHKSILRLVKNAGYVPVTEEDRMAQTGAVSFDAGT
FEVFGALLNGAALYPVKKETLLDAKQFAAFLREQSITTMWLTSPLFNQLAAKDAGMFGTL
RHLIIGGDALVPHIVSKVKQASPSLSLWNGYGPTENTTFSTSFLIDREYGGSIPIGKPIG
NSTAYILDEQQCLQPIGAPGELCVGGIGVARGYVNLPELTEKQFLEDPFRPGERIYRTGD
LARWLPDGNIEFLGRIDNQVKVRGFRIELGEIETKLNMAEHVTEAVVIIRKNKADENEIC
AYFTADREVAVSELRKTLSQSLPDYMVPAHLIQMDSLPLTPNGKINKKELPAPQSEAVQP
EYAAPETESEKKLAEIWEGILGVRAGVTDNFFMIGGHSLKAMMMTAKIQEHFHKEVPIKV
LFEKPTIQELALYLEENESKEEQTFEPIRQASYQQHYPVSPAQRRMYILNQLGQANTSYN
VPAVLLLEGEVDKARLENAIQQLINRHEILRTSFDMIDGEVVQTVHKNISFQLEAAKGRE
EDAEEIIKAFVQPFELNRAPLVRSKLVQLEEKRHLLLIDMHHIITDGSSTGILIGDLAKI
YQGADLELPQIHYKDYAVWHKEQTNYQKDEEYWLDVFKGELPILDLPADFERPAERSFAG
ERVMFGLDKQITAQIKSLMAETDTTMYMFLLAAFNVLLSKYASQDDIIVGSPTAGRTHPD
LQGVPGMFVNTVALRTAPAGDKTFAQFLEEVKTASLQAFEHQSYPLEELIEKLPLTRDTS
RSPLFSVMFNMQNMEIPSLRLGDLKISSYSMLHHVAKFDLSLEAVEREEDIGLSFDYATA
LFKDETIRRWSRHFVNIIKAAAANPNVRLSDVDLLSSAETAALLEERHMTQITEATFAAL
FEKQAQQTPDHPAVKAGGNLLTYRELDEQANQLAHHLRAQGAGNEDIVAIVMDRSAEVMV
SILGVMKAGAAFLPIDPDTPEERIRYSLEDSGAKIAVVNERNMTAIGQYEGTIVSLDDGK
WRNESKERPSSISGSRNLAYVIYTSGTTGKPKGVQIEHRNLTNYVSWFSEEASLTENDKT
VLLSSYAFDLGYTSMFPVLLGGGELHIVQKETYTAPDEIAHYIKEHGITYIKLTPSLFHT
IVNTASFAKDANFESLRLIVLGGEKIIPTDVLAFRKMYGHTEFINHYGPTEATIGAIAGR
VDLSEPDAFAKRPTIGRPIANAGALVLNEALKLVPPGASGQLYITGQGLARGYLNRPQLT
AERFVENPYSPGSLMYKTGDVVRRLSDGTLAFIGRADDQVKIRGYRIEPKEIETVMLSLS
GIQEAVVLAVSEGGLQELCAYYTSDQDIEKAELRYQLSLTLPSHMIPAFFVQVDAIPLTA
NGKTDRNALPKPNAAQSGGKALAAPETALEESLCRIWQKTLGIEAIGIDDNFFDLGGHSL
KGMMLIANIQAELEKSVPLKALFEQPTVRQLAAYMEASAVSGGHQVLKPADKQAIYPLSS
AQKRMYVLNQLDRQTISYNMPSVLLMEGELDISRLRDSLNQLVNRHESLRTSFMEANGEP
VQRIIEKAEVDLHLFEAKEDEADQKIKEFIRPFDLNDAPLIRAALLRIEAKKHLLLLDMH
HIIADGVSRGIFVKELALLYKGEQLPEPALHYKDFAVWQNEAEQKERMKEHEAYWMSVLS
GELPELDLPLDYARPPVQSFKGDTIRFRTGSETAKAVEKLLAETGTTLHMVLHAVFHVFL
SKISGQRDIVIGSVTAGRTNADVQDMPGMFVNTLALRMEAKEQQTFAELLEQAKQTNLSA
LEHQEYPFEDLVNQLDLPRDMSRNPLFNVMVTTENPDKEQLTLQNLSISPYEAHQGTSKF
DLTLGGFTDENGIGLQLEYATDLFAKETVEKWSEYVLRLLKAVADNPNQPLSSLSLVTET
EKQALLEAWKGKALPVPTDKTVHQLFEETVQRHKDRPAVTYNGQSWTYGELNAKANRLAR
ILMDCGISPDDRVGVLTKPSLEMSAAVLGVLKAGAAFVPIDPDYPDQRIEYILQDSGAKL
LLKQEGISVPDSFSGDVILLDGSRTILSLPLDENDEGNPETAVTAENLAYMIYTSGTTGQ
PKGVMVEHHALVNLCFWHHDAFSMTAEDRSAKYAGFGFDASIWEMFPTWTIGAELHVIDE
AIRLDIVRLNDYFETNGVTITFLPTQLAEQFMELENTSLRVLLTGGDKLKRAVKKPYTLV
NNYGPTENTVVATSAEIHPEEGSLSIGRAIANTRVYILGEGNQVQPEGVAGELCVAGRGL
ARGYLNREDETAKRFVADPFVPGERMYRTGDLVKWTGGGIEYIGRIDQQVKVRGYRIELS
EIEVQLAQLSEVQDAAVTAVKDKGGNTAIAAYVTPETADIEALKSALKETLPDYMIPAFW
VKLNELPVTANGKVDRKALPEPDIEAGSGEYKAPTTDMEELLAGIWQDVLGMAEVGVTDN
FFSLGGDSIKGIQMASRLNQHGWKLEMKDLFQHPTIEELTQYVERAEGKQADQGPVEGEV
ILTPIQRWFFEKNFTNKHHWNQSVMLHAKKGFDPERVEKTLQALIEHHDALRMVFREENG
DIVQAYQPIGESEVSFEIVDLYGSDEEMLRSQIKILANKLQSSLDLQNGPLLKAEQYRTE
AGDHLLIAVHHLVVDGVSWRILLEDFASGYMQAEKEESLVFPQKTNSFKDWAEELAAFSQ
SAHLLQQAEYWSQIAAEKVSPLPKDCETEQRIVKDTSSVLCELTEEDTKHLLTDVHQPYG
TEINDILLSALGLTMKEWTKGAKIGINLEGHGREDIIPNVNISRTVGWFTAQYPVVLDIS
DADASAVIKTVKENLRRIPDKGVGYGILRYFTETAETKGFTPEISFNYLGQFDSEVKTDF
FEPSAFDMGRQVSGESEALYALSFSGMIRNGRFVLSCSYNEKEFERVTIEERMERFKENL
LMLIRHCTEKEDKEFTPSDFSAEDLEMDEMGDIFDMLEENLK
>QYM57034.1_surfactin_non-ribosomal_peptide_synthetase_SrfAB_Bacillus_velezensis
MSKKSIQKVYALTPMQEGMLYHALLDPHSSSYFTQLELRIHGSFQLELFEKSVNELIRTY
DILRTVFVHQQLQKPRQVVLAERKTKVHYEDISQLDEARQTEYIERYKGDVQQQGFHLAK
DILFKAAVFRLSEKELYLVWSNHHIVMDGWSMGVLMKSLFQNYEALRAGRPAGGSQGKPY
SDYIKWLGGRDYEEAEQYWSSRLADFEQPSLLPGRLASEKKNYQNEEYSFVWDEELVAQI
QQTANRHQVTGPNLFQAVWGAVLSKYNYTDDVVFGTVVSGRPSEINGIETMAGLFINTIP
VRIKIDKDAAFSDVMAAVQKNAVEAERYDYVPLYDIQKRSALDGSLLNHLVAFENYPLDK
ELENGGMEERLGFSIKVEHAFEQTSFDFNLIVYPGKTWTVKIKYNGAAFAHDAIERTAHH
LTRMMKAAVGTPDAPVRELGLVSGEEERQIVEIFNDTKTALPEEEAVHRLFEAQANRTPA
SIAIKEAGREWTYREVNEAANRLARHLVKSGLEKGRTAAIMNDRSAETVIGMLAVLKAGG
AYVPIDPAFPEDRLRFMAADSSIRLVLTVQDYQEQAGTLQVPIVMLDESEDETVSGTDLN
LPAGGNDLAYIMYTSGSTGKPKGVMIEHRNIIRLVKHSNYVPVHEEDRMAQTGAVSFDAG
TFEVFGALLNGAALHPVKKETLLDAGRFAQFLKEQRITTMWLTSPLFNQLAQKDAGMFNT
LRHLIIGGDALVPHIVSKVRKASPELSLWNGYGPTENTTFSTSFLIDQDYDGSIPIGKPI
GNSTAYIMDENRNLQPIGAPGELCVGGSGVARGYVNLPELTEKQFVRDPFRPDEMIYRTG
DLAKWLPDGTIEFLGRIDNQVKVRGFRIELGEIEAKISQAENVTESAAVIRKNKADENEI
CAYFTADRDLSPEDLRKTLSESLPEYMIPAHFIQMNQFPLTANGKIDKKALPEPQAEAVQ
KEYEAPKTEAEQKLADIWEGILGVKAGVTDNFFTIGGHSLKAMMMTAKIQEHFQKEVPIK
VLFEKPTIQELAHYLEHESEEEQQFEPIRQAPYQKHYPVSSAQRRMYILNQLGQASTSYN
VPAVLLLQGSVDKNRLEEAMQALINRHETLRTSFDMADGEVVQTIHKNVSFELETAEGRE
EDAEELTKAFIRPFALNHAPLVRSKLIRLEEDRHLLLIDMHHIITDGSSMGIFIGDLAKL
YQGTELELPKIHYKDFSVWQREKANLDQHEAYWLDTFKGDLPVLDLPLDFPRPAERSFEG
ERVIFGLDKQVTAQIKKLLADTDTTMYMFLLAAFQVLLSKYSGQEDIIVGSPAAGRQHPD
LQDVPGMFVNTVALRSHPAGKKTFKQFLDEVKTASLQAFEHQSYPLEELIEKLPLTRDTS
RSPLFSVLFNMQNMEIPALRLGDLEISSYSMHHHVAKFDLSLEAAERGEEVGLSFDYAKA
LFADETIRRWSAHFVNLIKACAENPDIQLADASLLSAPEREALLSDEKRTEADLPEGTFV
SLFERQAQKTPDLTAVAGGTSLTYRELDERSNRFARHLQACGTGSEDIVAIMMDRSADLI
TAILGVMKAGAAFLPIDPETPEERIRYSLEDSGTKLLVVNERNMTAAAVYKGKTVVMEDG
EWQNESADRLETEPGADQLAYIIYTSGTTGKPKGVQLEHRNLINYVTWFSREAGLTEADK
SVLLSSYAFDLGYTAIFPILQAGGELHIVPKETYTAPDQLGEYIQKNGITYMKLTPSLFH
MIVNTARFTSERRFSPLRLVVLGGEKIITSDVRKFHDVYAHTDFINHYGPTETTIGAIAE
RITMERLDQYEQRPVIGRPIANTGALVLDGAMQLVPPGASGELYITGKGLARGYLHRPQL
TAEKFLSNPFSPDSLMYKTGDVVRRLPDGTIEFIGRADDQVKIRGYRIELKEVETVLLSV
NGIQEAVVLAVSEGGLPELCAYYKADSGLKGSELRKRLSETLPSHMLPAYFVQVDRIPLT
ANGKTDKNALPKPGVSQTAQTASALPETELEEKLCRIWKQTLGTDTLGIDDNFFDYGGHS
LKGMMLLANIQAELDKTVPLKALFEQPTVRLLAAYIEKSAVSEGYRMITPADSADAYPLS
SAQKRMYVLNQLDRETISYNMPSVLLMEGEVNISRLQEALNQMINRHESLRTSFIDQKGQ
PMQKIAEQADIDLHIFEAADEEKADLIIQAFIKPFDLSAAPLIRAALVRLNEKKHLLLLD
MHHIIADGVSRSMLVKELAHLYKGGSLPSPNLHYKDFAVWQNEPGQAERMKDHERYWLSA
FSGELPELNLPTDFPRPPVQSFKGQSVRFRAGRETEKAVRELMESSGATLHMVLHAAFHV
FLSKITGQRDIIIGSVTAGRTSAEVQEMPGMFVNTLALRNETRKEQTFAGLLERVKQTNL
DALAHQDYPFEDLIGKLDLPRDMSRNPLFQVMVTTEDPDKETLELENLRITPYESNQGTA
KFDLTLGGFTDQEGLGLQFEYATDLFKKETIEKWSAGFLRILKQAAESPDRKLPEISLIS
DTEKQALLDAWKGKTIPVPRDKTVHRLFEETAARYANRPAAAYNGAKWTYGELNARANRI
ARILMDCGVTADERVGILTKPSLEMAAGVLGVLKAGAAFVPIDPDYPEERISYILQDSGA
KLLLTQEALDVPDGYKGETILLDGGRSILSLPLDENDEANPQTETTADHLAYMIYTSGTT
GQPKGVMVEHHALVNLCFWHHDAFAMTADDKSAKYAGFGFDASIWEMFPTWTIGAELHVI
DEAIRLDITRLNHYFEENGVTITFLPTQLAEQFMELENTSLRMLLVGGDKLKRAVKQPYT
IVNNYGPTENTVVATSGVINPEEGSLSIGRAIANTRAYILGDGDQVQPEGIAGELCVAGR
GLARGYLNREEETAKRFTADPFVPGERMYRTGDLVKWNAQSGIEYIGRIDQQVKVRGYRI
ELSEIEVRLAQLADVHDAAVTAVEDKAGNTALCAYVAPQQNDIEALKAALKDTLPDYMVP
AFWVEMDELPVTANGKIDKKALPEPDIEAGSAAYKAPETEMETLLSDIWQEVLGLDQIGV
SDNFFTLGGDSIKGIQMASRLNQHGYKLEMKDLFQHPTIEELVSYVERTEGKQADQGPVE
GEADLTPIQRWFFEKNFTDKHHWNQSVMLHAKDGFDPDLVEKTLQALIEHHDTLRMVYRE
EREGIIQTYLPVTECKASFEIVDLYGTDEDMLKSQIQRLADHLQGSFDLENGPLLKAEQY
RTEQGDHLLIAVHHLVVDGVSWRILLEDFASGYKQAQQQNSIVFPQKTHSFKDWAEALNT
FAQSEELKKQAAYWAQADAEELRPLPKDHEPTKRLVKHTAAVKCELTEEETAQLLTDVHH
PYGTEINDILLSALGLTIGEWTENGKVGINLEGHGREEIIPNVNISRTVGWFTAQYPLIL
QISKEDGVSSIIKTVKETVRRVPDKGVGYGILRYLSSDETEKGVTPEISFNYLGQFDNEV
KTEWFEPSPYDMGRQVSEESEALYALSFSGMVTGGRFVISCSYNQEEYERSTVETQMQRF
KDNLLMIIRHCTAKEEKEFTPSDFSAQDLEMDEMGDIFDMLEENLT
>QYJ65549.1_surfactin_non-ribosomal_peptide_synthetase_SrfAB_Bacillus_velezensis
MSKKSIQKVYALTPMQEGMLYHALLDPHSSSYFTQLELRIHGSFQLELFEKSVNELIRTY
DILRTVFVHQQLQKPRQVVLAERKTKVHYEDISQLDEARQTEYIERYKRDVQQQGFHLAK
DILFKAAVFRLSEKELYLVWSNHHIVMDGWSMGVLMKSLFQNYEALRAGRPAGGSQGKPY
SDYIKWLGGRDYEEAEQYWSSRLADFEQPSLLPGRLASEKKDYQNEEYSFVWDEELVAQI
QQTANRHQVTGPNLFQAVWGAVLSKYNYTDDVVFGTVVSGRPSEINGIETMAGLFINTIP
VRIKIDKDAAFSDVMAAVQKNAVEAERYDYVPLYDIQKRSALDGSLLNHLVAFENYPLDK
ELENGGMEERLGFSIKVEHAFEQTSFDFNLIVYPGKTWTVKIKYNGAAFAHDAIERTAHH
LTRMMKAAVGTPDAPVRELGLVSGEEERQIVEIFNDTKTALPEEEAVHRLFEAQANRTPA
SIAIKEEGREWTYREVNEAANRLARHLVKSGLEKGRTAAIMNDRSAETVIGMLAVLKAGG
AYVPIDPAFPEDRLRFMAADSSIRLVLTVQDYQEQAGTLQVPIVMLNESADETVSGTDLN
LPAGGNDLAYIMYTSGSTGKPKGVMIEHRNIIRLVKHSNYVPVHEEDRMAQTGAVSFDAG
TFEVFGALLNGAALHPVKKETLLDAGRFAQFLKEQRITTMWLTSPLFNQLAQKDAGMFNT
LRHLIIGGDALVPHIVSKVRKASPELSLWNGYGPTENTTFSTSFLIDQDYDGSIPIGKPI
GNSTAYIMDENRNLQPIGAPGELCVGGSGVARGYVNLLELTEKQFVRDPFRPDEMIYRTG
DLAKWLPDGTIEFLGRIDNQVKVRGFRIELGEIEAKISQAENVTESAAVIRKNKADENEI
CAYFTADQALSPEDLRKTLSESLPEYMIPAHFIQMNQFPLTANGKIDKKALPEPQAEAVQ
KEYEAPKTEAEQKLADIWEGILGVKAGVTDNFFTIGGHSLKAMMMTAKIQEHFQKEVPIK
VLFEKPTIQELAHYLEHESEEEQQFEPIRQAPYQKHYPVSSAQRRMYILNQLGQASTSYN
VPAVLLLEGSVDKNRLEEAMQALINRHETLRTSFDMADGEVVQTIHKNVSFELETAEGRE
EDAEELTKAFIRPFALNRAPLVRSKLIRLEEDRHLLLIDMHHIITDGSSMGIFIGDLAKL
YQGTELELPKIHYKDFSVWQREKANLDQHEAYWLDTFKGDLPVLDLPLDFPRPAERSFEG
ERVIFGLDKQVTAQIKKLLADTDTTMYMFLLAAFQVLLSKYSGQEDIIVGSPAAGRQHPD
LQDVPGMFVNTVALRSHPAGKKTFKQFLDEVKTASLQAFEHQSYPLEELIEKLPLTRDTS
RSPLFSVLFNMQNMEIPALRLGDLEISSYSMHHHVAKFDLSLEAAERGEEVGLSFDYAKA
LFADETIRRWSAHFVNLIKACAENPDIQLADASLLSAPEREALLSDEKRTEADLPEGTFV
SLFERQAQKTPDLTAVAGGTSLTYRELDERSNRFARHLQACGTGSEDIVAIMMDRSADLI
TAILGVMKAGAAFLPIDPETPEERIRYSLEDSGTKLLVVNERNMTAAAVYKGKTVVMEDG
EWQNESADRLETEPGADRLAYIIYTSGTTGKPKGVQLEHRNLINYVTWFSREAGLTEADK
SVLLSSYAFDLGYTAIFPILQAGGELHIVPKETYTAPDQLGEYIQKNGITYMKLTPSLFH
MIVNTARFTSERRFSSLRLVVLGGEKIITSDVRKFHDVYAHTDFINHYGPTETTIGAIAE
RINMERLDQYEQRPVIGRPIANTGALVLDGAMQLVPPGASGELYITGKGLARGYLHRPQL
TAEKFLSNPFSPDSLMYKTGDIVRRLPDGTIEFIGRADDQVKIRGYRIELKEVETVLLSV
NGIQEAVVLAVSEGGLPELCAYYKADSGLKGSELRKRLSETLPSHMLPAYFVQVDRIPLT
ANGKTDKNALPKPGVSQTAQIASALPETELEEKLCRIWKQTLGTDTLGIDDNFFDYGGHS
LKGMMLLANIQAELDKTVPLKALFEQPTVRLLAAYIEKSAVSEGYRMITPADSADAYPLS
SAQKRMYVLNQLDRETISYNMPSVLLMEGEVNISKLQEALNQMINRHESLRTSFIDKKGQ
PMQQIAEQADIDLHIFEAADEEKADLIIQAFIKPFDLSAAPLIRAALVRLNEKKHLLLLD
MHHIIADGVSRSMLVKELAHLYKGGSLPSPNLHYKDFAVWQNEPGQAERMKDHERYWLSA
FSGELPELNLPTDFPRPPVQSFKGQSVRFRAGRETEKAVRELMESSGATLHMVLHAAFHV
FLSKITGQRDIIIGSVTAGRTSAEVQEMPGMFVNTLALRNETQKEQTFAGLLERVKQTNL
DALAHQDYPFEDLIGKLDLPRDMSRNPLFQVMVTTEDPDKETLELENLRITPYESNQGTA
KFDLTLGGFTDQEGLGLQFEYATDLFKKETIEKWSAGFLRILKQAAESPDRKLPEISLIS
DAEKQALLDAWKGKTLSVPQDKTVHRLFEETAARYANRPAAAYNGAKWTYGELNARANRI
ARILIDCGVTADERVGILTKPSLEMAAGVLGVLKAGAAFVPIDPDYPQERISYILQDSGA
KLLLTQEALDVPDGYTGETILLDGGRSILSLPLDENDEANPQTETTADHLAYMIYTSGTT
GQPKGVMVEHHALVNLCFWHHDAFAMTADDKSAKYAGFGFDASIWEMFPTWTIGAELHVI
DEAIRLDITRLNHYFEEHGVTITFLPTQLAEQFMELENTSLRMLLVGGDKLKRAVKQPYT
IVNNYGPTENTVVATSGVINPEEGSLSIGRAIANTRAYILGDGDQVQPEGIAGELCVAGR
GLARGYLNREEETAKRFTADPFVPGERMYRTGDLVKWNAQSGIEYIGRIDQQVKVRGYRI
ELSEIEVRLAQLADVHDAAVTAVEDKAGNTALCAYVAPQQDDIEALKAALKDTLPDYMVP
AFWVEMDELPVTANGKIDKKALPEPDIEAGSAAYKAPETEMETLLSDIWEEVLGLDQIGV
SDNFFTLGGDSIKGIQMASRLNQHGYKLEMKDLFQHPTIEELVSYVERTEGKQADQGPVE
GEAELTPIQRWFFEKNFTDKHHWNQSVMLHAKDGFDPDLVEKTLQALIEHHDALRMVYRE
EREGIIQTYLPVTECKASFEIVDLYGTDEDMLKSQIQRLADHLQGSLDLENGPLLKAEQY
RTEQGDHLLIAVHHLVVDGVSWRILLEDFASGYKQAQQQNSIVLPQKTHSFKDWAEALNT
FAQSEELKKQADYWAQADAEELRPLPKDHDPDKRLVKHTAAVKCELTEEETAQLLTDVHH
PYGTEINDILLSALGLTIGEWTENGKVGINLEGHGREEIIPNVNISRTVGWFTAQYPLIL
QISKEDGVSSVIKTVKETVRRVPDKGVGYGILRYLSSDETEKGAAPEISFNYLGQFDNEV
KTEWFEPSPYDMGRQVSEESEALYALSFSGMVTGGRFVISCSYNQEEYERSTVETQMQRF
KDNLLMIIRHCTAKEEKEFTPSDFSAQDLEMDEMGDIFDMLEENLT
>QYG87367.1_surfactin_non-ribosomal_peptide_synthetase_SrfAB_Bacillus_atrophaeus
MSKKSIQKVYPLTPMQEGMLYHAMLDPDSSSYFTQLELRIHGVFDLEIFEKSVNELIRSY
DILRTVFVHQQLQKPRQVVLAERKTTVHYEDITQLDAQRQKDRLHRYKQDVQQQGFNLAK
DILFKVAVFRLDADHLHLVWSNHHIMMDGWSMGVLMKSLFQNYEALRSGRPAVNGQGKPY
SDYIKWLGKQDNEEAERYWSERLAEFEQPSVLPGRISAEKGMYKSEEYSFVWDEELVSLI
QQTANQHQVTGPNLFQAIWGIVLSKYNFTTDAVFGTVVSGRPSDINGIETMAGLFINTIP
VRVKYETESVFSDVFSAVQKNAVEAERYDYVPLYDIQKRSALDGSLLNHLVAFENYPLDK
ELENGSMEDRLGFSIKVDSAFEQTSFDFNLIVYPGKTWTVKIKYNSAAYDTAFIKRTANH
LTRMIKAAVRHPESRVLDHGLVDGAEERQMVEIFNETQTELPEEQAVHKLFEAQAERTPA
SLAVVYGEQELTYRQLNEAANRLARKLIEHGLQQGQTAAIMNDRSAETVIGMLAVLKAGA
AYVPIDPSFPEDRVRFMADDSSIRLVLTVKAYEEQVKWLQVPAVMMDSGSDQAVSAADLN
LPARAADLAYIMYTSGSTGKPKGVMIEHRNIIRLVKNAGYVPVHEEDRMAQTGAVSFDAG
TFEVFGALLNGAALYPVKKDTLLDAKGFSAFLREHRITTMWLTSPLFNQLAAKDAAMFQT
LRHLIIGGDALVPHIVNQVKRVSPELSLWNGYGPTENTTFSTSFLIDREYNGSIPIGKPI
GNSTAYIMDEQQRLQPIGAPGELCVGGNGVARGYVNLPKLTEKQFLQDPFRPEEKIYRTG
DLARWLPDGNIEFLGRIDNQVKVRGFRIELGEIETKISLADHVTEAAAVIRKNKADENEI
CVYFTADRELSAAELRKSLSQSLPEYMIPAHFMQMDSLPLTANGKVDKKALPDPQSDAVQ
PEYAAPQTETERKLADIWEGILGAKAGVTDNFFTIGGHSLKAMMMTAKIQEQFHKDVPIK
VLFEKPTIQELAQFLEENNKEEQRFEPIQQAPYQEHYPVSSAQRRMYILNQLGQTSTSYN
VPAVLLLEGEVDRDRLESAIQALINRHETLRTSFDMIDGEVVQIIHKNVSFQLEAAKGRE
EDAEELIKDFIRPFELNRAPLVRSKLIQLEKERHLLLIDMHHIITDGSSTGILIGDLAKL
YQGADLETLKLHYKDFSVWQNDQTQKEKQKAHEEYWLDTFKGNLPVLDLPTDYPRPSERS
FAGERVMFGIDKQVTAQIKKLLSDTDTTMYMFLLAAFHVMLAKYASQEDIVVGSPTAGRT
HPDLQDVPGMFVNTVALRTSPLGEKTFKQFLDEVKTISLQAFEHQSYPLEELIEQLPLTR
DTSRSPLFSVLFNMQNMEIPSLRLGDLQISSYSMHHHVAKFDLSLEAVERGDEIGLSFDY
ATALFKDETIRRWSSHFINMIKAAAEHPNMRLADLELLSPAEREALLSEETHSAADVSGH
TTFASLFENRAQQSPERTAVFGERKLTYRELDEQANQLARHLRTHGAGSEEIVGIVMDRT
VNLMVSILGVMKAGAAFLPIDPDTPEERIGYSLEDSGAKIVLADERNMTAIADYQGEIVN
IDTADWRRESKERLEPVAGSGNLAYVIYTSGTTGKPKGVQIEHRNLVNYVSWFSKEAGLT
VGDKAVLVSSYSFDLGYTSLFPVLSSGGELHIVPKETYTAPDQLGRYMKEHGITYIKLTP
SLFHTIVNTSRFSEGKHFDSLRLVVLGGEKIIPADVSAFHAVYADTAFINHYGPTETTIG
TVAGRIDLSDLAQYAERPTIGRPIANTGALVLNGALKLVPPGASGELYITGRGLARGYLR
RPHLTAERFIENPYSPGSLMYKTGDVVRRLSDGTIEFIGRADDQVKIRGYRIELKEIETV
LLGVSGIQEAVVLGVSEGGLQELCAYYKADKAYEGAGIRKLLAKKLPSHMLPAYFVQIES
IPLTANGKTDRNALPKPNTAHTGHLASAAPETELEEKLCRIWQNTLGIETLGIDDNFFDL
GGHSLKGMMLIANIQAELEKTVPLKALFEQPTIRQLASYLEASAQSGGYRKITPAKKREV
YPVSSAQKRMYVLNQLDRNGTSYNMPSVLLMEGDLNIARLQEALNQLVNRHESLRTSFAE
ADGQPVQTIMEQAEIDLHVFEAEEAEAKQRIKAFIRPFDISSGPLIRAGLIRVGEKKHLL
LLDMHHIIADGVSRSIFVQELALLYKGETLPKPQLHYKDFAVWQNESAQVEQMKEHEEFW
LSAFAGDLPELDLPLDYPRPPVQSFKGDTIRFAAERETAKAIEELLAATGTTLHMVLHTV
FHVFLSKITGQKDIVIGSVTAGRTNADLQGMPGMFVNTLALRNEAGENQTFAQLLEQVKH
TNLEALEHQDYPFEDLIGKLELARDMSRNPLFNVMVTTEDPDKEQLQLENLKITPYQANQ
GTSKFDLTLGGFEDENGIGLQLEYATDLFKKETAEQWSIYLLRLLEAVAANPDQKLSSLS
LADEAEKQSLLDAWKGKTLSVPRDKTVHQLFEETADRFGTRQAVTYNGSSWTYSELNAEA
NRLARILIDFGVSADDRVGILTKPSLEMSAAVLGVLKAGAALVPIDPEYPDQRIQYILED
SGAKLLFTQEELSVPESYTGEVLLLNGERSILSLPLDENDRANPQTETNADHLAYMIYTS
GTTGQPKGVMVEHHALVNLCFWHHDAFGMTAEDRSAKYAGFGFDASIWEMFPTWTIGAEL
HVIDEAIRLDIIRLNEYFEQNGVTITFLPTQLAEQFMELENTSLRVLLTGGDKLKRAVKQ
PYTLVNNYGPTENTVVATSTEIDPEEGSLSIGRAIANTRAYILGDGDQVQPEGVAGELCV
AGRGLARGYLNREDETAKRFVADPFVPGERMYRTGDLVRWTAEHGIEYIGRIDQQVKVRG
YRIELSEIEVRLAQLSAVQDAAVAAVKDNAGNTALCAYVTPEDADTESLKSALKDTLPDY
MIPAYWVTMDELPVTANGKVDRKALPQPDIEAQSTAYKAPATEMEELLADIWQDVLGIPD
IGISDNFFTLGGDSIKGIQMASRLNQHGLKLEMKDLFQHPTIEELVSYVEHTEGKEADQG
PVEGEAMLTPIQRWFFDRKFTNQHHWNQSVMLHAPKGFDPIAVEKTLQALTEHHDALRMV
YREERGDVIQSFQTIDECKISLEIVDLYGSDEDMLKSQIKVLADRLQSSLDINNGPIVKA
EQYRTEKGDHLLIAIHHLAVDGVSWRILLQDFASGYLQAEKQEDIVFPPKTNSFKDWGEE
LLAFSQSEQLSKQADYWEQIDAEHISPVPKDHELEKRLVKHTSSVISELSEEETKHLLTD
VHHPYGTEINDLLLSALGLTMEEWTKQQKIGINLEGHGREDIIPNVNISRTVGWFTAQYP
VVLDMPGERDLSAVIKTVKEGLRRVPDKGIGYGILRYLSESKQKKGFTPDISFNYLGQFD
SEVKTEFFEPSSYDMGRQVSEESEALYALSFSGMVRNNRFVISCSYNEKEYDRSTVEELM
ERFKDHLLLLIRHCTEKEDKEFTPSDFSAEDLEMDEMGDIFDMLEENLK
>QYC31548.1_surfactin_non-ribosomal_peptide_synthetase_SrfAB_Bacillus_amyloliquefaciens
MSKKSIQKVYALTPMQEGMLYHALLDPYSSSYFTQLELRIHGSFQLELFEKSVNELIRTY
DILRTVFVHQQLQKPRQVVLAERKTKVHYEDISQLDEARQTEYIERYKRGVQQQGFHLAK
DILFKAAVFRLSEKELYLVWSNHHIVMDGWSMGVLMKSLFQNYEALRAGRPAGGSQGKPY
SDYIKWLGGRDYEEAEQYWSSRLADFEQPSLLPGRLVAEKKDYQNEEYSFVWDEELVAQI
QQTANRHQVTGPNLFQAVWGAVLSKYNYTDDVVFGTVVSGRPSEINGIETMAGLFINTIP
VRIKIDKDAAFSDVMAAVQKNAVEAERYDYVPLYDIQKRSALDGSLLNHLVAFENYPLDK
ELENGGMEERLGFSIKVEHAFEQTSFDFNLIVYPGKTWTVKIKYNGAAFAHDAIERTAHH
LTRMMKAAVGTPDAPVRELGLVSGEEERQIVEIFNDTKTALPEEEAVHSLFEAQANRTPA
SIAIKEAGREWTYREVNEAANRLARHLVKSGLEKGRTAAIMNDRSAETVVGMLAVLKAGG
AYVPIDPAFPEDRLRFMAEDSSIRLVLTVQDYQEQAGALQVPVVMLDESADETVSGTDLN
LPAGGNDLAYIMYTSGSTGKPKGVMIEHRNIIRLVKHSNYVPVHEEDRMAQTGAVSFDAG
TFEVFGALLNGASLHPVKKETLLDAGQFAQFLKEQRITTMWLTSPLFNQLAQKDAGMFNT
LRHLIIGGDALVPHIVSKVRKASPELSLWNGYGPTENTTFSTSFLIDQDYDGSVPIGKPI
GNSTAYIMDENRNLQPIGAPGELCVGGSGVARGYVNLSELTEKQFVRDPFRPDEMIYRTG
DLAKWLPDGTIEFLGRIDNQVKVRGFRIELGEIEAKISQAENVTESAAVIRKNKADENEI
CAYFTADQALSPEDLRKTLSESLPEYMIPAHFIQMNQFPLTANGKIDKKALPEPQAEAVQ
KEYVAPKTEAEQKLADIWEGILGVKAGVTDNFFTIGGHSLKAMMMTAKIQEHFQKEVPIK
VLFEKPTIQELAHYLQHESEEEQQFEPIRQAPYQKHYPVSSAQRRMYILNQLGQASTSYN
VPAVLLLEGSVDKKRLEEAMQALINRHETLRTSFDMAEGEVVQTIHKNVSFELETAEGRE
EDAEELTKAFIRPFALNRAPLVRSKLIRLEEDRHLLLIDMHHIITDGSSMGIFIGDLAKL
YQGTELALPKIHYKDFSVWQREKASLDQHEAYWLDTFKGDLPVLDLPLDFPRPAERSFEG
ERVIFGLDKQVTAQIKKLLADTDTTMYMFLLAAFQVLLSKYSGQEDIVVGSPAAGRQHPD
LQDVPGMFVNTVALRSHPAGKKTFKQFLDEVKTASLQAFEHQSYPLEELIEKLPLTRDTS
RSPLFSVLFNMQNMEIPALRLGDLEISSYSMHHHVAKFDLSLEAAERGEEVGLSFDYAKA
LFADETIRRWSAHFVNLIKACAENPDIQLADASLLSAPEREALLSDEKRTEADLPEGTFV
SLFERQAQKTPDLTAVAGGISLTYRELDERSNRFARHLQACGTGSEDIVAIMMDRSADLI
TAILGVMKAGAAFLPIDPETPEERIRYSLEDSGTKLLVVNERNMTAAAVYKGKTVVMEDG
EWQNESADRLETEPGADQLAYIIYTSGTTGKPKGVQLEHRNLINYVTWFSREAGLTEADK
SVLLSSYAFDLGYTAIFPILQAGGELHIVPKETYTAPDQLGEYIQENGITYMKLTPSLFH
MIVNTARFAAERRFSPLRLVVLGGEKIITSDVRKFHDVYAHTDFINHYGPTETTIGAIAE
RINMERLDQYEQRPVIGRPIANTGALVLDGAMQLVPPGASGELYITGKGLARGYLHRPQL
TAEKFLSNPFSSDSLMYKTGDVVRRLPDGTIEFIGRADDQVKIRGYRIELKEVETVLLSV
NGIQEAVVLAVSEGGLPELCAYYKADSELKGSELRKRLSETLPSHMLPAYFIQVDRIPLT
ANGKTDKNALPKPGVSQTAQTASALPETELEEKLCRIWKQTLGTDTLGIDDNFFDYGGHS
LKGMMLLANIQAELDKTVPLKALFEQPTVRLLAAYIEKSAVSEGYRIISPADSADAYPLS
SAQKRMYVLNQLDRETISYNMPSVLLMEGEVNISRLQEALNQMINRHESLRTSFIDQNGR
PMQQIAEQADIDLHIFEAADEEKADLIIQAFIKPFDLSAAPLIRAALVRLNEKKHLLLLD
MHHIIADGVSRSMLVKELAHLYKGGSLPSPNLHYKDFAVWQNEPEQAERMKDHERYWLSA
FSGELPELNLPTDFPRPPVQSFKGQSVRFRAGRETEKAVRELMESSGATLHMVLHAAFHV
FLSKITGQRDIIIGSVTAGRTSAEVQEMPGMFVNTLALRNETRKEQTFAGLLERVKQTNL
DALAHQDYPFEDLIGKLDLPRDMSRNPLFQVMVTTEDPDKETLELENLRITPYESNQGTA
KFDLTLGGFTDQEGLGLQFEYATDLFKKETIEKWSAGFLRILKQAAESPDRKLPEISLIS
DAEKQALLDAWKGKTISVPRDKTVHLLFEETAARYANRPAAAYNGAKWTYGELNARANRI
ARILMDCGVTADERVGILTKPSLEMAAGVLGVLKAGAAFVPIDPDYPEERISYILQDSGA
KLLLTQEALGVPDSYNGETILLDGSRSILSLPLDENDEANPQTETTADHLAYMIYTSGTT
GQPKGVMVEHHALVNLCFWHHDAFAMTADDKSAKYAGFGFDASIWEMFPTWTIGAELHVI
DEAIRLDITRLNHYFEENGVTITFLPTQLAEQFMELENTSLRMLLVGGDKLKRAVKQPYT
IVNNYGPTENTVVATSGVINPEEGSLSIGRAIANTRVYILGDGDQVQPEGIAGELCVAGR
GLARGYLNREEETAKRFTADPFVPGERMYRTGDLVKWNAQCGIEYIGRIDQQVKVRGYRI
ELSEIEVRLSQLADVHDAAVTAVEDKAGNTALCAYVAPQQDDIEALKAALKDKLPDYMVP
AFWVEMDELPVTANGKIDKKALPAPDIEAGSAAYKAPETEMETLLSDIWQEVLGLDQIGV
SDNFFTLGGDSIKGIQMASRLNQHGYKLEMKDLFQHPTIEELVSYVERTEGKQADQGPVE
GEAELTPIQRWFFERNFTDKHHWNQSVMLHAKDGFDPDLVEKTLQALIEHHDALRMVYRE
EREGIIQTYLPVTECKASFEIVDLYGTDEDMLKSQIQRLADHLQGSLDLENGPLLKAEQY
RTEQGDHLLIAVHHLVVDGVSWRILLEDFASGYKQAQQQNSIVLPQKTHSFKDWAEALNT
FAQSEELKKQAAYWAQADAEELQPLPKDHDPNKRLVKHTAAVKCELTEEETAQLLTDVHH
PYGTEINDILLSALGLTIGEWTENGKVGINLEGHGREEIIPNVNISRTVGWFTAQYPLIL
QISKEDGVSSVIKTVKETVRRVPDKGVGYGILRYLSSDETEKGVTPEISFNYLGQFDNEV
KTEWFEPSPYDMGRQVSEESEALYALSFSGMVTGGRFVISCSYNQEEYERSTVETQMQRF
KDNLLMIIRHCTAKEEKEFTPSDFSAQDLEMDEMGDIFDMLEENLT
>QXX30272.1_surfactin_non-ribosomal_peptide_synthetase_SrfAB_Bacillus_amyloliquefaciens
MSKKSIQKVYALTPMQEGMLYHALLDPHSSSYFTQLELRIHGSFQLELFEKSVNELIRTY
DILRTVFVHQQLQKPRQVVLAERKTKVHYEDISQLDEARQTEYIERYKRDVQQQGFHLAK
DILFKAAVFRLSEKELYLVWSNHHIVMDGWSMGVLMKSLFQNYEALRAGRPAGGSQGKPY
SDYIKWLGGRDYEEAEQYWSSRLSDFEQPSLLPGRLASEKKDYQNEEYSFVWDEELVAQI
QQTANRHQVTGPNLFQAVWGAVLSKYNYTDDVVFGTVVSGRPSEINGIETMAGLFINTIP
VRIKIDKDAAFSDVMAAVQKNAVEAERYDYVPLYEIQKRSALDGSLLNHLVAFENYPLDK
ELENGGMEERLGFSIKVEHAFEQTSFDFNLIVYPGKTWTVKIKYNGAAFAHDAIERTAHH
LTRMMKAAVGTPDAPVRELGLVSGEEERQIVEIFNDTKTALPEEEAVHRLFEAQANRTPA
SIAIKEEGREWTYREVNEAANRLARHLVKSGLEKGRTAAIMNDRSAETVIGMLAVLKAGG
AYVPIDPAFPEDRLRFMAADSSIRLVLTVQDYQEQAGTLQVPIVMLDESADETVSGTDLN
LPAGGNDLAYIMYTSGSTGKPKGVMIEHRNIIRLVKHSNYVPVHEEDRMAQTGAVSFDAG
TFEVFGALLNGAALHPVKKETLLDAGRFAQFLKEQRITTMWLTSPLFNQLAQKDAGMFNT
LRHLIIGGDALVPHIVSKVRKASPELSLWNGYGPTENTTFSTSFLIDQDYDGSIPIGKPI
GNSTAYIMDENRNLQPIGAPGELCVGGSGVARGYVNLPELTEKQFVRDPFRPDEMIYRTG
DLAKWLPDGTIEFLGRIDNQVKVRGFRIELGEIEAKIGQAENVTESAAVIRKNKADENEI
CAYFTADQALSPEDLRKTLSESLPEYMIPAHFIQMNQFPLTANGKIDKKALPEPQAEAVQ
KEYEAPKTEAEQKLADIWEGILGVKAGVTDNFFTIGGHSLKAMMMTAKIQEHFQKEVPIK
VLFEKPTIQELAHYLEHETEEEQQFEPIRQAPYQKHYPVSSAQRRMYILNQLGQASTSYN
VPAVLLLEGSVDKNRLEEAMQALINRHETLRTSFDMADGEVVQTIHKNVSFELETAEGRE
EDAEELTKAFIRPFALNRAPLVRSKLIRLEEDRHLLLIDMHHIITDGSSMGIFIGDLAKL
YQGTELELPKIHYKDFSVWQREKANLDQHEAYWLDTFKGDLPVLDLPLDFPRPAERSFEG
ERVIFGLDKQVTAQIKKLLADTDTTMYMFLLAAFQVLLSKYSGQEDIIVGSPAAGRQHPD
LQDVPGMFVNTVALRSHPAGKKTFKQFLDEVKTASLQAFEHQSYPLEELIEKLPLTRDTS
RSPLFSVLFNMQNMEIPALRLGDLEISSYSMHHHVAKFDLSLEAAERGEEVGLSFDYAKA
LFADETIRRWSAHFVNLIKACAENPDIQLADASLLSAPEREALLSDEKRTEADLPEGTFV
SLFERQAQKTPDLTAVAGGTSLTYRELDERSNRFARHLQACGTGSEDIVAIMMDRSADLI
TAILGVMKAGAAFLPIDPETPEERIRYSLEDSGTKLLVVNERNMTAAAVYKGKTVVMEDG
EWQNESADRLETEPGADRLAYIIYTSGTTGKPKGVQLEHRNLINYVTWFSREAGLTEADK
SVLLSSYAFDLGYTAIFPILQAGGELHIVPKETYTAPDQLGEFIQKNGITYMKLTPSLFH
MIVNTARFTSERRFSPLRLVVLGGEKIITSDVRKFHAVYAHTDFINHYGPTETTIGAIAE
RINMERLDQYEQRPVIGRPIANTGALVLDGAMQLVPPGASGELYITGKGLARGYLHRPQL
TAEKFLSNPFSPDSLMYKTGDIVRRLPDGTIEFIGRADDQVKIRGYRIELKEVETVLLSV
NGIQEAVVLAVSEGGLPELCAYYKADNGLKGSELRKRLSETLPSHMIPAYFVQVDRIPLT
ANGKTDKNALPKPGVSQTAQIASALPETELEEKLCRIWKQTLGTDTLGIDDNFFDYGGHS
LKGMMLLANIQAELDKTVPLKALFEQPTVRLLAAYIEKSAVSEGYRMITPADSADAYPLS
SAQKRMYVLNQLDRETISYNMPSVLLMEGEVNISRLQKALNQMINRHESLRTSFIDQKGQ
PMQQIAEQADIDLHIFEAADEEKADLIIQAFIKPFDLSAAPLIRAALVRLNEKKHLLLLD
MHHIIADGVSRSMLVKELAHLYKGGSLPSPNLHYKDFAVWQNEPGQAERMKDHERYWLSA
FSGELPELNLPTDFPRPPVQSFKGQSVRFRAGRETEKAVRELMESSGATLHMVLHATFHV
FLSKITGQRDIIIGSVTAGRTSAEVQEMPGMFVNTLALRNETQKEQTFAGLLERVKQTNL
DALAHQDYPFEDLIGKLDLPRDMSRNPLFQVMVTTEDPDKETLELENLRITPYESNQGTA
KFDLTLGGFTDQEGLGLQFEYATDLFKKETIEKWSAGFLRILKQAAESPDRKLPEISLIS
DAEKQALLDAWKGKTLSVPQDKTVHRLFEETAARYANRPAAAYNGAKWTYGELNARANRI
ARILIDCGVTADERVGILTKPSLEMAAGVLGVLKAGAAFVPIDPDYPQERISYILQDSGA
KLLLTQEALDVPDGYTGETILLDGGRSILSLPLDENDEANPQTETTADHLAYMIYTSGTT
GQPKGVMVEHHALVNLCFWHHDAFAMTADDKSAKYAGFGFDASIWEMFPTWTIGAELHVI
DEAIRLDITRLNHYFEEHGVTITFLPTQLAEQFMELENTSLRMLLVGGDKLKRAVKQPYT
IVNNYGPTENTVVATSGVINPEEGSLSIGRAIANTRAYILGDGDQVQSEGIAGELCVAGR
GLARGYLNREEETAKRFTADPFVPGERMYRTGDLVKWNAQSGIEYIGRIDQQVKVRGYRI
ELSEIEVRLAQLADVHDAAVTAVEDKAGNTALCAYVAPQQDDIEALKAALKDTLPDYMVP
AFWVEMDELPVTANGKIDKKALPEPDIEAGSAAYKAPETEMETLLSDIWEEVLGLDQIGV
SDNFFTLGGDSIKGIQMASRLNQHGYKLEMKDLFQHPTIEELVSYVERTEGKQADQGPVE
GEAELTPIQRWFFEKNFTDKHHWNQSVMLHAKDGFDPDLVEKTLQALIEHHDALRMVYRE
EREGIIQTYLPVTECKASFEIVDLYGTDEDMLKSQIQRLADHLQGSLDLENGPLLKAEQY
RTEQGDHLLIAVHHLVVDGVSWRILLEDFASGYKQAQQQNSIVLPQKTHSFKDWAEALNT
FAQSEELKKQADYWAQADAEELRPLPKDHDPDKRLVKHTAAVKCELTEEETAQLLTDVHH
PYGTEINDILLSALGLTIGEWTENGKVGINLEGHGREEIIPNVNISRTVGWFTAQYPLIL
QISKEDGVSSVIKTVKETVRRVPAKGVGYGILRYLSSDETEKGAAPEISFNYLGQFDNEV
KTEWFEPSPYDMGRQVSEESEALYALSFSGMVTGGRFVISCSYNQEEYERSTVETQMQRF
KDNLLMIIRHCTAKEEKEFTPSDFSAQDLEMDEMGDIFDMLEENLT
>QXW82144.1_surfactin_non-ribosomal_peptide_synthetase_SrfAB_Bacillus_sp._LJBS17
MSKKSIQKVYALTPMQEGMLYHAMLDPHSSSYFTQLELGIHGAFDLEIFEKSVNELIRSY
DILRTVFVHQQLQKPRQVVLAERKTKVHYEDISHADENRQKEHIERYKQDVQRQGFNLAK
DILFKVAVFRLDADQLYLVWSNHHIMMDGWSMGVLMKSLFQNYEALRAGRTPANGQGKPY
SDYIKWLGKQDNEEAESYWSERLAGFEQPSVLPGRLPVKKDEYVNKEYSFTWDETLVARI
QQTANLHQVTGPNLFQAVWGIVLSKYNFTDDVVFGTVVSGRPSEINGIETMAGLFINTIP
VRVKVEGDAAFADIFTAVQQHAVEAERYDYVPLYEIQKRSALDGNLLNHLVAFENYPLDQ
ELENGSMEDRLGFSIKVKRAFEQTSFDFNLIVYPGKTWTVKIKYNGAAFDSAFIERTAEH
LTRMMEAAVDQPAAFVRKYGLVGDEEQRQIVEVFNSTKAELPEGMAIHQVFEEQAKRTPA
STAVVYEGTELTYRELNAAANRLARKLVEQGLQKGETAAIMNDRSVETVVGMLAVLKAGA
VYVPLDPALPGDRLRFMAEDSSVRMVLIGNSYTGQAHQLQVPILTLDIGFEEREAADNLN
LPSAPSDLAYIMYTSGSTGKPKGVMIEHKSILRLVKNAGYVPVTEEDRMAQTGAVSFDAG
TFEVFGALLNGAALYPVKKETLLDAKQFAAFLREQRISTMWLTSPLFNQLAAKDAGMFGT
LRHLIIGGDALVPHIVSKVKQASPSLSLWNGYGPTENTTFSTSFLIDREYGGSIPIGKPI
GNSTAYILDEQQCLQPIGAPGELCVGGIGVARGYVNLPELTEKQFLEDPFRPGERIYRTG
DLARWLPDGNIEFLGRIDNQVKVRGFRIELGEIETKLNMAEHVTEAAVIIRKNKADENEI
CAYFTADREVAVSELRKTLSQSLPDYMVPAHLIQMDSLPLTPNGKINKKELPAPQSEAVQ
PEYAAPETESEKKLAEIWEGILGVRAGVTDNFFMIGGHSLKAMMMTAKIQEHFHKEVPIK
VLFEKPTIQELALYLEENESKEEQTFEPIRQASYQQHYPVSPAQRRMYILNQLGQANTSY
NVPAVLLLEGEVDKDRLENAIQQLINRHEILRTSFDMIDGEVVQTVHKNISFQLEAAKGR
EEDAEEIIKAFVQPFELNRAPLVRSKLVQLEEKRHLLLIDMHHIITDGSSTGILIGDLAK
IYQGADLELPQIHYKDYAVWHKEQTNYQKDEEYWLDVFKGELPILDLPADFERPAERSFA
GERVMFGLDKQITAQIKSLMAETDTTMYMFLLAAFNVLLSKYASQDDIIVGSPTAGRTHP
DLQGVPGMFVNTVALRTAPAGDKTFAQFLEEVKTASLQAFEHQSYPLEELIEKLPLTRDT
SRSPLFSVMFNMQNMEIPSLRLGDLKISSYSMLHHVAKFDLSLEAVEREEDIGLSFDYAT
ALFKDETIRRWSRHFVNIIKTAAANPNVRLSDVDLLSSAETAALLEERHMTQITEATFAA
LFEKQAQQTPDHPAVKAGGNLLTYRELDEQANQLAHHLRAQGAGNEDIVAIVMDRSAEVM
VSILGVMKAGAAFLPIDPDTPEERIRYSLEDSGAKIAVVNERNMTAIGQYEGTIVSLDDG
KWRNESKERPSSISGSRNLAYVIYTSGTTGKPKGVQIEHRNLTNYVSWFSEEASLTENDK
TVLLSSYAFDLGYTSMFPVLLGGGELHIVQKETYTAPDEIAHYIKEHGITYIKLTPSLFH
TIVNTASFAKDANFESLRLIVLGGEKIIPTDVLAFRKMYGHTEFINHYGPTEATIGAIAG
RVDLSEPDAFAKRPTIGRPIANAGALVLNEALKLVPPGASGQLYITGQGLARGYLNRPQL
TAERFVENPYSPGSLMYKTGDVVRRLSDGTLAFIGRADDQVKIRGYRIEPKEIETVMLSL
SGIQEAVVLAVSEGGLQELCAYYTSDQDIEKAELRYQLSLTLPSHMIPAFFVQVDAIPLT
ANGKTDRNALPKPNAAQSGGKALAAPETALEESLCRIWQKTLGIEAIGIDDNFFDLGGHS
LKGMMLIANIQAELEKSVPLKALFEQPTVRQLAAYMEASAVSGGHQVLKPADKQAMYPLS
SAQKRMYVLNQLDRQTISYNMPSVLLMEGELDISRLRDSLNQLVNRHESLRTSFMEANGE
PVQRIIEKAEVDLHVFEAKEDEADQKIKEFIRPFDLNDAPLIRAALLRIEAKKHLLLLDM
HHIIADGVSRGIFVKELALLYKGEQLPEPALHYKDFAVWQNEAEQKERMKEHEAYWMSVL
SGELPELDLPLDYARPPVQSFKGDTIRFRTGSETAKAVEKLLAETGTTLHMVLHAVFHVF
LSKISGQRDIVIGSVTAGRTNADVQDMPGMFVNTLALRMEAKEQQTFAELLEQAKQTNLS
ALEHQEYPFEDLVNQLDLPRDMSRNPLFNVMVTTENPDKEQLTLQNLSISPYEAHQGTSK
FDLTLGGFTDENGIGLQLEYATDLFAKETVEKWSEYVLRLLKAVADNPNQPLSSLSLVTE
TEKQALLEAWKGKALPVPTDKTVHQLFEETVQCHKDCPAVTYNGQSWTYGELNAKANRLA
RILMDCGISPDDRVGILTKPSLEMSAAVLGVLKAGAAFVPIDPDYPDQRIEYILQDSGAK
LLLKQEGISVPDSFTGDVILLDGSRTILSLPLDENDEGNPETAVTAENLAYMIYTSGTTG
QPKGVMVEHHALVNLCFWHHDAFSMTAEDRSAKYAGFGFDASIWEMFPTWTIGAELHVID
EAIRLDIVRLNNYFETNGVTITFLPTQLAEQFMELENTSLRVLLTGGDKLKRAVKKPYTL
VNNYGPTENTVVATSAEIHPEEGSLSIGRAIANTRVYILGEGNQVQPEGVAGELCVAGRG
LARGYLNREDETAKRFVADPFVPGERMYRTGDLVKWTGGGIEYIGRIDQQVKVRGYRIEL
SEIEVQLAQLSEVQDAAVTAVKDKGGNTAIAAYVTPETADIEALKSALKETLPDYMIPAF
WVTLNELPVTANGKVDRKALPEPDIEAGSGEYKAPTTDMEELLAGIWQDVLGMSEVGVTD
NFFSLGGDSIKGIQMASRLNQHGWKLEMKDLFQHPTIEELTQYVERAEGKQADQGPVEGE
VILTPIQRWFFEKNFTNKHHWNQSVMLHAKKGFDPERVEKTLQALIEHHDALRMVYREEN
GEILQAYKPISESKVSFEIVDLYGSDEEMLRSQIKILANKLQSSLDLQNGPLLKAEQYRT
EAGDHLLIAVHHLVVDGVSWRILLEDFASGYMQAENEESLVFPQKTNSFKDWAEELAAFS
QSAHLLQQAEYWSQIAAEQVSPLPKDCKTEQRIVKDTSSVLCELTEEDTKHLLTDVHQPY
GTEINDILLSALGLTMKEWTKGAKIGINLEGHGREDIIPNVNISRTVGWFTAQYPVVLDI
SDADASAVIKTVKENLRRIPDKGVGYGILRYFTETAETKGFTPEISFNYLGQFDSEVKTD
FFEPSAFDMGRQVSGESEALYALSFSGMIRNGRFVLSCSYNEKEFERATIEERMERFKEN
LLMLIRHCTEKEDKEFTPSDFSAEDLEMDEMGDIFDMLEENLK
>QXW53670.1_surfactin_non-ribosomal_peptide_synthetase_SrfAB_Bacillus_velezensis
MSKKSIQKVYALTPMQEGMLYHALLDPHSSSYFTQLELRIHGSFQLELFEKSVNELIRTY
DILRTVFVHQQLQKPRQVVLAERKTKVHYEDISQLDESRQTEYIERYKRGVQQQGFHLAK
DILFKAAVFRLSEKELYLVWSNHHIVMDGWSMGVLMKSLFQNYEALRAGRPAGGSQGKPY
SDYIKWLGGRDYEEAEQYWSSRLADFEQPSLLPGRLAAEKKDYQNEEYSFVWDEELVAQI
QQTANRHQVTGPNLFQAVWGAVLSKYNYTDDVVFGTVVSGRPSEINGIETMAGLFINTIP
VRIKIDKDAAFSDVMAAVQKNAVEAERYDYVPLYDIQKRSALDGSLLNHLVAFENYPLDK
ELENGGMEERLGFSIKVEHAFEQTSFDFNLIVYPGKTWTVKIKYNGAAFAHDAIERTAHH
LTRMMKAAVGTPDAPVRELGLVSGEEERQIVEIFNDTKTVLPEEEAVHRLFEAQANRTPA
SIAIKEAGHEWTYREVNEAANRLARHLVKSGLEKGRTAAIMNDRSAETVVGMLAVLKAGG
AYVPIDPAFPEDRLRFMAEDSSIRLVLTVQDYQEQAGTLQVPVVMLDESADETVSGTDLN
LPAGGNDLAYIMYTSGSTGKPKGVMIEHKNIIRLVKHSNYVPVHEEDRMAQTGAVSFDAG
TFEVFGALLNGASLHPVKKETLLDAGQFAQFLKEQRITTMWLTSPLFNQLAQKDAGMFNT
LRHLIIGGDALVPHIVSKVRKASPELSLWNGYGPTENTTFSTSFLIDQDYDGSVPIGKPI
GNSTAYIMDENRNLQPIGAPGELCVGGSGVARGYVNLPELTEKQFVRDPFRPDEMIYRTG
DLAKWLPDGTIEFLGRIDNQVKVRGFRIELGEIEAKISQAENVTESAAVIRKNKADENEI
CAYFTADQALSPEDLRKTLSESLPEYMIPAHFIQMNQFPLTANGKIDKKALPEPQAEAVQ
KEYVAPKTEAEQKLADIWEGILGVKAGVTDNFFTIGGHSLKAMMMTAKIQEHFQKEVPIK
VLFEKPTIQELAHYLQHESEEEQQFEPIRQAPYQKHYPVSSAQRRMYILNQLGQASTSYN
VPAVLLLEGSVDKKRLEEAMQALINRHETLRTSFDMAEGEVVQTIHKNVSFELETAEGRE
EDAEELTKAFIRPFALNRAPLIRSKLIRLEEDRHLLLIDMHHIITDGSSMGIFIGDLAKL
YQGTELALPKIHYKDFSVWQREKANLDQHEAYWLDTFKGDLPVLDLPLDFPRPAERSFEG
ERVIFGLDKQVTAQIKKLLADTDTTMYMFLLAAFQVLLSKYSGQEDIIVGSPAAGRQHPD
LQDVPGMFVNTVALRSHPAGKKTFKQFLDEVKTASLQAFEHQSYPLEELIEKLPLTRDTS
RSPLFSVLFNMQNMEIPALRLGDLEISSYSMHHHVAKFDLSLEAAERGEEVGLSFDYAKA
LFADETIRRWSAHFVNLIKACAENPDIQLADASLLSAPEREALLSDEKRTEADLPEGTFV
SLFERQAQKTPDLTAVAGGISLTYRELDERSNRFARHLQACGTGSEDIVAIMMDRSADLI
TAILGVMKAGAAFLPIDPETPEERIRYSLEDSGTKLLVVNERNMTAAAVYKGKTVVMEDG
EWQNESADRLETEPGFDQLAYIIYTSGTTGKPKGVQLEHRNLINYVTWFSREAGLTEADK
SVLLSSYAFDLGYTAIFPILQAGGELHIVPKETYTAPDQLGEYIQKNGITYMKLTPSLFH
MIVNTARFTSERRFSPLRLVVLGGEKIITSDVRKFHDVYAHTDFINHYGPTETTIGAIAG
RINMERLDQYEQRPVIGRPIANTGALVLDGAMQLVPPGASGELYITGKGLARGYLHRPQL
TAEKFLSNPFSPDSLMYKTGDVVRRLPDGTIEFIGRADDQVKIRGYRIELKEVETVLLSV
NGIQEAVVLAVSEGGLPELCAYYKADSGLKGSELRKRLSETLPSHMLPAYFMQVDRIPLT
ANGKADKNALPKPGVSQTAQTASALPETELEEKLCRIWKQTLGTDTLGIDDNFFDYGGHS
LKGMMLLANIQAELDKTVPLKALFEQPTVRLLAAYIEKSAVSEGYRMISPADSADAYPLS
SAQKRMYVLNQLDRETISYNMPSVLLMEGEVNISRLQEALNQMINRHESLRTSFIDQNGR
PMQQIAEQADIDLHIFEAADEEKADLIIQAFIKPFDLSAAPLIRAALVRLNEKKHLLLLD
MHHIIADGVSRSMLVKELAHLYKGGSLPSPNLHYKDFAVWQNEPEQAERMKDHERYWLSA
FSGELPELNLPTDFPRPPVQSFKGQSVRFRAGRETEKAVRELMESSGATLHMVLHAAFHV
FLRKITGQRDIIIGSVTAGRTSAEVQEMPGMFVNTLALRNETQKEQTFAELLERVKQTNL
DALAHQDYPFEDLIGKLDLPRDMSRNPLFQVMVTTEDPDKETLELENLRITPYESNQGTA
KFDLTLGGFTDQEGLGLQFEYATDLFKKETIEKWSAGFLRILKQAAESPDRKLPEISLIS
DAEKQALLNAWKGKTISVPRDKTVHRLFEETAARYANRPAAAYNGAKWTYGELNARANRI
ARILMDCGVTADERVGILTKPSLEMAAGVLGVLKAGAAFVPIDPDYPEERISYILQDSGA
KLLLTQEALDVPESYNGETILLDGSRSILSLPLDENDEANPQTETTADHLAYMIYTSGTT
GQPKGVMVEHHALVNLCFWHHDAFAMTADDKSAKYAGFGFDASIWEMFPTWTIGAELHVI
DEAIRLDITRLNHYFEENGVTITFLPTQLAEQFMELENTSLRMLLVGGDKLKRAVKQPYT
IVNNYGPTENTVVATSGVINPEEGSLSIGRAIANTRAYILGDGDQVQPEGIAGELCVAGR
GLARGYLNREEETAKRFTADPFVPGERMYRTGDLVKWNAQCGIEYIGRIDQQVKVRGYRI
ELSEIEVRLAQLADVHNAAVTAVEDKAGNTALCAYVAPQQDDIEALKAALKDTLPDYMVP
AFWVEMDELPVTANGKIDKKALPAPDIEAGSAAYKAPETEMETLLSDIWQEVLGLDRIGV
SDNFFTLGGDSIKGIQMASRLNQHGYKLEMKDLFQHPTIEELVSYVERTEGKQADQGPVE
GEAALTPIQRWFFEKNFTDKHHWNQSVMLHAKDGFDPDLVEKTLQALIEHHDALRMVYRE
EREGIIQTYLPVTECKASFEIVDLYGTDEDMLKSQIQRLADHLQGSLDLENGPLLKAEQY
RTEQGDHLLIAIHHLVVDGVSWRILLEDFASGYKQAQQQNSIVLPQKTHSFKDWAEALNT
FAQSEELKKQAAYWAQADAEELQPLPKDHDPNKRLVKHTAAVKCELTEEETAQLLTDVHH
PYGTEINDILLSALGLTIGEWTENGKVGINLEGHGREEIIPNVNISRTVGWFTAQYPLIL
QISKEDGVSSVIKTVKETVRRVPDKGVGYGILRYLSSDKTEKGVTPEISFNYLGQFDNEV
KTEWFEPSPYDMGRQVSEESEALYALSFSGMVTGGRFVISCSYNQEEYERSTVETQMQRF
KDNLLMIIRHCTAKEEKEFTPSDFSAQDLEMDEMGDIFDMLEENLT
>QXP97496.1_surfactin_non-ribosomal_peptide_synthetase_SrfAB_Bacillus_velezensis
MSKKSIQKVYALTPMQEGMLYHALLDPHSSSYFTQLELRIHGSFQLELFEKSVNELIRTY
DILRTVFVHQQLQKPRQVVLAERKTKVHYEDISQLDESRQTEYIERYKRGVQQQGFHLAK
DILFKAAVFRLSEKELYLVWSNHHIVMDGWSMGVLMKSLFQNYEALRAGRPAGGSQGKPY
SDYIKWLGGRDYEEAEQYWSSRLADFEQPSLLPGRLASEKKDYQNEEYSFVWDEELVAQI
QQTANRHQVTGPNLFQAVWGAVLSKYNYTDDVVFGTVVSGRPSEINGIETMAGLFINTIP
VRIKIDKDAAFSDVMAAVQKNAVEAERYDYVPLYDIQKRSALDGSLLNHLVAFENYPLDK
ELENGGMEERLGFSIKVEHAFEQTSFDFNLIVYPGKTWTVKIKYNGAAFAHDAIERTAHH
LTRMMKAAVGTPDAPVRELGLVSGEEERQIVEIFNDTKTALPEEEAVHRLFEAQANRTPA
SIAIKEAGREWTYREVNEAANRLARHLVKSGLEKGRTAAIMNDRSAETVVGMLAVLKAGG
AYVPIDPAFPEDRLRFMAEDSSIRLVLTVQDYQEQAGTLQVPVVMLDESADETVSGTDLN
LPTGSNDLAYIMYTSGSTGKPKGVMIEHRNIIRLVKHSNYVPVHEEDRMAQTGAVSFDAG
TFEVFGALLNGASLHPVKKETLLDAGQFAQFLKEQRITTMWLTSPLFNQLAQKDAGMFNT
LRHLIIGGDALVPHIVSKVRKASPELSLWNGYGPTENTTFSTSFLIDQDYDGSVPIGKPI
GNSTAYIMDENRNLQPIGAPGELCVGGSGVARGYVNLPELTEKQFVRDPFRPDEMIYRTG
DLAKWLPDGTIEFLGRIDNQVKVRGFRIELGEIEAKISQAENVTESAAVIRKNKADENEI
CAYFTADQALSPEDLRKTLSESLPEYMIPAHFIQMNQFPLTANGKIDKKALPEPQAEAVQ
KEYVAPKTEAEQKLADIWEGILGVKAGVTDNFFTIGGHSLKAMMMTAKIQEHFQKEVPIK
VLFEKPTIQELAHYLQHESEEEQQFEPIRQAPYQKHYPVSSAQRRMYILNQLGQASTSYN
VPAVLLLEGSVDKKRLEEAMQALINRHETLRTSFDMAEGEVVQTIHKNVSFELETAEGRE
EDAEELTKAFIRPFALNRAPLVRSKLIRLEEDRHLLLIDMHHIITDGSSMGIFIGDLAKL
YQGTELALPKIHYKDFSVWQREKANLDQHEAYWLDTFKGDLPVLDLPLDFPRPAERSFEG
ERVIFGLDKQVTAQIKKLLADTDTTMYMFLLAAFQVLLSKYSGQEDIIVGSPAAGRQHPD
LQDVPGMFVNTVALRSHPAGKKTFKQFLDEVKTASLQAFEHQSYPLEELIEKLPLTRDTS
RSPLFSVLFNMQNMEIPALRLGDLEISSYSMHHHVAKFDLSLEAAERGEEVGLSFDYAKA
LFADETIRRWSAHFVNLIKACAENPDIQLADASLLSAPEREALLSDEKRTEADLPEGTFV
SLFERQAQKTPDLTAVAGGISLTYRELDERSNRFARHLQACGTGSEDIVAIMMDRSADLI
TAILGVMKAGAAFLPIDPETPEERIRYSLEDSGTKLLVVNERNMTAAAVYKGKTVVMEDG
EWQNESAGRLETEPGADQLAYIIYTSGTTGKPKGVQLEHRNLINYVTWFSREAGLTEADK
SVLLSSYAFDLGYTAIFPILQAGGELHIVPKEMYTAPDQLGEYIQKNGITYMKLTPSLFH
MIVNTARFTSERRFSPLRLVVLGGEKIITSDVRKYHDVYAHTDFINHYGPTETTIGAIAG
RINMERLDQYEQRPVIGRPIANTGALVLDGAMQLVPPGASGELYIAGKGLARGYLHRPQL
TAEKFLSNPFSPDSLMYKTGDVVRRLPDGTIEFIGRADDQVKIRGYRIELKEVETVLLSV
NGIQEAVVLAVSEGGLPELCAYYKADSGLKGSELRKRLSETLPSHMLPAYFMQVDRIPLT
ANGKADKNALPKPGVSQTAQTASALPETELEEKLCRIWKQTLGTDTLGIDDNFFDYGGHS
LKGMMLLANIQAELDKTVPLKALFEQPTVRLLAAYIEKSAVSEGYRMISPADSADAYPLS
SAQKRMYVLNQLDRETISYNMPSVLLMEGEVNISRLQEALNQMINRHESLRTSFIDQNGR
PMQQIAEQADIDLHIFEAADEEKADLIIQAFIKPFDLSAAPLIRAALVRLNEKKHLLLLD
MHHIIADGVSRSMLVKELAHLYKGGSLPSPNLHYKDFAVWQNEPEQAERMKDHERYWLSA
FSGELPELNLPTDFPRPPVQSFKGQSVRFRAGRETEKAVRELMESSGATLHMVLHAAFHV
FLRKITGQRDIIIGSVTAGRTSAEVQEMPGMFVNTLALRNETQKEQTFAGLLERVKQTNL
DALAHQDYPFEDLIGKLDLPRDMSRNPLFQVMVTTEDPDKETLELENLRITPYESNQGTA
KFDLTLGGFTDQEGLGLQFEYATDLFKKETIEKWSAGFLRILKQAAESPDRKLPEISLIS
DAEKQALLNAWKGKTISVPRDKTVHRLFEETAARHANRPAAAYNGAKWTYGELNARANRI
ARILMDCGVTADERVGILTKPSLEIAAGVLGVLKAGAAFVPIDPDYPEERISYILQDSGA
KLLLTQEALDVPESYNGETILLDGSRSILSLPLDENDEANPQTETTADHLAYMIYTSGTT
GQPKGVMVEHHALVNLCFWHHDAFAMTADDKSAKYAGFGFDASIWEMFPTWTIGAELHVI
DEAIRLDITRLNHYFEEHGVTITFLPTQLAEQFMELENTSLRMLLVGGDKLKRAVKQPYT
IVNNYGPTENTVVATSGVINPEEGSLSIGRAIANTRVYILGGGDQVQPEGIAGELCVAGR
GLARGYLNREEETAKRFTADPFVPGERMYRTGDLVKWNAQCGIEYIGRIDQQVKVRGYRI
ELSEIEVRLAQLADVHDAAVTAVEDKAGNTALCAYVAPQQDDIEALKSALKDTLPDYMVP
AFWVEMDELPVTANGKIDKKALPAPDIEAGSAAYKAPETEMETLLSDIWQEVLGLDQIGV
SDNFFTLGGDSIKGIQMASRLNQHGYKLEMKDLFQHPTIEELVSYVERTEGKQADQEPVE
GEAALTPIQRWFFERNFTDKHHWNQSVMLHAKDGFDPDLVEKTLQALIEHHDALRMVYRE
EREGIIQTYLPVTECKASFEIVDLYGTDEDMLKSQIQRLADHLQGSLDLENGPLLKAEQY
RTEQGDHLLIAIHHLVVDGVSWRILLEDFASGYKQAQQQNSIVLPQKTHSFKDWAEALNS
FAQSEELKKQAAYWAQADAEELQPLPKDHDPNKRLVKHTAAVKCELTEEETAQLLTDVHH
PYGTEINDILLSALGLTIGEWTENGKVGINLEGHGREEIIPNVNISRTVGWFTAQYPLIL
QISKEDGVSSVIKTVKETVRRVPDKGVGYGILRYLSSDETEKGAAPEISFNYLGQFDNEV
KTEWFEPSPYDMGRQVSEESEALYALSFSGMVTGGRFVISCSYNQEEYERSTVETQMQRF
KDNLLMIIRHCTAKEEKEFTPSDFSAQDLEMDEMGDIFDMLEENLT
>QXL45260.1_surfactin_non-ribosomal_peptide_synthetase_SrfAB_Bacillus_velezensis
MSKKSIQKVYALTPMQEGMLYHALLDPHSSSYFTQLELRIHGSFQLELFEKSVNELIRTY
DILRTVFVHQQLQKPRQVVLAERKTKVHYEDISQLDEARQTEYIERYKRGVQQQGFHLAK
DILFKAAVFRLSEKELYLVWSNHHIVMDGWSMGVLMKSLFQNYEALRAGRPAGGSQGKPY
SDYIKWLGGRDYEEAEQYWSSRLADFEQPSLLPGRLAAEKKDYQNEEYSFVWDEELVAQI
QQTANRHQVTGPNLFQAVWGAVLSKYNYTDDVVFGTVVSGRPSEINGIETMAGLFINTIP
VRIKIDKGAAFSDVMAAVQKNAVEAERYDYVPLYDIQKRSALDGSLLNHLVAFENYPLDK
ELENGGMEERLGFSIKVEHAFEQTSFDFNLIVYPGKTWTVKIKYNGAAFAHDAIERTAHH
LTRMMKAAVGTPDAPVRELGLVSGEEERQIVEVFNDTKTALPEEEAVHRLFEAQANRTPA
SIAIKEAGREWTYREVNEAANRLARHLVKSGLEKGRTAAIMNDRSAETVVGMLAVLKAGG
AYVPIDPAFPEDRLRFMAEDSSIRLVLTVQAYQEQAGALQVPVVMLDESADETVSGTDLN
LPAGGNDLAYIMYTSGSTGKPKGVMIEHRNIIRLVKHSNYVPVHEEDRMAQTGAVSFDAG
TFEVFGALLNGASLHPVKKETLLDAGQFAQFLKEQRITTMWLTSPLFNQLAQKDAGMFNT
LRHLIIGGDALVPHIVSKVRKASPELSLWNGYGPTENTTFSTSFLIDQDYDGSIPIGKPI
GNSTAYIMDENRSLQPIGAPGELCVGGSGVARGYVNLPELTEKQFLRDPFRPDEMIYRTG
DLAKWLPDGTIEFLGRIDNQVKVRGFRIELGEIEAKISQAENVTESAAVIRKNKADENEI
CAYFTADQALSPEDLRKTLSESLPEYMIPAHFIQMNQFPLTANGKIDKKALPEPQAEAVQ
KEYVAPKTEAEQKLADIWEGILGVKAGVTDNFFTIGGHSLKAMMMTAKIQEHFQKEVPIK
VLFEKPTIQELAHYLQHESEEEQQFEPIRQAPYQKHYPVSSAQRRMYILNQLGQASTSYN
VPAVLLLEGSVDKKRLEEAMQALINRHETLRTSFDMADGEVVQTIHKNVSFELETAEGRE
EDAEELTKAFIRPFALNRAPLVRSKLIRLEEDRHLLLIDMHHIITDGSSMGIFIGDLAKL
YQGTELALPKIHYKDFSVWQREKANLDQHEAYWLETFKGDLPVLDLPLDFPRPAERSFEG
ERVIFGLDKQVTAQIKKLLADTDTTMYMFLLAAFQVLLSKYSGQEDIIVGSPAAGRQHPD
LQDVPGMFVNTVALRSHPAGKKTFKQFLDEVKTASLQAFEHQSYPLEELIEKLPLMRDTS
RSPLFSVLFNMQNMEIPALRLGDLEISSYSMHHHVAKFDLSLEAAERGEEVGLSFDYVKA
LFADETIRRWSAHFVNLIKACAENPDIQLADASLLSAPEREALLSDEKRTEADLPEGTFV
SLFERQAQKTPDLTAVAGGTSLTYRELDERSNRFARHLQACGTGSEDIVAIMMDRSADLI
TAILGVMKAGAAFLPIDPETPEERIRYSLEDSGTKLLVVNERNMTAAAVYKGKTVVMEDG
EWQNESADRLETKPGADQLAYIIYTSGTTGKPKGVQLEHRNLINYVTWFSREAGLTEADK
SVLLSSYAFDLGYTAIFPILQAGGELHIVPKETYTAPDQLGEYIQKNGITYMKLTPSLFH
MIVNTARFAAERRFSPLRLVVLGGEKIITSDVRKFHDVYAHTDFINHYGPTETTIGAIAG
RINMERLDQYEQRPVIGRPIANTGALVLDGAMQLVPPGASGELYITGKGLARGYLHRPQL
TAEKFLSNPFSPDSLMYKTGDVVRRLPDGTIEFIGRADDQVKIRGYRIELKEIETVLLSV
NGIQEAVVLAVSEGGLPELCAYYKAGSELKGSELRKQLSETLPSHMLPAYFVQVDRIPLT
ANGKTDKNALPKPGVSQTAQTVSALPETELEEKLCRIWKQTLGTDTLGIDDNFFDYGGHS
LKGMMLLANIQAELDKTVPLKALFEQPTVRLLAAYIEKSAVSEGYRVITPADSADAYPLS
SAQKRMYVLNQLDRETISYNMPSVLLMEGEVNISRLQEALNQMINRHESLRTSFIDQNGR
PMQQIAEQADIDLHIFEAADEEKADLIIQAFIKPFDLSAAPLIRTALVRLNEKKHLLLLD
MHHIIADGVSRSMLVKELAHLYKGGSLPSPNLHYKDFAVWQNEPEQAERMKDNERYWLSA
FSGELPELNLPTDFPRPPVQSFKGQSVRFRAGCETEKAVRELMESSGATLHMVLHAAFHV
FLSKITGQRDIIIGSVTAGRTSAEVQEMPGMFVNTLALRNETRKEQTFAGLLEQVKQTNL
DALAHQDYPFEDLIGKLDLPRDMSRNPLFQVMVTTEDPDKETLELENLRITPYESNQGTA
KFDLTLGGFTDQEGLGLQFEYAADLFKKETIEKWSAGFLRILKQAAESPDRKLPEISLIS
DAEKQALLDAWKGKTISVPRDKTVHRLFEETAARYANRPAAAYNGAKWTYGELNARANRI
ARILMDCGVTADKRVGILTKPSLEMAAGVLGVLKAGAAFVPIDPDYPEERISYILQDSGA
KLLLTQEALDVPESYNGETILLDGGRSILSLPLDENDEANPQTETTADHLAYMIYTSGTT
GQPKGVMVEHHALVNLCFWHHDAFAMTADDKSAKYAGFGFDASIWEMFPAWTIGAELHVI
DEAIRLDITRLNHYFEENGVTITFLPTQLAEQFMELENTSLRMLLVGGDKLKRAVKQPYT
IVNNYGPTENTVVATSGVINPEEGSLSIGRAIANTRVYILGDGDQVQPEGIAGELCVAGR
GLARGYLNREEETAKRFTADPFVPGERMYRTGDLVKWNAQCGIEYIGRIDQQVKVRGYRI
ELSEIEVRLAQLADVHDAAVTAVEDKAGNTALCAYVAPRQDDIEALKSALKDTLPDYMVP
AFWVEMDELPVTANGKIDKKALPAPDIEAGSAAYKAPETEMETLLSDIWQEVLGLDQIGV
SDNFFTLGGDSIKGIQMASRLNQHGYKLEMKDLFQHPTIEELVSYVERTEGKQADQGPVE
GEAELTPIQRWFFERNFTDKHHWNQSVMLHAKDGFDPDLVEKTLQALIEHHDALRMVYRE
EREGIIQTYLPVTECKASFDIVDLYGTDEDMLKSQIQRLADHLQGSLDLENGPLLKAEQY
RTELGDHLLIAIHHLVVDGVSWRILLEDFASGYKQAQQQNSIVFPQKTHSFKDWAEALNT
FAQSEELKKQADYWAQADAEELQPLPKDHDPNKRLVKHTAAVKCELTEEETAQLLTDVHH
PYGTEINDILLSALGLTIGEWTENGKVGINLEGHGREEIIPNVNISRTVGWFTAQYPLIL
QISKEDGVSSVIKTVKETVRRVPDKGVGYGILRYLSSDKTERGVTPEISFNYLGQFDNEV
KTEWFEPSPYDMGRQVSEESEALYALSFSGMVTGGRFVISCSYNQEEYERSTVETQMQRF
KDNLLMIIRHCTAKEEKEFTPSDFSAQDLEMDEMGDIFDMLEENLT
>WP_180305634.1_MULTISPECIES:_surfactin_non-ribosomal_peptide_synthetase_SrfAB_Bacillus_amyloliquefaciens_group
MSKKSIQKVYALTPMQEGMLYHALLDPHSSSYFTQLELRIHGSFQLELFEKSVNELIRTY
DILRTVFVHQQLQKPRQVVLAERKTKVHYEDISQLDEARQTEYIERYKRGVQQQGFHLAK
DILFKAAVFRLSEKELYLVWSNHHIVMDGWSMGVLMKSLFQNYEALRAGRPAGGSQGKPY
SDYIKWLGGRDYEEAEQYWSSRLADFEQPSLLPGRLAAEKKDYQNEEYSFVWDEELVAQI
QQIANRHQVTGPNLFQAVWGAVLSKYNYTDDVVFGTVVSGRPSEINGIETMAGLFINTIP
VRIKIDKDAAFSDVMAAVQKNAVEAERYDYVPLYDIQKRSALDGSLLNHLVAFENYPLDK
ELENGGMEERLGFSIKVEHAFEQTSFDFNLIVYPGKTWTVKIKYNGAAFAHDAIERTAHH
LTRMMKAAVGTPDAPVRELGLVSGEEERQIVEIFNDTKTALPEEEAVHSLFEAQANRTPA
SIAIKEAGREWTYREVNEAANRLARHLVKSGLEKGRTAAIMNDRSAETVVGMLAVLKAGG
AYVPIDPAFPEDRLRFMAEDSSIRLVLTVQDYQEQAGTLQVPVVMLDESADETVSGTDLN
LPAGGNDLAYIMYTSGSTGKPKGVMIEHRNIIRLVKHSNYVPVHEEDRMAQTGAVSFDAG
TFEVFGALLNGASLHPVKKETLLDAGQFAQFLKEQRITTMWLTSPLFNQLAQKDAGMFNT
LRHLIIGGDALVPHIVSKVRKASPELSLWNGYGPTENTTFSTSFLIDQDYDGSVPIGKPI
GNSTAYIMDENRNLQPIGAPGELCVGGSGVARGYVNLSELTEKQFVRDPFRPDEMIYRTG
DLAKWLPDGTIEFLGRIDNQVKVRGFRIELGEIEAKISQAENVTESAAVIRKNKADENEI
CAYFTADQALSPEDLRKTLSESLPEYMIPAHFIQMNQFPLTANGKIDKKALPEPQAEAVQ
KEYVAPKTEAEQKLADIWEGILGVKAGVTDNFFTIGGHSLKAMMMTAKIQEHFQKEVPIK
VLFEKPTIQELAHYLEHESEEEQQFEPIRQAPYQKHYPVSSAQRRMYILNQLGQASTSYN
VPAVLLLEGSVDKNRLEEAMQALINRHETLRTSFDMADGEVVQTIHKNVSFELETAEGRE
EDAEELTKAFIRPFALNRAPLVRSKLIRLEEDRHLLLIDMHHIITDGSSMGIFIGDLAKL
YQGTELALPKIHYKDFSVWQREKASLDQHEAYWLDTFKGDLPVLDLPLDFPRPAERSFEG
ERVIFGLDKQVTAQIKKLLADTDTTMYMFLLAAFQVLLSKYSGQEDIVVGSPAAGRQHPD
LQDVPGMFVNTVALRSHPAGKKTFKQFLDEVKTASLQAFEHQSYPLEELIEKLPLTRDTS
RSPLFSVLFNMQNMEIPALRLGDLEISSYSMHHHVAKFDLSLEAAERGEEVGLSFDYAKA
LFADETIRRWSAHFVNLIKACAENPDIQLADASLLSAPEREALLSDEKRTEADLPEGTFV
SLFERQAQKTPDLTAVAGGISLTYRELDERSNRFARHLQACGTGSEDIVAIMMDRSADLI
TAILGVMKAGAAFLPIDPETPEERIRYSLEDSGTKLLVVNERNMTAAAVYKGNTVVMEDG
EWQNESADRLETEPGADQLAYIIYTSGTTGKPKGVQLEHRNLINYVTWFSREAGLTEADK
SVLLSSYAFDLGYTAIFPILQAGGELHIVPKEMYTAPDQLGEYIQENGITYMKLTPSLFH
MIVNTARFAAERRFSPLRLVVLGGEKIITSDVRKFHDVYAHTDFINHYGPTETTIGAIAE
RINMERLDQYEQRPVIGRPIANTGALVLDGAMQLVPPGASGELYITGKGLARGYLHRPQL
TAEKFLSNPFSPDSLMYKTGDVVRRLPDGTIEFIGRADDQVKIRGYRIELKEVETVLLSV
NGIQEAVVLAVSEGGLPELCAYYKADSELKGSELRKRLSETLPSHMLPAYFVQVDRIPLT
ANGKTDKNALPKPGVSQTAQTASALPETELEEKLCRIWKQTLGTDTLGIDDNFFDYGGHS
LKGMMLLANIQAELDKTVPLKALFEQPTVRLLAAYIEKSAVSEGYRMISPADSADAYPLS
SAQKRMYVLNQLDRETISYNMPSVLLMEGEVNISRLQEALNQMIDRHESLRTSFIDQNGR
PMQQIAEQADIDLHIFEAADEEKADLIIQAFIKPFDLSAAPLIRAALVRLNEKKHLLLLD
MHHIIADGVSRSMLVKELAHLYKGGSLPSPNLHYKDFAVWQNEPEQAERMKDHERYWLSA
FSGELPELNLPTDFPRPPVQSFKGQSVRFRAGRETEKAVRELMESSGATLHMVLHAAFHV
FLSKITGQRDIIIGSVTAGRTSAEVQEMPGMFVNTLALRNETRKEQTFAGLLERVKQTNL
DALAHQDYPFEDLIGKLDLPRDMSRNPLFQVMVTTEDPDKETLELENLRITPYESNQGTA
KFDLTLGGFTDQEGLGLQFEYATDLFKKETIEKWSAGFLRILKQAAESPDRKLPEISLIS
DAEKQALLDAWKGKTISVPRDKTVHLLFEDTAARYANRPAAAYNGAKWTYGELNARANRI
ARILMDCGVTADERVGILTKPSLEMAAGVLGVLKAGAAFVPIDPDYPEERISYILQDSGA
KLLLTQEALGVPDSYNGETILLDGSRSILSLPLDENDEANPQTETTADHLAYMIYTSGTT
GQPKGVMVEHHALVNLCFWHHDAFAMTADDKSAKYAGFGFDASIWEMFPTWTIGAELHVI
DEAIRLDITRLNHYFEEHGVTITFLPTQLAEQFMELENTSLRMLLVGGDKLKRAVKQPYT
IVNNYGPTENTVVATSGVINPEEGSLSIGRAIANTRVYILGDGDQVQPEGIAGELCVAGR
GLARGYLNHEEETAKRFTADPFVPGERMYRTGDLVKWNAQCGIEYIGRIDQQVKVRGYRI
ELSEIEVRLAQLADVHDAAVTAVEDKAGNTALCAYVAPQQDDIETLKSALKDTLPDYMVP
AFWVEMDELPVTANGKIDKKALPAPDIEAGSAVYKAPETEMETLLSDIWQEVLGLDQIGV
SDNFFTLGGDSIKGIQMASRLNQHGYKLEMKDLFQHPTIEELVSYVERTEGKQADQGPVE
GEAELTPIQRWFFERNFTDKHHWNQSVMLHAKDGFDPDLVEKTLQALIEHHDALRMVYRE
EREGIIQTYLPVTECKASFEIVDLYGTDEDMLKSQIQRLADHLQGSLDLENGPLLKAEQY
RTEQGDHLLIAVHHLVVDGVSWRILLEDFASGYKQAQQQNSIVLPQKTHSFKDWAEALNT
FAQSEELKKQAAYWAQADAEELQPLPKDHDPNKRLVKHTAAVKCELTEEETAQLLTDVHH
PYGTEINDILLSALGLTIGEWTENGKVGINLEGHGREEIIPNVNISRTVGWFTAQYPLIL
QISKEDGVSSVIKTVKETVRRVPDKGIGYGILRYLSSDETEKGVTPEISFNYLGQFDNEV
KTEWFEPSPYDMGRQVSEESEALYALSFSGMVTGGRFVISCSYNQEEYERSTVETQMQRF
KDNLLMIIRHCTAKEEKEFTPSDFSAQDLEMDEMGDIFDMLEENLT
>QWQ48931.1_surfactin_non-ribosomal_peptide_synthetase_SrfAB_Bacillus_velezensis
MSKKSIQKVYALTPMQEGMLYHALLDPHSSSYFTQLELRIHGSFQLELFEKSVNELIRTY
DILRTVFVHQQLQKPRQVVLAERKTKVHYEDISQLDESRQTEYIERYKRGVQQQGFHLAK
DILFKAAVFRLSEKELYLVWSNHHIVMDGWSMGVLMKSLFQNYEALRAGRPAGGSQGKPY
SDYIKWLGGRDYEEAEQYWSSRLADFEQPSLLPGRLASEKKDYQNEEYSFVWDEELVAQI
QQTANRHQVTGPNLFQAVWGAVLSKYNYTDDVVFGTVVSGRPSEINGIETMAGLFINTIP
VRIKIDKDAAFSDVMAAVQKNAVEAERYDYVPLYDIQKRSALDGSLLNHLVAFENYPLDK
ELENGGMEERLGFSIKVEHAFEQTSFDFNLIVYPGKTWTVKIKYNGAAFAHDAIERTAHH
LTRMMKAAVGTPDAPVQELGLVSGEEERQIVEIFNDTNTALPEEEAVHRLFEAQANRTPA
SIAIKEAGREWTYREVNEAANRLARHLVKSGLEKGRTAAIMNDRSAETVIGMLAVLKAGG
AYVPIDPAFPEDRLRFMAEDSSIRLVLTVQDYQEQAGALQVPVVMLDESADETVSGTDLN
LPAGGNDLAYIMYTSGSTGKPKGVMIEHRNIIRLVKHSNYVPVHEEDRMAQTGAVSFDAG
TFEVFGALLNGASLHPVKKETLLDAGQFAQFLKEQRITTMWLTSPLFNQLAQKDAGMFNT
LRHLIIGGDALVPHIVSKVRKASPELSLWNGYGPTENTTFSTSFLIDQDYDGSVPIGKPI
GNSTAYIMDENRNLQPIGAPGELCVGGSGVARGYVNLPELTEKQFVRDPFRPDEMIYRTG
DLAKWLPDGTIEFLGRIDNQVKVRGFRIELGEIEAKISQAENVTESAAVIRKNKADENEI
CAYFTADQALSPEDLRKTLSESLPEYMIPAHFIQMNQFPLTANGKIDKKALPEPQAEAVQ
KEYVAPKTEAEQKLADIWEGILGVKAGVTDNFFTIGGHSLKAMMMTAKIQEHFQKEVPIK
VLFEKPTIQELAHYLQHESEEEQQFEPIRQAPYQKHYPVSSAQRRMYILNQLGQASTSYN
VPAVLLLEGSVDKKRLEEAMQALINRHETLRTSFDMAEGEVVQTIHKNVSFELETAEGRE
EDAEELTKAFIRPFALNRAPLVRSKLIRLEEDRHLLLIDMHHIITDGSSMGIFIGDLAKL
YQGTELALPKIHYKDFSVWQREKANLDQHEAYWLDTFKGDLPVLDLLLDFPRPAERSFEG
ERVIFGLDKQVTAQIKKLLADTDTTMYMFLLAAFQVLLSKYSGQEDIIVGSPAAGRQHPD
LQDVPGMFVNTVALRSHPAGKKTFKQFLDEVKTASLQAFEHQSYPLEELIEKLPLTRDTS
RSPLFSVLFNMQNMEIPALRLGDLEISSYSMHHHVAKFDLSLEAAERGEEVGLSFDYAKA
LFADETIRRWSAHFVNLIKACAENPDIQLADASLLSAPEREALLSDEKRTEADLPEGTFV
SLFERQAQKTPDLTAVAGGISLTYRELDERSNRFARHLQACGTGSEDIVAIMMDRSADLI
TAILGVMKAGAAFLPIDPETPEERIRYSLEDSGTKLLVVNERNMTAAAVYKGKTVVMEDG
EWQNESADRLETEPGADQLAYIIYTSGTTGKPKGVQLEHRNLINYVTWFSREAGLTEADK
SVLLSSYAFDLGYTAIFPILQAGGELHIVPKETYTAPDQLGEYIQKNGITYMKLTPSLFH
MIVNTARFTSERRFSPLRLVVLGGEKIITSDVRKFHDVYAHTDFINHYGPTETTIGAIAG
RINMERLDQYEQRPVIGRPIANTGALVLDGAMQLVPPGASGELYITGKGLARGYLHRPQL
TAEKFLPNPFSPDSLMYKTGDVVRRLPDGTIEFIGRADDQVKIRGYRIELKEVETVLLSV
NGIQEAVVLAVSEGGLPELCAYYKADSELKGSELRKRLSETLPSHMLPAYFMQVDRIPLT
ANGKTDKNALPKPGVSQTAQTASALPETELEEKLCRIWKQTLGTDTLGIDDNFFDYGGHS
LKGMMLLANIQAELDKTVPLKALFEQPTVRLLAAYIEKSAVSEGYRMISPADSADAYPLS
SAQKRMYVLNQLDRETISYNMPSVLLMEGEVNISRLQEALNQMIDRHESLRTSFIDQNGR
PMQQIAEQADIDLHIFEAADEEKADLIIQAFIKPFDLSAAPLIRAALVRLNEKKHLLLLD
MHHIIADGVSRSMLVKELAHLYKGGSLPSPTLHYKDFAVWQNEPEQAERMKDHERYWLSA
FSGELPELNLPTDFPRPPVQSFKGQSVRFRAGRETEKAVRELMESSGATLHMVLHAAFHV
FLSKITGQRDIIIGSVTAGRTSAEVQEMPGMFVNTLALRNETRKEQTFAGLLERVKQTNL
DALAHQDYPFEDLIGKLDLPRDMSRNPLFQVMVTTEDPDKETLELENLRITPYESNQGTA
KFDLTLGGFTDQEGLGLQFEYATDLFKKETIEKWSAGFLRILKQAAESPDRKLPEISLIS
DAEKQALLNAWKGKTISVPRDKTVHRLFEETAARYANRPAAAYNGAKWTYGELNARANRI
ARILMDCGVTADERVGILTKPSLEMAAGVLGVLKAGAAFVPIDPDYPEERISYILQDSGA
KLLLTQEALGVPDSYNGETILLDGSRSILSLPLDENDEANPQTETTADHLAYMIYTSGTT
GQPKGVMVEHHALVNLCFWHHDAFAMTADDKSAKYAGFGFDASIWEMFPTWTIGAELHVI
DEAIRLDITRLNHYFEENGVTITFLPTQLAEQFMELENTSLRMLLVGGDKLKRAVKQPYT
IINNYGPTENTVVATSGVINPEEGSLSIGRAIANTRVYILGDGDQVQPEGIAGELCVAGR
GLARGYLNREEETAKRFTADPFVPGERMYRTGDLVKWNAQCGIEYIGRIDQQVKVRGYRI
ELSEIEVRLAQLADVHDAAVTAVEDKAGNTALCAYVAPQQDDIETLKSALKDTLPDYMVP
AFWVEMDELPVTANGKIDKKALPEPDIEAGSAAYKAPETEMETLLSDIWQEVLGLDQIGV
SDNFFTLGGDSIKGIQMASRLNQHGYKLEMKDLFQHPTIEELVSYVERTEGKQADQGPVE
GEAALTPIQRWFFERNFTDKHHWNQSVMLHAKDGFDPDLVEKTLQALIEHHDALRMVYRE
EREGIIQTYLPVTECKASFEIVDLYGTDEDMLKSQIQRLADHLQGSLDLENGPLLKAEQY
RTEQGDHLLIAIHHLVVDGVSWRILLEDFASGYKQAQQQNSIVLPQKTHSFKDWAEALNT
FAQSEELKKQAAYWAQADAEELQPLPKDHDPNKRLVKHTAAVKCELTEEETAQLLTDVHH
PYGTEINDILLSALGLTIGEWTENGKVGINLEGHGREEIIPNVNISRTVGWFTAQYPLIL
QISKEDGVSSVIKTVKETVRRVPDKGVGYGILRYLSSDETEKGAAPEISFNYLGQFDNEV
KTEWFEPSPYDMGRQVSEESEALYALSFSGMVTGGRFVISCSYNQEEYERSTVETQMQRF
KDNLLMIICHCTAKEEKEFTPSDFSAQDLEMDEMGDIFDMLEENLT
>QWQ28769.1_surfactin_non-ribosomal_peptide_synthetase_SrfAB_Bacillus_sp._JNUCC-22
MSKKSIQKVYALTPMQEGMLYHALLDPHSSSYFTQLELRIHGSFQLELFEKSVNELIRTY
DILRTVFVHQQLQKPRQVVLAERKTKVHYEDISQLDEARQTEYIERYKRGVQQQGFHLAK
DILFKAAVFRLSEKELYLVWSNHHIVMDGWSMGVLMKSLFQNYEALRAGRPAGGSQGKPY
SDYIKWLGGRDYEEAEQYWSSRLADFEQPSLLPGRLAAEKKDYQNEEYSFVWDEELVAQI
QQTANRHQVTGPNLFQAVWGAVLSKYNYTDDVVFGTVVSGRPSEINGIETMAGLFINTIP
VRIKIDKDATFSDVMAAVQKNAVEAERYDYVPLYDIQKRSALDGSLLNHLVAFENYPLDK
ELENGGMEERLGFSIKVEHAFEQTSFDFNLIVYPGKTWTVKIKYNGAAFAHDAIERTAHH
LTRMMKAAVGTPDAPVQELGLVSGEEERQIVEVFNDTKTALPEEEAVHRLFEAQANRTPA
SIAIKEAGREWTYREVNEAANRLARHLVKSGLEKGRTAAIMNDRSAETVVGMLAVLKAGG
AYVPIDPAFPEDRLRFMAEDSSIRLVLTVQDYQEQAGALQVPVVMLDESADETVSGTDLN
LPAGGNDLAYIMYTSGSTGKPKGVMIEHRNIIRLVKHSNYVPVHEEDRMAQTGAVSFDAG
TFEVFGALLNGASLHPVKKETLLDAGQFAQFLKEQRITTMWLTSPLFNQLAQKDAGMFNT
LRHLIIGGDALVPHIVSKVRKASPELSLWNGYGPTENTTFSTSFLIDQDYDGSIPIGKPI
GNSTAYIMDENRNLQPIGAPGELCVGGSGVARGYVNLPELTEKQFVRDPFRPDEMIYRTG
DLAKWLPDGTIEFLGRIDNQVKVRGFRIELGEIEAKISQAENVTESAAVIRKNKADENEI
CAYFTADQALSPEDLRKTLSESLPEYMIPAHFIQMNQFPLTANGKIDKKALPEPQAEAVQ
KEYEAPKTEAEQKLADIWEGILGVKAGVTDNFFTIGGHSLKAMMMTAKIQEHFQKEVPIK
VLFEKPTIQELAHYLQHESEEEQQFEPIRQAPYQKHYPVSSAQRRMYILNQLGQASTSYN
VPAVLLLEGSVDKKRLEEAMQALINRHETLRTSFDMAEGEVVQTIHKNVSFELETAEGRE
EDAEELTKAFIRPFALNRAPLVRSKLIRLEEDRHLLLIDMHHIITDGSSMGIFIGDLAKL
YQGTELALPKIHYKDFSVWQREKANLDQHEAYWLDTFKGDLPVLDLPLDFPRPAERSFEG
ERVIFGLDKQVTAQIKKLLADTDTTMYMFLLAAFQVLLSKYSGQEDIIVGSPAAGRQHPD
LQDVPGMFVNTVALRSHPAGKKTFKQFLDEVKTASLQAFEHQSYPLEELIEKLPLTRDTS
RSPLFSVLFNMQNMEIPALRLGDLEISSYSMHHHVAKFDLSLEAAERGEEVGLSFDYAKA
LFADETIRSWSAHFVNLIKACAENPDIQLADASLLSAPEREALLSDEKRTEADLPEGTFV
SLFERQAQKTPDLTAVAGGISLTYRELDERSNRFARHLQACGTGSEDIVAIMMDRSADLI
TAILGVMKAGAAFLPIDPETPEERIRYSLEDSGTKLLVVNERNMTAAAVYKGKTVVMEDG
EWQNESADRLETEPGADQLAYIIYTSGTTGKPKGVQLEHRNLINYVTWFSREAGLTEADK
SVLLSSYAFDLGYTAIFPILQAGGELHIVPKETYTAPDQLGEYIQKNGITYMKLTPSLFH
MIVNTARFTSERRFSPLRLVVLGGEKIITSDVRKFHDVYAHTDFINHYGPTETTIGAIAG
RINMERLDQYEQRPVIGRPIANTGALVLDGAMQLVPPGASGELYITGKGLARGYLHRPQL
TAETFLSNPFSPDSLMYKTGDVVRRLPDGTIEFIGRADDQVKIRGYRIELKEVETVLLSV
NGIQEAVVLAVSEGGLPELCAYYKADSELKGSELRKRLSETLPSHMLPAYFMQVDRIPLT
ANGKTDKNALPKPGVSQTAQTVSALPETELEEKLCRIWKQTLGTDTLGIDDNFFDYGGHS
LKGMMLLANIQAELDKTVPLKALFEQPTVRLLAAYIEKSAVSEGYRMISPADSADAYPLS
SAQKRMYVLNQLDRETISYNMPSVLLMEGEVNISRLQEALNQMINRHESLRTSFIDQNGR
PMQQIAEQADIDLHIFEAADEEKADLIIQAFIKPFDLSAAPLIRAALVRLNEKKHLLLLD
MHHIIADGVSRSMLVKELAHLYKGGSLPSPNLHYKDFAVWQNEPEQAERMKDHERYWLSA
FSGELPELNLPTDFPRPPVQSFKGQSVRFRAGRETEKAVRELMESSGATLHMVLHAAFHV
FLSKITGQRDIIIGSVTAGRTSAEVQEMPGMFVNTLALRNETQKEQTFAELLERVKQTNL
DALAHQDYPFEDLIGKLDLPRDMSRNPLFQVMVTTEDPDKETLELENLRITPYESNQGTA
KFDLTLGGFTDQEGLGLQFEYATDLFKKETIEKWSAGFLRILKQAAESPDRKLPEISLIS
DAEKQALLDAWKGKTISVPRDKTVHRLFEETAARHENRPAAAYNGAKWTYGELNARANRI
ARILMDCGVTADERVGILTKPSLEMAAGVLGVLKAGAAFVPIDPEYPEERISYILQDSGA
KLLLTQEALDVPESYNGETILLDGRRSILSLPLDENDEANPQTETTADHLAYMIYTSGTT
GQPKGVMVEHHALVNLCFWHHDAFAMTADDKSAKYAGFGFDASIWEMFPTWTIGAELHVI
DEAIRLDITRLNHYFEENGVTITFLPTQLAEQFMELENTSLRMLLVGGDKLKRAVKQPYM
IVNNYGPTENTVVATSGVINPEEESLSIGRAIANTRVYILGDGDQVQPEGIAGELCVAGR
GLARGYLNREEETAKRFTADPFVPGERMYRTGDLVKWNAQCGIEYIGRIDQQVKVRGYRI
ELSEIEVRLAQLADIHDAAVTAVEDKAGNTALCAYVAPQQDDIEALKSALKDTLPDYMVP
AFWVEMDELPVTANGKIDKKALPAPDIEAGSAVYKAPETEMETLLSDIWQEVLGLDQIGV
SDNFFTLGGDSIKGIQMASRLNQHGYKLEMKDLFQHPTIEELVSYVERTEGKQADQGPVE
GEAELTPIQRWFFERNFTDKHHWNQSVMLHAKDGFDPDLVEKTLQALIEHHDALRMVYCE
EREGIIQTYLPVTECKASFEIVDLYGTDEDMLKSQIQRLADHLQGSLDLENGPLLKAEQY
RTEQGDHLLIAIHHLVVDGVSWRILLEDFASGYKQAQQQNSIVLPQKTHSFKDWAEALNT
FAQSEELKKQAAYWAQADAEELQPLPKDHDPNKRLVKHTAAVKCELTEEETAQLLTDVHH
PYGTEINDILLSALGLTIGEWTENGKVGINLEGHGREEIIPNVNISRTVGWFTAQYPLIL
QISKEDGVSSVIKTVKETVRRVPDKGVGYGILRYLSSDETEKGAAPEISFNYLGQFDNEV
KTEWFEPSPYDMGRQVSEESEALYALSFSGMVTGGRFVISCSYNQEEYERSTVETQMQRF
KDNLLMIIRHCTAKEEKEFTPSDFSAQDLEMDEMGDIFDMLEENLT
>QWK57348.1_surfactin_non-ribosomal_peptide_synthetase_SrfAB_Bacillus_velezensis
MSKKSIQKVYALTPMQEGMLYHALLDPHSSSYFTQLELRIHGSFQLELFEKSVNELIRTY
DILRTVFVHQQLQKPRQVVLAERKTKVHYEDISQLDEARQTEYIERYKRGVQQQGFHLAK
DILFKAAVFRLSEKELYLVWSNHHIVMDGWSMGVLMKSLFQNYEALRAGRPAGGSQGKPY
SDYIKWLGGRDYEEAEQYWSSRLADFEQPSLLPGRLAAEKKDYQNEEYSFVWDEELVAQI
QQTANRHQVTGPNLFQAVWGAVLSKYNYTDDVVFGTVVSGRPSEINGIETMAGLFINTIP
VRIKIDKGAAFSDVMAAVQKNAVEAERYDYVPLYDIQKRSALDGSLLNHLVAFENYPLDK
ELENGGMEERLGFSIKVEHAFEQTSFDFNLIVYPGKTWTVKIKYNGAAFAHDAIERTAHH
LTRMMKAAVGTPDAPVRELGLVSGEEERQIVEVFNDTKTALPEEEAVHRLFEAQANRTPA
SIAIKEAGREWTYREVNEAANRLARHLVKSGLEKGRTAAIMNDRSAETVVGMLAVLKAGG
AYVPIDPAFPEDRLRFMAEDSSIRLVLTVQAYQEQAGALQVPVVMLDESADETVSGTDLN
LPAGGNDLAYIMYTSGSTGKPKGVMIEHRNIIRLVKHSNYVPVHEEDRMAQTGAVSFDAG
TFEVFGALLNGASLHPVKKETLLDAGQFAQFLKEQRITTMWLTSPLFNQLAQKDAGMFNT
LRHLIIGGDALVPHIVSKVRKASPELSLWNGYGPTENTTFSTSFLIDQDYDGSIPIGKPI
GNSTAYIMDENRSLQPIGAPGELCVGGSGVARGYVNLPELTEKQFLRDPFRPDEMIYRTG
DLAKWLPDGTIEFLGRIDNQVKVRGFRIELGEIEAKISQAENVTESAAVIRKNKADENEI
CAYFTADQALSPEDLRKTLSESLPEYMIPAHFIQMNQFPLTANGKIDKKALPEPQAEAVQ
KEYVAPKTEAEQKLADIWEGILGVKAGVTDNFFTIGGHSLKAMMMTAKIQEHFQKEVPIK
VLFEKPTIQELAHYLQHESEEEQQFEPIRQAPYQKHYPVSSAQRRMYILNQLGQASTSYN
VPAVLLLEGSVDKKRLEEAMQALINRHETLRTSFDMADGEVVQTIHKNVSFELETAEGRE
EDAEELTKAFIRPFALNRAPLVRSKLIRLEEDRHLLLIDMHHIITDGSSMGIFIGDLAKL
YQGTELALPKIHYKDFSVWQREKANLDQHEAYWLETFKGDLPVLDLPLDFPRPAERSFEG
ERVIFGLDKQVTAQIKKLLADTDTTMYMFLLAAFQVLLSKYSGQEDIIVGSPAAGRQHPD
LQDVPGMFVNTVALRSHPAGKKTFKQFLDEVKTASLQAFEHQSYPLEELIEKLPLMRDTS
RSPLFSVLFNMQNMEIPALRLGDLEISSYSMHHHVAKFDLSLEAAERGEEVGLSFDYVKA
LFADETIRRWSAHFVNLIKACAENPDIQLADASLLSAPEREALLSDEKRTEADLPEGTFV
SLFERQAQKTPDLTAVAGGTSLTYRELDERSNRFARHLQACGTGSEDIVAIMMDRSADLI
TAILGVMKAGAAFLPIDPETPEERIRYSLEDSGTKLLVVNERNMTAAAVYKGKTVVMEDG
EWQNESADRLETKPGADQLAYIIYTSGTTGKPKGVQLEHRNLINYVTWFSREAGLTEADK
SVLLSSYAFDLGYTAIFPILQAGGELHIVPKETYTAPDQLGEYIQKNGITYMKLTPSLFH
MIVNTARFAAERRFSPLRLVVLGGEKIITSDVRKFHDVYAHTDFINHYGPTETTIGAIAG
RINMERLDQYEQRPVIGRPIANTGALVLDGAMQLVPPGASGELYITGKGLARGYLHRPQL
TAEKFLSNPFSPDSLMYKTGDVVRRLPDGTIEFIGRADDQVKIRGYRIELKEIETVLLSV
NGIQEAVVLAVSEGGLPELCAYYKAGSELKGSELRKQLSETLPSHMLPAYFVQVDRIPLT
ANGKTDKNALPKPGVSQTAQTVSALPETELEEKLCRIWKQTLGTDTLGIDDNFFDYGGHS
LKGMMLLANIQAELDKTVPLKALFEQPTVRLLAAYIEKSAVSEGYRVITPADSADAYPLS
SAQKRMYVLNQLDRETISYNMPSVLLMEGEVNISRLQEALNQMINRHESLRTSFIDQNGR
PMQQIAEQADIDLHIFEAADEEKADLIIQAFIKPFDLSAAPLIRTALVRLNEKKHLLLLD
MHHIIADGVSRSMLVKELAHLYKGGSLPSPNLHYKDFAVWQNEPEQAERMKDNERYWLSA
FSGELPELNLPTDFPRPPVQSFKGQSVRFRAGCETEKAVRELMESSGATLHMVLHAAFHV
FLSKITGQRDIIIGSVTAGRTSAEVQEMPGMFVNTLALRNETRKEQTFAGLLEQVKQTNL
DALAHQDYPFEDLIGKLDLPRDMSRNPLFQVMVTTEDPDKETLELENLRITPYESNQGTA
KFDLTLGGFTDQEGLGLQFEYAADLFKKETIEKWSAGFLRILKQAAESPDRKLPEISLIS
DAEKQALLDAWKGKTISVPRDKTVHRLFEETAARYANRPAAAYNGAKWTYGELNARANRI
ARILMDCGVTADKRVGILTKPSLEMAAGVLGVLKAGAAFVPIDPDYPEERISYILQDSGA
KLLLTQEALDVPESYNGETILLDGGRSILSLPLDENDEANPQTETTADHLAYMIYTSGTT
GQPKGVMVEHHALVNLCFWHHDAFAMTADDKSAKYAGFGFDASIWEMFPAWTIGAELHVI
DEAIRLDITRLNHYFEENGVTITFLPTQLAEQFMELENTSLRMLLVGGDKLKRAVKQPYT
IVNNYGPTENTVVATSGVINPEEGSLSIGRAIANTRVYILGDGDQVQPEGIAGELCVAGR
GLARGYLNREEETAKRFTADPFVPGERMYRTGDLVKWNAQCGIEYIGRIDQQVKVRGYRI
ELSEIEVRLAQLADVHDAAVTAVEDKAGNTALCAYVAPRQDDIEALKSALKDTLPDYMVP
AFWVEMDELPVTANGKIDKKALPAPDIEAGSAAYKAPETEMETLLSDIWQEVLGLDQIGV
SDNFFTLGGDSIKGIQMASRLNQHGYKLEMKDLFQHPTIEELVSYVERTEGKQADQGPVE
GEAELTPIQRWFFERNFTDKHHWNQSVMLHAKDGFDPDLVEKTLQALIEHHDALRMVYRE
EREGIIQTYLPVTECKASFDIVDLYGTDEDMLKSQIQRLADHLQGSLDLENGPLLKAEQY
RTELGDHLLIAIHHLVVDGVSWRILLEDFASGYKQAQQQNSIVFPQKTHSFKDWAEALNT
FAQSEELKKQADYWAQADAEELQPLPKDHDPNKRLVKHTAAVKCELTEEETAQLLTDVHH
PYGTEINDILLSALGLTIGEWTENGKVGINLEGHGREEIIPNVNISRTVGWFTAQYPLIL
QISKEDGVSSVIKTVKETVRRVPDKGVGYGILRYLSSDKTERGVTPEISFNYLGQFDNEV
KTEWFEPSPYDMGRQVSEESEALYALSFSGMVTGGRFVISCSYNQEEYERSTVETQMQRF
KDNLLMIIRHCTAKEEKEFTPSDFSAQDLEMDEMGDIFDMLEENLT
>QWK33608.1_surfactin_non-ribosomal_peptide_synthetase_SrfAB_Bacillus_velezensis
MSKKSIQKVYALTPMQEGMLYHALLDPHSSSYFTQLELRIHGSFQLELFEKSVNELIRTY
DILRTVFVHQQLQKPRQVVLAERKTKVHYEDISQLDEARQTEYIERYKRGVQQQGFHLAK
DILFKAAVFRLSEKELYLVWSNHHIVMDGWSMGVLMKSLFQNYEALRAGRPAGGSQGKPY
SDYIKWLGGRDYEEAEQYWSSRLADFEQPSLLPGRLASEKKDYQNEEYSFVWDEELVAQI
QQTANRHQVTGPNLFQAVWGAVLSKYNYTDDVVFGTVVSGRPSEINGIETMAGLFINTIP
VRIKIDKDAAFSDVMAAVQKNAVEAERYDYVPLYDIQKRSALDGSLLNHLVAFENYPLDK
ELENGGMEERLGFSIKVEHAFEQTSFDFNLIVYPGKTWTVKIKYNGAAFAHDAIERTAHH
LTRMMKAAVGTPDAPVRELGLVSGEEERQIVEVFNDTKTALPEEEAVHRLFEAQANRTPA
SIAIKEAGREWTYREVNEAANRLARHLVKSGLEKGRTAAIMNDRSAETVVGMLAVLKAGG
AYVPIDPAFPEDRLRFMAEDSSIRLVLTVQDYQEQAGALQVPVVMLDESADETVSGTDLN
LPAGGNDLAYIMYTSGSTGKPKGVMIEHRNIIRLVKHSNYVPVHEEDRMAQTGAVSFDAG
TFEVFGALLNGASLHPVKKETLLDAGQFAQFLKEQRITTMWLTSPLFNQLAQKDAGMFNT
LRHLIIGGDALVPHIVSKVRKASPELSLWNGYGPTENTTFSTSFLIDQDYDGSVPIGKPI
GNSTAYIMDENRNLQPIGAPGELCVGGSGVARGYVNLPELTEKQFVRDPFRPDEMIYRTG
DLAKWLPDGTIEFLGRIDNQVKVRGFRIELGEIEAKISQAENVTESAAVIRKNKADENEI
CAYFTADQALSPEDLRKTLSESLPEYMIPAHFIQMNQFPLTANGKIDKKALPEPQAEAVQ
KEYVAPKTEAEQKLADIWEGILGVKAGVTDNFFTIGGHSLKAMMMTAKIQEHFQKEVPIK
VLFEKPTIQELAHYLQHESEEEQQFEPIRQAPYQKHYPVSSAQRRMYILNQLGQASTSYN
VPAVLLLEGSVDKKRLEEAMQALINRHETLRTSFDMAEGEVVQTIHKNVSFELETAEGRE
EDAEELTKAFIRPFALNRAPLVRSKLIRLEEDRHLLLIDMHHIITDGSSMGIFIGDLAKL
YQGTELALPKIHYKDFSVWQREKANLDQHEAYWLDTFKGDLPVLDLPLDFPRPAERSFEG
ERVIFGLDKQVTAQIKKLLADTDTTMYMFLLAAFQVLLSKYSGQEDIIVGSPAAGRQHPD
LQDVPGMFVNTVALRSHPAGKKTFKQFLDEVKTASLQAFEHQSYPLEELIEKLPLTRDTS
RSPLFSVLFNMQNMEIPALRLGDLEISSYSMHHHVAKFDLSLEAAERGEEVGLSFDYAKA
LFADETIRRWSAHFVNLIKACAENPDIQLADASLLSAPEREALLSDEKRTEADLPEGTFV
SLFERQAQKTPDLTAVAGGISLTYRELDERSNRFARHLQACGTGSEDIVAIMMDRSADLI
TAILGVMKAGAAFLPIDPETPEERIRYSLEDSGTKLLVVNERNMTAAAVYKGNTVVMEDG
EWQNESADRLETEPGFDQLAYIIYTSGTTGKPKGVQLEHRNLINYVTWFSREAGLTEADK
SVLLSSYAFDLGYTAIFPILQAGGELHIVPKETYTAPDQLGEYIQKNGITYMKLTPSLFH
MIVNTARFAAERRFSPLRLVVLGGEKIITSDVRKFHDVYAHTDFINHYGPTETTIGAIAG
RINMERLDQYEQRPVIGRPIANTGALVLDGAMQLVPPGASGELYIAGKGLARGYLHRPQL
TAEKFLSNPFSPDSLMYKTGDVVRRLPDGTIEFIGRADDQVKIRGYRIELKEVETVLLSV
NGIQEAVVLAVSEGGLPELCAYYKADSELKGSELRKRLSETLPSHMLPAYFVQVDRIPLT
ANGKTDKNALPKPGVSQTAQTASALPETELEEKLCRIWKQTLGTDTLGIDDNFFDYGGHS
LKGMMLLANIQAELDKTVPLKALFEQPTVRLLAAYIEKSAVSEGYRMISPADSADAYPLS
SAQKRMYVLNQLDRETISYNMPSVLLMEGEVNISRLQEALNQMINRHESLRTSFIDQNGR
PMQQIAEQADIDLHIFEAADEEKADLIIQAFIKPFDLSAAPLIRAALVRLNEKKHLLLLD
MHHIIADGVSRSMLVKELAHLYKGGSLPSPNLHYKDFAVWQNEPEQAERMEDHERYWLSA
FSGELPELNLPTDFPRPPVQSFKGQSVRFRAVRETEKAVRELMESSGATLHMVLHAAFHV
FLSKITGQRDIIIGSVTAGRTSAEVQEMPGMFVNTLALRNETRKEQTFAGLLERVKQTNL
DALAHQDYPFEDLIGKLDLPRDMSRNPLFQVMVTTEDPDKETLELENLRITPYESNQGTA
KFDLTLGGFTDQEGLGLQFEYATDLFKKETIEKWSAGFLRILKQAAESPDRKLPEISLIS
DAEKQALLDAWKGKTISVPRDKTVHRLFEETAARYANRPAAAYNGAKWTYGELNARANRI
ARILMDCGVTADERVGILTKPSLEMAAGVLGVLKAGAAFVPIDPDYPEERISYILQDSGA
KLLLTQEALDVPESYNGETILLDGRRSILSLPLDENDEANPQTETTADHLAYMIYTSGTT
GQPKGVMVEHHALVNLCFWHHDAFAMTADDKSAKYAGFGFDASIWEMFPTWTIGAELHVI
DEAIRLDITRLNHYFEENGVTITFLPTQLAEQFMELENTSLRMLLVGGDKLKRAVKQPYT
IINNYGPTENTVVATSGVINPEEGSLSIGRAIANTRVYILGDGDQVQPEGIAGELCVAGR
GLARGYLNREEETAKRFTADPFVPGERMYRTGDLVKWNAQCGIEYIGRIDQQVKVRGYRI
ELSEIEVRLAQLADVHDAAVTAVEDKAGNTALCAYVAPQQDDIEALKAALKDTLPDYMVP
AFWVEMDELPVTANGKIDKKALPEPDIEAGSAAYKAPETEMETLLSDIWQEVLGLDQIGV
SDNFFTLGGDSIKGIQMASRLNQHGYKLEMKDLFQHPTIEELVSYVERTEGKQADQGPVE
GEAALTPIQRWFFERNFTDKHHWNQSVMLHAKDGFDPDLVEKTLQALIEHHDALRMVYRE
EREGIIQTYLPVTECKASFEIVDLYGTDEDMLKSQIQRLADHLQGSLDLENGPLLKAEQY
RTEQGDHLLIAIHHLVVDGVSWRILLEDFASGYKQAQQQNSIVLPQKTHSFKDWAEALNT
FAQSEDLKKQAAYWAQADAEELQPLPKDHDPNKRLVKHTAAVKCELTEEETAQLLTDVHH
PYGTEINDILLSALGLTIGEWTENGKVGINLEGHGREEIIPNVNISRTVGWFTAQYPLIL
QISKEDGVSSVIKTVKETVRRVPDKGVGYGILRYLSSDETEKGVTPEISFNYLGQFDNEV
KTEWFEPSPYDMGRQVSEESEALYALSFSGMVTGGRFVISCSYNQEEYERSTVETQMQRF
KDNLLMIIRHCTAKEEKEFTPSDFSAQDLEMDEMGDIFDMLEENLT
>QWK25600.1_surfactin_non-ribosomal_peptide_synthetase_SrfAB_Bacillus_velezensis
MSKKSIQKVYALTPMQEGMLYHALLDPHSSSYFTQLELRIHGSFQLELFEKSVNELIRTY
DILRTVFVHQQLQKPRQVVLAERKTKVHYEDISQLDEARQTEYIERYKRDVQQQGFHLAK
DILFKAAVFRLSEKELYLVWSNHHIVMDGWSMGVLMKSLFQNYEALRAGRPAGGSQGKPY
SDYIKWLGGRDYEEAEQYWSSRLADFEQPSLLPGRLASEKKDYQNEEYSFVWDEELVAQI
QQTANRHQVTGPNLFQAVWGAVLSKYNYTDDVVFGTVVSGRPSEINGIETMAGLFINTIP
VRIKIDKDAAFSDVMAAVQKNAVEAERYDYVPLYDIQKRSALDGSLLNHLVAFENYPLDK
ELENGGMEERLGFSIKVEHAFEQTSFDFNLIVYPGKTWTVKIKYNGAAFAHDAIERTAHH
LTRMMKAAVGTPDAPVRELGLVSGEEERQIVEIFNDTKTALPEEEAVHRLFEAQANRTPA
SIAIKEEGREWTYREVNEAANRLARHLVKSGLEKGRTAAIMNDRSAETVIGMLAVLKAGG
AYVPIDPVFPEDRLRFMAADSSIRLVLTVQDYQEQAGTLQVPIVMLNESADETVSGTDLN
LPAGGNDLAYIMYTSGSTGKPKGVMIEHRNIIRLVKHSNYVPVHEEDRMAQTGAVSFDAG
TFEVFGALLNGAALHPVKKETLLDAGRFAQFLKEQRITTMWLTSPLFNQLAQKDAGMFNT
LRHLIIGGDALVPHIVSKVRKASPELSLWNGYGPTENTTFSTSFLIDQDYDGSIPIGKPI
GNSTAYIMDENRNLQPIGAPGELCVGGSGVARGYVNLPELTEKQFVRDPFRPDEMIYRTG
DLAKWLPDGTIEFLGRIDNQVKVRGFRIELGEIEAKISQAENVTESAAVIRKNKADENEI
CAYFTADQALSPEDLRKTLSESLPEYMIPAHFIQMNQFPLTANGKIDKKALPEPQAEAVQ
KEYEAPKTEAEQKLADIWEGILGVKAGVTDNFFTIGGHSLKAMMMTAKIQEHFQKEVPIK
VLFEKPTIQELAHYLEHESEEEQQFEPIRQAPYQKHYPVSSAQRRMYILNQLGQASTSYN
VPAVLLLEGSVDKNRLEEAMQALINRHETLRTSFDMADGEVVQTIHKNVSFELETAEGRE
EDAEELTKAFIRPFALNRAPLVRSKLIRLEEDRHLLLIDMHHIITDGSSMGIFIGDLAKL
YQGTELELPKIHYKDFSIWQREKANLDQHEAYWLDTFKGDLPVLDLPLDFPRPAERSFEG
ERVIFGLDKQVTAQIKKLLADTDTTMYMFLLAAFQVLLSKYSGQEDIIVGSPAAGRQHPD
LQDVPGMFVNTVALRSHPAGKKTFKQFLNEVKTASLQAFEHQSYPLEELIEKLPLTRDTS
RSPLFSVLFNMQNMEIPALRLGDLEISSYSMHHHVAKFDLSLEAAERGEEVGLSFDYAKA
LFADETIRRWSAHFVNLIKACAENPDIQLADASLLSAPEREALLSDEKRTEADLPEGTFV
SLFERQAQKTPDLTAVAGGTSLTYRELDERSNRFARHLQACGTGSEDIVAIMMDRSADLI
TAILGVMKAGAAFLPIDPETPEERIRYSLEDSGTKLLVVNERNMTAAAVYKGKTVVMEDG
EWQNESADRLETESGADRLAYIIYTSGTTGKPKGVQLEHRNLINYVTWFSREAGLTEADK
SVLLSSYAFDLGYTAIFPILQAGGELHIVPKETYTAPDQLGEYIQKNGITYMKLTPSLFH
MIVNTARFTSERRFSPLRLVVLGGEKIITSDVRKFHDVYAHTDFINHYGPTETTIGAIAE
RINMERLDQYEQRPVIGRPITNTGALVLDGAMQLVPPGASGELYITGKGLARGYLHRPQL
TGEKFLSNPFSPDSLMYKTGDVVRRLPDGTIEFIGRADDQVKIRGYRIELKEVETVLLSV
NGIQEAVVLAVSEGGLPELCAYYKADSGLKGSELRKRLSETLPSHMIPAYFVQVDRIPLT
ANGKTDKNALPKPGVSQTAQIASALPETELEEKLCRIWKQTLGTDTLGIDDNFFDYGGHS
LKGMMLLANIQAELDKTVPLKALFEQPTVRLLAAYIEKSAVSEGYRMITPADSADAYPLS
SAQKRMYVLNQLDRETISYNMPSVLLMEGEVNISRLQKALNQMINRHESLRTSFIDQKGQ
PMQQIAEQADIDLHIFEAADEEKADLIIQAFIKPFDLSAAPLIRAALVRLNEKKHLLLLD
MHHIIADGVSRSMLVKELAHLYKGGSLPSPNLHYKDFAVWQNEPEQAERMKDHECYWLSA
FSGELPELNLPTDFPRPPVQSFKGQSVRFRAGRETEKAVRELMESSGATLHMVLHAAFHV
FLSKITGQRDIIIGSVTAGRTSAEVQEMPGMFVNTLALRNETQKEQTFAGLLERVKQTNL
DALAHQDYPFEDLIGKLDLPRDMSRNPLFQVMVTTEDPDKETLELENLRITPYESNQGTA
KFDLTLGGFTDQEGLGLQFEYATDLFKKETIEKWSAGFLRILKQAAESPDRKLPEISLIS
DAEKQALLDAWKGKTLSVPRDKTVHRLFEETAARYANRPAAAYNGAKWTYGELNARANRI
ARILIDCGVTADERVGILTKPSLEMAAGVLGVLKAGAAFVPIDPDYPQERISYILQDSGA
KLLLTQEALDVPDGYTGETILLDGGRSILSLPLDENDEANPQTETTADHLAYMIYTSGTT
GQPKGVMVEHHALVNLCFWHHDAFAMTADDKSAKYAGFGFDASIWEMFPTWTIGAELHVI
DEAIRLDITRLNHYFEEHGVTITFLPTQLAEQFMELENTSLRMLLVGGDKLKRAVKQPYT
IVNNYGPTENTVVATSGVINPEEGSLSIGRAIANTRAYILGDGDQVQPEGIAGELCVAGR
GLARGYLNREEETAKRFTADPFVPGERMYRTGDLVKWNAQSGIEYIGRIDQQVKVRGYRI
ELSEIEVRLAQLADVHDAAVTAVEDKAGNTALCAYVAPQQDDIEALKAALKDTLPDYMVP
AFWVEMDELPVTANGKIDKKALPEPDIEAGSAAYKAPETEMETLLSDIWEEVLGLDQIGV
SDNFFTLGGDSIKGIQMASRLNQHGYKLEMKDLFQHPTIEELVSYVERTEGKQADQGPVE
GEAELTPIQRWFFEKNFTDKHHWNQSVMLHAKDGFDPDLVEKTLQALIEHHDALRMVYRE
EREGIIQTYLPVTECKASFEIVDLYGTDEDMLKSQIQRLADHLQGSLDLENGPLLKAEQY
RTEQGDHLLIAVHHLVVDGVSWRILLEDFASGYKQAQQQNSIVLPQKTHSFKDWAEALNT
FAQSEELKKQADYWAQADAEELRPLPKDHDPDKRLVKHTAAVKCELTEEETAQLLTDVHH
PYGTEINDILLSALGLTIGEWTENGKVGINLEGHGREEIIPNVNISRTVGWFTAQYPLIL
QISKEDGVSSVIKTVKETVRRVPDKGVGYGILRYLSSDETEKGAAPEISFNYLGQFDNEV
KTEWFEPSPYDMGRQVSEESEALYALSFSGMVTGGRFVISCSYNQEEYERSTVETQMQRF
KDNLLMIIRHCTAKEEKEFTPSDFSAQDLEMDEMGDIFDMLEENLT
>QWF29608.1_surfactin_non-ribosomal_peptide_synthetase_SrfAB_Bacillus_velezensis
MSKKSIQKVYALTPMQEGMLYHALLDPHSSSYFTQLELRIHGSFQLELFEKSVNELIRTY
DILRTVFVHQQLQKPRQVVLAERKTKVHYEDISQLDKARQTEYIERYKRGVQQQGFHLAK
DILFKAAVFRLSEKELYLVWSNHHIVMDGWSMGVLMKSLFQNYEALRAGRPAGGSQGKPY
SDYIKWLGGRDYEEAEQYWSSRLADFEQPSLLPGRLAAEKKDYQNEEYSFVWDEELVAQI
QQTANRHQVTGPNLFQAVWGAVLSKYNYTDDVVFGTVVSGRPSEINGIETMAGLFINTIP
VRIKIDKDAAFSDVMAAVQKNAVEAERYDYVPLYDIQKRSALDGSLLNHLVAFENYPLDK
ELENGGMEERLGFSIKVEHAFEQTSFDFNLIVYPGKTWTVKIKYNGAAFAHDAIERTAHH
LTRMMKAAVGTPDAPVRELGLVSGEEERQIVEVFNDTKTALPEEEAVHRLFEAQANRTPA
SVAIKEAGHEWTYREVNEAANRLARHLVKSGLEKGRTAAIMNDRSAETVVGMLAVLKAGG
AYVPIDPAFPENRLRFMAEDSSIRLVLTVQDYQEQAGALQVPVIMLDESADETVSGTDLN
LPAGGNDLAYIMYTSGSTGKPKGVMIEHRNIIRLVKHSNYVPVHEEDRMAQTGAVSFDAG
TFEVFGALLNGASLHPVKKETLLDAGQFAQFLKEQRITTMWLTSPLFNQLAQKDAGMFNT
LRHLIIGGDALVPHIVSKVRKASPELSLWNGYGPTENTTFSTSFLIDQDYDGSIPIGKPI
GNSTAYIMDENRSLQPIGAPGELCVGGSGVARGYVNLPELTEKQFVRDPFRPDEMIYRTG
DLAKWLPDGTIEFLGRIDNQVKVRGFRIELGEIEAKISQAENVTESAAVIRKNKADENEI
CAYFTADQALSPEDLRKTLSESLPEYMIPAHFIQMNQFPLTANGKIDKKALPEPQAEAVQ
KEYVAPKTEAEQKLADIWEGILGVKAGVTDNFFTIGGHSLKAMMMTAKIQEHFQKEVPIK
VLFEKPTIQELAHYLQHESEEEQQFEPIRQAPYQKHYPVSSAQRRMYILNQLGQASTSYN
VPAVLLLEGSVDKKRLEEAMQALINRHETLRTSFDMADGEVVQTIHKNVSFELETAEGRE
EDAEELTKAFIRPFALNRAPLVRSKLIRLEEDRHLLLIDMHHIITDGSSMGIFIGDLAKL
YQGTELALPKIHYKDFSVWQREKANLDQHEAYWLETFKGDLPVLDLPLDFPRPAERSFEG
ERVIFGLDKQVTAQIKKLLADTDTTMYMFLLAAFQVLLSKYSGQEDIIVGSPAAGRQHPD
LQDVPGMFVNTVALRSHPAGKKTFKQFLDEVKTASLQAFEHQSYPLEELIEKLPLTRDTS
RSPLFSVLFNMQNMEIPALRLGDLEISSYSMHHHVAKFDLSLEAAERGEEVGLSFDYAKA
LFADETIRRWSAHFVNLIKACAENPDIQLSDASLLSAPEREALLSDEKRTEADLPEGTFV
SLFERQAQKTPDLTAVAGGTSLTYRELDERSNRFARHLQACGTGSEDIVAIMMDRSADLI
PAILGVMKAGAAFLPIDPETPEERIRYSLEDSGTKLLVVNERNMTAAAVYKGKTIVMEDG
EWQNESAGRLETKPVADQLAYIIYTSGTTGKPKGVQLEHRNLINYVTWFSREAGLTEADK
SVLLSSYAFDLGYTAIFPILQAGGELHIVPKETYTAPDQLGEYIQKNGITYMKLTPSLFH
MIVNTARFTSERRFSPLRLVVLGGEKIITSDVRKFHDVYAHTDFINHYGPTETTIGAIAG
RINMERLDQYEQRPVIGRPIANTGALVLDGAMQLVPPGASGELYITGKGLARGYLHRPQL
TAEKFLSNPFSPDSLMYKTGDVVRRLSDGTIEFIGRADDQVKIRGYRIELKEVETVLLSV
NGIQEAVVLAVSEGGLPELCAYYKAGSELKGSELRKRLSETLPSHMLPAYFVQVDRIPLT
ANGKTDKNALPKPGVSQTAQTASALPETELEEKLCRIWKQTLGTDTLGIDDNFFDYGGHS
LKGMMLLANIQAELDKTVPLKALFEQPTVRLLAAYIEKSAVSEGYRMITPADSADTYPLS
SAQKRMYVLNQLDRETISYNMPSVLLMEGEVNISRLQEALNQMINRHESLRTSFIDQNGR
PMQQIAEQADIDLHIFEAADEEKADLIIQAFIKPFDLSAAPLIRAALVRLNEKKHLLLMD
MHHIIADGVSRSMLVKELAHLYKGGSLPSPNLHYKDFAVWQNEPEQAERMKDHERYWLSA
FSGELPELNLPTDFPRPPVQSFKGQYVRFRAGRETEKAVRELMESSGATLHMVLHAAFHV
FLSKITGQRDIIIGSVTAGRTSAEVQEMPGMFVNTLALRNETRKEQTFAGLLEQVKQTNL
DALAHQDYPFEDLIGKLDLPRDMSRNPLFQVMVTTEDPDKETLELENLRITPYESNQGTA
KFDLTLGGFTDQEGLGLQFEYAADLFKKETIEKWSAGFLRILKQAAESPDRKLPEISLIS
DAEKQALLDEWKGKTISVPRDKTVHRLFEETAARYANRPAAAYNGAKWTYGELNARANRI
ARILMDCGVTADERVGILTKPSLEMAAGVLGVLKAGAAFVPIDPDYPEERISYILLDSGA
KLLLTQEALDVPDSYNGETILLDGGRSILSLPLDENDEANPQTETTADHLAYMIYTSGTT
GQPKGVMVEHHALVNLCFWHHDAFAMTADDKSAKYAGFGFDASIWEMFPTWTIGAELHVI
DEAIRLDITRLNHYFEEHGVTITFLPTQLAEQFMELENTSLRMLLVGGDKLKRAVKQPYT
IVNNYGPTENTVVATSGVINPEEGSLSIGRAIANTRVYILGDGDQVQPEGIAGELCVAGR
GLARGYLNREEETAKRFTADPFVPGERMYRTGDLVKWNAQCGIEYIGRIDQQVKVRGYRI
ELSEIEVRLARLADVHDAAVTAVEDKTGNTALCAYVAPQQDDIEALKAALKDTLPDYMVP
AFWVEMDELPVTANGKIDKKALPAPDIEAGSAAYKAPETEMETLLSDIWQEVLGLDQIGV
SDNFFTLGGDSIKGIQMASRLNQHGYKLEMKDLFQHPTIEELVSYVERTEGKQADQGPVE
GEAELTPIQRWFFERNFTDKHHWNQSVMLHAKDGFDPDLVEKTLQALIEHHDALRMVYRE
EREGIIQTYLPVTECKASFDIVDLYGTDEDMLKSQIQRLADHLQGSLDLENGPLLKAEQY
RTEQGDHLLIAVHHLVVDGVSWRILLEDFASGYKQAQQQNSIVLPQKTHSFKDWAEALNT
FAQSEELKKQADYWAQADAEELRPLPKDHDPNKRLVKHTAAVKCELTEEETAQLLTDVHH
PYGTEINDILLSALGLTIGEWTENGKVGINLEGHGREEIIPNVNISRTVGWFTAQYPLIL
QISKEDGVSSVIKTVKETVRRVPDKGVGYGILRYLSSDETEQGAAPEISFNYLGQFDNEV
KTEWFEPSPYDMGRQVSEESEALYALSFSGMVTGGRFVISCSYNQEEYERSTVETQMQRF
KDNLLMIIRHCTAKEEKEFTPSDFSAQDLEMDEMGDIFDMLEENLT
>QVV94217.1_surfactin_non-ribosomal_peptide_synthetase_SrfAB_Bacillus_amyloliquefaciens
MSKKSIQKVYALTPMQEGMLYHALLDPHSSSYFTQLELRIHGSFQLELFEKSVNELIRTY
DILRTVFVHQQLQKPRQVVLAERKTKVHYEDISQLDEARQTEYIERYKRDVQQQGFHLAK
DILFKAAVFRLSEKELYLVWSNHHIVMDGWSMGVLMKSLFQNYEALRAGRPAGGSQGKPY
SDYIKWLGGRDYEEAEQYWSSRLADFEQPSLLPGRLASEKKDYQNEEYSFVWDEELVAQI
QQTANRHQVTGPNLFQAVWGAVLSKYNYTDDVVFGTVVSGRPSEINGIETMAGLFINTIP
VRIKIDKDAAFFDVMAAVQKNAVEAERYDYVPLYDIQKRSALDGSLLNHLVAFENYPLDK
ELENGGMEERLGFSIKVEHAFEQTSFDFNLIVYPGKTWTVKIKYNGAAFAHDAIERTAHH
LTRMMKAAVGTPDAPVRELGLVSGEEERQIVEIFNDTKTALPEEEAVHRLFEAQANRTPA
SIAIKEEGREWTYREVNEAANRLARHLVKSGLEKGRTAAIMNDRSAETVIGMLAVLKAGG
AYVPIDPAFPEDRLRFMAADSSIRLVLTVQDYQEQAGTLQVPIVMLDESADETVSGTDLN
LPAGGNDLAYIMYTSGSTGKPKGVMIEHRNIIRLVKHSNYVPVHEEDRMAQTGAVSFDAG
TFEVFGALLNGAALHPVKKETLLDAGRFAQFLKEQRITTMWLTSPLFNQLAQKDAGMFNT
LRHLIIGGDALVPHIVSKVRKASPELSLWNGYGPTENTTFSTSFLIDQDYDGSIPIGKPI
GNSTAYIMDENRNLQPIGAPGELCVGGSGVARGYVNLPELTEKQFVRDPFRPDEMIYRTG
DLAKWLPDGTIEFLGRIDNQVKVRGFRIELGEIEAKISQAENVTESAAVIRKNKADENEI
CAYFTADQALSPEDLRKTLSESLPEYMIPAHFIQMNQFPLTANGKIDKKALPEPQAEAVQ
KEYEAPKTEAEQKLADIWEGILGVKAGVTDNFFTIGGHSLKAMMMTAKIQEHFQKEVPIK
VLFDKPTIQELAHYLEHESEEEQQFEPIRQAPYQKHYPVSSAQRRMYILNQLGQASTSYN
VPAVLLLEGSVDKNRLEEAMQALINRHETLRTSFDMADGEVVQTIHKNVSFELETAEGRE
EDAEELTKAFIRPFALNRAPLVRSKLIRLEEDRHLLLIDMHHIITDGSSMGIFIGDLAKL
YQGTELELPKIHYKDFSVWQREKANLDQHEAYWLDTFKGDLPVLDLPLDFPRPAERSFEG
ERVIFGLDKQVTAQIKKLLADTDTTMYMFLLAAFQVLLSKYSGQEDIIVGSPAAGRQHPD
LQDVPGMFVNTVALRSHPAGKKTFKQFLDEVKTASLQAFEHQSYPLEELIEKLPLTRDTS
RSPLFSVLFNMQNMEIPALRLGDLEISSYSMHHHVAKFDLSLEAAERGEEVGLSFDYAKA
LFADETIRRWSAHFVNLIKACAENPDIQLADASLLSAPEREALLSDEKRTEADLPEGTFV
SLFERQAQKTPDLTAVAGGTSLTYRELDERSNRFARHLQACGTGSEDIVAIMMDRSADLI
TAILGVMKAGAAFLPIDPETPEERIRYSLEDSGTKLLVVNERNMTAAAVYKGKTVVMEDG
EWQNESADRLETEPGADRLAYIIYTSGTTGKPKGVQLEHRNLINYVTWFSREAGLTEADK
SVLLSSYAFDLGYTAIFPILQAGGELHIVPKETYTAPDQLGEYIQKNGITYMKLTPSLFH
MIVNTARFTSECRFSPLRLVVLGGEKIITSDVRKFHDVYAHTDFINHYGPTETTIGAIAE
RINMECLDQYEQRPVIGRPIANTGALVLDGAMQLVPPGASGELYITGKGLARGYLHRPQL
TAEKFLSNPFSPDSLMYKTGDIVRRLPDGTIEFIGRADDQVKIRGYRIELKEVETVLLSV
NGIQEAVVLAVSEGGLPELCAYYKADSGLKGSELRKRLSETLPSHMLPAYFVQVDRIPLT
ANGKTDKNALPKPGVSQTAQIASALPETELEEKLCRIWKQTLGTDTLGIDDNFFDYGGHS
LKGMMLLANIQAELDKTVPLKALFEQPTVRLLAAYIEKSAVSEGYRMITPADSADAYPLS
SAQKRMYVLNQLDRETISYNMPSVLLMEGEVNISKLQEALNQMINRHESLRTSFIDKKGQ
PMQQIAEQADIDLHIFEAADEEKADLIIQAFIKPFDLSAAPLIRAALVRLNEKKHLLLLD
MHHIIADGVSRSMLVKELAHLYKGGSLPSPNLHYKDFAVWQNEPEQAERMKDHERYWLSA
FSGELPELNLPTDFPRPPVQSFKGQSVRFRAGRETEKAVRELMESSGATLHMVLHAAFHV
FLSKITGQRDIIIGSVTAGRTSAEVQEMPGMFVNTLALRNETQKEQTFAGLLERVKQTNL
DALAHQDYPFEDLIGKLDLPRDMSRNPLFQVMVTTEDPDKETLELENLRITPYESNQGTA
KFDLTLGGFTDQEGLGLQFEYATDLFKKETIEKWSAGFLRILKQAAESPDRKLPEISLIS
DAEKQALLDAWKGKTLSVPQDKTVHRLFEETAARYANRPAAAYNGAKWTYGELNARANRI
ARILIDCGVTADERVGILTKPSLEMAAGVLGVLKAGAAFVPIDPDYPQERISYILQDSGA
KLLLTQEALDVPESYTGETILLDGGRSILSLPLDENDEANPQTETTADHLAYMIYTSGTT
GQPKGVMVEHHALVNLCFWHHDAFAMTADDKSAKYAGFGFDASIWEMFPTWTIGAELHVI
DEAIRLDITRLNHYFEEHGVTITFLPTQLAEQFMELENTSLRMLLVGGDKLKRAVKQPYT
IVNNYGPTENTVVATSGVINPEEGSLSIGRAIANTRAYILGDGDQVQPEGIAGELCVAGR
GLARGYLNREEETAKRFTADPFVPGERMYRTGDLVKWNAQSGIEYIGRIDQQVKVRGYRI
ELSEIEVRLAQLADVHDAAVTAVEDKAGNTALCAYVAPRQDDIEALKAALKDTLPDYMVP
AFWVEMDELPVTANGKIDKKALPEPDIEAGSAAYKAPETEMETLLSDIWQEVLGLGQIGV
SDNFFTLGGDSIKGIQMASRLNQHGYKLEMKDLFQHPTIEELVSYVERTEGKQADQGPVE
GEAELTPIQRWFFEKNFTDKHHWNQSVMLHAKDGFDPDLVEKTLQALIEHHDALRMVYRE
EREGIIQTYLPVTECKASFEIVDLYGTDEDMLKSQIQRLADHLQGSLDLENGPLLKAEQY
RTEQGDHLLIAVHHLVVDGVSWRILLEDFASGYKQAQQQNSIVLPQKTHSFKDWAEALNT
FAQSEELKKQADYWAQADAEELRPLPKDHDPDKRLVKHTAAVKCELTEEETAQLLTDVHH
PYGTEINDILLSALGLTIGEWTENGKVGINLEGHGREEIIPNVNISRTVGWFTAQYPLIL
QISKEDGVSSVIKTVKETVRRVPAKGVGYGILRYLSSDETEKGAAPEISFNYLGQFDNEV
KTEWFEPSPYDMGRQVSEESEALYALSFSGMVTGGRFVISCSYNQEEYERSTVETQMQRF
KDNLLMIIRHCTAKEEKEFTPSDFSAQDLEMDEMGDIFDMLEENLT
>QVR64542.1_surfactin_non-ribosomal_peptide_synthetase_SrfAB_Bacillus_subtilis_subsp._subtilis
MSKKSIQKVYALTPMQEGMLYHAMLDPHSSSYFTQLELGIHGAFDLEIFEKSVNELIRSY
DILRTVFVHQQLQKPRQVVLAERKTKVHYEDISHADENRQKEHIERYKQDVQRQGFNLAK
DILFKVAVFRLAADQLYLVWSNHHIMMDGWSMGVLMKSLFQNYEALRAGRTPANGQGKPY
SDYIKWLGKQDNEEAESYWSERLAGFEQPSVLPGRLPVKKDEYVNKEYSFTWDETLVARI
QQTANLHQVTGPNLFQAVWGIVLSKYNFTDDVIFGTVVSGRPSEINGIETMAGLFINTIP
VRVKVERDAAFADIFTAVQQHAVEAERYDYVPLYEIQKRSALDGNLLNHLVAFENYPLDQ
ELENGSMEDRLGFSIKVESAFEQTSFDFNLIVYPGKTWTVKIKYNGAAFDSAFIERTAEH
LTRMMEAAVAQPAAFVREYGLVGNEEQRQIVEVFNSTKAELPEGMAVHQVFEEQAKRTPA
STAVVYEGTELTYRELNATANRLARKLVEQGLQKGETAAIMNDRSVETVVGMLAVLKAGA
AYVPLDPALPGDRLRFMAEDSSVRMVLIGNSYTGQAHQLQVPVLTLDIGFEESEAADNLN
LPSAPSDLAYIMYTSGSTGKPKGVMIEHKSILRLVKNAGYVPVTEEDRMAQTGAVSFDAG
TFEVFGALLNGAALYPVKKETLLDAKQFAAFLREQRISTMWLTSPLFNQLAAKDAGMFGT
LRHLIIGGDALVPHIVSKVKQASPSLSLWNGYGPTENTTFSTSFLIDREYGGSIPIGKPI
GNSTAYILDEQQCLQPIGAPGELCVGGIGVARGYVNLPELTEKQFLEDPFRPGERIYRTG
DLARWLPDGNIEFLGRIDNQVKVRGFRIELGEIETKLNMAAHVTEAAVIIRKNKADENEI
CAYFTVDREVAVSELRKTLSQSLPDYMVPVHLIQMDSLPLTPNGKINKKELPAPQSEAVQ
PEYAAPETESEKKLAEIWEGILGVKAGVTDNFFMIGGHSLKAMMMTAKIQEHFHKEVPIK
VLFEKPTIQELALYLEENESKEEQTFEPIRQASYQLHYPVSPAQRRMYILNQLGQANTSY
NVPAVLLLEGEVDKDRLENAIQQLINRHEILRTSFDMIDGEVVQTVHKNISFQLEAAKGR
EEDAEEIIKSFVQPFELNRAPLVRSKLVQLEEKRHLLLIDMHHIITDGSSTGILIGDLAK
IYQGADLELPQIHYKDYAVWHKEQTDYQKDEEYWLDVFKGELPILDLPADFERPAERSFA
GERVMFGLDKQITAQIKSLMAETDTTMYMFLLAAFNVLLSKYASQDDIIVGSPTAGRTHP
DLQGVPGMFVNTVALRTAPAGDKTFAQFLEEVKTASLQAFEHQSYPLEELIEKLPLTRDT
SRSPLFSVMFNMQNMEIPSLRLGDLKISSYSMLHHVAKFDLSLEAVEREEDIGLSFDYAT
ALFKDETIRRWSRHFVNIIKAAAANPNVRLSDVDLLSSAETAALLEERHMTQITEATFAA
LFEKQAQQTPDHPAVKAGENLLTYRELDEQANQLAHHLRAQGAGNEDIVAIVMDRSAEVM
VSILGVMKAGAAFLPIDPDTPEERIRYSLEDSGAKFAVVNERNMTAIGQYEGTIVSLDDG
KWRNESKERPSSISGSRNLAYVIYTSGTTGKPKGVQIEHRNLTNYVSWFSEEASLTENDK
TVLLSSYAFDLGYTSMFPVLLGGGELHIVQKETYTAPDEIAHYIKEHGITYIKLTPSLFH
IIVNTASFAKDANFESLRLIVLGGEKIIPTDVLAFRKMYGHTEFINHYGPTEATVGAIAG
RVDLSEPDAFAKRPTIGRPIANAGALVLNEALKFVPPGASGQLYITGQGLARGYFNRPQL
TAERFVENPYSPGSLMYKTGDVVRRLSDGTLAFIGRADDQVKIRGYRIEPKEIETVMLSL
SGIQEAVVLAVSEGGLQELCAYYTSDQAIEKAELRYQLSQTLPSHMIPAFFVQVDAIPLT
ANGKTDRNALPKPNAAQSAGKTLAAPETALEENLCRIWQKTLGIEAIGIDDNFFDLGGHS
LKGMMLIANIQAELEKSVPLKALFEQPTVRQLAAYMEASAVSGGHQVLKPADKQDMYPLS
SAQKRMYVLNQLDRQTISYNMPSVLLMEGELDISRLRDSLNQLVNRHESLRTSFMEANGE
PVQRIIEKAEVDLHVFEAKEDEADQKIKEFIRPFDLNDAPLIRAALLRIEAKKHLLLLDM
HHIIADGVSRGIFVKELALLYKGEQLPEPALHYKDFAVWQNEAQQKERMKEHEAYWMSVL
SGELPELDLPLDYARPPVQSFKGDTIRFRTGSETAKAVEKLLAETGTTLHMVLHAVFHVF
LSKISGQRDIVIGSVTAGRTNADVQDMPGMFVNTLALRMEAKEQQTFAELLEQAKQTNLS
ALEHQEYPFEDLVNQLDLPRDMSRNPLFNVMVTTENPDKEQLTLQNLSISPYEAHQGTSK
FDLTLGGFTDENGIGLQLEYATDLFAKETAEKWSEYVLRLLKAVADNPNQPLSSLSLVTE
TEKQALLEAWKGKALPVPTDKTVHQLFEETVQRHKDRPAVTYNGQSWTYGELNAKANRLA
RILMDCGISPDDRVGILTKPSLEMSAAVLGVLKAGAAFVPIDPDYPDQRIEYILQDSGAK
LLLKQEGISVPDSYTGDVILLDGSRTILSLPLDENDEGNPETAVTAENLAYMIYTSGTTG
QPKGVMVEHHALVNLCFWHHDAFSMTAEDRSAKYAGFGFDASIWEMFPTWTIGAELHVID
EAIRLDIVRLNDYFETNGITITFLPTQLAEQFMELENTSLRVLLTGGDKLKRAVKKPYTL
VNNYGPTENTVVATSAEIHPEEGSLSIGRAIANTRVYILGEGNQVQPEGVAGELCVAGRG
LARGYLNREDETAKRFVADPFVPGERMYRTGDLVKWVNGGIEYIGRIDQQVKVRGYRIEL
SEIEVQLAQLSEVQDAAVTAVKDKGGNTAIAAYVTPETADIEALKSTLKETLPDYMIPAF
WVTLNELPVTANGKVDRKALPEPDIEAGSGEYKAPTTDMEELLAGIWQDVLGMSEVGVTD
NFFSLGGDSIKGIQMASRLNQHGWKLEMKDLFQHPTIEELTQYVERAEGKQADQGPVEGE
VILTPIQRWFFEKNFTNKHHWNQSVMLHAKKGFDPERVEKTLQALIEHHDALRMVFREEN
GDIVQAYQPIGESKVSFEIVDLYGSDEEMLRSQIKILANKLQSSPDLQNGPLLKAEQYRT
EAGDHLLIAVHHLVVDGVSWRILLEDFASGYMQAEKEESLVFPQKTNSFKDWAEELAAFS
QSAHLLQQAEYWSQISAEQVSPLPKDCETEQRIVKDTSSVLCELTEEDTKHLLTDVHQPY
GTEINDILLSALGLTMKEWTKGAKIGINLEGHGREDIIPNVNISRTVGWFTAQYPVVLDI
SEADASAVIKTVKENLRRIPDKGVGYGILRYFTETAETKGFTPEISFNYLGQFDSEVKTD
FFEPSAFDMGRQVSEESEALYALSFSGMIRNGRFVLSCSYNEKEFERATIEERMERFKEN
LLMLIRHCTEKEDKEFTPSDFSAEDLEMDEMGDIFDMLEENLK
>QVN28043.1_surfactin_non-ribosomal_peptide_synthetase_SrfAB_Bacillus_halotolerans
MSKKSIQKVYALTPMQEGMLYHAMLDPHSSSYFTQLELGIQGVFDLEIFEKSVNELIRSY
DILRTVFVHQQLQKPRQVVLAERKTKVHYEDISHADEDRQKDHIERYKQDVQHQGFNLAK
DILFKVAVFRLDADQLYLVWSNHHIMMDGWSMGVLMKSLFQNYEALRAGRTPANGQGKPY
SDYIKWLGKQDNEEAEGYWSERLADFEQPSVLPGRLPEKKDEYVNREYSFTWDEELVARI
QQTANRHQVTGPNLFQAIWGIVLSKYNFTNDVVFGTVVSGRPSEINGIETMAGLFINTIP
VRVKVDQQSTFADIFTDVQQHAVEAERYDYVPLYEIQKRSALDSSLLNHLVAFENYPLDQ
ELENGSMEDRLGFSIKVESAFEQTSFDFNLIVYPGKTWTVKIKYNGAAFDSAFIERAAGH
LTRMMTAAVERPDAFVREHGLVGEEEQRQIVKTFNSTSSELPEGMAVHQVFEEQAKRTPA
STALVCEGAELTYRELNEAANRLARKLIGQGLQKGETAAIMNDRSADTVAAMLAVLKAGA
AYVPLDPALPEDRLRFMAEDSSIRIALAGEAYTKQANQLQVPVLPLEGVFEGNETADNLN
LPADPSDLAYIMYTSGSTGKPKGVMIEHKSILRLVKNAGYVPVHEEDRMAQTGAVSFDAG
TFEVFGALLNGAALYPVKKETLLDATRFSAFLREQRITTMWLTSPLFNQLAAKDAGMFGT
LRHLIIGGDALVPHIVSKVKQASPSLSLWNGYGPTENTTFSTSFLIDREYSGSIPIGKPI
GNSTAYIMDEQQRLQPIGAPGELCVGGSGVARGYVNLPELTEKQFLEDPFRPGEKIYRTG
DLAKWLPDGNIEFLGRIDNQVKVRGFRIELGEIETKLNMAEHVTEAAVIIRKNKADENEI
CAYFTADREVSVSGLRKTLSQSLPDYMVPAHLIQMDSLPLTPNGKINKKELPAPQSDAVQ
SEYAAPKTESEKKLAEIWEGILGVKAGVTDNFFMIGGHSLKAMMMTAKIQEHFHKEVPIK
VLFEKPTIQELALYLEESESKEEQTFEPIRQAPYQQHYPVSPAQRRMYILNQLGQASTSY
NVPAVLLLEGEVNKDRLEHAIQQLISRHEILRTSFDMIDGEVVQTVHKNISFQLEAAKGR
EEDAEELIKSFIQPFELNRAPLVRSKLVQLEEERHLLLIDMHHIITDGSSTGILIGDLAK
IYQGADLELPQIHYKDYAVWQKEHADHQKDEAYWLDTFKGELPVLDLPADFPRPAERSFS
GERVMFGLDKQITAQIKSLLSETDTTMYMFLLAAFHVLLSKYASQDDIIVGSPTAGRTHP
DLQGVPGMFVNTVALRTAPAGDKTFAQFLDEVKTVSLQAFDHQSYPLEELIEKLPLTRDT
SRSPLFSVMFNMQNMEIPSLKLGDLKISSYSMLHHVAKFDLSLEAVEREEEIGLSFDYAT
ALFKDETIRRWSSHFVNLIKAAAVNPNVRLSDLEILSPVETAALLEEKKQTTHSGNDTFA
SLFEKQVQQTPDHPAVISGGNQLTYRELDEQANQLAHHLRAHGAGSEDIVAVVMDRSADL
MTAVLGVMKAGAAFLPIDPDTPEERIRYSLEDSGARFTVVNERNMTAIGQYQGTVINIDQ
ADWRNESKERPEPISGPQNLAYIIYTSGTTGKPKGVQIEHRNLTNYVSWFSKEAGLAETD
KSVLLSSYAFDLGYTSIFPVLQAGGELHIVPKETYTAPDQIGRYIKEHGITYIKLTPSLF
HTMVNTASFTKEPHFESLRLIVLGGEKIIPADVLAFSKVYQHTEFINHYGPTEATIGAIA
GRVDLTEPDTFAKRPTIGRPIANTGALVLNESLKLVPSGASGQLYITGQGLARGYLSRPQ
LTSEKFVENPYAPGSLMYKTGDVVRRLADGTIEFIGRADDQVKIRGYRIEPKEIETVMLS
LSEVQEAVVLAVSEGGLQELCAYYTSDQAIEKAELRKQLSQILPSHMIPAFFVQVDAIPL
TANGKTDRNALPKPNAAQSGYEASAAPETALEESLCRIWQKTLGIEAIGIDDNFFDLGGH
SLKGMMLIANIQAELEKTVPLKALFEQPTVRQLAAYMEESAASGSYHMLKPADKQDVYPL
SSAQKRMYVLNQLDRQTISYNMPSVLLMEGELHISRLRESLNQLVNRHESLRTSFTEADG
EPVQRIVEEASIDLHVFDAEEGEAEQKIKEFIRPFDLSGAPLIRAALLRIADQKHLLLLD
MHHIIADGVSRGIFVKELALLYKGEQLPEPKLHYKDFAVWQNEAGQKERMKEHEQYWLSV
LSGELPELDLPLDYTRPPVQSFEGDTVRFRTESGTAKAIEKLLAETGTTLHMVLHTVFHV
FLSKISGQRDIVIGSVTAGRTNADVQNMPGMFVNTLALRMEAREEQTFAELLEQAKETNL
SALEHQEYPFEDLVNQLDLPRDMSRNPLFNVMVTTENPDKEQLKLQDLTISPYEAHQGTS
KFDLTLGGFADENGIGLQLEYATDLFSRETAEQWSEYVLRLLRAVAENPNQPLSSLSLVN
ETEKQTLLKAWKGKTLPVPTDKTVHQLFEETAQRHKDQPAVTYNGQSWTYGELNAKANRL
ARILIDCGIGADERVGILTKPSLEMSAAVLSVLKAGAAFVPIDPDYPDQRIEYILQDSGA
TLLLKQEGISVPDSYTGEVILLDGNRTILSLPLDENDEENPQTDTTADHLAYMIYTSGTT
GQPKGVMIEHHALVNLCFWHHAAFGMTAEDRSAKYAGFGFDASIWEMFPTWTIGAELHVI
DEAIRLDITRLNDYFETHNVTITFLPTQLAEQFMELENTSLRVLLTGGDKLKRAVKQPYT
IVNNYGPTENTVVATSTEINPEEGSLSIGRAIANTRVYILSENHQVQPEGVAGELCVAGR
GLARGYLNREDETAKRFVPDPFVPDERMYKTGDLVKWTNGGIEYIGRIDQQVKVRGYRIE
LSEIEVQLAQLSEVQDAAVTAVKDKGGNTAIAAYVTPETVDTEALKSALKDTLPDYMIPA
FWVTLNELPVTANGKVDRKALPEPDIEAGGGEYKAPSTDMEELLAGIWQDVLGISEVGVS
DNFFSLGGDSIKGIQMASRLNQHGWKLEMKDLFQHPTIEELTQYVERAEGKQADQGPVEG
EVILTPIQRWFFEKNFTNKHHWNQSVMLHSAKGFDPERVEKTLQALIEHHDALRMVYREE
NGDIIQAYKRIDECEVSFEIVDLYGSDEDMLKSQIKVLADSLQSSLDLQNGPLLKGELYR
TEAGDHLLIAVHHLVVDGVSWRILLEDFASGYVQAENEEKIVFPQKTNSFKDWAEELAAF
SQSAHLLQQAEYWAQIDAEEVSAVPKDDETEERVVKHTSSVICELNEEDTKHLLTDVHQP
YGTEINDILLSALGLTMKEWTDGVKIGINLEGHGREDIIPNVNISRTVGWFTAQYPVVLD
MSETDVSAVIKAVKENLRRVPDKGVGYGILRYFTEQAEAQGFTPEISFNYLGQFDSEVKT
DFFEPSAFDMGRQVSEESEALYALSFSGMIRNGRFVLSCSYNEKEYERATVEAQMERFKE
NLLLIIRHCTEKEDKEFTPSDFSAGDLEMDEMGDIFDMLEENLK
>QVL93254.1_surfactin_non-ribosomal_peptide_synthetase_SrfAB_Bacillus_velezensis
MSKKSIQKVYALTPMQEGMLYHALLDPHSSSYFTQLELRIHGSFQLELFEKSVNELIRTY
DILRTVFVHQQLQKPRQVVLAERKTKVHYEDISQLDEARQTEYIERYKRDVQQQGFHLAK
DILFKAAVFRLSEKELYLVWSNHHIVMDGWSMGVLMKSLFQNYEALRAGRPAGGSQGKPY
SDYIKWLGGRDYEEAEQYWSSRLADFEQPSLLPGRLAPEKKDYQNEEYSFVWDEELVAQI
QQTANRHQVTGPNLFQAVWGAVLSKYNYTDDVVFGTVVSGRPSEINGIETMAGLFINTIP
VRIKIDKDAAFSDVMAAVQKNAVEAERYDYVPLYDIQKRSALDGSLLNHLVAFENYPLDK
ELENGGMEERLGFSIKVEHAFEQTSFDFNLIVYPGKTWTVKIKYNGAAFAHDAIERTAHH
LTRMMKAAVGTPDAPVRELGLVSGEEERQIVEIFNDTKTALPEEEAVHRLFEAQANRTPA
SIAIKEAGREWTYREVNEAANRLARHLVKSGLEKGRTAAIMNDRSAETVIGMLAVLKAGG
AYVPIDPAFPEDRLRFMAADSSIRLVLTVQDYQEQAGTLQVPIVMLNESADETVSGTDLN
LPAGGNDLAYIMYTSGSTGKPKGVMIEHRNIIRLVKHSNYVPVHEEDRMAQTGAVSFDAG
TFEVFGALLNGAALHPVKKETLLDAGRFAQFLKEQRITTMWLTSPLFNQLAQKDAGMFNT
LRHLIIGGDALVPHIVSKVRKASPELSLWNGYGPTENTTFSTSFLIDQDCDGSIPIGKPI
GNSTAYIMDENRNLQPIGAPGELCVGGSGVARGYVNLPELTEKQFVRDPFRPDEMIYRTG
DLAKWLPDGTIEFLGRIDNQVKVRGFRIELGEIEAKISQAENVTESAAVIRKNKADENEI
CAYFTADQALSPEDLRKTLSESLPEYMIPAHFIQMNQFPLTANGKIDKKALPEPQAEAVQ
KEYEAPKTEAEQKLADIWEGILGVKAGVTDNFFTIGGHSLKAMMMTAKIQEHFQKEVPIK
VLFEKPTIQELAHYLENESEEEQQFEPIRQAPYQKHYPVSSAQRRMYILNQLGQASTSYN
VPAVLLLEGSVDKNRLEEAMQALINRHETLRTSFDMADGEVVQTIHKNVSFELETAEGRE
EDAEELTKAFIRPFALNRAPLVRSKLIRLEEDRHLLLIDMHHIITDGSSMGIFIGDLAKL
YQGTELELPKIHYKDFSVWQREKANLDQHEAYWLDTFKGDLPVLDLPLDFPRPAERSFEG
ERVIFGLDKQVTAQIKKLLADTDTTMYMFLLAAFQVLLSKYSGQEDIIVGSPAAGRQHPD
LQDVPGMFVNTVALRSHPAGKKTFKQFLDEVKTASLQAFEHQSYPLEELIEKLPLTRDTS
RSPLFSVLFNMQNMEIPALRLGDLEISSYSMHHHVAKFDLSLEAAERGEEVGLSFDYAKA
LFADETIRRWSAHFVNLIKACAENPDIQLADASLLSAPEREALLSDEKRTEADLPEGTFV
SLFERQAQKTPDLTAVAGGTSLTYRELDERSNRFARHLQACGTGSEDIVAIMMDRSADLI
TAILGVMKAGAAFLPIDPETPEERIRYSLEDSGTKLLVVNERNMTAAAVYKGKTVVMEDG
EWRNESADRLETESGADRLAYIIYTSGTTGKPKGVQLEHRNLINYVTWFSREAGLTEADK
SVLLSSYAFDLGYTAIFPILQAGGELHIVPKETYTAPDQLGEYIQKNGITYMKLTPSLFH
MIVNTARFTSERRFSPLRLVVLGGEKIITSDVRKFHDVYVHTDFINHYGPTETTIGAIAE
RINMERLDQYEQRPVIGRPIANTGALVLDGAMQLVPPGASGELYITGKGLARGYLHRPQL
TAEKFLSNPFSPDSLMYKTGDIVRRLPDGTIEFIGRADDQVKIRGYRIELKEVETVLLSV
NGIQEAVVLAVSEGGLPELCAYYKADSGLKGSELRKRLSETLPSHMLPVYFVQVDRIPLT
ANGKTDKNALPKPGVSQTAQIASALPETELEEKLCRIWKQTLGTDTLGIDDNFFDYGGHS
LKGMMLLANIQAELDKTVPLKALFEQPTVRLLAAYIEKSAVSEGYRMITPADSADAYPLS
SAQKRMYVLNQLDRETISYNMPSVLLMEGEVNISRLQKALNQMINRHESLRTSFIDQKGQ
PMQQIAEQADIDLHIFEAADEEKADLIIQAFIKPFDLSAAPLIRAALVRLNEKKHLLLLD
MHHIIADGVSRSMLVKELAHLYKGGSLPSPNLHYKDFAVWQNEPEQAARMKDHERYWLSA
FSGELPELNLPTDFPRPPVQSFKGQSVRFRAGRETEKAVRELMESSGATLHMVLHAAFHV
FLSKITGQRDIIIGSVTAGRTSAEVQEMPGMFVNTLALRNETQKEQTFAGLLERVKQTNL
DALAHQDYPFEDLIGKLDLPRDMSRNPLFQVMVTTEDPDKETLELENLRITPYESNQGTA
KFDLTLGGFTDQEGLGLQFEYATDLFKKETIEKWSAGFLRILKQAAESPDRKLPEISLIS
DAEKQALLDAWKGKTLSVPQDKTVHRLFEETAARYANRPASAYNGAKWTYGELNARANRI
ARILMDCGVTADERVGILTKPSLEMAAGVLGVLKAGAAFVPIDPAYPQERISYILQDSGA
KLLLTQEALDVPDGYTGETILLDGGRSILSLPLDENDEANPQTETTADHLAYMIYTSGTT
GQPKGVMVEHHALVNLCFWHHDAFAMTADDKSAKYAGFGFDASIWEMFPTWTIGAELHVI
DEAIRLDITRLNHYFEEHGVTITFLPTQLAEQFMELENTSLRMLLVGGDKLKRAVKQPYT
IVNNYGPTENTVVATSGVINPEEGSLSIGRAIANTRAYILGDGDQVQPEGIAGELCVAGR
GLARGYLNREEETAKRFTADPFVPGERMYRTGDLVKWNAQSGIEYIGRIDQQVKVRGYRI
ELSEIEVRLAQLADVHDAAVTAVEDKAGNTALCAYVAPQQDDIEALKAALKDTLPDYMVP
AFWVEMDELPVTANGKIDKKALPEPDIEAGSAAYKAPETEMETLLSDIWEEVLGLDQIGV
SDNFFTLGGDSIKGIQMASRLNQHGYKLEMKDLFQHPTIEELVSYVERTEGKQADQGPVE
GEAELTPIQRWFFEKNFTDKHHWNQSVMLHAKDGFDPDLVEKTLQALIEHHDALRMVYRE
EREGIIQTYLPVTECKASFEIVDLYGTDEDMLKSQIQRLADHLQGSLDLENGPLLKAEQY
RTEQGDHLLIAVHHLVVDGVSWRILLEDFASGYKQAQQQNSIVLPQKTHSFKDWAEALNT
FAQSEELKKQADYWAQADAEELRPLPKDHDPDKRLVKHTAAVKCELTEEETAQLLTDVHH
PYGTEINDILLSALGLTIGEWTENGKVGINLEGHGREEIIPNVNISRTVGWFTAQYPLIL
QISKEDGVSSVIKTVKETVRRVPDKGVGYGILRYLSSDETEKGAAPEISFNYLGQFDNEV
KTEWFEPSPYDMGRQVSEESEALYALSFSGMVTGGRFVISCSYNQEEYERSTVETQMQRF
KDNLLMIIRHCTAKEEKEFTPSDFSAQDLEMDEMGDIFDMLEENLT
>QVL39895.1_surfactin_non-ribosomal_peptide_synthetase_SrfAB_Bacillus_velezensis
MSKKSIQKVYALTPMQEGMLYHALLDPHSSSYFTQLELRIHGSFQLELFEKSVNELIRTY
DILRTVFVHQQLQKPRQVVLAERKTKVHYEDISQLDEARQTEYIERYKRDVQQQGFHLAK
DILFKAAVFRLSEKELYLVWSNHHIVMDGWSMGVLMKSLFQNYEALRAGRPAGGSQGKPY
SDYIKWLGGRDYEEAEQYWSSRLADFEQPSLLPGRLASEKKDYQNEEYSFVWDEELVAQI
QQTANRHQVTGPNLFQAVWGAVLSKYNYTDDVVFGTVVSGRPSEINGIETMAGLFINTIP
VRIKIDKDAAFSDVMAAVQKNAVEAERYDYVPLYDIQKRSALDGSLLNHLVAFENYPLDK
ELENGGMEERLGFSIKVEHAFEQTSFDFNLIVYPGKTWTVKIKYNGAAFAHDAIERTAHH
LTRMMKAAVGTPDAPVRELGLVSGEEERQIVEIFNDTKTALPEEEAVHRLFEAQANRTPA
SIAIKEEGREWTYREVNEAANRLARHLVKSGLEKGRTAAIMNDRSAETVIGMLAVLKAGG
AYVPIDPAFPEDRLRFMAADSSIRLVLTVQDYQEQAGKLQVPIVMLNESADETVSGTDLN
LPAGGNDLAYIMYTSGSTGKPKGVMIEHRNIIRLVKHSNYVPVHEEDRMAQTGAVSFDAG
TFEVFGALLNGAALHPVKKETLLDAGRFAQFLKEQRITTMWLTSPLFNQLAQKDAGMFNT
LRHLIIGGDALVPHIVSKVRKASPELSLWNGYGPTENTTFSTSFLIDQDYDGSIPIGKPI
GNSTAYIMDENRNLQPIGAPGELCVGGSGVARGYVNLPELTEKQFVRDPFRPDEMIYRTG
DLAKWLPDGTIEFLGRIDNQVKVRGFRIELGEIEAKISQAENVTESAAVIRKNKADENEI
CAYFTADQALSPEDLRKTLSESLPEYMIPAHFIQMNQFPLTANGKIDKKALPEPQAEAVQ
KEYEAPKTEAEQKLADIWEGILGVKAGVTDNFFTIGGHSLKAMMMTAKIQEHFQKEVPIK
VLFEKPTIQELAHYLEHESEEEQQFEPIRQAPYQKHYPVSSAQRRMYILNQLGQASTSYN
VPAVLLLEGSVDKNRLEEAMQALINRHETLRTSFDMADGEVVQTIHKNVSFELETAEGRE
EDAEELTKAFIRPFALNRAPLVRSKLIRLEEDRHLLLIDMHHIITDGSSMGIFIGDLAKL
YQGTELELPKIHYKDFSVWQREKANLDQHEAYWLDTFKGDLPVLDLPLDFPRPAERSFEG
ERVIFGLDKQVTAQIKKLLADTDTTMYMFLLAAFQVLLSKYSGQEDIIVGSPAAGRQHPD
LQDVPGMFVNTVALRSHPAGKKTFKQFLDEVKTASLQAFEHQSYPLEELIEKLPLTRDTS
RSPLFSVLFNMQNMEIPALRLGDLEISSYSMHHHVAKFDLSLEAAERGEEVGLSFDYAKA
LFADETIRRWSAHFVNLIKACAENPDIQLADASLLSAPEREALLSDEKRTEADLPEGTFV
SLFERQAQKTPDLTAIAGGTSLTYRELDERSNRFARHLQACGTGSEDIVAIMMDRSADLI
TAILGVMKAGAAFLPIDPETPEERIRYSLEDSGTKLLVVNERNMTAAAVYKGKTVVMEDG
EWQNESADRLETEPGADRLVYIIYTSGTTGKPKGVQLEHRNLINYVTWFSREAGLTEADK
SVLLSSYAFDLGYTAIFPILQAGGELHIVPKETYTAPDQLGEYIQKNGITYMKLTPSLFH
MIVNTARFTSERRFSPLRLVVLGGEKIITSDVRKFHDVYAHTDFINHYGPTETTIGAIAE
RINMERLDQYEQRPVIGRPIANTGALVLDGAMQLVPPGASGELYITGKGLARGYLHRPQL
TAEKFLSNPFSPDSLMYKTGDIVRRLPDGTIEFIGRADDQVKIRGYRIELKEVETVLLSV
NGIQEAVVLAVSEGGLPELCAYYKADSGLKGSELRKRLSETLPSHMIPAYFVQVDRIPLT
ANGKTDKNALPKPGVSQTAQTASALPETELEEKLCRIWKQTLGTDTLGIDDNFFDYGGHS
LKGMMLLANIQAELDKTVPLKALFEQPTVRLLAAYIEKSAVSEGYRMITPADSADAYPLS
SAQKRMYVLNQLDRETISYNMPSVLLMEGEVNISRLQKALNQMINRHESLRTSFIDQKGQ
PMQQIAEQADIDLHIFEAADEEKADLIIQAFIKPFDLSAAPLIRAALVRLNEKKHLLLLD
MHHIIADGVSRSMLVKELAHLYKGGSLPSPNLHYKDFAVWQNEPGQAERMKDHERYWLSA
FSGELPELNLPTDFPRPPVQSFKGQSVRFRAGRETEKAVRELMESSGATLHMVLHAAFHV
FLSKITGQRDIIIGSVTAGRTSAEVQEMPGMFVNTLALRNETQKEQTFAGLLERVKQTNL
DALAHQDYPFEDLIGKLDLPRDMSRNPLFQVMVTTEDPDKETLELENLRITPYESNQGTA
KFDLTLGGFTDQEGLGLQFEYATDLFKKETIEKWSAGFLRILKQAAESPDRKLPEISLIS
DAEKQALLDAWKGKTLSVPQDKTVHRLFEETAARYANRPAAAYNGAKWTYGELNARANRI
ARILIDCGVTADERVGILTKPSLEMAAGVLGVLKAGAAFVPIDPDYPQERISYILQDSGA
KLLLTQEALDVPDGYTGETILLDGGRSILSLPLDENDEANPQTETTADHLAYMIYTSGTT
GQPKGVMVEHHALVNLCFWHHDAFAMTADDKSAKYAGFGFDASIWEMFPTWTIGAELHVI
DEAIRLDITRLNHYFEEHGVTITFLPTQLAEQFMELENTSLRMLLVGGDKLKRAVKQPYT
IVNNYGPTENTVVATSGVINPEEGSLSIGRAIANTRAYILGDGDQVQPEGIAGELCVAGR
GLARGYLNREEETAKRFTADPFVPGERMYRTGDLVKWNAQSGIEYIGRIDQQVKVRGYRI
ELSEIEVRLAQLADVHDAAVTAVEDKAGNTALCAYVAPQQDDIEALKAALKDTLPDYMVP
AFWVEMDELPVTANGKIDKKALPEPDIEAGSAAYKAPETEMETLLSDIWEEVLGLDQIGV
SDNFFTLGGDSIKGIQMASRLNQHGYKLEMKDLFQHPTIEELVSYVERTEGKQADQGPVE
GEAELTPIQRWFFEKNFTDKHHWNQSVMLHAKDGFDPDLVEKTLQALIEHHDALRMVYRE
EREGIIQTYLPVTECKASFEIVDLYGTDEDMLKSQIQRLADHLQGSLDLENGPLLKAEQY
RTEQGDHLLIAVHHLVVDGVSWRILLEDFASGYKQAQQQNSIVLPQKTHSFKDWAEALNT
FAQSEELKKQADYWAQADAEELRPLPKDHDPDKRLVKHTAAVKCELTEEETAQLLTDVHH
PYGTEINDILLSALGLTIGEWTENGKVGINLEGHGREEIIPNVNISRTVGWFTAQYPLIL
QISKEDGVSSVIKTVKETVRRVPAKGVGYGILRYLSSDETEKGAAPEISFNYLGQFDNEV
KTEWFEPSPYDMGRQVSEESEALYALSFSGMVTGGRFVISCSYNQEEYERSTVETQMQRF
KDNLLMIIRHCTAKEEKEFTPSDFSAQDLEMDEMGDIFDMLEENLT
>QVK15095.1_surfactin_non-ribosomal_peptide_synthetase_SrfAB_Bacillus_subtilis
MSKKSIQKVYALTPMQEGMLYHAMLDPHSSSYFTQLELGIHGAFDLEIFEKSVNELIRSY
DILRTVFVHQQLQKPRQVVLAERKTKVHYEDISHADENRQKEHIERYKQDVQRQGFNLAK
DILFKVAVFRLDADQLYLVWSNHHIMMDGWSMGVLMKSLFQNYEALRAGRTPANGQGKPY
SDYIKWLGKQDNEEAESYWSERLAGFEQPSVLPGRLPVKKDEYVNKEYSFTWDETLVARI
QKTANLHQVTGPNLFQAVWGIVLSKYNFTDDVVFGTVVSGRPSEINGIETMAGLFINTIP
VRVKVERDAAFADIFTAVQQHAVEAERYDYVPLYEIQKRSALDGNLLNHLVAFENYPLDQ
ELENGSMEDRLGFSIKVESAFEQTSFDFNLIVYPGKTWTVKIKYNGAAFDSAFIERTAEH
LTRMMEAAVDQPAAFVREYGLVGDEEQRQIVEVFNSTKAELPEGMAVHQVFEEQAKRTPA
STAVVYEGTELTYRELNAAANRLAGKLVEQGLQKGETAAIMNDRSVETVVGMLAVLKAGA
AYVPLDPALPGDRLRFMAEDSSVRMVLTGNSYTGQAHQLQVPVLTLDIGFEESEAADNLN
LPSAPSDLAYIMYTSGSTGKPKGVMIEHKSILRLVKNAGYVPVTEEDRMAQTGAVSFDAG
TFEVFGALLNGAALYPVKKETLLDAKQFAAFLREQRISTMWLTSPLFNQLAAKDAGMFGT
LRHLIIGGDALVPHIVSKVKQASPSLSLWNGYGPTENTTFSTSFLIDREYGGSIPIGKPI
GNSTAYILDEQQCLQPIGAPGELCVGGIGVARGYVNLPELTEKQFLEDPFRPGERIYRTG
DLARWLPDGNIEFLGRIDNQVKVRGFRIELGEIETKLNMAEHVTEAAVIIRKNKADENEI
CAYFTADREVPVSELRKTLSQSLPDYMVPAHLIQMESLPLTPNGKINKKELPAPQSEAVQ
PEYAAPETESEKKLAEIWEGILGVRAGVTDNFFMIGGHSLKAMMMTAKIQEHFHKEVPIK
VLFEKPTIQELALYLEENESKEEQTFEPIRQAPYQQHYPVSPAQRRMYILNQLGQANTSY
NVPAVLLLEGEVDKDRLENAIQQLINRHEILRTSFDMIDGEVVQTVHKNISFQLEAAKGR
EEDAEEIIKAFVQPFELNRAPLVRSKLVQLEEKRYLLLIDMHHIITDGSSTGILIGDLAK
IYQGADLELPQIHYKDYAVWHKEQTNYQKDEEYWLDVFKGELPILDLPADFERPAERSFA
GERVMFGLDKQITAQIKSLMAETDTTMYMFLLAAFNVLLSKYASQDDIIVGSPTAGRTHP
DLQGVPGMFVNTVALRTAPAGDKTFAQFLEEVKTASLQAFEHQSYPLEELIEKLPLTRDT
SRSPLFSVMFNMQNMEIPSLRLGDLKISSYSMLHHVAKFDLSLEAVEREEDIGLSFDYAT
ALFKDETIRRWSRHFVNIIKAAAANPNVRLSDVDLLSSAETAALLEERHMTQITEATFAA
LFEKQAQQTPDHPAVKAGGNLLTYRELDEQANQLAHHLRAQGAGNEDIVAIVMDRSAEVM
VSILGVMKAGAAFLPIDPDTPEERIRYSLEDSGAKIAVVNERNMTAIGQYEGTIVSLDDD
KWRNESKERPSSISGSRNLAYVIYTSGTTGKPKGVQIEHRNLTNYVSWFSEEASLKENDK
TVLLSSYAFDLGYTSMFPVLLGGGELHIVQKETYTAPDEIAHYIKEHGITYIKLTPSLFH
TMVNSASFAKDANFESLRLIVLGGEKIIPTDVLAFRKMYGHTEFINHYGPTEATIGAIAG
RVDLSEPDAFANRPTIGRPIANAGALVLNEALKLVPPGASGHLYITGQGLARGYLNRPQL
TAERFVENPYSPGSLMYKTGDVVRKLSDGTLAFIGRADDQVKIRGYRIEPKEIETVMLSL
SGIQEAVVLAVSEGGLQELCAYYTSDQAIEKAELRNQLSLTLPSHMIPAFFVQVDAIPLT
ANGKTDRNALPKPNAAQSGGKALAAPETALEESLCRIWQKTLGIEAIGIDDNFFDLGGHS
LKGMMLIANIQAELEKSVPLKALFEQPTVRQLAAYMEASAVSGGHQVLKPADKQDMYPLS
SAQKRMYVLNQLDRQTISYNMPSVLLMEGELDISRLRDSLNQLVNRHESLRTSFMEANGE
PVQRIIEKAEVDLHLFEAKEDEADQKIKEFIRPFDLNDAPLIRAALLRIEAKKHLLLLDM
HHIIADGVSRGIFVKELALLYKGEQLPEPALHYKDFAVWQNEAEQKERMKEHEAYWLSVL
SGELPELDLPLDYARPPVQSFKGDTIRFRTESETAKAVEKLLTETGTTLHMVLHAVFHVF
LSKISGQRDIVIGSVTAGRTNADIQDMPGMFVNTLALRMEAKEQQTFAELLEQAKQTNLS
ALEHQEYPFEDLVNQLDLPRDMSRNPLFNVMVTTENPDKEQLALQNLSISPYEAHQGTSK
FDLTLGGFTDENGIGLQLEYATDLFAKETAEKWSEYVLRLLKAVADNPNQPLSSLSFVTE
TEKQALLEAWKGKSLPVPTDKTVHQLFEETVQRHKDRPAVTYNGQSWTYGELNAKANRLA
RILMDCGISPDDRVGILTKPSLEMSAAVLGVLKAGAAFVPIDPDYPDQRIEYILQDSGAK
LLLKQEGISVPDSYTGDVILLDGSRTILSLPLDENDEENPETAVTAENLAYMIYTSGTTG
QPKGVMVEHHALVNLCFWHHDAFSMTAEDRSAKYAGFGFDASIWEMFPTWTIGAELHVID
EAIRLDIVRLNDYFETNGITITFLPTQLAEQFMELENTSLRVLLTGGDKLKRAVKKPYTL
VNNYGPTENTVVATSTEIHPEEGSLSIGRAIANTRVYILGEGNQVQPEGVAGELCVAGRG
LARGYLNREDETAKRFVADPFVPGERMYRTGDLVKWTGGGIEYIGRIDQQVKVRGYRIEL
SEIEVQLAQLSEVQDAAVTAVKDKGGNTAIAAYVTPETADIEALKSALKETLPDYMIPAF
WVTLNELPVTANGKVDRKALPEPDIEAGSGEYKAPTTDMEELLAGIWQDVLGMSEVGVTD
NFFSLGGDSIKGIQMASRLNQHGWKLEMKDLFQHPTIEELTQYVERAEGKQADQGPVEGE
VILTPIQRWFFEKNFTNKHHWNQSVMLHAKKGFDPERVEKTLQALIEHHDALRMVYREEN
GEILQAYKPISESKVSFEIVDLYGSDEEMLRSQIKILANKLQSSLDLRTGPLLKAEQYRT
EAGDHLLIAVHHLVVDGVSWRILLEDFASGYMQAEKEESLVFPQKTNSFKDWAEELAAFS
QSAHLLQQAEYWSQIAAEQVSPLPKDCETEQRIVKDTSSVLCELTEEDTKHLLTDVHQPY
GTEINDILLSALGLTMKEWTKGAKIGINLEGHGREDIIPNVNISRTVGWFTAQYPVVLDI
SEADASAVIKTVKENLRRIPDKGVGYGILRYFTETAETKGFTPEISFNYLGQFDSEVKTD
FFEPSAFDMGRQVSGESEALYALSFSGMIRNGRFVLSCSYNEKEFERATIEERMERFKEN
LLMLIRHCTEKEDKEFTPSDFSAEDLEMDEMGDIFDMLEENLK
>QUF65766.1_surfactin_non-ribosomal_peptide_synthetase_SrfAB_Bacillus_atrophaeus
MSKKSIQKVYPLTPMQEGMLYHAMLDPDSSSYFTQLELRIHGVFDLEIFEKSVNELIRSY
DILRTVFVHQQLQKPRQVVLAERKTTVHYEDITQLDAQRQKDRLHRYKQDVQQQGFNLAK
DILFKVAVFRLDADHLHLVWSNHHIMMDGWSMGVLMKSLFQNYEALRSGRPAVNGQGKPY
SDYIKWLGKQDNEEAERYWSERLAEFEQPSVLPGRISAEKGMYKSEEYSFVWDEELVSLI
QQTANQHQVTGPNLFQAIWGIVLSKYNFTNDAVFGTVVSGRPSDINGIETMAGLFINTIP
VRVKYETESVFSDVFSAVQKHAVEAERYDYVPLYDIQKRSALDGSLLNHLVAFENYPLDK
ELENGSMEDRLGFSIKVDSAFEQTSFDFNLIVYPGKTWTVKIKYNSAAYDTAFIKRTANH
LTRMIKAAVRHPESRVLDHGLVDGAEERQMVEIFNETQTELPEEQAVHKLFEAQAERTPA
SLAVVYGEQELTYRQLNEAANRLARKLIEHGLQQGQTAAIMNDRSAETVIGMLAVLKAGA
AYVPIDPSFPEDRIRFMADDSSIRLVLTVKAYEERVKWLQVPAVMMDSGSDQAVSAADLN
LPARAADLAYIMYTSGSTGKPKGVMIEHRNIIRLVKNAGYVPIHEEDRMAQTGAVSFDAG
TFEVFGALLNGAALYPVKKDTLLDAKGFSAFLREHRITTMWLTSPLFNQLAAKDAAMFQT
LRHLIIGGDALVPHIVNQVKRVSPELSLWNGYGPTENTTFSTSFLIDREYNGSIPIGKPI
GNSTAYIMDEQQRLQPIGAPGELCVGGNGVARGYVNLPKLTEKQFLQDPFRPEEKIYRTG
DLARWLPDGNIEFLGRIDNQVKVRGFRIELGEIETKISLADHVTEAAAVIRKNKADENEI
CVYFTADRELSAAELRKSLSQSLPEYMIPAHFMQMDSLPLTANGKVDKKALPEPQSDAVQ
PEYAAPQTETERKLADIWEGILGVKAGVTDNFFTIGGHSLKAMMMTAKIQEQFHKDVPIK
VLFEKPTIQELAQFLEENNKEEQHFEPIQQAPYQEHYPVSSAQRRMYILNQLGQTSTSYN
VPAVLLLEGEVDRDRLESAIQTLINRYETLRTSFDMIDGEVVQIIHKNVSFQLEAAKARE
EDAEELIKDFIRPFELNRAPLVRSKLIQLDKERHLLLIDMHHIITDGSSTGILIGDLAKL
YQGADLETIKLHYKDFSVWQNEQTQKEKQKAHEEYWLNTFKGNLPVLDLPTDYPRPSERS
FAGERVMFGIDKQVTAQIKKLLSDTDTTMYMFLLAAFHVLLAKYASQEDIVVGSPTAGRT
HPDLQDVPGMFVNTVALRTPPLGEKTFKQFLDEVKTISLQAFEHQSYPLEELIEQLPLTR
DTSRSPLFSVLFNMQNMEIPSLRLGDLQISSYSMHHHVAKFDLSLEAVERGDEIGLSFDY
ATALFKDETIRRWSSHFINMIKAAAEHPNMRLADLELLSPAEREALLTEETHSAADVSEH
TTFASLFENRAQQSPERTAVFGERKLTYRELDEQANQLARHLRTHGAGSEEIVGIVMDRT
VNLMVSILGVMKAGAAFLPIDPDTPEERIGYSLEDSGAKIVLADERNMTAIAGYQGEIVN
IDTADWRRESKERPEPVAGSGNLAYVIYTSGTTGKPKGVQIEHRNLVNYVSWFSKEAGLT
EGDKAVLVSSYSFDLGYTSLFPVLSSGGELHIVPKETYTAPDQLGRYMKEHGITYIKLTP
SLFHTIVNTSRFSEEKHFDSLRLVVLGGEKIIPADVSAFHAVYADTAFINHYGPTETTIG
TVAGRIDLSDLAQYAERPTIGRPIANTGALVLNGALKLVPPGASGELYITGRGLARGYLR
RPQLTAERFIENPYSPGSLMYKTGDVVRRLSDGTIEFIGRADDQVKIRGYRIELKEIETV
LLGVSGIQEAVVLGISEGGLQELCAYYKADKAYEGAEIRKLLAKKLPSHMLPAYFVQIES
IPLTANGKIDRSALPKPNTAHTGHLASAAPETELEEKICCIWQNTLGIETLGIDDNFFDL
GGHSLKGMMLIANIQAELEKTVPLKALFEQPTIRQLAAYLEASAQSGGYRKITPAKKREV
YPVSSAQKRMYVLNQLDRNGTSYNMPSVLLMEGDLNIARLQEALNQLVNRHESLRTSFVE
ADGQPVQTIMEQAEIDLHVVEAEEAEAKQQIKAFIRPFDVSSGPLIRAGLIRVGEKKHLL
LLDMHHIIADGVSRSIFVQELASLYKGETLPKPQLHYKDFAVWQNESAQVEQMKEHEEFW
LSAFAGDLPELDLPLDYPRPPVQSFKGDTIRFAAERETAKAIEELLASTGTTLHMVLHTV
FHVFLSKITGQKDIVIGSVTAGRTNADLQGMPGMFVNTLALRNEAGETQTFAQLLEQVKH
TNLEALEHQDYPFEDLIGKLELARDMSRNPLFNVMVTTEDPDKEQLQLENLKISPYQADQ
GTSKFDLTLGGFEDENGIGLQLEYATDLFKKETAEQWSVYLLRLLEAVAANPDQKLSSLS
LADEAEKQSLLDAWKGKTLSVPRDKTVHQLFEETADRFGTRQAVTYNGSSWTYSELNAKA
NRLARILIDCGVSADDRVGILTKPSLEMSAAVLGVLKAGAAFVPIDPEYPDQRIKYILED
SGAKLLFIQEELSVPESYTGEVLLLNGERSILSLPLDENDRANPQTETNADHLAYMIYTS
GTTGQPKGVMVEHHALVNLCFWHHDAFGMTAEDRSAKYAGFGFDASIWEMFPTWTIGAEL
HVIDEAIRLDIIRLNEYFEQNGVTITFLPTQLAEQFMELENTSLRVLLTGGDKLKRAVKQ
PYTLVNNYGPTENTVVATSTEIDPEEGSLSIGRAIANTRAYILGDGDQVQPEGVAGELCV
AGRGLARGYLNREDETAKRFVADPFVPGERMYRTGDLVRWTAEHGIEYIGRIDQQVKVRG
YRIELSEIEVRLAQLSAVQDAAVAAVKDNAGNTALCAYVTPEDADTESLKSALKDTLPDY
MIPAYWVTMDELPVTANGKVDRKALPQPDIEAQSAAYKAPATEMEELLAAIWQDVLGIPD
IGISDNFFTLGGDSIKGIQMASRLNQHGLKLEMKDLFQHPTIEELVSYVERTEGKEADQG
PVEGEAVLTPIQRWFFDRKFTNQHHWNQSVMLHAPKGFDPAAVEKTLQALTEHHDALRMV
YREEQGDVIQSFQAIDECKISLEIVDLYGSDEDMLKSQIKVLADRLQSSLDINNGPIVKA
EQYRTEKGDHLLIAIHHLAVDGVSWRILLQDFASGYLQAEKQEDIVFPPKTNSFKDWGEE
LLAFSQSEQLSKQADYWEQIDAEHISPVPKDHELEKRLVKHTSSVISELSEEETKHLLTD
VHHPYGTEINDLLLSALGLTMEEWTKQQKIGINLEGHGREDIIPNVNISRTVGWFTAQYP
VVLDMPGERDLSAVIKTVKEGLRRVPDKGIGYGILRYLSESKQKKGFTPDISFNYLGQFD
SEVKTEFFEPSSYDMGRQVSEESEALYALSFSGMVRNNRFVISCSYNEKEYDRSTVEELM
ERFKDNLLLLIRHCTEKEDKEFTPSDFSAEDLEMDEMGDIFDMLEENLK
>QUS14087.1_surfactin_non-ribosomal_peptide_synthetase_SrfAB_Bacillus_velezensis
MSKKSIQKVYALTPMQEGMLYHALLDPHSSSYFTQLELRIHGSFQLELFEKSVNELIRTY
DILRTVFVHQQLQKPRQVVLAERKTKVHYEDISQLDEARQTEYIERYKRSVQQQGFHLAK
DILFKAAVFRLSEKELYLVWSNHHIVMDGWSMGVLMKSLFQNYEALRTGRPAGGSQGKPY
SDYIKWLGGRDYEEAEQYWSSRLADFEQPSLLPGRLAAEKKDYQNEEYSFVWDEELVAQI
QQTANRHQVTGPNLFQAVWGAVLSKYNYTDDVVFGTVVSGRPSEINGIETMAGLFINTIP
VRVKIDKDAAFSDVMAAVQKNAVEAERYDYVPLYDIQKRSALDGSLLNHLVAFENYPLDK
ELENGGMEERLGFSIKVEHAFEQTSFDFNLIVYPGKTWTVKIKYNGAAFAHDAIERTAHH
LTRMMKAAVGTPDAPVRELGLVSGEEERQIVEVFNDTKTALPEEEAVHRLFEAQANRTPA
SIAIKEAGREWTYREVNEAANRLARRLVKSGLEKGRTAAIMNDRSAETVIGMLAVLKAGG
AYVPIDPAFPEDRLRFMAEDSSIRLVLTVQDYQEQAGALQVPVIMLDESADETVSGTDLN
LPAGGNDLAYIMYTSGSTGKPKGVMIEHRNIIRLVKHSNYVPVHEEDRMAQTGAVSFDAG
TFEVFGALLNGASLHPVKKETLLDAGQFAQFLKEQRITTMWLTSPLFNQLAQKHAGMFNT
LRHLIIGGDALVPHIVSKVRKASPELSLWNGYGPTENTTFSTSFLIDQDYDGSIPIGKPI
GNSTAYIMDENRSLQPIGAPGELCVGGSGVARGYVNLPELTEKQFVRDPFRPDEMIYRTG
DLAKWLPDGTIEFLGRIDNQVKVRGFRIELGEIEAKISQAENVTESAAVIRKNKADENEI
CAYFTADQALSPEDLRKTLSESLPEYMIPAHFIQMNQFPLTANGKIDKKALPEPQAEAVQ
KEYVAPKTEAEQKLADIWEGILGVKAGVTDNFFTIGGHSLKAMMMTAKIQEHFQKEVPIK
VLFEKPTIQELAHYLQHESEEEQQFEPIRQAPYQEHYPVSSAQRRMYILNQLGQASTSYN
VPAVLLLEGSVDKKRLEEAMQALINRHETLRTSFDMADGEVVQTIHKNVSFELETAEGRE
EDAEELTKDFIRPFALNRAPLVRSKLIRLEEDRHLLLIDMHHIITDGSSMGIFIGDLAKL
YQGTELALPKIHYKDFSVWQREKANLDQHEAYWLETFKGDLPVLDLPLDFPRPAERSFEG
ERVIFGLDKQVTAQIKKLLADTDTTMYMFLLAAFQVLLSKYSGQEDIIVGSPAAGRQHPD
LQDVPGMFVNTVALRSHPAGKKTFKQFLDEVKTASLQAFEHQSYPLEELIEKLPLTRDTS
RSPLFSVLFNMQNMEIPALRLGDLEISSYSMHHHVAKFDLSLEAAERGEEVGLSFDYAKA
LFADETIRRWSAHFVNLIKACAENPDIQLSDASLLSAPEREALLSDEKRTEADLPEGTFV
SLFERQAQKTPDLTAVAGGTSLTYRELDERSNRFARHLQACGTGSEDIVAIMMDRSADLI
TALLGVMKAGAAFLPIDPETPEERIRYSLEDSGTKLLVVNERNMTAAAVYKGKTVVMEDG
EWQNESAGRLETEPGADQLAYIIYTSGTTGKPKGVQLEHRNLINYVTWFSREAGLTEADK
SVLLSSYAFDLGYTAIFPILQAGGELHIVPKETYTAPDQLGEYIQKNGITYMKLTPSLFH
MIVNTARFAAERRFSPLRLVVLGGEKIITSDVRKFHDVYAHTDFINHYGPTETTIGAIAG
RINMERLDQYEQRPVIGRPIANTGALVLDGAMQLVPPGASGELYITGKGLARGYLHRPQL
TAEKFLSNPFSPDSLMYKTGDVVRRLSDGTIEFIGRADDQVKIRGYRIELKEVETVLLSV
NGIQEAVVLAVSEGGLPELCAYYKAGSELKGSELRKRLSETLPSHMLPAYFVQVDRIPLT
ANGKTDKNALPKPGVSQTAQTASALPETELEEKLCRIWKQTLGTDTLGIDDNFFDYGGHS
LKGMMLLANIQAELDKTVPLKALFEQPTVRLLAAYIEKSAVSEGYRMISPADSADAYPLS
SAQKRMYVLNQLDRETISYNMPSVLLMEGEVNISRLQEALNQMINRHESLRTSFIDQNGR
PMQQIAEQADIDLHIFEAADEEKADLIIQAFIKPFDLSAAPLIRAALVRLNEKKHLLLLD
MHHIIADGVSRSMLVKELAHLYKGGSLPSPNLHYKDFAVWQNEPEQAERMKDHERYWLSA
FSGELPELNLPTDFPRPPVQSFKGQSVRFRAGRETEKAVRELMESSGATLHMVLHAAFHV
FLSKITGQRDIIIGSVTAGRTSAEVQEMPGMFVNTLALRNETRKEQTFAGLLEQVKQTNL
DALAHQDYPFEDLIGKLDLPRDMSRNPLFQVMVTTEDPDKETLELENLRITPYESNQGTA
KFDLTLGGFTDQEGLGLQFEYAADLFKKETIEKWSAGFLRILKQAAESPDRKLPEISLIS
DAEKQALLDEWKGKTISVPRDKTVHRLFEETAARYANRPAVAYNGAKWTYGELNARANRI
ARILMDCGVTADERVGILTKPSLEMAAGVLGVLKAGAAFVPIDPDYPEERISYILLDSGA
KLLLTQEALDVPDSYNGETILLDGGRSILSLPLDENDEANPQTETTADHLAYMIYTSGTT
GQPKGVMVEHHALVNLCFWHHDAFAMTADDKSAKYAGFGFDASIWEMFPTWTIGAELHVI
DEAIRLDITRLNHYFEEHGVTITFLPTQLAEQFMELENTSLRMLLVGGDKLKRAVKQPYT
IVNNYGPTENTVVATSGVINPEEGSLSIGRAIANTRVYILGDGDQVQPEGIAGELCVAGR
GLARGYLNREEETAKRFTADPFVPGERMYRTGDLVKWNAQCGIEYIGRIDQQVKVRGYRI
ELSEIEVRLARLADVHDAAVTAVEDKAGNTALCAYVAPQQDDIEALKAALKDTLPDYMVP
AFWVEMDELPVTANGKIDKKALPAPDIEAGSAAYKAPETEMETLLSDIWQEVLGLDQIGV
SDNFFTLGGDSIKGIQMASRLNQHGYKLEMKDLFQHPTIEELVSYVERTEGKQADQGPVE
GEAELTPIQRWFFEKNFTDKHHWNQSVMLHAKDGFDPDLVEKTLQALIEHHDALRMVYRE
EREGIIQTYLPVTECKASFDIVDLYGTDEDMLKSQIQRLADHLQGSLDLENGPLLKAEQY
RTEQGDHLLIAVHHLVVDGVSWRILLEDFASGYKQAQQQNSIVLPQKTHSFKDWAEALNT
FAQSEELKKQADYWAQADAEELRPLPKDHDPNKRLVKHTAAVKCELTEEETAQLLTDVHH
PYGTEINDILLSALGLTIGEWTENGKVGINLEGHGREEIIPNVNISRTVGWFTAQYPLIL
QISKEDGVSSVIKTVKETVRRVPDKGVGYGILRYLSSDETEQGAAPEISFNYLGQFDNEV
KTEWFEPSPYDMGRQVSEESEALYALSFSGMVTGGRFVISCSYNQEEYERSTVETQMQRF
KDNLLMIIRHCTAKEEKEFTPSDFSAQDLEMDEMGDIFDMLEENLT
>QUN24121.1_surfactin_non-ribosomal_peptide_synthetase_SrfAB_Bacillus_velezensis
MSKKSIQKVYALTPMQEGMLYHALLDPHSSSYFTQLELRIHGSFQLELFEKSVNELIRTY
DILRTVFVHQQLQKPRQVVLAERKTKVHYEDISQLDEARQTEYIERYKRDVQQQGFHLAK
DILFKAAVFRLSEKELYLVWSNHHIVMDGWSMGVLMKSLFQNYEALRAGRPAGGSQGKPY
SDYIKWLGGRDYEEAEQYWSSRLADFEQPILLPGRLASEKKDYYQNEEYSFVWDEELVAQ
IQQTANRHQVTGPNLFQAVWGAVLSKYNYTDDVVFGTVVSGRPSEINGIETMAGLFINTI
PVRIKIDKDAAFSDVMAAVQKNAVEAERYDYVPLYDIQKRSALDGSLLNHLVAFENYPLD
KELENGGMEERLGFSIKVEHAFEQTSFDFNLIVYPGKTWTVKIKYNGAAFAHDAIERTAH
HLTRMMKAAVGTPDAPVRELGLVSGEEERQIVEIFNDTKTALPEEEAVHRLFEAQANRTP
ASIAIKEAGREWTYREVNEAANRLARHLVKSGLEKGRTAAIMNDRSAETVIGMLAVLKAG
GAYVPIDPAFPEDRLRFMAEDSSIRLVLTVQDYQEQAGTLQVPIVMLDESEDETVSGTDL
NLPAGGNDLAYIMYTSGSTGKPKGVMIEHRNIIRLVKHSNYVPVHEEDRMAQTGAVSFDA
GTFEVFGALLNGAALHPVKKETLLDAGRFAQFLKEQRITTMWLTSPLFNQLAQKDAGMFN
TLRHLIIGGDALVPHIVSKVRKASPELSLWNGYGPTENTTFSTSFLIDQDYDGSIPIGKP
IGNSTAYIMDENRNLQPIGAPGELCVGGSGVARGYVNLPELTEKQFVRDPFRPDEMIYRT
GDLAKWLPDGTIEFLGRIDNQVKVRGFRIELGEIEAKISQAENVTESAAVIRKNKADENE
ICAYFTADRDLSPEDLRKTLSESLPEYMIPAHFIQMNQFPLTANGKIDKKALPEPQAEAV
QKEYEAPKTEAEQKLADIWEGILGVKAGVTDNFFTIGGHSLKAMMMTAKIQEHFQKEVPI
KVLFEKPTIQELAHYLEHESEEEQQFEPIRQAPYQKHYPVSSAQRRMYILNQLGQASTSY
NVPAVLLLEGSVDKKRLEEAMQALINRHETLRTSFDMADGKVVQTIHKNVSFELETAEGR
EEDAEELTKAFIRPFALNHAPLVRSKLIRLEEDRHLLLIDMHHIITDGSSMGIFIGDLAK
LYQGTELDLPKIHYKDFSVWRREKANLDQHEAYWLDTFKGDLPVLDLPLDFPRPAERSFE
GERVIFGLDKQVTAQIKKLLADTDTTMYMFLLAAFQVLLSKYSGQEDIIVGSPAAGRQHP
DLQDVPGMFVNTVALRSHPAGKKTFKQFLDEVKTASLQAFEHQSYPLEELIEKLPLTRDT
SRSPLFSVLFNMQNMEIPALRLGDLEISSYSMHHHVAKFDLSLEAAERGEEVGLSFDYAK
ALFADETIRRWSAHFVNLIKACAENPEIQLADASLLSAPEREALLSDEKRTEADLPEGTF
VSLFERQAQKTPDLTAVAGGTSLTYRELDERSNRFARHLQACGTGSEDIVAIMMDRSADL
ITAILGVMKAGAAFLPIDPETPEERIRYSLEDSGTKLLVVNERNMTAAAVYKGKTVVMED
GEWQNESADRLETESGADRLAYIIYTSGTTGKPKGVQLEHRNLINYVTWFSREAGLTEAD
KSVLLSSYAFDLGYTAIFPILQAGGELHIVPKETYTAPDQLGEYIQKNGITYMKLTPSLF
HMIVNTARFTSERRFSPLRLVVLGGEKIITSDVRKFHDVYAHTDFINHYGPTETTIGAIA
ERINMERLDQYEQRPVIGRPIANTGALVLDGAMQLVPPGASGELYITGKGLARGYLHRPQ
LTAEKFLSNPFSPDSLMYKTGDVVRRLPDGTIEFIGRADDQVKIRGYRIELKEVETVLLS
VNGIQEAVVLAVSEGGLPELCAYYKADSGLKGSELRKRLSETLPSHMLPAYFVQVDRIPL
TANGKTDKNALPKPGVSQTAQTASALPETELEEKLCRIWKQTLGTDTLGIDDNFFDYGGH
SLKGMMLLANIQAELDKTVPLKALFEQPTVRLLAAYIEKSAVSEGYRMITPADSADAYPL
SSAQKRMYVLNQLDRETISYNMPSVLLMEGEVNISRLQEALNQMINRHESLRTSFIDQKG
QPMQKIAEQADIDLHIFEAADEEKADLIIQAFIKPFDLSAAPLIRAALVRLNEKKHLLLL
DMHHIIADGVSRSMLVKELAHLYKGGSLPSPNLHYKDFAVWQNEPGQAERMKDHERYWLS
AFSGELPELNLPTDFPRPPVQSFKGQSVRFRAGRETEKAVRELMESSGATLHMVLHAAFH
VFLSKITGQRDIIIGSVTAGRTSAEVQEMPGMFVNTLALRNETRKEQTFAGLLERVKQTN
LDALAHQDYPFEDLIGKLDLPRDMSRNPLFQVMVTTEDPDKETLELENLRITPYESNQGT
AKFDLTLGGFTDQEGLGLQFEYATDLFKKETIEKWSAGFLRILKQAAESPDRKLPEISLI
SDAEKQALLDAWKGKTISVPRDKTVHRLFEETAARYANRPAAAYNGAKWTYGELNARANR
IARILMDCGVTADERVGILTKPSLEMAAGVLGVLKAGAAFVPIDPDYPEERISYILQDSG
AKLLLTQEALDVPDGYKGETILLDGGRSILSLPLDENDEANPQTETTADHLAYMIYTSGT
TGQPKGVMVEHHALVNLCFWHHDAFAMTADDKSAKYAGFGFDASIWEMFPTWTIGAELHV
IDEAIRLDITRLNHYFEENGVTITFLPTQLAEQFMELENTSLRMLLVGGDKLKRAVKQPY
TIVNNYGPTENTVVATSGVINPEEGSLSIGRAIANTRAYILGDGYQVQPEGIAGELCVAG
RGLARGYLNREEETAKRFTADPFVPGERMYRTGDLVKWNAQSGIEYIGRIDQQVKVRGYR
IELSEIEVRLAQLADVHDAAVTAVEDKAGNTALCAYVAPRQDDIEALKAALKDTLPDYMV
PAFWVEMDELPVTANGKIDKKALPEPDIEAGSAAYKAPETEMETLLSDIWHEVLGLDQIG
VSDNFFTLGGDSIKGIQMASRLNQHGYKLEMKDLFQHPTIEELVSYVERTEGKQADQGPV
EGEADLTPIQRWFFEKNFTDKHHWNQSVMLHAKDGFDPDLVEKTLQALIEHHDALRMVYR
EAREGIIQTYLPVTECKASFEIVDLYGTDEDMLKSQIQRLADHLQGSFDLENGPLLKAEQ
YRTEQGDHLLIAVHHLVVDGVSWRILLEDFASGYKQAQQQNSIVLPQKTHSFKDWAEALN
TFAQSEELKKQAAYWAQADAEELRPLPKDHDPDKRLVKHTAAVKCELTEEETAQLLTDVH
HPYGTEINDILLSALGLTIGEWTENGKVGINLEGHGREEIIPNVNISRTVGWFTAQYPLI
LQISKEDGVSSVIKTVKETVRRVPDKGVGYGILRYLSSDETEKGVTPEISFNYLGQFDNE
VKTEWFEPSPYDMGRQVSEESEALYALSFSGMVTGGRFVISCSYNQEEYERSTVETQMQR
FKDNLLMIIRHCTAKEEKEFTPSDFSAQDLEMDEMGDIFDMLEENLT
>QUN09950.1_surfactin_non-ribosomal_peptide_synthetase_SrfAB_Bacillus_amyloliquefaciens
MSKKSIQKVYALTPMQEGMLYHALLDPHSSSYFTQLELRIHGCFQLELFEKSVNELIRTY
DILRTVFVHQQLQKPRQVVLAERKTKVHYEDISQLDEERQTEYIERYKRDVQQQGFHLAK
DILFKAAVFRLSEKELYLVWSNHHIVMDGWSMGVLMKSLFQNYEALRAGRPAGGSQGKPY
SDYIKWLGGRDYDEAEQYWSSRLADFEQPSLLPGRLASEKKDYQNEEYSFVWDEELVAQI
QQTANRHQVTGPNLFQAVWGAVLSKYNYTDDVVFGTVVSGRPSEINGIETMAGLFINTIP
VRIKIDKEASFSDVMTAVQKNAVEAERYDYVPLYDIQKRSALDGSLLNHLVAFENYPLDK
ELENGGMEERLGFSIKVEHAFEQTSFDFNLIVYPGKTWTVKIKYNGAAFAHDAIERTAHH
LTRMMKAAVGTPDAPVRDLGLVSGEEERQIVEIFNDTKTALPKEEAVHHLFEAQANRTPA
SIAIKEDGHEWTYREVNEAANRLARHLVGNGLEKGRTAAIMNDRSAETVIGMLAVLKAGG
AYVPIDPAFPEDRLRFMAEDSSIQLVLTVQAYQEQAGTLQVPVIMLDESADEKVSGTDLN
LPSGGNDLAYIMYTSGSTGKPKGVMIEHRNIIRLVKHSNYVPVHEEDRMAQTGAVSFDAG
TFEVFGALLNGAALHPVKKETLLDAGQFAQFLKEQRITTMWLTSPLFNQLAQKDAGMFNT
LRHLIIGGDALVPHIVSKVRKASPELSLWNGYGPTENTTFSTSFLIDQDYEGSVPIGKPI
GNSTAYIMDENRNLQPIGAPGELCVGGSGVARGYVNLPELTEKQFVCDPFRPDEMIYRTG
DLAKWLPDGTIEFLGRIDNQVKVRGFRIELGEIEAKISQAENVTESAAVIRKNKADENEI
CAYFTADQALSPEDLRKTLSESLPEYMIPAHFIQMNQFPLTANGKIDKKALPEPQTDAVQ
KEYEAPKTEAEQKLADIWEGILGVKAGVTDNFFTIGGHSLKAMMMTAKIQEHFQKEVPIK
VLFEKPTIQELAHYLQHESEEEQQFEPIRQAPYQKHYPVSSAQRRMYILNQLGQASTSYN
VPAVLLLEGSVDKNRLEEAMQALINRHETLRTSFDMADGEVVQTIHKNVSFELETAEGRE
EDAEELTKAFIRPFALNRAPLVRSKLIRLEEDRYLLLIDMHHIITDGSSMGIFIGDLAKL
YQGTELAPPKIHYKDFSVWQREKANLDQHEAYWLDTFKGDLPVLDLPLDFPRPAERSFEG
ERVIFGLDKQVTAQIKTLLADTDTTMYMFLLAAFQVLLSKYSGQEDIIVGSPAAGRQHPD
LQEVPGMFVNTVALRSHPAGKKTFKQFLDEVKTASLQAFEHQSYPLEELIEKLPLTRDTS
RSPLFSVLFNMQNMEIPSLRLGDLQISSYSMHHHVAKFDLSLEAAERGEEVGLSFDYAKA
LFADETIRRWSSHFVNLIKACAENPDIQLADASLLSASEREALLSDEKRTEADLPEGTFV
SLFERQAQKTPDLTAVAGGTSLTYRELDEQSNRFARRLQACGAGSEDIVAIMMDRSADLI
TAILGVMKAGAAFLPIDPETPEERIRYSLEDSGTKLLVVNERNMTAAAVYNGKTVVMEDG
EWRNESADRLETEPGAGQLAYIIYTSGTTGKPKGVQLEHRNLVNYVTWFSREAGLTEADK
SVLLSSYAFDLGYTALFPILQAGGELHIVPKETYTAPDQLGEYIEKNGITYMKLTPSLFH
MIVNTARFAEERRFSPLRLVVLGGEKIITSDVRKFHDVYAHTDFINHYGPTETTIGAIAG
RINMERLDQYEQRPVIGRPIANTGALVLDGSMQLVPSGASGELYITGKGLARGYLHRPQL
TAEKFLPNPFSPGSLMYKTGDVVRRLSDGTIEFIGRADDQVKIRGYRIELKEVETVLLSV
NGIQEAVVLAVSEGGLPELCAYYKSDSGLKGSELRKRLSETLPSHMLPAYFVQVDRIPLT
ANGKTDKNALPKPGASQTAQAASALPETELEEKLCRIWQKTLGADSLGIDDNFFDYGGHS
LKGMMLLANIQAELDKTVPLKALFEQPTIRQLAAYIEKSAVSEGYRMIRPAGGADTYPLS
SAQKRMYVLNQLDRDTISYNMPSVLLMEGEVNISRLQEALNQMINRHESLRTSFIDQKGR
PMQRIAEQADIELHILEAADEEKADLIIRAFIKPFDLSAAPLIRAALVRLNEKKHLLLLD
MHHIIADGVSRSMLVKELAHLYKGGSLPAPNLHYKDFAVWQNEPEQAERMKEHERYWLSA
FSGELPELNLPTDFPRPAVQSFKGQSVRFRAGIETEKAVRELMDASGATLHMVLHAAFHV
FLSKITGQRDIIIGSVTAGRTSAEVQQMPGMFVNTLALRNETRKEQTFAELLERVKQTNL
DALAHQEYPFEDLIGKLDLPRDMSRNPLFQVMVTTEDPDKETLELENLRITPYESNQGTA
KFDLTLGGFTDQEGLGLQFEYAADLFKQETIEKWSAGFLRILKQAAESPDRKLPEISLIS
DAEQQALLNAWKGKTLSVPRDKTVHRLFEETAARHTDRPAVAYNGVKCTYGELNARANRI
ARILMDCGAQADERIGILTKPSLEMAAGVLGVLKAGAAFVPIDPDYPEERISYILRDSGA
KLLLTQEALDVPDGYTGETILLDGSRSILSLPLDENDEANPQTETTADHLAYMIYTSGTT
GQPKGVMVEHHALVNLCFWHHDAFAMTADDKSAKYAGFGFDASIWEMFPTWTIGAELHVI
DEAIRLDITRLNHYFEEHGVTITFLPTQLAEQFMELDNSSLRMLLVGGDKLKRAVKQPYT
IVNNYGPTENTVVATSGVINPEEDSLSIGRAIANTRAYILGDSDQVQPEGIAGELCVAGR
GLARGYLNREEETAKRFTADPFVPGERMYRTGDLVKWNAQCGIEYIGRIDQQVKVRGYRI
ELSEIEVRLAQLAGVHDAAVTAVEDKAGNTALCAYVAPQQADTEALKAALKDILPDYMVP
AFWVEMDELPVTANGKIDKKALPNPDIEAGSAAYKAPETEMETLLSDIWQEVLGLDQIGV
SDNFFTLGGDSIKGIQMASRLNQHGYKLEMKDLFQHPTIEELVSYVERTEGKQADQGPVE
GEADLTPIQRWFFEKNFTDKHHWNQSVMLHAKDGFDPVLVEKTLQALIEHHDALRMVYRE
EREGVIQTYLPVSECKTSFEIVDLFGTDEDMLKSQIQRLADHLQGSLDLQNGPLLKAEQY
RTEQGDHLLIAIHHLVVDGVSWRILLEDFASGYKQAQQQKSIVFPQKTHSFKDWAEALNT
FAQSEELKKQADYWAQADAEQLPRLPKDRDTKKRLVKHTAAVKCELTEEETAQLLTDVHH
PYGTEINDILLSALGLTIGEWTENGKVGINLEGHGREEIIPNVNISRTVGWFTAQYPLIL
QVSKEEGVSSVIKTVKETVRRVPDKGVGYGILRYLSPDETEKSFTPEISFNYLGQFDNEV
KTEWFEPSPYDMGRQVSEESEALYALSFSGMITGGRFVISCSYNQEEYERSTVESQIERF
KDNLLMIIRHCTAKEEKEFTPSDFSAKDLEMDEMGDIFDMLEENLT
>QUI65597.1_surfactin_non-ribosomal_peptide_synthetase_SrfAB_Bacillus_velezensis
MSKKSIQKVYALTPMQEGMLYHALLDPHSSSYFTQLELRIHGSFQLELFEKSVNELIRTY
DILRTVFVHQQLQKPRQVVLAERKTKVHYEDISQLDEARQTEYIERYKRGVQQQGFHLAK
DILFKAAVFRLSEKELYLVWSNHHIVMDGWSMGVLMKSLFQNYEALRAGRPAGGSQGKPY
SDYIKWLGGRDYEEAEQYWSSRLADFEQPSLLPGRLASEKKDYQNEEYSFVWDEKLVAQI
QQTANRYQVTGPNLFQAVWGAVLSKYNYTDDVVFGTVVSGRPSEINGIETMAGLFINTIP
VRIKIDKDAAFSDVMAAVQKNAVEAERYDYVPLYDIQKRSALDGSLLNHLVAFENYPLDK
ELENGGMEERLGFSIKVEHAFEQTSFDFNLIVYPGKTWTVKIKYNGAAFAHDAIERTAHH
LTRMMKAAVGTPDAPVRELGLVSGEEERQIVEIFNDTKTALPEEEAVHRLFEAQANRTPA
SIAIKEAGREWTYREVNEAANRLARHLVKSGLEKGRTAAIMNDRSAETVIGMLAVLKAGG
AYVPIDPAFPEDRLLFMAEDSSIRLVLTVQDYQEQAGTLQVPIVMLDESEEETVSGTDLN
LPAGGNDLAYIMYTSGSTGKPKGVMIEHRNIIRLVKHSNYVPVHEEDRMAQTGAVSFDAG
TFEVFGALLNGAALHPVKKETLLDAGQFAQFLKEQRITTMWLTSPLFNQLAQKDAGMFNT
LRHLIIGGDVLVPHIVSKVRKASPELSLWNGYGPTENTTFSTSFLIDQDYDGSIPIGKPI
GNSTAYIMDENRNLQPIGAPGELCVGGSGVARGYVNLPELTEKQFVRDPFRPDEMIYRTG
DLAKWLPDGTIEFLGRIDNQVKVRGFRIELGEIEAKISQAENVTESAAVIRKNKADENEI
CAYFTADRDLSPEDLRKTLSESLPEYMIPAHFIQMNQFPLTANGKIDKKALPEPQAEAVQ
KEYEAPKTEAEQKLADIWEGILGVKAGVTDNFFTIGGHSLKAMMMTAKIQEHFQKEVPIK
VLFEKPTIQELAHYLEHESEEEQQFEPIRQAPYQKHYPVSSAQRRMYILNQLGQASTSYN
VPAVLLLEGSVDKNRLEEAMQALINRHETLRTSFDMADGEVVQTIHKNVSFELETAEGRE
EDAEELTKAFIRPFALNRAPLVRSKLIRLEEDRHLLLIDMHHIITDGSSMGIFIGDLAKL
YQGTELELPKIHYKDFSVWQREKANLDQHEAYWLDTFKGDLPVLDLPLDFPRPAERSFEG
ERVIFGLDKQVTAQIKKLLADTDTTMYMFLLAAFQVLLSKYSGQEDIIVGSPAAGRQHPD
LQDVPGMFVNTVALRSHPAGKKTFKQFLDEVKTASLQAFEHQSYPLEELIEKLPLTRDTS
RSPLFSVLFNMQNMEIPALRLGDLEISSYSMHHHVAKFDLSLEAAERGEEVGLSFDYAKA
LFADETIRRWSAHFVNLIKACAENPDIQLADASLLSAPEREALLSDEKRTEADLPEGTFV
SLFERQAQKTPDLTAVAGGTSLTYRELDERSNRFARHLQACGTGSEDIVAIMMDRSADLI
TAILGVMKAGAAFLPIDPETPEERIRYSLEDSGTKLLVVNERNMTAAAVYKGKTVVMEDG
EWQNESADRLETEPGADQLAYIIYTSGTTGKPKGVQLEHRNLINYVTWFSREAGLTEADK
SVLLSSYAFDLGYTAIFPILQAGGELHIVPKETYTAPDQLGEYIQKNGITYMKLTPSLFH
MIVNTARFTSERRFSPLRLVVLGGEKIITSDVRKFHDVYAHTDFINHYGPTETTIGAIAE
RITMERLDQYEQRPVIGRPIANTGALVLDGAMQLVPPGASGELYITGKGLARGYLHRPQL
TAEKFISNPFSPDSLMYKTGDVVRRLPDGTIEFIGRADDQVKIRGYRIELKEVETVLLSV
NGIQEAVVLAVSEGGLPELCAYYKADSGLKGSELRKRLSETLPSHMLPAYFVQVDRIPLT
ANGKTDKNALPKPGVSQTAQTASALPETELEEKLCRIWKQTLGTDTLGIDDNFFDYGGHS
LKGMMLLANIQAELDKTVPLKALFEQPTVRLLAAYIEKSAVSEGYRMITPADSADAYPLS
SAQKRMYVLNQLDRETISYNMPSVLLMEGEVNISRLQEALNQMINRHESLRTSFIDQKGQ
PMQKIAEQADIDLHIFEAADEEKADLIIQAFIKPFDLSAAPLIRAALVRLNEKKHLLLLD
MHHIIADGVSRSMLVKELAHLYKGGSLPSPNLHYKDFAVWQNEPGQAERMKDHERYWLSA
FSGELPELNLPTDFPRPPVQSFKGQSVRFRAGRETEKAVRELMESSGATLHMVLHAAFHV
FLSKITGQRDIIIGSVTAGRTSAEVQEMPGMFVNTLALRNETRKEQTFAGLLERVKQTNL
DALAHQDYPFEDLIGKLDLPRDMSRNPLFQVMVTTEDPDKETLELENLRITPYESNQGTA
KFDLTLGGFTDQEGLGLQFEYATDLFKKETIEKWSAGFLRILKQAAESPDRKLPEISLIS
DAEKQALLDAWKGKTIPVPRDKTVHRLFEETAARYANRPAAAYNGAKWTYGELNARANRI
ARILMDCGVTADERVGILTKPSLEMAAGVLGVLKAGAAFVPIDPDYPQERISYILQDSGA
KLLLTQEALDVPDGYKGETILLDGGRSILSLPLDENDEANPQTETTADHLAYMIYTSGTT
GQPKGVMVEHHALVNLCFWHHDAFAMTADDKSAKYAGFGFDASIWEMFPTWTIGAELHVI
DEAIRLDITRLNHYFEENGVTITFLPTQLAEQFMEVENTSLRMLLVGGDKLKRAVKQPYT
IVNNYGPTENTVVATSGVINPEEGSLSIGRAIANTRAYILGDGDQVQPEGIAGELCVAGR
GLARGYLNREEETAKRFTADPFVPGERMYRTGDLVKWNAQCGIEYIGRIDQQVKVRGYRI
ELSEIEVRLAQLADVHDAAVTAVEDKAGNTALCAYVAPRQDDIEALKAALKDTLPDYMVP
AFWVEMDELPVTANGKIDKKALPEPDIEAGSAAYKAPETEMETLLSDIWQEVLGLDQIGV
SDNFFTLGGDSIKGIQMASRLNQHGYKLEMKDLFQHPTIEELVSYVERTEGKQADQGPVE
GEADLTPIQRWFFEKNFTDKHHWNQSVMLHAKDGFDPDLVEKTLQALIEHHDALRMVYRE
EREGIIQTYLPVTECRASFEIVDLYGTDEDMLKSQIQRLADHLQGSFDLENGPLLKAEQY
RTEQGDHLLIAVHHLVVDGVSWRILLEDFASGYKQAQQQNSIVLPQKTHSFKDWAEALNT
FAQSEELKKQAAYWGQADAEELRPLPKDHEPTKRLVKHTAAVKCELTEEETAQLLTDVHH
PYGTEINDILLSALGLTISEWTENGKVGINLEGHGREEIIPNVNISRTVGWFTAQYPLIL
QISKEGGVSSVIKTVKETVRRVPDKGVGYGILRYLSSDETEKGVTPEISFNYLGQFDNEV
KTEWFEPSPYDMGRQVSEESEALYALSFSGMVTGGRFVISCSYNQEEYERSTVETQMQRF
KDNLLMIIRHCTAKEEKEFTPSDFSAQDLEMDEMGDIFDMLEENLT
>QUG78345.1_surfactin_non-ribosomal_peptide_synthetase_SrfAB_Bacillus_subtilis
MSKKSIQKVYALTPMQEGMLYHAMLDPHSSSYFTQLELGIHGAFDLEIFEKSVNELIRSY
DILRTVFVHQQLQKPRQVVLAERKTKVHYEDISHADENRQKEHIERYKQDVQRQGFNLAK
DILFKVAVFRLDADQLYLVWSNHHIMMDGWSMGVLMKSLFQNYEALRAGRTPANGQGKPY
SDYIKWLGKQDNEEAESYWSERLAGFEQPSVLPGRLPVKKDEYVNKEYSFTWDETLVARI
QKTANLHQVTGPNLFQAVWGIVLSKYNFTDDVIFGTVVSGRPSEINGIETMAGLFINTIP
VRVKVERDAAFADIFTAVQQHAVEAERYDYVPLYEIQKRSALDGNLLNHLVAFENYPLDQ
ELENGSMEDRLGFSIKVESAFEQTSFDFNLIVYPGKTWTVKIKYNGAAFDSAFIERTAEH
LTRMMEAAVDQPAAFVREYGLVGDEEQRQIVEVFNSTKAELPEGMAVHQVFEEQAKRTPA
STAVVYEGTELTYRELNAAANRLARKLVEQGLQKGETAAIMNDRSVETVVGMLAVLKAGA
AYVPLDPALPGDRLRFMAEDSSVRMVLTGNSYTGQAHQLQVPVLTLDIGIEDGEADNLNL
PSAPSDLAYIMYTSGSTGKPKGVMIEHKSILRLVKNAGYVPVTEEDRMAQTGAVSFDAGT
FEVFGALLNGAALYPVKKETLLDAKQFAAFLREQSITTMWLTSPLFNQLAAKDAGMFGTL
RHLIIGGDALVPHIVSKVKQASPSLSLWNGYGPTENTTFSTSFLIDREYGGSIPIGKPIG
NSTAYIMDEQQCLQPIGAPGELCVGGIGVARGYVNLPELTEKQFLEDPFRPGERIYRTGD
LARWLPDGNIEFLGRIDNQVKVRGFRIELGEIETKLNMAEHVTEAAVIIRKNKADENEIC
AYFTADREVAVSELRKTLSQSLPDYMVPAHLIQMDSLPLTPNGKINKKELPAPQSEAVQP
EYAAPETESEKKLAEIWEGILGVRAGVTDNFFMIGGHSLKAMMMTAKIQEHFHKEVPIKV
LFEKPTIQELALYLEENESKEEQTFEPIRQASYQQHYPVSPAQRRMYILNQLGQANTSYN
VPAVLLLEGEVDKDRLENAIQQLINRHEILRTSFDMIDGEVVQTVHKNISFQLEAAKGRE
EDAEEIIKAFVQPFELNRAPLVRSKLVQLEEKRHLLLIDMHHIITDGSSTGILIGDLAKI
YQGADLELPQIHYKDYAVWHKEQTDYQKDEEYWLDVFKGELPILDLPADFERPSERSFAG
ERVMFGLDKQITAQIKSLMAETDTTMYMFLLAAFNVLLSKYASQEDIIVGSPTAGRTHPD
LQGVPGMFVNTVALRTAPAGDKTFAQFLEEVKTASLQAFEHQSYPLEELIEKLPLTRDTS
RSPLFSVMFNMQNMEIPSLRLGDLKISSYSMLHHVAKFDLSLEAVEREEDIGLSFDYATA
LFKDETIRRWSRHFVNIIKAAAANPNVRLSDVDLLSSAETAALLEERHMTQITEATFAAL
FEKQAQQTPDHPAVKAGGNLLTYRELDEQANQLAHHLRAQGAGNEDIVAIVMDRSAEVMV
SILGVMKAGAAFLPIDPDTPEERIRYSLEDSGAKFAVVNERNMTAIGQYEGIIVSLDDGK
WRNESKERPSSISGSRNLAYVIYTSGTTGKPKGVQIEHRNLTNYVSWFSEEASLTENDKT
VLLSSYAFDLGYTSMFPVLLGGGELHIVQKETYTAPDEIARYIKEHGITYIKLTPSLFHT
IVNTASFAKDANFESLRLIVLGGEKIIPTDVIAFRKMYGHTEFINHYGPTEATIGAIAGR
VDLSEPDAFAKRPTIGRPIANAGALVLNEALKLVPPGASGQLYITGQGLARGYLNRPQLT
AERFVENPYSPGSLMYKTGDVVRRLSDGTLAFIGRADDQVKIRGYRIEPKEIETVMLSLS
GIQEAVVLAVSEGGLQELCAYYTSDQDIEKAELRYQLSLTLPSHMIPAFFVQVDAIPLTA
NGKTDRNALPKPNAAQSGGKALAAPETALEESLCRIWQKTLGIEAIGIDDNFFDLGGHSL
KGMMLIANIQAELEKSVPLKALFEQPTVRQLAAYMEASAVSGGHQVLKPADKQAIYPLSS
AQKRMYVLNQLDRQTISYNMPSVLLMEGELDISRLRDSLNQLVNRHESLRTSFMEANGEP
VQRIIEKAEVDLHLFEAKEDEADQKIKEFIRPFDLNDAPLIRAALLRIEAKKHLLLLDMH
HIIADGVSRGIFVKELALLYKGEQLPEPALHYKDFAVWQNEAEQKERMKEHEAYWMSVLS
GELPELDLPLDYARPPVQSFKGDTIRFRTGSETAKAVEKLLAETGTTLHMVLHAVFHVFL
SKISGQRDIVIGSVTAGRTNADVQDMPGMFVNTLALRMEAKEQQTFAELLEQAKQTNLSA
LEHQEYPFEDLVNQLDLPRDMSRNPLFNVMVTTENPDKEQLTLQNLSISPYEAHQGTSKF
DLTLGGFTDENGIGLQLEYATDLFAKETVEKWSEYVLRLLKAVADNPNQPLSSLSLVTET
EKQALLEAWKGKALPVPTDKTVHQLFEETVQRHKDRPAVTYNGQSWTYGELNAKANRLAR
ILMDCGISPDDRVGVLTKPSLEMSAAVLGVLKAGAAFVPIDPDYPDQRIEYILQDSGAKL
LLKQEGISVPDSFSGDVILLDGSRTILSLPLDENDEGNPETAVTAENLAYMIYTSGTTGQ
PKGVMVEHHALVNLCFWHHDAFSMTAEDRSAKYAGFGFDASIWEMFPTWTIGAELHVIDE
AIRLDIVRLNDYFETNGVTITFLPTQLAEQFMELENTSLRVLLTGGDKLKRAVKKPYTLV
NNYGPTENTVVATSAEIHPEEGSLSIGRAIANTRVYILGEGNQVQPEGVAGELCVAGRGL
ARGYLNREDETAKRFVADPFVPGERMYRTGDLVKWTGGGIEYIGRIDQQVKVRGYRIELS
EIEVQLAQLSEVQDAAVTAVKDKGGNTAIAAYVTPETADIEALKSALKETLPDYMIPAFW
VKLNELPVTANGKVDRKALPEPDIEAGSGEYKAPTTDMEELLAGIWQDVLGMAEVGVTDN
FFSLGGDSIKGIQMASRLNQHGWKLEMKDLFQHPTIEELTQYVERAEGKQADQGPVEGEV
ILTPIQRWFFEKNFTNKHHWNQSVMLHAKKGFDPERVEKTLQALIEHHDALRMVFREENG
DIVQAYQPIGESEVSFEIVDLYGSDEEMLRSQIKILANKLQSSLDLQNGPLLKAEQYRTE
AGDHLLIAVHHLVVDGVSWRILLEDFASGYMQAEKEESLVFPQKTNSFKDWAEELAAFSQ
SAHLLQQAEYWSQIAAEKVSPLPKDCETEQRIVKDTSSVLCELTEEDTKHLLTDVHQPYG
TEINDILLSALGLTMKEWTKGAKIGINLEGHGREDIIPNVNISRTVGWFTAQYPVVLDIS
DADASAVIKTVKENLRRIPDKGVGYGILRYFTETAETKGFTPEISFNYLGQFDSEVKTDF
FEPSAFDMGRQVSGESEALYALSFSGMIRNGRFVLSCSYNEKEFERVTIEERMERFKENL
LMLIRHCTEKEDKEFTPSDFSAEDLEMDEMGDIFDMLEENLK
>QTN96064.1_surfactin_non-ribosomal_peptide_synthetase_SrfAB_Bacillus_sp._LJBV19
MSKKSIQKVYALTPMQEGMLYHALLDPHSSSYFTQLELRIHGSFQLELFEKSVNELIRTY
DILRTVFVHQQLQKPRQVVLAERKTKVHYEDISQLDEARQTEYIERYKRSVQQQGFHLAK
DILFKAAVFRLSEKELYLVWSNHHIVMDGWSMGVLMKSLFHNYEALRAGRPAGGSQGKPY
SDYIKWLGGRDYEEAEQYWSSRLADFEQPSLLPGRLAAEKKDYQNEEYSFVWDEELVAQI
QQTANRHQVTGPNLFQAVWGAVLSKYNYTDDVVFGTVVSGRPSEINGIETMAGLFINTIP
VRIKIDKDAAFSDVMAAVQKNAVEAERYDYVPLYDIQKRSALDGSLLNHLVAFENYPLDK
ELENGGMEERLGFSIKVEHAFEQTSFDFNLIVYPGKTWTVKIKYNGAAFAHDAIERTAHH
LTRMMKAAVGTPDAPVRELGLVSGKEERQIVEVFNDTKTALPEEEAVHRLFEAQANRTPA
SSAIKEAGREWTYREVNEAANRLARRLVKSGLEKGRTAAIMNDRSAETVIGMLAVLKAGG
AYVPIDPAFPEDRLRFMAEDSSIRLVLTVQAYQEQAGALQVPVVMLDESADETVSGTDLN
LPAGGNDLAYIMYTSGSTGKPKGVMIEHRNIIRLVKHSNYVPVHEEDRMAQTGAVSFDAG
TFEVFGALLNGASLHPVKKETLLDAGQFAQFLKEQRITTMWLTSPLFNQLAQKDAGMFNT
LRHLIIGGDALVPHIVSKVRKASPELSLWNGYGPTENTTFSTSFLIDQDYDGSIPIGKPI
GNSTAYIMDENRNLQPIGAPGELCVGGSGVARGYVNLPELTEKQFVRDPFRPDEMIYRTG
DLAKWLPDGTIEFLGRIDNQVKVRGFRIELGEIEAKISQAENVTESAAVIRKNKADENEI
CAYFTADQALSPEDLRKTLSESLPEYMIPAHFIQMNQFPLTANGKIDKKALPEPQAEAVP
KEYVAPKTEAEQKLADIWEGILGVKAGVTDNFFTIGGHSLKAMMMTAKIQEHFQKEVPIK
VLFEKPTIQELAHYLQHESEEEQQFEPIRQAPYQKHYPVSSAQRRMYILNQLGQASTSYN
VPAVLLLEGSVDKKRLEEAMQALINRHETLRTSFDMADGEVVQTIHKNVSFELETAEGRE
EDAEELTKAFIRPFALNRAPLVRSKLIRLEEDRHLLLIDMHHIITDGSSMGIFIGDLAKL
YQGTELALPKIHYKDFSVWQREKANLDQHEAYWLDTFKGDLPVLDLPLDFPRPAERSFEG
ERVIFGLDKQVTAQIKKLLADTDTTMYMFLLAAFQVLLSKYSGQEDIVVGSPAAGRQHPD
LQDVPGMFVNTVALRSHPAGKKTFKQFLDEVKTASLQAFEHQSYPLEELIEKLPLTRDTS
RSPLFSVLFNMQNMEIPALRLGDLEISSYSMHHHVAKFDLSLEAAERGEEVGLSFDYAKA
LFADETIRRWSAHFVNLIKACAENPDIQLADASLLSAPEREALLSDEKRTEADLPEGTFV
SVFERQAQKTPDLTAVAGGISLTYRELDERSNRFARHLQSCGTGSEDIVAIMMDRSADLI
TAILGVMKAGAAFLPIDPETPEERIRYSLEDSGTKLLVVNERNMTAAAVYKGKTVVMEDG
EWQNESAGRLETNPGADQLAYIIYTSGTTGKPKGVQLEHRNLINYVTWFSREAGLTEADK
SVLLSSYAFDLGYTAIFPILQAGGELHIVPKETYTAPDQLGEYIQKNGITYMKLTPSLFH
MIVNTARFTSERRFSPLRLVVLGGEKIITSDVRKFHDVYAHTDFINHYGPTETTIGAIAG
RINMERLDQYEQRPVIGRPIANTGALVLDGAMQLVPPGASGELYITGKGLARGYLHRPQL
TAEKFLSNPFSPDSLMYKTGDVVRRLPDGTIEFIGRADDQVKIRGYRIELKEVETVLLSV
NGIQEAVVLAVSEGGLPELCAYYKADSELKGSELRKRLSETLPSHMLPAYFVQVDRIPLT
ANGKTDKNALPKPGVSQTAQTASALPETELEEKLCRIWKQTLGTDTLGIDDNFFDYGGHS
LKGMMLLANIQAELDKTVPLKALFEQPTVRLFAAYIEKSAVSEGYRMITPADSADAYPLS
SAQKRMYVLNQLDRETISYNMPSVLLMEGEVNISRLQEALNQMINRHESLRTSFIDQNGR
PMQQIAEQADIDLHIFEAADEEKADLIIQAFIKPFDLSAAPLIRAALVRLNEKKHLLLLD
MHHIIADGVSRSMLVKELAHLYKGGSLPSPNLHYKDFAVWQNEPEQAERMKDHERYWLSA
FSGELPELNLPTDFPRPPVQSFKGQSVRFRAGRETEKAVRELMESSGATLHMVLHAAFHV
FLSKITGQRDIIIGSVTAGRTSAEVQEMPGMFVNTLALRNETRKEQTFAGLLEQVKQTNL
DALAHQDYPFEDLIGKLDLPRDMSRNPLFQVMVTTEDPDKETLELENLRITPYESNQGTA
KFDLTLGGFTDQEGLGLQFEYATDLFKKETIEKWSAGFLRILKQVAESPDRKLPELSLIS
DAEKQALLDAWKGKTISVPRDKTVHRLFEETAARHANRPAAAYNGAKWTYGELNARANRI
ARILMDCGVTADERVGILTKPSLEMAAGVLGVLKAGAAFVPIDPDYPEERISYILQDSGA
KLLLTQEALGVPDSYKGETILLDGGRSILSLPLDENDEANPQTETTADHLAYMIYTSGTT
GQPKGVMVEHHALVNLCFWHHDAFAMTADDKSAKYAGFGFDASIWEMFPTWTIGAELHVI
DEAIRLDITRLNHYFEEHGVTITFLPTQLAEQFMELENTSLRMLLVGGDKLKRAVKQPYT
IVNNYGPTENTVVATSGVINPEEGSLSIGRAIANTRAYILGDGDQVQPEGIAGELCVAGR
GLARGYLNREEETAKRFTADPFVPGERMYRTGDLVKWNAQCGIEYIGRIDQQVKVRGYRI
ELSEIEVRLAQLADVHDAAVTAVEDKAGNTALCAYVAPQQDDIEALKAALKDTLPDYMVP
AFWVEMDELPVTANGKIDKKALPAPDIEAGSAAYKAPETEMETLLSDIWQEVLGLDQIGV
SDNFFTLGGDSIKGIQMASRLNQHGYKLEMKDLFQHPTIEELVSYVERTEGKQADQGPVE
GEADLTPIQRWFFEKNFTDKHHWNQSVMLHAKDGFDPDLVEKTLQALIEHHDALRMVYRE
EREGIIQTYLPVTECKASFDIVDLYGTDEDMLKSQIQRLADHLQGSLDLENGPLLKAEQY
RTEQGDHLLIAVHHLVVDGVSWRILLEDFASGYKQAQQQNSIVLPQKTHSFKDWAGALNT
FAQSEELKKQADYWAQADAEELRPLPKDHDPNKRLVKHTAAVKCELTEEETAQLLTDVHH
PYGTEINDILLSALGLTIGEWTENGKVGINLEGHGREEIIPNVNISRTVGWFTAQYPLIL
QISKEDGVSSVIKTVKETVRRVPDKGVGYGILRYLSSDETEQGAAPEISFNYLGQFDNEV
KTEWFEPSPYDMGRQVSEESEALYALSFSGMVTGGRFVISCSYNQEEYERSTVETQMQRF
KDNLLMIIRHCTAKEEKEFTPSDFSAQDLEMDEMGDIFDMLEENLT
>QTM26740.1_surfactin_non-ribosomal_peptide_synthetase_SrfAB_Bacillus_subtilis
MSKKSIQKVYALTPMQEGMLYHAMLDPHSSSYFTQLELGIHGAFDLEIFEKSVNELIRSY
DILRTVFVHQQLQKPRQVVLAERKTKVHYEDISHADENRQKEHIERYKQDVQRQGFNLAK
DILFKVAVFRLAADQLYLVWSNHHIMMDGWSMGVLMKSLFQNYEALRAGRTPANGQGKPY
SDYIKWLGKQDNEEAESYWSERLAGFEQPSVLPGRLPVKKDEYVNKEYSFTWDETLVARI
QQTANLHQVTGPNLFQAVWGIVLSKYNFTDDVIFGTVVSGRPSEINGIETMAGLFINTIP
VRVKVERDAAFADIFTAVQQHAVEAERYDYVPLYEIQKRSALDGNLLNHLVAFENYPLDQ
ELENGSMEDRLGFSIKVESAFEQTSFDFNLIVYPGKTWTVKIKYNGAAFDSAFIERTAEH
LTRMMEAAVDQPAAFVREYGLVGDEEQRQIVEVFNSTKAELPEGMAVHQVFEEQAKRTPA
STAVVYEGTKLTYRELNAAANRLARKLVEHGLQKGETAAIMNDRSVETVVGMLAVLKAGA
AYVPLDPALPGDRLRFMAEDSSVRMVLIGNSYTGQAHQLQVPVLTLDIGFEESEAADNLN
LPSAPSDLAYIMYTSGSTGKPKGVMIEHKSILRLVKNAGYVPVTEEDRMAQTGAVSFDAG
TFEVFGALLNGAALYPVKKETLLDAKQFAAFLREQSITTMWLTSPLFNQLAAKDAGMFGT
LRHLIIGGDALVPHIVSKVKQASPSLSLWNGYGPTENTTFSTSFLIDREYGGSIPIGKPI
GNSTAYIMDEQQCLQPIGAPGELCVGGIGVARGYVNLPELTEKQFLEDPFRPGERIYRTG
DLARWLPDGNIEFLGRIDNQVKVRGFRIELGEIETKLNMAEHVTEAAVIIRKNKADENEI
CAYFTADREVAVSELRKTLSQSLPDYMVPAHLIQMDSLPLTPNGKINKKELPAPQSEAVQ
PEYAAPKTESEKKLAEIWEGILGVKAGVTDNFFMIGGHSLKAMMMTAKIQEHFHKEVPIK
VLFEKPTIQELALYLEENESKEEQTFEPIRQASYQQHYPVSPAQRRMYILNQLGQANTSY
NVPAVLLLEGEVDKDRLENAIQQLINRHEILRTSFDMIDGEVVQTVHKNISFQLEAAKGR
EEDAEEIIKAFVQPFELNRAPLVRSKLVQLEEKRHLLLIDMHHIITDGSSTGILIGDLAK
IYQGADLELPQIHYKDYAVWHKEQTNYQKDEEYWLDVFKGELPILDLPADFERPAERSFA
GERVMFGLDKQITAQIKSLMAETDTTMYMFLLAAFNVLLSKYASQDDIIVGSPTAGRTHP
DLQGVPGMFVNTVALRTAPAGDKTFAQFLEEVKTASLQAFEHQSYPLEELIEKLPLTRDT
SRSPLFSVMFNMQNMEIPSLRLGDLKISSYSMLHHVAKFDLSLEAVEREEDIGLSFDYAT
ALFKDETIRRWSRHFVNIIKAAAANPNVRLSDVDLLSSAETAALLEERHMTQITEATFAA
LFEKQAQQTPDHSAVKAGGNLLTYRELDEQANQLAHHLRAQGAGNEDIVAIVMDRSAEVM
VSILGVMKAGAAFLPIDPDTPEERIRYSLEDSGAKFAVVNERNMTAIGQYEGIIVSLDDG
KWRNESKERPSSISGSRNLAYVIYTSGTTGKPKGVQIEHRNLTNYVSWFSEEAGLTENDK
TVLLSSYAFDLGYTSMFPVLLGGGELHIVQKETYTAPDEIAHYIKEHGITYIKLTPSLFH
TIVNTASFAKDANFESLRLIVLGGEKIIPTDVIAFRKMYGHTEFINHYGPTEATIGAIAG
RVDLYEPDAFAKRPTIGRPIANAGALVLNEALKLVPPGASGQLYITGQGLARGYLNRPQL
TAERFVENPYSPGSLMYKTGDVVRRLSDGTLAFIGRADDQVKIRGYRIEPKEIETVMLSL
SGIQEAVVLAVSEGGLQELCAYYTSDQDIEKAELRYQLSLTLPSHMIPAFFVQVDAIPLT
ANGKTDRNALPKPNAAQSGGKALAAPETALEESLCRIWQKTLGIEAIGIDDNFFDLGGHS
LKGMMLIANIQAELEKSVPLKALFEQPTVRQLAAYMEASAVSGGHQVLKPADKQDMYPLS
SAQKRMYVLNQLDRQTISYNMPSVLLMEGELDISRLRDSLNQLVNRHESLRTSFMEANGE
PVQRIIEKAEVDLHVFEAKEDEADQKIKEFIRPFDLNDAPLIRAALLRIEAKKHLLLLDM
HHIIADGVSRGIFVKELALLYKGEQLPEPTLHYKDFAVWQNEAEQKERMKEHEAYWMSVL
SGELPELDLPLDYARPPVQSFKGDTIRFRTGSETAKAVEKLLAETGTTLHMVLHAVFHVF
LSKISGQRDIVIGSVTAGRTNADVQDMPGMFVNTLALRMEAKEQQTFAELLELAKQTNLS
ALEHQEYPFEDLVNQLDLPRDMSRNPLFNVMVTTENPDKEQLTLQNLSISPYEAHQGTSK
FDLTLGGFTDENGIGLQLEYATDLFAKETVEKWSEYVLRLLKAVADNPNQPLSSLSLVTE
TEKQALLEAWKGKALPVPTDKTVHQLFEETVQRHKDCPAVTYNGQSWTYGELNAKANRLA
RILMDCGISPDDRVGILTKPSLEMSAAVLGVLKAGAAFVPIDPDYPDQRIEYILQDSGAK
LLLKQEGISVPDSYTGDVILLDGSRTILSLPLDENDEGNPETAVTAENLAYMIYTSGTTG
QPKGVMVEHHALVNLCFWHHDAFSMTAEDRSAKYAGFGFDASIWEMFPTWTIGAELHVID
EAIRLDIVRLNDYFETNGVTITFLPTQLAEQFMELENTSLRVLLTGGDKLKRAVKKPYTL
VNNYGPTENTVVATSTEIHPEEGSLSIGRAIANTRVYILGEGNQVQPEGVAGELCVAGRG
LARGYLNREDETAKRFVADPFVPGERMYRTGDLVKWTGGGIEYIGRIDQQVKVRGYRIEL
SEIEVQLAQLSEVQDAAVTAVKDKGGNTAIAAYVTPESADIEALKSALKETLPDYMIPAF
WVTLDELPVTANGKVDRKALPEPDIEAGSGEYKAPTTDMEELLAGIWQDVLGMSEVGVTD
NFFSLGGDSIKGIQMASRLNQHGWKLEMKDLFQHPTIEALTQYVERAEGKQADQGPVEGE
VILTPIQRWFFEKNFTNKHHWNQSVMLHAKKGFDPERVEKTLQALIEHHDALRMVFREEN
GDIVQAYQPIGESEVSFEIVDLYGSDEEMLRSQIKILANKLQSSLDLQNGPLLKAEQYRT
EAGDHLLIAVHHLVVDGVSWRILLEDFASGYMQAEKEESLVFPQKTNSFKDWAEELAAFS
QSAHLLQQAIYWSQIAAEQVSPLPKDCKTEQRIVKDTSSVLCELTEEDTKHLLTDVHQPY
GTEINDILLSALGLTMKEWTKGAKIGINLEGHGREDIIPNVNISRTVGWFTAQYPVVLDI
SDADASAVIKTVKENLRRIPDKGVGYGILRYFTETAETKGFTPEISFNYLGQFDSEVKTD
FFEPSAFDMGRQVSGESEALYALSFSGMIRNGRFVLSCSYNEKEFERATIEERMERFKEN
LLMLIRHCTEKEDKEFTPSDFSAEDLEMDEMGDIFDMLEENLK
>QKS03161.1_surfactin_non-ribosomal_peptide_synthetase_SrfAB_Bacillus_halotolerans
MSKKSIQKVYALTPMQEGMLYHAMLDPHSSSYFTQLELGIQGVFDLEIFEKSVNELIRSY
DILRTVFVHQQLQKPRQVVLAERKTKVHYEDISHADEDRQKDHIERYKQDVQRQGFNLAK
DILFKVAVFRLDADQLYLVWSNHHIMMDGWSMGVLMKSLFQNYEALRAGRTPANGQGKPY
SDYIKWLGKQDNEEAEGYWSERLADFEQPSVLPGRLPEKKDEYVNREYSFTWDEELVARI
QQTANRHQVTGPNLFQAIWGIVLSKYNFTNDVVFGTVVSGRPSEINGIETMAGLFINTIP
VRVKVDQQSTFADIFTDVQQHAVEAERYDYVPLYEIQKRSALDSSLLNHLVAFENYPLDQ
ELENGSMEDRLGFSIKVESAFEQTSFDFNLIVYPGKTWTVKIKYNSAAFDSAFIERTAGH
LTRMMTAAVERPDAFVREHGLVGEEEQRQIVETFNSTSSELPEGMAVHQVFEEQAKRTPA
STALVYEGAELTYRELNEAANRLARKLIGQGLQKGETAAIMNDRSADTVAAMLAVLKAGA
AYVPLDPALPEDRLRFMAEDSSIRIALAGEAYTKQAKQLQVPVLPLEGVFEGNETADNLN
LPADPSDLAYIMYTSGSTGKPKGVMIEHKSILRLVKNAGYVPVHEEDRMAQTGAVSFDAG
TFEVFGALLNGAALYPVKKETLLDATRFSAFLREQRITTMWLTSPLFNQLAAKDAGMFGT
LRHLIIGGDALVPHIVSKVKQASPSLSLWNGYGPTENTTFSTSFLIDREYSGSIPIGKPI
GNSTAYIMDEQQRLQPIGAPGELCVGGSGVARGYVNLPELTEKQFLEDPFRPGEKMYRTG
DLAKWLPDGNIEFLGRIDNQVKVRGFRIELGEIETKLNMAEHVTETAVIIRKNKADENEI
CAYFTADREVSVSGLRKTLSQSLPDYMVPAHLIQMDSLPLTPNGKINKKELPAPQSDAVQ
SEYAAPKTESEKKLAKIWEGILGVKAGVTDNFFMIGGHSLKAMMMTAKIQEHFHKEVPIK
VLFEKPTIQELALYLEESESKEEQTFEPIRQAPYQQHYPVSPAQRRMYILNQLGQASTSY
NVPAVLLLEGEVNKDRLEHAIQQLISRHEILRTSFDMIDGEVVQTVHKNISFQLEAAKGR
EEDAEELIKSFIQPFELNRAPLVRSKLIQLEEERHLLLIDMHHIITDGSSTGILIGDLAK
IYQGADLELPQIHYKDYAVWQKEHADHQKDEAYWLDTFKGELPVLDLPADFPRPAERSFS
GERVMFGLDKQITAQIKSLLSETDTTMYMFLLAAFHVLLSKYASQDDIIVGSPTAGRTHP
DLQGVPGMFVNTVALRTAPAGDKTFAQFLDEVKTVSLQAFEHQSYPLEELIEKLPLTRDT
SRSPLFSVMFNMQNMEIPSLKLGDLKISSYSMLHHVAKFDLSLEAVEREEEIGLSFDYAT
ALFKDETIRRWSSHFVNLIKAAAVNPNVRLSDLEILSPVETAALLEEKKQTTHSGNDTFA
SLFEKQVQQTPDHPAVISGGNQLSYRELDEQANQLAHHLRAHGAGSEDIVAVVMDRSADL
MTAVLGVMKAGVAFLPIDPDTPEERIRYSLEDSGARFTVVNERNMTAIGQYQGTVINIDQ
ADWRNESKERPEPISGPKNLAYIIYTSGTTGKPKGVQIEHRNLTNYVSWFSKEAGLAETD
KSVLLSSYAFDLGYTSIFPVLQAGGELHIVPKETYTAPDQIGRYIKEHGITYIKLTPSLF
HTMVNTASFTKEPHFESLRLIVLGGEKIIPADVLAFSKVYQHTEFINHYGPTEATIGAIA
GRVDLSEPDTFAKRPTIGRPIANTGALVLNESLKLVPSGASGQLYITGQGLARGYLSRPQ
LTSEKFVENPYAPGSLMYKTGDVVRRLADGTIEFIGRADDQVKIRGYRIEPKEIETIMLS
LSEVQEAVVLAVSEGGLQELCAYYTSDQAIEKAELRKQLSQILPSHMIPAFFVQVDAIPL
TANGKTDRNALPKPNAAQSGYEASAAPETALEESLCRIWQKTLGIEAIGIDDNFFDLGGH
SLKGMMLIANIQAELEKTVPLKALFEQPTVRQLAAYMEESAASGGYHMLKPADKQDVYPL
SSAQKRMYVLNQLDRQTISYNMPSVLLMEGELHISRLRESLNQLVNRHESLRTSFTEADG
EPVQRIVEEASIDLHVFDAEEGEAEQKIKEFIRPFDLSGAPLIRAALLRIADQKHLLLLD
MHHIIADGVSRGIFVKELALLYKGEQLPEPKLHYKDFAVWQNEAGQKERMKEHEQYWLSV
LSGELPELDLPLDYTRPPVQSFEGDTVRFRTESGTAKAIEKLLAETGTTLHMVLHTVFHV
FLSKISGQRDIVIGSVTAGRTNADVQNMPGMFVNTLALRMEAREEQTFAELLEQAKETNL
SALEHQEYPFEDLVNQLDLPRDMSRNPLFNVMVTTENPDKEQLKLQDLRISPYEAHQGTS
KFDLTLGGFADENGIGLQLEYATDLFSRETAEQWSEYVLRLLRAVAENPNQPLSSLSLVN
ETEKQTLLEAWRGKTLPVPTDKTVHQLFEETAQRHKDRPAVTYNGQSWTYGELNAKANRL
ARILIDCGIGADERVGILTKPSLEMSAAVLGVLKAGAAFVPIDPDYPDQRIEYILQDSGA
TLLLKQEGITVPDSYTGEVILLDGNRTILSLPLDENDEENPQTDTTADHLAYMIYTSGTT
GQPKGVMIEHHALVNLCFWHHDAFGMTAEDRSAKYAGFGFDASIWEMFPTWTTGAELHVI
DEAIRLDIVRLNNYFETHNVTITFLPTQLAEQFMELENTSLRVLLTGGDKLKRAVKQPYT
IVNNYGPTENTVVATSTEINPEEGSLSIGRAIANTRVYILSESHQVQPEGVAGELCVAGR
GLARGYLNREDETAKRFVADPFVPGERMYKTGDLVKWTGGGIEYIGRIDQQVKVRGYRIE
LSEIEVQLAQLSEVQDAAVTAVKDKGGNTAIAAYVTPETVDTEALKSALKDTLPDYMIPA
FWVILNELPVTANGKVDRKALPEPDIEAGSGEYKAPSTDMEELLAGIWQDVLGISEVGVG
DNFFSLGGDSIKGIQMASRLNQHGWKLEMKDLFQHPTIEELTQYVERAEGKQANQGPVEG
EVILTPIQRWFFEKNFTNKHHWNQSVMLHSAKGFDPERVEKTLQALIEHHDALRMVYREE
NGDIIQAYKRIDECEVSFEIVDLYGSDEDMLKSQIKVLADSLQSSLDLQNGPLLKGELYR
TEAGDHLLIAVHHLVVDGVSWRILLEDFASGYVQAENEEKIVFPQKTNSFKDWAEELAAF
SQSAHLLQQAEYWAQIDAEEVSAVPKDDETEERIVKHTSSVICELNEEDTKHLLTDVHQP
YGTEINDILLSALGLTMKEWTDGVKIGINLEGHGREDIIPNVNISRTVGWFTAQYPVVLD
MSETDVSAVIKAVKENLRRVPDKGVGYGILRYFTEQAEAQGFTPEISFNYLGQFDSEVKT
DFFEPSAFDMGRQVSEESEALYALSFSGMIRNGRFVLSCSYNEKEYERATVEAQMERFKE
NLLLIIRHCTEKEDKEFTPSDFSAGDLEMDEMGDIFDMLEENLK
>QTG85563.1_surfactin_non-ribosomal_peptide_synthetase_SrfAB_Bacillus_amyloliquefaciens
MSKKSIQKVYALTPMQEGMLYHALLDPHSSSYFTQLELRIHGSFQLELFEKSVNELIRTY
DILRTVFVHQQLQKPRQVVLAERKTKVHYEDISQLDEARQTEYIERYKRGVQQQGFHLAK
DILFKAAVFRLSEKELYLVWSNHHIVMDGWSMGVLMKSLFQNYEALRAGRPAGGSQGKPY
SDYIKWLGGRDYEEAEQYWSSRLADFEQPSLLPGRLASEKKDYQNEEYSFVWDEELVAQI
QQTANRHQVTGPNLFQAVWGAVLSKYNYTDDVVFGTVVSGRPSEINGIETMAGLFINTIP
VRIKIDKDAAFSDVMAAVQKNAVEAERYDYVPLYDIQKRSALDGSLLNHLVAFENYPLDK
ELENGGMEERLGFSIKVEHAFEQTSFDFNLIVYPGKTWTVKIKYNGAAFAHDAIERTAHH
LTRMMKAAVGTPDAPVRELGLVSGEEERQIVEVFNDTKTALPEEEAVHRLFEAQANRTPA
SIAIKEAGREWTYREVNEAANRLARHLVKSGLEKGRTAAIMNDRSAETVVGMLAVLKAGG
AYVPIDPAFPEDRLRFMAEDSSIRLVLTVQDYQEQAGALQVPVVMLDESADETVSGTDLN
LPAGGNDLAYIMYTSGSTGKPKGVMIEHRNIIRLVKHSNYVPVHEEDRMAQTGAVSFDAG
TFEVFGALLNGASLHPVKKETLLDAGQFAQFLKEQRITTMWLTSPLFNQLAQKDAGMFNT
LRHLIIGGDALVPHIVSKVRKASPELSLWNGYGPTENTTFSTSFLIDQDYDGSIPIGKPI
GNSTAYIMDENRNLQPIGAPGELCVGGSGVARGYVNLPELTEKQFVRDPFRPDEMIYRTG
DLAKWLPDGTIEFLGRIDNQVKVRGFRIELGEIEAKISQAENVTESAAVIRKNKADENEI
CAYFTADQALSPEDLRKTLSESLPEYMIPAHFIQMNQFPLTANGKIDKKALPEPQAEAVQ
QEYVAPKTEAEQKLADIWEGILGVKAGVTDNFFTIGGHSLKAMMMTAKIQEHFQKEVPIK
VLFEKPTIQELAHYLEHESEEEQQFEPIRQAPYQKHYPVSSAQRRMYILNQLGQASTSYN
VPAVLLLEGSVDKKRLEEAMQALINRHETLRTSFDMADGEVVQTIHKNVSFELETAEGRE
EDAEELTKAFIRPFALNRAPLVRSKLIRLEEDRHLLLIDMHHIITDGSSMGIFIGDLAKL
YQGTELALPKIHYKDFSVWQREKASLDQHEAYWLDTFKGDLPVLDLPLDFPRPAERSFEG
ERVIFGLDKQVTAQIKKLLSDTDTTMYMFLLAAFQVLLSKYSGQEDIIVGSPAAGRQHPD
LQDVPGMFVNTVALRSHPAGKKTFKQFLDEVKTASLQAFEHQSYPLEELIEKLPLTRDTS
RSPLFSVLFNMQNMEIPALRLGDLEISSYSMHHHVAKFDLSLEAAERGEEVGLSFDYAKA
LFADETIRRWSAHFVNLIKACAENPDIQLADASLLSAPEREALLSDEKRTEADLPEGTFV
SLFERQAQKTPDLTAVAGGTSLTYRELDERSNRFARHLQACGTGSEDIVAIMMDRSADLI
TAILGVMKAGAAFLPIDPETPEERIRYSLEDSGTKLLVVNERNMTAAAVYKGKTVVMEDG
EWQNESADRLETEPGADQLAYIIYTSGTTGKPKGVQLEHRNLINYVTWFSREAGLTEADK
SVLLSSYAFDLGYTAIFPILQAGGELHIVPKETYTAPDQLGEYIQKNGITYMKLTPSLFH
MIVNTARFTSERRFSPLRLVVLGGEKIITSDVRKFHDVYAHTDFINHYGPTETTIGAIAG
RINMERLDQYEQRPVIGRPIANTGALVLDGAMQLVPPGASGELYITGKGLARGYLHRPQL
TAEKFLSNPFSPDSLMYKTGDVVRRLPDGTIEFIGRADDQVKIRGYRIELKEVETVLLSV
NGIQEAVVLAVSEGGLPELCAYYKADSELKGSELRKRLSETLPSHMLPAYFMQVDRIPLT
ANGKTDKNALPKPGVSQTAQTASALPETELEEKLCRIWKQTLGTDTLGIDDNFFDYGGHS
LKGMMLLANIQAELDKTVPLKALFEQPTVRLLAAYIEKSAVSEGYRMISPADSADAYPLS
SAQKRMYVLNQLDRETISYNMPSVLLMEGEVNISRLQEALNQMINRHESLRTSFIDQNGR
PMQQIAEQADIDLHIFEAADEEKADLIIQAFIKPFDLSAAPLIRAALVRLNEKKHLLLLD
MHHIIADGVSRSMLVKELAHLYKGGSLPSPNLHYKDFAVWQNEPEQAERMKDHERYWLSA
FSDELPELNLPTDFPRPPVQSFKGQSVRFRAGRETEKAVRELMESSGATLHMVLHAAFHV
FLSKITGQRDIIIGSVTAGRTSAEVQEMPGMFVNTLALRNETRKEQTFAGLLERVKQTNL
DALAHQDYPFEDLIGKLDLPRDMSRNPLFQVMVTTEDPDKETLELENLRITPYESNQGTA
KFDLTLGGFTDQEGLGLQFEYATDLFKKETIEKWSAGFLRILKQAAESPDRKLPEISLIS
DAEKQALLDAWKGKTLSVPRDKTVHRLFEETAARYANRPAAAYNGAKWTYGELNARANRI
ARILMDCGVTADERVGILTKPSLEMAAGVLGVLKAGAAFVPIDPDYPEERISYILQDSGA
KLLLTQEALGVPESYNGETILLDGSRSILSLPLDENDEANPQTETTADHLAYMIYTSGTT
GQPKGVMVEHHALVNLCFWHHDAFAMTADDKSAKYAGFGFDASIWEMFPTWTIGAELHVI
DEAIRLDITRLNHYFEENGVTITFLPTQLAEQFMELENTSLRMLLVGGDKLKRAVKQPYT
IINNYGPTENTVVATSGVINPEEGSLSIGRAIANTRVYILGDGDQVQPEGIAGELCVAGR
GLARGYLNREEETAKQFTADPFVSGERMYRTGDLVKWNAKCGIEYIGRIDQQVKVRGYRI
ELSEIEVRLAQLADVHDAAVTAVEDKAGNTALCAYVAPQQDDIEALKSALKDTLPDYMVP
AFWVEMDELPVTANGKIDKKALPAPDIEAGSAAYKAPETEMETLLSDIWQEVLGLDQIGV
SDNFFTLGGDSIKGIQMASRLNQHGYKLEMKDLFQHPTIEELVSYVERTEGKQADQGPVE
GEAALTPIQRWFFERNFTDKHHWNQSVMLHAKDGFDPDLVEKTLQALIEHHDALRMVYRE
EREGIIQTYLPVTECKASFEIVDLYGTDEDMLKSQIQRLADHLQGSLDLENGPLLKAEQY
RTEQGDHLLIAVHHLVVDGVSWRILLEDFASGYKQAQQQNSIVLPQKTHSFKDWAEALNT
FAQSEELKKQTDYWAQADAEELRPLPKDHDPNKRLVKHTAAVKCELTEEETAQLLTDVHH
PYGTEINDILLSALGLTIGEWTENGKVGINLEGHGREEIIPNVNISRTVGWFTAQYPLIL
QISKEDGVSSVIKTVKETVRRVPDKGVGYGILRYLSSDEAEKGVTPEISFNYLGQFDNEV
KTEWFEPSPYDMGRQVSEESEALYALSFSGMVTGGRFVISCSYNQEEYERSTVETQMQRF
KDNLLMIIRHCTAKEEKEFTPSDFSAQDLEMDEMGDIFDMLEENLT
>QSZ43428.1_surfactin_non-ribosomal_peptide_synthetase_SrfAB_Bacillus_amyloliquefaciens
MSKKSIQKVYALTPMQEGMLYHALLDPHSSSYFTQLELRIHGSFQLELFEKSVNELIRTY
DILRTVFVHQQLQKPRQVVLAERKTKVHYEDISQLDEARQTEYIERYKRDVQQQGFHLAK
DILFKAAVFRLSEKELYLVWSNHHIVMDGWSMGVLMKSLFQNYEALRAGRPAGGSQGKPY
SDYIKWLGGRDYEEAEQYWSSRLADFEQPSLLPGRLASEKKDYQNEEYSFVWDEELVAQI
QQTANRHQVTGPNLFQAVWGAVLSKYNYTDDVVFGTVVSGRPSEINGIETMAGLFINTIP
VRIKIDKDAAFSDVMAAVQKNAVEAERYDYVPLYDIQKRSALDGSLLNHLVAFENYPLDK
ELENGGMEERLGFSIKVEHAFEQTSFDFNLIVYPGKTWTVKIKYNGAAFAHDAIERTAHH
LTRMMKAAVGTPDAPVRELGLVSGEEERQIVEIFNDTKTALPEEEAVHRLFEAQANRTPA
SIAIKEEGREWTYREVNEAANRLARHLVKSGLEKGRTAAIMNDRSAETVIGMLAVLKAGG
AYVPIDPAFPEDRLRFMAADSSIRLVLTVQDYQEQAGTLQVPIVMLNESADETVSGTDLN
LPAGGNDLAYIMYTSGSTGKPKGVMIEHRNIIRLVKHSNYVPVHEEDRMAQTGAVSFDAG
TFEVFGALLNGAALHPVKKETLLDAGRFAQFLKEQRITTMWLTSPLFNQLAQKDAGMFNT
LRHLIIGGDALVPHIVSKVRKASPELSLWNGYGPTENTTFSTSFLIDQDYDGSIPIGKPI
GNSTAYIMDENRNLQPIGAPGELCVGGSGVARGYVNLLELTEKQFVRDPFRPDEMIYRTG
DLAKWLPDGTIEFLGRIDNQVKVRGFRIELGEIEAKISQAENVTESAAVIRKNKADENEI
CAYFTADQALSPEDLRKTLSESLPEYMIPAHFIQMNQFPLTANGKIDKKALPEPQAEAVQ
KEYEAPKTEAEQKLADIWEGILGVKAGVTDNFFTIGGHSLKAMMMTAKIQEHFQKEVPIK
VLFEKPTIQELAHYLEHESEEEQQFEPIRQAPYQKHYPVSSAQRRMYILNQLGQASTSYN
VPAVLLLEGSVDKNRLEEAMQALINRHETLRTSFDMADGEVVQTIHKNVSFELETAEGRE
EDAEELTKAFIRPFALNRAPLVRSKLIRLEEDRHLLLIDMHHIITDGSSMGIFIGDLAKL
YQGTELELPKIHYKDFSVWQREKANLDQHEAYWLDTFKGDLPVLDLPLDFPRPAERSFEG
ERVIFGLDKQVTAQIKKLLADTDTTMYMFLLAAFQVLLSKYSGQEDIIVGSPAAGRQHPD
LQDVPGMFVNTVALRSHPAGKKTFKQFLDEVKTASLQAFEHQSYPLEELIEKLPLTRDTS
RSPLFSVLFNMQNMEIPALRLGDLEISSYSMHHHVAKFDLSLEAAERGEEVGLSFDYAKA
LFADETIRRWSAHFVNLIKACAENPDIQLADASLLSAPEREALLSDEKRTEADLPEGTFV
SLFERQAQKTPDLTAVAGGTSLTYRELDERSNRFARHLQACGTGSEDIVAIMMDRSADLI
TAILGVMKAGAAFLPIDPETPEERIRYSLEDSGTKLLVVNERNMTAAAVYKGKTVVMEDG
EWQNESADRLETEPGADRLAYIIYTSGTTGKPKGVQLEHRNLINYVTWFSREAGLTEADK
SVLLSSYAFDLGYTAIFPILQAGGELHIVPKETYTAPDQLGEYIQKNGITYMKLTPSLFH
MIVNTARFTSERRFSSLRLVVLGGEKIITSDVRKFHDVYAHTDFINHYGPTETTIGAIAE
RINMERLDQYEQRPVIGRPIANTGALVLDGAMQLVPPGASGELYITGKGLARGYLHRPQL
TAEKFLSNPFSPDSLMYKTGDIVRRLPDGTIEFIGRADDQVKIRGYRIELKEVETVLLSV
NGIQEAVVLAVSEGGLPELCAYYKADSGLKGSELRKRLSETLPSHMIPAYFVQVDRIPLT
ANGKTDKNALPKPGVSQTAQIASALPETEFEEKLCRIWKQTLGTDTLGIDDNFFDYGGHS
LKGMMLLANIQAELDKTVPLKALFEQPTVRLLAAYIEKSAVSEEYRMITPADSADAYPLS
SAQKRMYVLNQLDRETISYNMPSVLLMEGEVNISRLQKALNQMINRHESLRTSFIDQKGQ
PMQQIAEQADIDLHIFEAADEEKADLIIQAFIKPFDLSAAPLIRAALVRLNEKKHLLLLD
MHHIIADGVSRSMLVKELAHLYKGGSLPSPNLHYKDFAVWQNEPGQAERMKDHERYWLSA
FSGELPELNLPTDFPRPPVQSFKGQSVRFRAGRETEKAVRELMESSGATLHMVLHAAFHV
FLSKITGQRDIIIGSVTAGRTSAEVQEMPGMFVNTLALRNETQKEQTFAGLLERVKQTNL
DALAHQDYPFEDLIGKLDLPRDMSRNPLFQVMVTTEDPDKETLELENLRITPYESNQGTA
KFDLTLGGFTDQEGLGLQFEYATDLFKKETIEKWSAGFLRILKQAAESPDRKLPEISLIS
DAEKQALLDAWKGKTLSVPQDKTVHRLFEETAARYANRPAAAYNGAKWTYGELNARANRI
ARILIDCGVTADERVGILTKPSLEMAAGVLGVLKAGAAFVPIDPDYPQERISYILQDSGA
KLLLTQEALDVPDGYTGETILLDGGRSILSLPLDENDEANPQTETTADHLAYMIYTSGTT
GQPKGVMVEHHALVNLCFWHHDAFAMTADDKSAKYAGFGFDASIWEMFPTWTIGAELHVI
DEAIRLDITRLNHYFEEHGVTITFLPTQLAEQFMELENTSLRMLLVGGDKLKRAVKQPYT
IVNNYGPTENTVVATSGVINPEEGSLSIGRAIANTRAYILGDGDQVQPEGIAGELCVAGR
GLARGYLNREEETAKRFTADPFVPGERMYRTGDLVKWNAQSGIEYIGRIDQQVKVRGYRI
ELSEIEVRLAQLADVHDAAVTAVEDKAGNTALCAYVAPQQDDIEALKAALKDTLPDYMVP
AFWVEMDELPVTANGKIDKKALPEPDIEAGSAAYKAPETEMETLLSDIWEEVLGLDQIGV
SDNFFTLGGDSIKGIQMASRLNQHGYKLEMKDLFQHPTIEELVSYVERTEGKQADQGPVE
GEAELTPIQRWFFEKNFTDKHHWNQSVMLHAKDGFDPDLVEKTLQALIEHHDALRMVYRE
EREGIIQTYLPVTECKASFEIVDLYGTDEDMLKSQIQRLADHLQGSLDLENGPLLKAEQY
RTEQGDHLLIAVHHLVVDGVSWRILLEDFASGYKQAQQQNSIVLPQKTHSFKDWAEALNT
FAQSEELKKQADYWAQADAEELRPLPKDHDPDKRLVKHTAAVKCELTEEETAQLLTDVHH
PYGTEINDILLSALGLTIGEWTENGKVGINLEGHGREEIIPNVNISRTVGWFTAQYPLIL
QISKEDGVSSVIKTVKETVRRVPDKGVGYGILRYLSSDETEKGAAPEISFNYLGQFDNEV
KTEWFEPSPYDMGRQVSEESEALYALSFSGMVTGGRFVISCSYNQEEYERSTVETQMQRF
KDNLLMIIRHCTAKEEKEFTPSDFSAQDLEMDEMGDIFDMLEENLT
>QRZ93305.1_surfactin_non-ribosomal_peptide_synthetase_SrfAB_Bacillus_sp._LJBS06
MSKKSIQKVYALTPMQEGMLYHAMLDPHSSSYFTQLELGIHGAFDLEIFEKSVNELIRSY
DILRTVFVHQQLQKPRQVVLAERKTKVHYEDISHADANRQKEHIERYKQDVQRQGFNLAK
DILFKVAVFRLDEDELYLVWSNHHIMMDGWSMGVLMKSLFQNYEALRAGRTPANGQGKPY
SDYIKWLGKQDNEEAESYWSERLAGFEQPSVLPGRLPVKKDEYVNKEYSFTWDETLVARI
QQAANRHQVTGPNLFQAVWGIVLSKYNFTDDVVFGTVVSGRPSEISGIETMAGLFINTIP
VRVKVERDAAFADIFTAVQRHAVEAERYDYVPLYEIQKRSALDGNLLNHLVAFENYPLDQ
ELENGSMEDRLGFSIKVESAFEQTSFDFNLIVYPGKTWTVKIKYNGAAFDSAFIERTAEH
LTRMMEAAVDQPAAFVRECGLVGAEEQRQIVEVFNSTKAELPEGMAVHQVFEEQAKRTPA
STAVVYEGTELTYRELNAAANRLARKLIEQGLQKGETVAIMNDRSIETVVGMLAVLKAGA
AYVPLDPALPGDRLRFMAEDSSVRMVLTGISYTEQAHQLQVPVLTLDIGLDESEAADNLN
LPSAPSDLAYIMYTSGSTGKPKGVMIEHKNILRLVKNAGYVPVTEEDRMAQTGAVSFDAG
TFEVFGALLNGAALYPVKKETLLDAKQFAAFLREQRISTMWLTSPLFNQLAAKDAGMFGT
LRHLIIGGDALVPHIVSKVKQASPSLSLWNGYGPTENTTFSTSFLIDREYGGSIPIGKPI
GNSTAYIMDEQARLQPIGAPGELCVGGIGVARGYVNLPELTDKQFLEDPFRPGERIYRTG
DLARWLPDGNIEFLGRIDNQVKVRGFRIELGEIETKLNMAEHVTEAAVIIRKNKADENEI
CAYFTADREVAVSELRKTLSQSLPDYMVPAHLIQMDSLPLTPNGKINKKELPAPQSEAVQ
PEYAAPETESEKKLAEIWEGILGVKAGVTDNFFMIGGHSLKAMMMTAKIQEHFHKEVSIK
VLFEKPTIQELALYLDENESKEEQTFEPIRQAPYQQHYPVSPAQRRMYILNQLGQANTSY
NVPAVLLLEGEVDKDRLENAMQQLINRHEILRTSFDMIDGEVVQTVHKNISFQLEAAKGR
EEDAEEMIRAFVQPFELHRAPLVRSKLVQLEENRHLLLIDMHHIITDGSSTGILIGDLAK
MYQGADLELPQIHYKDYAVWHKEHADYQKDEAYWLDVFKGELPILDLPADFERPAERSFA
GERVMFGLDQQMTAQIKSFLAETDTTMYMFLLAAFNVLLSKYASQDDIIVGSPTAGRTHP
DLQGVPGMFVNTVALRTAPAGDKTFAQFLEEVKTASLQAFEHQSYPLEELIEKLPLTRDT
SRSPLFSVMFNMQNMEIPSLRLGDLKISSYSMHHHVAKFDLSLEAVEREDDIGLSFDYAT
ALFKDETIRRWSSHFVNIIKAAAANPNVRLSEVDMLSSAETAALLEERHMTQITEATFAA
LFENQAQQTPDHPAVKAGGNLLTYRELDEQANQLAHHLRAQGAGSEDIVAIVMDRSAEVM
VSILGVMKAGAAFLPIDPDTPEERIRYSLEDSGAKIAIVNERNMTAIGQYEGAIVNLDEG
KWRNESKERPASISGSRNLAYVIYTSGTTGKPKGVQIEHRNLTNYVSWFSEEASLTEKDK
TVLLSSYAFDLGYTSVFPVLLGGGELHIVQKETYTAPDEIAHYIKEHGITYIKLTPSLFH
TMVNTSSFAKESNFKSLRLIVLGGEKIIPADVLAFRRMYGHTEFINHYGPTEATIGAIAG
RIGLSEPDAFAKRPTIGKPIANAGALVLNEALKLVPPGASGQLYITGQGLARGYLNRPQL
TAERFVENPYSPGSLMYKTGDVVRRLSDGTFEFIGRADDQVKIRGYRIEPKEIETVMLSL
SEIQEAVVLAVSEGGLQELCAYYTSDQAIEKAELRNQLSQTLPSHMIPAFFVQVDAIPLT
ANGKTDRNALPKPNAAQSSGKTLAAPETALEESLCRIWRKTLGIEAIGIDDNFFDLGGHS
LKGMMLIANIQAELEKSIPLKALFEQPTIRQLAAYMEASAVSGGHQVLKPADKQAMYPLS
SAQKRMYVLNQLDRQTISYNMPSVLLMEGELDVSRLRDSLNQLVNRHESLRTSFMEANGE
PVQRIIEEAEVDLHLFEAEEDEADQKIKEFIQPFDLTDAPLIRAALLRIEAKKHLLLLDM
HHIIADGVSRGIFVKELALLYKGEQLPEPSLHYKDFAVWQHEAEQKERMKEHEAYWLSVL
SGELPELDLPLDYARPPVQSFKGDTIRFRTGSETAKAVEKLLAETGTTLHMVLHAVFHVF
LSKISGQRDIVIGSVTAGRTNADVQDMPGMFVNTLALRMEAKEQQTFAELLEQAKQTNLS
ALEHQEYPFEDLVNQLDLPRDMSRNPVFNVMVTTENPDKEQLTLPNLSISPYEAHQGTSK
FDLTLGGFTDENGIGLQLEYATDLFTKETAEKWSEYVLRLLKTVAENPNQPLSSLSLVTE
TEKQALLEVWKGKTLPVPTDKTVHQLFEETALRHKDCPAVTYNDQSWTYGELNAKANRLA
RILIDCGISPDDRVGVLTKPSLEMSAAVLGVLKAGAAFVPIDPDYPDQRIEYILQDSGAK
LLLKQEGISVPDSYTGDVILLDGSRTILSLPLDENDEENPETAVTAENLAYMIYTSGTTG
QPKGVMVEHHALVNLCFWHHDAFSMTAEDRSAKYAGFGFDASIWEMFPTWTIGAELHVID
EAIRLDIVRLNDYFETNGVTITFLPTQLAEQFMELENTSLRVLLTGGDKLKRAVKKPYKL
VNNYGPTENTVVATSTEIHPEEGSLSIGRAIANTRVYILGESNQVQPEGVAGELCVAGRG
LARGYLNREDETAKRFVADPFVAGERMYRTGDLVKWVNGGIEYIGRIDQQVKVRGYRIEL
SEIEVQLAQLSEVQDAAVTAVKDKGGNTAITAYVTPESADIEALKSALKETLPDYMIPAF
WVTLSELPVTANGKVDRKALPEPDIEAGSGEYKAPTTDMEELLAGIWQDVLGMAEVGITD
NFFSLGGDSIKGIQMASRLNQHGWKLEMKDLFQHPTIEELTQYVERAEGKQADQGPVEGE
VILTPIQRWFFEKNFTNKHHWNQSVMLYAKKGFDPERVEKTLQALIEHHDALRMVYREEN
GDIIQAYQPIGESKVSFEIVDLYGSDEEMLKNQIKILANRLQSSIDLQNGPLLKAEQYRT
EAGDHLLIAVHHLVVDGVSWRILLEDFASGYMQAEKEESLVFPQKTNSFKDWAEELAAFS
QSAHLLQQAEYWSHIAAEQVSPLPKDCETEQRIVKDTSSVLCELTEEDTKHLLTDVHQPY
GTEINDILLSALGLTMKEWTDGAKICINLEGHGREDIIPNVNISRTVGWFTAQYPVVLDM
SEADASAVIKTVKENLRRIPDKGVGYGILRYFTETSETKGFTPEISFNYLGQFDSEVKTD
FFEPSDFDMGRQVSGESEALYALSFSGMIRNGRFVLSCSYNEKEFERATIQERMERFKEN
LLMLIRHCTEKEEKEFTPSDFSAENLEMDEMGDIFDMLEENLK
>QRV09909.1_surfactin_non-ribosomal_peptide_synthetase_SrfAB_Bacillus_velezensis
MSKKSIQKVYALTPMQEGMLYHALLDPHSSSYFTQLELRIHGSFQLELFEKSVNELIRTY
DILRTVFVHQQLQKPRQVVLAERKTKVHYEDISQLDEARQTEYIERYKRDVQQQGFHLAK
DILFKAAVFRLSEKELYLVWSNHHIVMDGWSMGVLMKSLFQNYEALRAGRPAGGNQGKPY
SDYIKWLGGRDYEEAEQYWSSRLADFEQPSLLPGRLASEKKDYQNEEYSFVWDEELVAQI
QQTANRHQVTGPNLFQAVWGAVLSKYNYTDDVVFGTVVSGRPSEINGIETMAGLFINTIP
VRIKIDKDAAFSDVMAAVQKNAVEAERYDYVPLYDIQKRSALDGSLLNHLVAFENYPLDK
ELENGGMEERLGFSIKVEHAFEQTSFDFNLIVYPGKTWTVKIKYNGAAFAHDAIERTAHH
LTRMMKAAVGTPDAPVRELGLVSGEEQRQIVEIFNDTKTALPEEEAVHRLFEAQANRTPA
SIAIKEAGREWTYREVNEAANRLARHLVKSGLEKGRTAAIMNDRSAETVIGMLAVLKAGG
AYVPIDPAFPEDRLRFMAEDSSIRLVLTVQDYQEQAGTLQVPIVMLDESEDETVSGTDLN
LPAGGNDLAYIMYTSGSTGKPKGVMIEHRNIIRLVKHSNYVPIHEEDRMAQTGAVSFDAG
TFEVFGALLNGAALHPVKKETLLDAGQFAQFLKEQRITTMWLTSPLFNQLAQKDAGMFNT
LRHLIIGGDALVPHIVSKVRKASPELSLWNGYGPTENTTFSTSFLIDQDYDGSIPIGKPI
GNSTAYIMDENRNLQPIGAPGELCVGGSGVARGYVNLPELTEKQFVRDPFRPDEMIYRTG
DLAKWLPDGTIEFLGRIDNQVKVRGFRIELGEIEAKISQAENVTESAAVIRKNKADENEI
CAYFTADRDLSPEDLRKTLSESLPEYMIPAHFIQMNQFPLTANGKIDKKALPEPQAEAVQ
KEYEAPKTEAEQKLADIWEGILGVKAGVTDNFFTIGGHSLKAMMMTAKIQEHFQKEVPIK
VLFEKPTIQELAHYLEHESEEEQQFEPIRQAPYQKHYPVSSAQRRMYILNQLGQASTSYN
VPAVLLLEGSVDKKRLEEAMQALINRHETLRTSFDMADGEVVQTIHKNVSFELETAEGRE
EDAEELTKAFIRPFALSHAPLVRSKLIRLEEDRHLLLIDMHHIITDGSSMGIFIGDLAKL
YQGTELELPKIHYKDFSVWQREKANLDQHEAYWVDTFKGDLPVLDLPLDFPRPAERSFEG
ERVIFGLDKQVTAQIKKLLADTDTTMYMFLLAAFQVLLSKYSGQEDIIVGSPAAGRQHPD
LQDVPGMFVNTVALRSHPAGKKTFKQFLDEVKTASLQAFEHQSYPLEELIEKLPLTRDTS
RSPLFSVLFNMQNMEIPALRLGDLEISSYSMHHHVAKFDLSLEAAERGEEVGLSFDYAKA
LFADETIRRWSAHFVNLIKACAENPDIQLADASLLSAPEREALLSDEKRTEADLPEGTFV
SLFERQAQKTPDLTAVEGGTSLTYRELDERSNRFARHLQACGTGSEDIVAIMMDRSADLI
TAILGVMKAGAAFLPIDPETPEERIRYSLEDSGTKLLVVNERNMTAAAVYKGKTVVMEDG
EWQNESADRLETEPGADQLAYIIYTSGTTGKPKGVQLEHRNLINYVTWFSREAGLTEADK
SMLLSSYAFDLGYTAIFPILQAGGELHIVPKETYTAPDQLGEYIQKNGITYMKLTPSLFH
MIVNTARFTSERRFSPLRLVVLGGEKIITSDVRKFHDVYAHTDFINHYGPTETTIGAIAE
RINMERLDQYEQRPVIGRPIANTGALVLDGAMQLVPPGASGELYITGKGLARGYLHRPQL
TAEKFLSNPFSPDSLMYKTGDVVRRLPDGTIEFIGRADDQVKIRGYRIELKEVETVLLSV
NGIQEAVVLAVSEGGLPELCAYYKADSGLKGSELRKRLSETLPSHMLPAYFVQVDRIPLT
ANGKTDKNALPKPGVSQTAQTASALPETELEEKLCRIWKQTLGTDTLGIDDNFFDYGGHS
LKGMMLLANIQAELDKTVPLKALFEQPTVRLLAAYIEKSAVSEGYRMITPADSADAYPLS
SAQKRMYVLNQLDRETISYNMPSVLLMEGEVNISRLQEALNQMINRHESLRTSFIDQKGQ
PMQKIAEQADIDLHIFEAADEEKADLIIQAFIKPFDLSAAPLIRAALVRLNEKKHLLLLD
MHHIIADGVSRSMLVKELAHLYKGGSLPSPNLHYKDFAVWQNEPGQAERMKDHERYWLSA
FSGELPELNLPTDFPRPPVQSFKGQSVRFRAGRETEKAVRELMESSGATLHMVLHAAFHV
FLSKITGQRDIIIGSVTAGRTSAEVQEMPGMFVNTLALRNETRKEQTFAGLLERVKQTNL
DALAHQDYPFEDLIGKLDLPRDMSRNPLFQVMVTTEDPDKETLELENLRITPYESNQGTA
KFDLTLGGFTDQEGLGLQFEYATDLFKKETIEKWSAGFLRILKQAAESPDRKLPEISLIS
DTEKQALLDAWKGKTLSVPRDKTVHRLFEETAARHANRPAAAYNGAKWTYGELNARANRI
ARILMDCGVTADERVGILTKPSLEMAAGVLGVLKAGAAFVPIDPDYPEERISYILQDSGA
KLLLTQEALDVPDGYKGETILLDGSRSILSLPLDENDEANPQTETTADHLAYMIYTSGTT
GQPKGVMVEHHALVNLCFWHHDAFAMTADDKSAKYAGFGFDASIWEMFPTWTIGAELHVI
DEAIRLDITRLNHYFEENGVTITFLPTQLAEQFMELENTSLRMLLVGGDKLKRAVKQPYT
IVNNYGPTENTVVATSGVINPEEGSLSIGRAIANTRAYILGDGDQVQPEGIAGELCVAGR
GLARGYLNREEETAKRFTADPFVPGERMYRTGDLVKWNAQSGIEYIGRIDQQVKVRGYRI
ELSEIEVRLAQLADVHDAAVTAVEDKAGNTALCAYVAPRQDDIEALKAALKDTLPDYMVP
AFWVEMDELPVTANGKIDKKALPEPDIEAGSAAYKAPETEMETLLSDIWQEVLGLDQIGV
SDNFFTLGGDSIKGIQMASRLNQHGYKLEMKDLFQHPTIEELVSYVERTEGKQADQGPVE
GEADLTPIQRWFFEKNFTDKHHWNQSVMLHAKDGFDPDLVEKTLQALIEHHDALRMVYRE
EREGIIQTYLPVTECKASFEIVDLYGTDEDMLKSQIQRLADHLQGSFDLENGPLLKAEQY
RTEQGDHLLIAVHHLVVDGVSWRILLEDFASGYKQAQQQNSIVLPQKTHSFKDWAEALNT
FAQSEELKKQAAYWAQADAEEFRPLPKDHEPTKRLVKHTAAVKCELTEEETAQLLTDVHH
PYGTEINDILLSALGLTIGEWTENGKVGINLEGHGREEIIPNVNISRTVGWFTAQYPLIL
QISKEDGVSSVIKTVKETVRRVPDKGVGYGILRYLSSDETEKGVTPEISFNYLGQFDNEV
KTEWFEPSPYDMGRQVSEESEALYALSFSGMVTGGRFVISCSYNQEEYERSTVETQMQRF
KDNLLMIIRHCTAKEEKEFTPSDFSAQDLEMDEMGDIFDMLEENLT
>QRQ52823.1_surfactin_non-ribosomal_peptide_synthetase_SrfAB_Bacillus_subtilis
MSKKSIQKVYALTPMQEGMLYHAMLDPHSSSYFTQLELGIHGAFDLEIFEKSVNELIRSY
DILRTVFVHQQLQKPRQVVLAERKTKVHYEDISHADENRQKEHIERYKQDVQRQGFNLAK
DILFKVAVFRLAADQLYLVWSNHHIMMDGWSMGVLMKSLFQNYEALRAGRTPANGQGKPY
SDYIKWLGKQDNEEAESYWSERLAGFEQPSVLPGRLPVKKDEYVNKEYSFTWDETLVARI
QQTANLHQVTGPNLFQAVWGIVLSKYNFTDDVVFGTVVSGRPSEINGIETMAGLFINTIP
VRVKVERDAAFADIFTAVQQHAVEAERYDYVPLYEIQKRSALDGNLLNHLVAFENYPLDQ
ELENGSMEDRLGFSIKVESAFEQTSFDFNLIVYPGKTWTVKIKYNGAAFDSAFIERTAEH
LTRMMEAAVDQPAAFVREYGLVGDEEQRQIVEVFNSTKAELPEGMAVHQVFEEQAKRTPA
STAVVYEGTELTYRELNAAANRLARKLVEQGLQKGETAAIMNDRSVETVVGMLAVLKAGA
AYVPLDPALPGDRLRFMAEDSSVRMVLTGNSYTGQAHQLQVPVLTLDIGIEDGEADNLNL
PSAPSDLAYIMYTSGSTGKPKGVMIEHKSILRLVKNAGYVPVTEEDRMAQTGAVSFDAGT
FEVFGALLNGAALYPVKKETLLDAKQFAAFLREQSITTMWLTSPLFNQLAAKDAGMFGTL
RHLIIGGDALVPHIVSKVKQASPSLSLWNGYGPTENTTFSTSFLIDREYGGSIPIGKPIG
NSTAYILDEQQCLQPIGAPGELCVGGIGVARGYVNLPELTEKQFLEDPFRPGERIYRTGD
LARWLPDGNIEFLGRIDNQVKVRGFRIELGEIETKLNMAEHVTEAAVIIRKNKADENEIC
AYFTADREVAVSELRKTLSQSLPDYMVPAHLIQMDSLPLTPNGKINKKELPAPQSEAVQP
EYAAPKTESEKKLAEIWEGILGVRAGVTDNFFMIGGHSLKAMMMTAKIQEHFHKEVPIKV
LFEKPTIQELALYLEENESKEEQTFEPIRQASYQQHYPVSPAQRRMYILNQLGQANTSYN
VPAVLLLEGEVDKDRLENAIQQLINRHEILRTSFDMIDGEVVQTVHKNISFQLEAAKGRE
EDAEEIIKAFVQPFELNRAPLVRSKLVQLEEKRHLLLIDMHHIITDGSSTGILIGDLAKI
YQGADLELPQIHYKDYAVWHKEQTNYQKDEEYWLDVFKGELPILDLPADFERPAERSFAG
ERVMFGLDKQITAQIKSLMAETDTTIYMFLLAAFNVLLSKYASQDDIIVGSPTAGRTHPD
LQGVPGMFVNTVALRTAPAGDKTFAQFLEEVKTASLQAFEHQSYPLEELIEKLPLTRDTS
RSPLFSVMFNMQNMEIPSLRLGDLKISSYSMLHHVAKFDLSLEAVEREEDIGLSFDYATA
LFKDETIRRWSRHFVNIIKAAAANPNVRLSDVDLLSSAETAALLEERHMTQITEATFAAL
FEKQAQQTPDHPAVKAGGNLLTYRELDEQANQLAHHLRAQGAGNEDIVAIVMDRSAEVMV
SILGVMKAGAAFLPIDPDTPEERIRYSLEDSGAKFAVVNERNMTAIGQYEGTIVSLDDGK
WRNESKERPSSISGSRNLAYVIYTSGTTGKPKGVQIEHRNLTNYVSWFSEEASLTENDKT
VLLSSYAFDLGYTSMFPVLLGGGELHIVQKETYTAPDEIAHYIKEHGITYIKLTPSLFHT
IVNTSSFAKDANFESLRLIVLGGEKIIPTDVLAFRKMYGHTEFINHYGPTEATIGAIAGR
VDLSEPDTFVKRPTIGRPIANAGALVLNEALKLVPPGASGQLYITGQGLARGYLNRPQLT
AERFVENPYSPGSLMYKTGDVVRRLSDGTLAFIGRADDQVKIRGYRIEPKEIETVMLSLS
GIQEAVVLAVSEGGLQELCAYYTSDQDIEKAELRYQLSLTLPSHMIPAFFVQVDAIPLTA
NGKTDRNALPKPNAAQSGGKALAAPETALEESLCRIWQKTLGIEAIGIDDNFFDLGGHSL
KGMMLIANIQAELEKSVPLKALFEQPTVRQLAAYMEASAVSGGHQVLKPADKQAIYPLSS
AQKRMYVLNQLDRQTISYNMPSVLLMEGELDISRLRDSLNQLVNRHESLRTSFMEANGEP
VQRIIEKAEVDLHVFEAEEDEADQKIKEFIRPFDLNDAPLIRAALLRIEAKKHLLLLDMH
HIIADGVSRGIFVKELALLYKGEQLPEPALHYKDFAVWKNEAEQKERMKEHEAYWMSVLS
GELPELDLPLDYARPPVQSFKGDTIRFRTGSETAKAVEKLLAETGTTLHMVLHAVFHVFL
SKISGQRDIVIGSVTAGRTNADVQDMPGMFVNTLALRMEAKEQQTFAELLEQAKQTNLSA
LEHQEYPFEDLVNQLDLPRDMSRNPLFNVMVTTENPDKEQLTLQNLSISPYEAHQGTSKF
DLTLGGFTDENGIGLQLEYATDLFAKETAEKWSEYVLRLLKAVADNPNQPLSSLSLVTET
EKQALLEAWKGKALPVPTDKTVHQLFEETVQRHKDRPAVTYNGQSWTYGELNAKANRLAR
ILMDCGISPDDRVGILTKPSLEMSAAVLGVLKAGAAFVPIDPDYPDQRIEYILQDSGAKL
LLKQEGISVPDSYTGDVILLDGSRTILSLPLDENDEENPETAVTAENLAYMIYTSGTTGQ
PKGVMVEHHALVNLCFWHHDAFSMTAEDRSAKYAGFGFDASIWEMFPTWTIGAELHVIDE
AIRLDIVRLNDYFETNGVTITFLPTQLAEQFMELENTSLRVLLTGGDKLKRAVKKPYTLV
NNYGPTENTVVATSAEIHPEEGSLSIGRAIANTRVYILGEGNQVQPEGVAGELCVAGRGL
ARGYLNREDETAKRFVADPFVPGERMYRTGDLVKWTGGGIEYIGRIDQQVKVRGYRIELS
EIEVQLAQLSEVQDAAVTAVKDKGGNTAIAAYVTPESADIEALKSALKETLPDYMIPAFW
VTLNELPVTANGKVDRKALPEPDIEAGSGEYKAPTTDMEELLAGIWQDVLGMSEVGVTDN
FFSLGGDSIKGIQMASRLNQHGWKLEMKDLFQHPTIEELTQYVERAEGKQADQGPVEGEV
ILTPIQRWFFEKNFTNKHHWNQSVMLHAKKGFDPERVEKTLQALIEHHDALRMVYREENR
DIVQAYQPIGESKVSFEIVDLYGSDEEMLRSQIKILANKLQSSLDLRTGPLLKAEQYRTE
AGDHLLIAVHHLVVDGVSWRILLEDFASGYMQAEKEESLVFPQKTNSFKDWAEELAAFSQ
SAHLLQQAEYWSQIAAEQVSPLPKDCETEQRIVKDTSSVLCELTEEDTKHLLTDVHQPYG
TEINDILLSALGLTMKEWTKGAKIGINLEGHGREDIIPNVNISRTVGWFTAQYPVVLDIS
DADASAVIKTVKENLRRIPDKGVGYGILRYFTETAETKGFTPEISFNYLGQFDSEVKTDF
FEPSAFDMGRQVSGESEALYALSFSGMIRNGRFVLSCSYNEKEFERATVEEQMERFKENL
LMLIRHCTEKEDKEFTPSDFSAEDLEMDEMGDIFDMLEENLK
>QRO10675.1_surfactin_non-ribosomal_peptide_synthetase_SrfAB_Bacillus_velezensis
MSKKSIQKVYALTPMQEGMLYHALLDPYSSSYFTQLELRIHGSFQLELFEKSVNELIRTY
DILRTVFVHQQLQKPRQVVLAERKTKVHYEDISQLDESRQTEYIERYKRGVQQQGFHLAK
DILFKAAVFRLSEKELYLVWSNHHIVMDGWSMGVLMKSLFQNYEALRAGRPAGGSQGKPY
SDYIKWLGGRDYEEAEQYWSSRLADFEQPSLLPGRLAAEKKDYQNEEYSFVWDEELVAQI
QQTANRHQVTGPNLFQAVWGAVLSKYNYTDDVVFGTVVSGRPSEINGIETMAGLFINTIP
VRIKIDKDAAFSDVMAAVQKNAVEAERYDYVPLYDIQKRSALDGSLLNHLVAFENYPLDK
ELENGGMEERLGFSIKVEHAFEQTSFDFNLIVYPGKTWTVKIKYNGAAFAHDAIERTAHH
LTRMMKAAVGTPDAPVRELGLVSGEEERQIVEIFNDTKTALPEEEAVHRLFEAQANRTPA
SIAIKEAGREWTYREVNEAANRLARHLVKSGLEKGRTAAIMNDRSAETVVGMLAVLKAGG
AYVPIDPAFPEDRLRFMAEDSSIRLVLTVQDYQEQAGALQVPVVMLDESADETVSGTDLN
LPAGGNDLAYIMYTSGSTGKPKGVMIEHRNIIRLVKHSNYVPVHEEDRMAQTGAVSFDAG
TFEVFGALLNGASLHPVKKETLLDAGQFAQFLKEQRITTMWLTSPLFNQLAQKDAGMFNT
LRHLIIGGDALVPHIVSKVRKASPELSLWNGYGPTENTTFSTSFLIDQDYDGSVPIGKPI
GNSTAYIMDENRNLQPIGAPGELCVGGSGVARGYVNLPELTEKQFVRDPFRPDEMIYRTG
DLAKWLPDGTIEFLGRIDNQVKVRGFRIELGEIEAKISQAENVTESAAVIRKNKADENEI
CAYFTADQALSPEDLRKTLSESLPEYMIPAHFIQMNQFPLTANGKIDKKALPEPQAEAVQ
KEYVAPKTEAEQKLADIWEGILGVKAGVTDNFFTIGGHSLKAMMMTAKIQEHFQKEVPIK
VLFEKPTIQELAHYLQHESEEEQQFEPIRQAPYQKHYPVSSAQRRMYILNQLGQASTSYN
VPAVLLLEGSVDKKRLEEAMQALINRHETLRTSFDMAEGEVVQTIHKNVSFELETAEGRE
EDAEELTKAFIRPFALNRAPLVRSKLIRLEEDRHLLLIDMHHIITDGSSMGIFIGDLAKL
YQGTELALPKIHYKDFSVWQREKANLDQHEAYWLDTFKGDLPVLDLPLDFPRPAERSFEG
ERVIFGLDKQVTAQIKKLLADTDTTMYMFLLAAFQVLLSKYSGQEDIIVGSPAAGRQHPD
LQDVPGMFVNTVALRSHPAGKKTFKQFLDEVKTASLQAFEHQSYPLEELIEKLPLTRDTS
RSPLFSVLFNMQNMEIPALRLGDLEISSYSMHHHVAKFDLSLEAAERGEEVGLSFDYAKA
LFADETIRRWSAHFVNLIKACAENPDIQLADASLLSAPEREALLSDEKRTEADLPEGTFV
SLFERQAQKTPDLTAVAGGISLTYRELDERSNRFARHLQACGTGSEDIVAIMMDRSADLI
TAILGVMKAGAAFLPIDPETPEERIRYSLEDSGTKLLVVNERNMTAAAVYKGKTVVMEDG
EWQNESAGRLETEPGADQLAYIIYTSGTTGKPKGVQLEHRNLINYVTWFSREAGLTEADK
SVLLSSYAFDLGYTAIFPILQAGGELHIVPKETYTAPDQLGEYIQKNGITYMKLTPSLFH
MIVNTARFTSERRFSPLRLVVLGGEKIITSDVRKFHDVYAHTDFINHYGPTETTIGAIAG
RINMERLDQYEQRPVIGRPIANTGALVLDGAMQLVPPGASGELYIAGKGLARGYLHRPQL
TAEKFLSNPFSPDSLMYKTGDVVRRLPDGTIEFIGRADDQVKIRGYRIELKEVETVLLSV
NGIQEAVVLAVSEGGLPELCAYYKADSELKGSELRKRLSETLPSHMLPAYFMQVDRIPLT
ANGKTDKNALPKPGVSQTAQTVSALPETELEEKLCRIWKQTLGTDTLGIDDNFFDYGGHS
LKGMMLLANIQAELDKTVPLKALFEQPTVRLLAAYIEKSAVSEGYRIISPADSADAYPLS
SAQKRMYVLNQLDRETISYNMPSVLLMEGEVNISRLQEALNQMINRHESLRTSFIDQNGR
PMQQIAEQADIDLHIFEAADEEKADLIIQAFIKPFDLSAAPLIRAALVRLNEKKHLLLLD
MHHIIADGVSRSMLVKELAHLYKGGSLPSPNLHYKDFAVWQNEPEQAERMKDHERYWLSA
FSGELPELNLPTDFPRPPVQSFKGQSVRFRAGRETEKAVRELMESSGATLHMVLHAAFHV
FLSKITGQRDIIIGSVTAGRTSAEVQEMPGMFVNTLALRNETRKEQTFAGLLERVKQTNL
DALAHQDYPFEDLIGKLDLPRDMSRNPLFQVMVTTEDPDKETLELENLRITPYESNQGTA
KFDLTLGGFTDQEGLGLQFEYATDLFKKETIEKWSAGFLRILKQAAESPDRKLPEISLIS
DAEKQALLDAWKGKTISVPRDKTVHLLFEETAARYANRPAAAYNGAKWTYGELNARANRI
ARILMDCGVTADERVGILTKPSLEMAAGVLGVLKAGAAFVPIDPDYPEERISYILQDSGA
KLLLTQEALGVPDSYNGETILLDGSRSILSLPLDENDEANPQTETTADHLAYMIYTSGTT
GQPKGVMVEHHALVNLCFWHHDAFAMTADDKSAKYAGFGFDASIWEMFPTWTIGAELHVI
DEAIRLDITRLNHYFEENGVTITFLPTQLAEQFMELENTSLRMLLVGGDKLKRAVKQPYT
IVNNYGPTENTVVATSGVINPEEGSLSIGRAIANTRVYILGDGDQVQPEGIAGELCVAGR
GLARGYLNREEETAKRFTADPFVPGERMYRTGDLVKWNAQCGIEYIGRIDQQVKVRGYRI
ELSEIEVRLSQLADVHDAAVTAVEDKAGNTALCAYVAPQQDDIEALKAALKDKLPDYMVP
AFWVEMDELPVTANGKIDKKALPAPDIEAGSAAYKAPETEMETLLSDIWQEVLGLDQIGV
SDNFFTLGGDSIKGIQMASRLNQHGYKLEMKDLFQHPTIEELVSYVERTEGKQADQGPVE
GEAELTPIQRWFFERNFTDKHHWNQSVMLHAKDGFDPDLVEKTLQALIEHHDALRMVYRE
EREGIIQTYLPVTECKASFEIVDLYGTDEDMLKSQIQRLADHLQGSLDLENGPLLKAEQY
RTEQGDHLLIAVHHLVVDGVSWRILLEDFASGYKQAQQQNSIVLPQKTHSFKDWAEALNT
FAQSEELKKQAAYWAQADAEELQPLPKDHDPNKRLVKHTAAVKCELTEEETAQLLTDVHH
PYGTEINDILLSALGLTIGEWTENGKVGINLEGHGREEIIPNVNISRTVGWFTAQYPLIL
QISKEDGVSSVIKTVKETVRRVPDKGVGYGILRYLSSDETEKGVTPEISFNYLGQFDNEV
KTEWFEPSPYDMGRQVSEESEALYALSFSGMVTGGRFVISCSYNQEEYERSTVETQMQRF
KDNLLMIIRHCTAKEEKEFTPSDFSAQDLEMDEMGDIFDMLEENLT
>QPG21242.1_surfactin_non-ribosomal_peptide_synthetase_SrfAB_Bacillus_velezensis
MSKKSIQKVYALTPMQEGMLYHALLDPHSSSYFTQLELRIHGSFQLELFEKSVNELIRTY
DILRTVFVHQQLQKPRQVVLAERKTKVHYEDISQLDEARQTEYIERYKRDVQQQGFHLAK
DILFKAAVFRLSEKELYLVWSNHHIVMDGWSMGVLMKSLFQNYEALRAGRPAGGSQGKPY
SDYIKWLGGRDYEEAEQYWSSRLADFEQPSLLPGRLASEKKDYQNEEYSFVWDEELVAQI
QQTANRHQVTGPNLFQAVWGAVLSKYNYTDDVVFGTVVSGRPSEINGIETMAGLFINTIP
VRIKIDKDAAFFDVMAAVQKNAVEAERYDYVPLYDIQKRSALDGSLLNHLVAFENYPLDK
ELENGGMEERLGFSIKVEHAFEQTSFDFNLIVYPGKTWTVKIKYNGAAFAHDAIERTAHH
LTRMMKAAVGTPDAPVRELGLVSGEEERQIVEIFNDTKTALPEEEAVHRLFEAQANRTPA
SIAIKEEGREWTYREVNEAANRLARHLVKSGLEKGRTAAIMNDRSAETVIGMLAVLKAGG
AYVPIDPAFPEDRLRFMAADSSIRLVLTVQDYQEQAGTLQVPIVMLDESADETVSGTDLN
LPAGGNDLAYIMYTSGSTGKPKGVMIEHRNIIRLVKHSNYVPVHEEDRMAQTGAVSFDAG
TFEVFGALLNGAALHPVKKETLLDAGRFAQFLKEQRITTMWLTSPLFNQLAQKDAGMFNT
LRHLIIGGDALVPHIVSKVRKASPELSLWNGYGPTENTTFSTSFLIDQDYDGSIPIGKPI
GNSTAYIMDENRNLQPIGAPGELCVGGSGVARGYVNLPELTEKQFVRDPFRPDEMIYRTG
DLAKWLPDGTIEFLGRIDNQVKVRGFRIELGEIEAKIGQAENVTESAAVIRKNKADENEI
CAYFTADQALSPEDLRKTLSESLPEYMIPAHFIQMNQFPLTANGKIDKKALPEPQAEAVQ
KEYEAPKTEAEQKLADIWEGILGVKAGVTDNFFTIGGHSLKAMMMTAKIQEHFQKEVPIK
VLFEKPTIQELAHYLEHETEEEQQFEPIRQAPYQKHYPVSSAQRRMYILNQLGQASTSYN
VPAVLLLEGSVDKNRLEEAMQALINRHETLRTSFDMADGEVVQTIHKNVSFELETAEGRE
EDAEELTKAFIRPFALNRAPLVRSKLIRLEEDRHLLLIDMHHIITDGSSMGIFIGDLAKL
YQGTELELPKIHYKDFSVWQREKANLDQHEAYWLDTFKGDLPVLDLPLDFPRPAERSFEG
ERVIFGLDKQVTAQIKKLLADTDTTMYMFLLAAFQVLLSKYSGQEDIIVGSPAAGRQHPD
LQDVPGMFVNTVALRSHPAGKKTFKQFLDEVKTASLQAFEHQSYPLEELIEKLPLTRDTS
RSPLFSVLFNMQNMEIPALRLGDLEISSYSMHHHVAKFDLSLEAAERGEEVGLSFDYAKA
LFADETIRRWSAHFVNLIKACAENPDIQLADASLLSAPEREALLSDEKRTEADLPEGTFV
SLFERQAQKTPDLTAVAGGTSLTYRELDERSNRFARHLQACGTGSEDIVAIMMDRSADLI
TAILGVMKAGAAFLPIDPETPEERIRYSLEDSGTKLLVVNERNMTAAAVYKGKTVVMEDG
EWRNESADRLETESGADRLAYIIYTSGTTGKPKGVQLEHRNLINYVTWFSREAGLTEADK
SVLLSSYAFDLGYTAIFPILQAGGELHIVPKETYTAPDQLGEYIQKNGITYMKLTPSLFH
MIVNTARFTSERRFSPLRLVVLGGEKIITSDVRKFHDVYVHTDFINHYGPTETTIGAIAE
RINMERLDQYEQRPVIGRPIANTGALVLDGAMQLVPPGASGELYITGKGLARGYLHRPPL
TAEKFLSNPFSPDSLMYKTGDIVRRLPDGTIEFIGRADDQVKIRGYRIELKEVETVLLSV
NGIQEAVVLAVSEGGLPELCAYYKADSGLKGSELRKRLSETLPSHMLPAYFVQVDRIPLT
ANGKTDKNALPKPGVSQTAQIASALPETELEEKLCRIWKQTLGTDTLGIDDNFFDYGGHS
LKGMMLLANIQAELDKTVPLKALFEQPTVRLLAAYIEKSAVSEGYRMITPADSADAYPLS
SAQKRMYVLNQLDRETISYNMPSVLLMEGEVNISKLQEALNQMINRHESLRTSFIDQKGQ
PMQQIAEQADIDLHIFEAADEEKADLIIQAFIKPFDLSAAPLIRAALVRLNEKKHLLLLD
MHHIIADGVSRSMLVKELAHLYKGGSLPSPNLHYKDFAVWQNESGQAERMKDHERYWLSA
FSGELPELNLPTDFPRPPVQSFKGQSVRFRAGRETEKAVRELMESSGATLHMVLHAAFHV
FLSKITGQRDIIIGSVTAGRTSAEVQEMPGMFVNTLALRNETQKEQTFAGLLERVKQTNL
DALAHQDYPFEDLIGKLDLPRDMSRNPLFQVMVTTEDPDKETLELENLRITPYESNQGTA
KFDLTLGGFTDQEGLGLQFEYATDLFKKETIEKWSAGFLRILKQAAESPDRKLPEISLIS
DAEKQALLDAWKGKTLSVPQDKTVHRLFEETAARYANRPAAAYNGAKWTYGELNARANRI
ARILIDCGVTADERVGILTKPSLEMAAGVLGVLKAGAAFVPIDPDYPQERISYILQDSGA
KLLLTQEALDVPDGYTGETILLDGGRSILSLPLDENDEANPQTETTADHLAYMIYTSGTT
GQPKGVMVEHHALVNLCFWHHDAFAMTADDKSAKYAGFGFDASIWEMFPTWTIGAELHVI
DEAIRLDITRLNHYFEEHGVTITFLPTQLAEQFMELENTSLRMLLVGGDKLKRAVKQPYT
IVNNYGPTENTVVATSGVINPEEGSLSIGRAIANTRAYILGDGDQVQPEGIAGELCVAGR
GLARGYLNREEETAKRFTADPFVPGERMYRTGDLVKWNAQSGIEYIGRIDQQVKVRGYRI
ELSEIEVRLAQLADVHDAAVTAVEDKAGNTALCAYVAPQQDDIEALKAALKDTLPDYMVP
AFWVEMDELPVTANGKIDKKALPEPDIEAGSAAYKAPETEMETLLSDIWEEVLGLDQIGV
SDNFFTLGGDSIKGIQMASRLNQHGYKLEMKDLFQHPTIEELVSYVERTEGKQADQGPVE
GEAELTPIQRWFFEKNFTDKHHWNQSVMLHAKDGFDPDLVEKTLQALIEHHDALRMVYRE
EREGIIQTYLPVTECKASFEIVDLYGTDEDMLKSQIQRLADHLQGSLDLENGPLLKAEQY
RTEQGDHLLIAVHHLVVDGVSWRILLEDFASGYKQAQQQNSIVLPQKTHSFKDWAEALNT
FAQSEELKKQADYWAQADAEELRPLPKDHDPDKRLVKHTAAVKCELTEEETAQLLTDVHH
PYGTEINDILLSALGLTIGEWTENGKVGINLEGHGREEIIPNVNISRTVGWFTAQYPLIL
QISKEDGVSSVIKTVKETVRRVPAKGVGYGILRYLSSDETEKGAAPEISFNYLGQFDNEV
KTEWFEPSPYDIGRQVSEESEALYALSFSGMVTGGRFVISCSYNQEEYERSTVEKQMQRF
KDNLLMIIRHCTAKEEKEFTPSDFSAQDLEMDEMGDIFDMLEENLT
>QPG16558.1_surfactin_non-ribosomal_peptide_synthetase_SrfAB_Bacillus_velezensis
MSKKSIQKVYALTPMQEGMLYHALLDPHSSSYFTQLELRIHGSFQLELFEKSVNELIRTY
DILRTVFVHQQLQKPRQVVLAERKTKVHYEDISQLDEARQTEYIERYKRDVQQQGFHLAK
DILFKAAVFRLSEKELYLVWSNHHIVMDGWSMGVLMKSLFQNYEALRAGRPAGGSQGKPY
SDYIKWLGGRDYEEAEQYWSSRLADFEQPSLLPGRLASEKKDYQNEEYSFVWDEELVAQI
QQTANRHQVTGPNLFQAVWGAVLSKYNYTDDVVFGTVVSGRPSEINGIETMAGLFINTIP
VRIKIDKDAAFFDVMAAVQKNAVEAERYDYVPLYDIQKRSALDGSLLNHLVAFENYPLDK
ELENGGMEERLGFSIKVEHAFEQTSFDFNLIVYPGKTWTVKIKYNGAAFAHDAIERTAHH
LTRMMKAAVGTPDAPVRELGLVSGEEERQIVEIFNDTKTALPEEEAVHRLFEAQANRTPA
SIAIKEEGREWTYREVNEAANRLARHLVKSGLEKGRTAAIMNDRSAETVIGMLAVLKAGG
AYVPIDPAFPEDRLRFMAADSSIRLVLTVQDYQEQAGTLQVPIVMLDESADETVSGTDLN
LPAGGNDLAYIMYTSGSTGKPKGVMIEHRNIIRLVKHSNYVPVHEEDRMAQTGAVSFDAG
TFEVFGALLNGAALHPVKKETLLDAGRFAQFLKEQRITTMWLTSPLFNQLAQKDAGMFNT
LRHLIIGGDALVPHIVSKVRKASPELSLWNGYGPTENTTFSTSFLIDQDYDGSIPIGKPI
GNSTAYIMDENRNLQPIGAPGELCVGGSGVARGYVNLPELTEKQFVRDPFRPDEMIYRTG
DLAKWLPDGTIEFLGRIDNQVKVRGFRIELGEIEAKIGQAENVTESAAVIRKNKADENEI
CAYFTADQALSPEDLRKTLSESLPEYMIPAHFIQMNQFPLTANGKIDKKALPEPQAEAVQ
KEYEAPKTEAEQKLADIWEGILGVKAGVTDNFFTIGGHSLKAMMMTAKIQEHFQKEVPIK
VLFEKPTIQELAHYLEHETEEEQQFEPIRQAPYQKHYPVSSAQRRMYILNQLGQASTSYN
VPAVLLLEGSVDKNRLEEAMQALINRHETLRTSFDMADGEVVQTIHKNVSFELETAEGRE
EDAEELTKAFIRPFALNRAPLVRSKLIRLEEDRHLLLIDMHHIITDGSSMGIFIGDLAKL
YQGTELELPKIHYKDFSVWQREKANLDQHEAYWLDTFKGDLPVLDLPLDFPRPAERSFEG
ERVIFGLDKQVTAQIKKLLADTDTTMYMFLLAAFQVLLSKYSGQEDIIVGSPAAGRQHPD
LQDVPGMFVNTVALRSHPAGKKTFKQFLDEVKTASLQAFEHQSYPLEELIEKLPLTRDTS
RSPLFSVLFNMQNMEIPALRLGDLEISSYSMHHHVAKFDLSLEAAERGEEVGLSFDYAKA
LFADETIRRWSAHFVNLIKACAENPDIQLADASLLSAPEREALLSDEKRTEADLPEGTFV
SLFERQAQKTPDLTAVAGGTSLTYRELDERSNRFARHLQACGTGSEDIVAIMMDRSADLI
TAILGVMKAGAAFLPIDPETPEERIRYSLEDSGTKLLVVNERNMTAAAVYKGKTVVMEDG
EWRNESADRLETESGADRLAYIIYTSGTTGKPKGVQLEHRNLINYVTWFSREAGLTEADK
SVLLSSYAFDLGYTAIFPILQAGGELHIVPKETYTAPDQLGEYIQKNGITYMKLTPSLFH
MIVNTARFTSERRFSPLRLVVLGGEKIITSDVRKFHDVYVHTDFINHYGPTETTIGAIAE
RINMERLDQYEQRPVIGRPIANTGALVLDGAMQLVPPGASGELYITGKGLARGYLHRPPL
TAEKFLSNPFSPDSLMYKTGDIVRRLPDGTIEFIGRADDQVKIRGYRIELKEVETVLLSV
NGIQEAVVLAVSEGGLPELCAYYKADSGLKGSELRKRLSETLPSHMLPAYFVQVDRIPLT
ANGKTDKNALPKPGVSQTAQIASALPETELEEKLCRIWKQTLGTDTLGIDDNFFDYGGHS
LKGMMLLANIQAELDKTVPLKALFEQPTVRLLAAYIEKSAVSEGYRMITPADSADAYPLS
SAQKRMYVLNQLDRETISYNMPSVLLMEGEVNISKLQEALNQMINRHESLRTSFIDQKGQ
PMQQIAEQADIDLHIFEAADEEKADLIIQAFIKPFDLSAAPLIRAALVRLNEKKHLLLLD
MHHIIADGVSRSMLVKELAHLYKGGSLPSPNLHYKDFAVWQNESGQAERMKDHERYWLSA
FSGELPELNLPTDFPRPPVQSFKGQSVRFRAGRETEKAVRELMESSGATLHMVLHAAFHV
FLSKITGQRDIIIGSVTAGRTSAEVQEMPGMFVNTLALRNETQKEQTFAGLLERVKQTNL
DALAHQDYPFEDLIGKLDLPRDMSRNPLFQVMVTTEDPDKETLELENLRITPYESNQGTA
KFDLTLGGFTDQEGLGLQFEYATDLFKKETIEKWSAGFLRILKQAAESPDRKLPEISLIS
DAEKQALLDAWKGKTLSVPQDKTVHRLFEETAARYANRPAAAYNGAKWTYGELNARANRI
ARILIDCGVTADERVGILTKPSLEMAAGVLGVLKAGAAFVPIDPDYPQERISYILQDSGA
KLLLTQEALDVPDGYTGETILLDGGRSILSLPLDENDEANPQTETTADHLAYMIYTSGTT
GQPKGVMVEHHALVNLCFWHHDAFAMTADDKSAKYAGFGFDASIWEMFPTWTIGAELHVI
DEAIRLDITRLNHYFEEHGVTITFLPTQLAEQFMELENTSLRMLLVGGDKLKRAVKQPYT
IVNNYGPTENTVVATSGVINPEEGSLSIGRAIANTRAYILGDGDQVQPEGIAGELCVAGR
GLARGYLNREEETAKRFTADPFVPGERMYRTGDLVKWNAQSGIEYIGRIDQQVKVRGYRI
ELSEIEVRLAQLADVHDAAVTAVEDKAGNTALCAYVAPQQDDIEALKAALKDTLPDYMVP
AFWVEMDELPVTANGKIDKKALPEPDIEAGSAAYKAPETEMETLLSDIWEEVLGLDQIGV
SDNFFTLGGDSIKGIQMASRLNQHGYKLEMKDLFQHPTIEELVSYVERTEGKQADQGPVE
GEAELTPIQRWFFEKNFTDKHHWNQSVMLHAKDGFDPDLVEKTLQALIEHHDALRMVYRE
EREGIIQTYLPVTECKASFEIVDLYGTDEDMLKSQIQRLADHLQGSLDLENGPLLKAEQY
RTEQGDHLLIAVHHLVVDGVSWRILLEDFASGYKQAQQQNSIVLPQKTHSFKDWAEALNT
FAQSEELKKQADYWAQADAEELRPLPKDHDPDKRLVKHTAAVKCELTEEETAQLLTDVHH
PYGTEINDILLSALGLTIGEWTENGKVGINLEGHGREEIIPNVNISRTVGWFTAQYPLIL
QISKEDGVSSVIKTVKETVRRVPAKGVGYGILRYLSSDETEKGAAPEISFNYLGQFDNEV
KTEWFEPSPYDIGRQVSEESEALYALSFSGMVTGGRFVISCSYNQEEYERSTVEKQMQRF
KDNLLMIIRHCTAKEEKEFTPSDFSAQDLEMDEMGDIFDMLEENLT
>QRL07684.1_surfactin_non-ribosomal_peptide_synthetase_SrfAB_Bacillus_velezensis
MSKKSIQKVYALTPMQEGMLYHALLDPHSSSYFTQLELRIHGSFQLELFEKSVNELIRTY
DILRTVFVHQQLQKPRQVVLAERKTKVHYEDISQLDEARQTEYIERYKRGVQQQGFHLAK
DILFKAAVFRLSEKELYLVWSNHHIVMDGWSMGVLMKSLFQNYEALRAGRPAGGSQGKPY
SDYIKWLGGRDYEEAEQYWSSRLADFEQPSLLPGRLAAEKKDYQNEEYSFVWDEELVAQI
QQTANRHQVTGPNLFQAVWGAVLSKYNYTDDVVFGTVVSGRPSEINGIETMAGLFINTIP
VRIKIDKGAAFSDVMAAVQKNAVEAERYDYVPLYDIQKRSALDGSLLNHLVAFENYPLDK
ELENGGMEERLGFSIKVEHAFEQTSFDFNLIVYPGKTWTVKIKYNGAAFAHDAIERTAHH
LTRMMKAAVGTPDAPVRELGLVSGEEERQIVEVFNDTKTALPEEEAVHRLFEEQANRTPA
SIAIKEAGREWTYREVNEAANRLARHLVKSGLEKGRTAAIMNDRSAETVVGMLAVLKAGG
AYVPIDPAFPEDRLRFMAEDSSIRLVLTVQDYQEQAGALQVPVVMLDERADETVSGTDLN
LPAGGNDLAYIMYTSGSTGKPKGVMIEHRNIIRLVKHSNYVPVHEEDRMAQTGAVSFDAG
TFEVFGALLNGASLHPVKKETLLDAGQFAQFLKEQRITTMWLTSPLFNQLAQKDAGMFNT
LRHLIIGGDALVPHIVSKVRKASPELSLWNGYGPTENTTFSTSFLIDQDYDGSVPIGKPI
GNSTAYIMDENRNLQPIGAPGELCVGGSGVARGYVNLPELTEKQFVRDPFRPDEMIYRTG
DLAKWLPDGTIEFLGRIDNQVKVRGFRIELGEIEAKISQAENVTESAAVIRKNKADENEI
CAYFTADQALSPEDLRKTLSESLPEYMIPAHFIQMNQFPLTANGKIDKKALPEPQAEAVQ
KEYVAPKTEAEQKLADIWEGILGVKAGVTDNFFTIGGHSLKAMMMTAKIQEHFQKEVPIK
VLFEKPTIQELAHYLQHESEEEQQFEPIRQAPYQKHYPVSSAQRRMYILNQLGQASTSYN
VPAVLLLEGSVDKKRLEEAMQALINRHETLRTSFDMADGEVVQTIHKNVSFELETAEGRE
EDAEELTKDFIRPFALNRAPLVRSKLIRLEEDRHLLLIDMHHIITDGSSMGIFIGDLAKL
YQGTELALPKIHYKDFSVWQREKANLDQHEAYWLDTFKGDLPVLDLPLDFPRPAERSFEG
ERVIFGLDKQVTAQIKKLLADTDTTMYMFLLAAFQVLLSKYSGQEDIVVGSPAAGRQHPD
LQDVPGMFVNTVALRSHPIGKKTFKQFLDEVKTASLQAFEHQSYPLEELIEKLPLTRDTS
RSPLFSVLFNMQNMEIPALRLGDLEISSYSMHHHVAKFDLSLEAAERGEEVGLSFDYAKA
LFADETIRRWSAHFVNLIKACAENPDIQLADASLLSAPEREALLSDEKRTEADLPEGTFV
SLFERQAQKTPDLTAVAGGTSLTYRELDERSNRFARHLQACGTGSEDIVAIMMDRSADLI
TAILGVMKAGAAFLPIDPETPEERIRYSLEDSGTKLLVVNERNMTAAAVYKGKTVVMEDG
EWQNESADRLETEPGADQLAYIIYTSGTTGKPKGVQLEHRNLINYVTWFSREAGLTEADK
SVLLSSYAFDLGYTAIFPILQAGGELHIVPKETYTAPDQLGEYIQKNGITYMKLTPSLFH
MIVNTARFAAERRFSPLRLVVLGGEKIITSDVRKFHDVYAHTDFINHYGPTETTIGAIAG
RINMERLDQYEQRPVIGRPIANTGALVLDGAMQLVPPGASGELYITGKGLARGYLHRPQL
TAEKFLSNPFSPDSLMYKTGDVVRRLPDGTIEFIGRADDQVKIRGYRIELKEVETVLLSV
NGIQEAVVLAVSEGGLPELCAYYKAGSELKGSELRKRLSETLPSHMLPAYFVQVDRIPLT
ANGKTDKNALPKPGVSQTAQTASALPETELEEKLCRIWKQTLGTDTLGIDDNFFDYGGHS
LKGMMLLANIQAELDKTVPLKALFEQPTVRLLAAYIEKSAVSEGYRMISPADSADAYPLS
SAQKRMYVLNQLDRETISYNMPSVLLMEGEVNISRLQEALNQMINRHESLRTSFIDQNGR
PMQQIAEQADIDLHIFEAADEEKADLIIQAFIKPFDLSAAPLIRAALVRLNEKKHLLLLD
MHHIIADGVSRSMLVKELAHLYKGGSLPSPNLHYKDFAVWQNEPEQAERMKDHERYWLSA
FSGELPELNLPTDFPRPPVQSFKGQSVRFRAGRETEKAVRELMESSGATLHMVLHAAFHV
FLSKITGQRDIIIGSVTAGRTSAEVQEMPGMFVNTLALRNETRKEQTFAGLLEQVKQTNL
DALAHQDYPFEDLIGKLDLPRDMSRNPLFQVMVTTEDPDKETLELENLRITPYESNQGTA
KFDLTLGGFTDQEGLGLQFEYAADLFKKETIEKWSAGFLRILKQAAESPDRKLPEISLIS
DAEKQALLDEWKGKTISVPRDKTVHRLFEETAARYADRPAAAYNGAKWTYGELNARANRI
ARILMDCGVTADERVGILTKPSLEMAAGVLGVLKAGAAFVPIDPDYPEERISYILQDSGA
KLLLTQEALGVPDSYKGETILLDGGRSILSLPLDENDEANPQTETTADHLAYMIYTSGTT
GQPKGVMVEHHALVNLCFWHHDAFAMTADDKSAKYAGFGFDASIWEMFPTWTIGAELHVI
DEAIRLDITRLNHYFEEHGVTITFLPTQLAEQFMELENTSLRMLLVGGDKLKRAVKQPYT
IVNNYGPTENTVVATSGVINPEEGSLSIGRAIANTRAYILGDGDQVQPEGIAGELCVAGR
GLARGYLNREEETAKRFTADPFVPGERMYRTGDLVKWNAQCGIEYIGRIDQQVKVRGYRI
ELSEIEVRLAQLADVHDAAVTAVEDKAGNTALCAYVAPQQDDIETLKAALKDTLPDYMVP
AFWVEMDELPVTANGKIDKKALPEPDIEAGSAAYKAPETEMETLLSDIWQEVLGLDQIGV
SDNFFTLGGDSIKGIQMASRLNQHGYKLEMKDLFQHPTIEELVSYVERTEGKQADQGPVE
GEADLTPIQRWFFEKNFTDKHHWNQSVMLHAKDGFDPDLVEKTLQALIEHHDALRMVYRE
EREGIIQTYLPVTECKASFDIVDLYGTDEDMLKSQIQRLADHLQGSLDLENGPLLKAEQY
RTEQGDHLLIAVHHLVVDGVSWRILLEDFASGYKQAQQQNSIVLPQKTHSFKDWAEALNT
FAQSEELKKQADYWAEADAEELRPLPKDHDPNKRLVKHTAAVKCELTEEETAQLLTDVHH
PYGTEINDILLSALGLTIGEWTENGKVGINLEGHGREEIIPNVNISRTVGWFTAQYPLIL
QISKEDGVSSVIKTVKETVRRVPDKGVGYGILRYLSSDETEKGAAPEISFNYLGQFDNEV
KTEWFEPSPYDMGRQVSEESEALYALSFSGMVTGGRFVISCSYNQEEYERSTVETQMQRF
KDNLLMIIRHCTAKEEKEFTPSDFSAQDLEMDEMGDIFDMLEENLT
>QRD35402.1_surfactin_non-ribosomal_peptide_synthetase_SrfAB_Bacillus_velezensis
MSKKSIQKVYALTPMQEGMLYHALLDPHSSSYFTQLELRIHGSFQLELFEKSVNELIRTY
DILRTVFVHQQLQKPRQVVLAERKTKVHYEDISQLDEARQTEYIERYKRGVQQQGFHLAK
DILFKAAVFRLSEKELYLVWSNHHIVMDGWSMGVLMKSLFQNYEALRAGRPAGGSQGKPY
SDYIKWLGGRDYEEAEQYWSSRLADFEQPSLLPGRLAAEKKDYQNEEYSFVWDEELVAQI
QQTANRHQVTGPNLFQAVWGAVLSKYNYTDDVVFGTVVSGRPSEINGIETMAGLFINTIP
VRIKIDKGAAFSDVMAAVQKNAVEAERYDYVPLYDIQKRSALDGSLLNHLVAFENYPLDK
ELENGGMEERLGFSIKVEHAFEQTSFDFNLIVYPGKTWTVKIKYNGAAFAHDAIERTAHH
LTRMMKAAVGTPDAPVRELGLVSGEEERQIVEVFNDTKTALPEEEAVHRLFEAQANRTPA
SIAIKEAGREWTYREVNEAANRLARHLVKSGLEKGRTAAIMNDRSAETVVGMLAVLKAGG
AYVPIDPAFPEDRLRFMAEDSSIRLVLTVQAYQEQAGALQVPVVMLDESADETVSGTDLN
LPAGGNDLAYIMYTSGSTGKPKGVMIEHRNIIRLVKHSNYVPVHEEDRMAQTGAVSFDAG
TFEVFGALLNGASLHPVKKETLLDAGQFAQFLKEQRITTMWLTSPLFNQLAQKDAGMFNT
LRHLIIGGDALVPHIVSKVRKASPELSLWNGYGPTENTTFSTSFLIDQDYDGSIPIGKPI
GNSTAYIMDENRSLQPIGAPGELCVGGSGVARGYVNLPELTEKQFLRDPFRPDEMIYRTG
DLAKWLPDGTIEFLGRIDNQVKVRGFRIELGEIEAKISQAENVTESAAVIRKNKADENEI
CAYFTADQALSPEDLRKTLSESLPEYMIPAHFIQMNQFPLTANGKIDKKALPEPQAEAVQ
KEYVAPKTEAEQKLADIWEGILGVKAGVTDNFFTIGGHSLKAMMMTAKIQEHFQKEVPIK
VLFEKPTIQELAHYLQHESEEEQQFEPIRQAPYQKHYPVSSAQRRMYILNQLGQASTSYN
VPAVLLLEGSVDKKRLEEAMQALINRHETLRTSFDMADGEVVQTIHKNVSFELETAEGRE
EDAEELTKAFIRPFALNRAPLVRSKLIRLEEDRHLLLIDMHHIITDGSSMGIFIGDLAKL
YQGTELALPKIHYKDFSVWQREKANLDQHEAYWLETFKGDLPVLDLPLDFPRPAERSFEG
ERVIFGLDKQVTAQIKKLLADTDTTMYMFLLAAFQVLLSKYSGQEDIIVGSPAAGRQHPD
LQDVPGMFVNTVALRSHPAGKKTFKQFLDEVKTASLQAFEHQSYPLEELIEKLPLMRDTS
RSPLFSVLFNMQNMEIPALRLGDLEISSYSMHHHVAKFDLSLEAAERGEEVGLSFDYVKA
LFADETIRRWSAHFVNLIKACAENPDIQLADASLLSAPEREALLSDEKRTEADLPEGTFV
SLFERQAQKTPDLTAVAGGTSLTYRELDERSNRFARHLQACGTGSEDIVAIMMDRSADLI
TAILGVMKAGAAFLPIDPETPEERIRYSLEDSGTKLLVVNERNMTAAAVYKGKTVVMEDG
EWQNESADRLETKPGADQLAYIIYTSGTTGKPKGVQLEHRNLINYVTWFSREAGLTEADK
SVLLSSYAFDLGYTAIFPILQAGGELHIVPKETYTAPDQLGEYIQKNGITYMKLTPSLFH
MIVNTARFAAERRFSPLRLVVLGGEKIITSDVRKFHDVYAHTDFINHYGPTETTIGAIAG
RINMERLDQYEQRPVIGRPIANTGALVLDGAMQLVPPGASGELYITGKGLARGYLHRPQL
TAEKFLSNPFSPDSLMYKTGDVVRRLPDGTIEFIGRADDQVKIRGYRIELKEIETVLLSV
NGIQEAVVLAVSEGGLPELCAYYKAGSELKGSELRKQLSETLPSHMLPAYFVQVDRIPLT
ANGKTDKNALPKPGVSQTAQTVSALPETELEEKLCRIWKQTLGTDTLGIDDNFFDYGGHS
LKGMMLLANIQAELDKTVPLKALFEQPTVRLLAAYIEKSAVSEGYRVITPADSADAYPLS
SAQKRMYVLNQLDRETISYNMPSVLLMEGEVNISRLQEALNQMINRHESLRTSFIDQNGR
PMQQIAEQADIDLHIFEAADEEKADLIIQAFIKPFDLSAAPLIRTALVRLNEKKHLLLLD
MHHIIADGVSRSMLVKELAHLYKGGSLPSPNLHYKDFAVWQNEPEQAERMKDNERYWLSA
FSGELPELNLPTDFPRPPVQSFKGQSVRFRAGCETEKAVRELMESSGATLHMVLHAAFHV
FLSKITGQRDIIIGSVTAGRTSAEVQEMPGMFVNTLALRNETRKEQTFAGLLEQVKQTNL
DALAHQDYPFEDLIGKLDLPRDMSRNPLFQVMVTTEDPDKETLELENLRITPYESNQGTA
KFDLTLGGFTDQEGLGLQFEYAADLFKKETIEKWSAGFLRILKQAAESPDRKLPEISLIS
DAEKQALLDAWKGKTISVPRDKTVHRLFEETAARYANRPAAAYNGAKWTYGELNARANRI
ARILMDCGVTADKRVGILTKPSLEMAAGVLGVLKAGAAFVPIDPDYPEERISYILQDSGA
KLLLTQEALDVPESYNGETILLDGGRSILSLPLDENDEANPQTETTADHLAYMIYTSGTT
GQPKGVMVEHHALVNLCFWHHDAFAMTADDKSAKYAGFGFDASIWEMFPAWTIGAELHVI
DEAIRLDITRLNHYFEENGVTITFLPTQLAEQFMELENTSLRMLLVGGDKLKRAVKQPYT
IVNNYGPTENTVVATSGVINPEEGSLSIGRAIANTRVYILGDGDQVQPEGIAGELCVAGR
GLARGYLNREEETAKRFTADPFVPGERMYRTGDLVKWNAQCGIEYIGRIDQQVKVRGYRI
ELSEIEVRLAQLADVHDAAVTAVEDKAGNTALCAYVAPRQDDIEALKSALKDTLPDYMVP
AFWVEMDELPVTANGKIDKKALPAPDIEAGSAAYKAPETEMETLLSDIWQEVLGLDQIGV
SDNFFTLGGDSIKGIQMASRLNQHGYKLEMKDLFQHPTIEELVSYVERTEGKQADQGPVE
GEAELTPIQRWFFERNFTDKHHWNQSVMLHAKDGFDPDLVEKTLQALIEHHDALRMVYRE
EREGIIQTYLPVTECKASFDIVDLYGTDEDMLKSQIQRLADHLQGSLDLENGPLLKAEQY
RTELGDHLLIAIHHLVVDGVSWRILLEDFASGYKQAQQQNSIVFPQKTHSFKDWAEALNT
FAQSEELKKQADYWAQADAEELQPLPKDHDPNKRLVKHTAAVKCELTEEETAQLLTDVHH
PYGTEINDILLSALGLTIGEWTENGKVGINLEGHGREEIIPNVNISRTVGWFTAQYPLIL
QISKEDGVSSVIKTVKETVRRVPDKGVGYGILRYLSSDKTERGVTPEISFNYLGQFDNEV
KTEWFEPSPYDMGRQVSEESEALYALSFSGMVTGGRFVISCSYNQEEYERSTVETQMQRF
KDNLLMIIRHCTAKEEKEFTPSDFSAQDLEMDEMGDIFDMLEENLT
>QQY05804.1_surfactin_non-ribosomal_peptide_synthetase_SrfAB_Bacillus_velezensis
MSKKSIQKVYALTPMQEGMLYHALLDPHSSSYFTQLELRIHGSFQLELFEKSVNELIRTY
DILRTVFVHQQLQKPRQVVLADRKTKVHYEDISQLDEARQTEYIERYKRDVQQQGFHLAK
DILFKAAVFRLSEKELYLVWSNHHIVMDGWSMGVLMKSLFQNYEALRAGRPAGGSQGKPY
SDYIKWLGGRDYEEAEQYWSSRLADFEQPSLLPGRLASEKKDYQNEEYSFVWDEKLVAQI
QQTANRYQVTGPNLFQAVWGAVLSKYNYTDDVVFGTVVSGRPSEINGIETMAGLFINTIP
VRIKIDKDAAFSDVMAAVQKNAVEAERYDYVPLYDIQKRSALDGSLLNHLVAFENYPLDK
ELENGGMEERLGFSIKVEHAFEQTSFDFNLIVYPGKTWTVKIKYNGAAFAHDAIERTAHH
LTRMMKAAVGTPDAPVRELGLVSGEEERQIVEIFNDTKTALPEEEAVHRLFEAQANRTPA
SIAIKEAGREWTYREVNEAANRLARHLVKSGLEKGRTAAIMNDRSAETVIGMLAVLKAGG
AYVPIDPAFPEDRLLFMAEDSSIRLVLTVQDYQEQAGTLQVPIVMLDESADETVSGTDLN
LPAGGNDLAYIMYTSGSTGKPKGVMIEHRNIIRLVKHSNYVPVHEEDRMAQTGAVSFDAG
TFEVFGALLNGAALHPVKKETLLDAGRFAQFLKEQRITTMWLTSPLFNQLAQKDAGMFNT
LRHLIIGGDALVPHIVSKVRKASPELSLWNGYGPTENTTFSTSFLIDQDYDGSIPIGKPI
GNSTAYIMDENRNLQPIGAPGELCVGGSGVARGYVNLPELTEKQFVRDPFRPDEMIYRTG
DLAKWLPDGTIEFLGRIDNQVKVRGFRIELGEIEAKISQAENVTESAAVIRKNKADENEI
CAYFTADRDLSPEDLRKTLSESLPEYMIPAHFIQMNQFPLTANGKIDKKALPEPQAEAVQ
KEYEAPKTEAEQKLADIWEGILGVKAGVTDNFFTIGGHSLKAMMMTAKIQEHFQKEVPIK
VLFEKPTIQELAHYLEHESEEEQQFEPIRQAPYQKHYPVSSAQRRMYILNQLGQASTSYN
VPAVLLLEGSVDKNRLEEAMQALINRHETLRTSFDMADGEVVQTIHKNVSFELETAEGRE
EDAEELTKAFIRPFALNRAPLVRSKLIRLEEDRHLLLIDMHHIITDGSSMGIFIGDLAKL
YQGTELELPKIHYKDFSVWQREKANLDQHEAYWLDTFKGDLPVLDLPLDFPRPAERSFEG
ERVIFGLDKQVTAQIKKLLADTDTTMYMFLLAAFQVLLSKYSGQEDIIVGSPAAGRQHPD
LQDVPGMFVNTVALRSHPAGKKTFKQFLDEVKTASLQAFEHQSYPLEELIEKLPLTRDTS
RSPLFSVLFNMQNMEIPALRLGDLEISSYSMHHHVAKFDLSLEAAERGEEVGLSFDYAKA
LFADETIRRWSAHFVNLIKACAENPDIQLADASLLSAPEREALLSDEKRTEADLPEGTFV
SLFERQAQKTPDLTAVAGGTSLTYRELDERSNRFARHLQACGTGSEDIVAIMMDRSADLI
TAILGVMKAGAAFLPIDPETPEERIRYSLEDSGTKLLVVNERNMTAAAVYKGKTVVMEDG
EWQNESADRLETEPGADQLAYIIYTSGTTGKPKGVQLEHRNLINYVTWFSREAGLTEADK
SVLLSSYAFDLGYTAIFPILQAGGELHIVPKETYTAPDQLGEYIQKNGITYMKLTPSLFH
MIVNTARFTSERRFSPLRLVVLGGEKIITSDVRKFHDVYAHTDFINHYGPTETTIGAIAE
RINMERLAQYEQRPVIGRPIANTGALVLDGAMQLVPPGASGELYITGKGLARGYLHRPQL
TAEKFLSNPFSPDSLMYKTGDVVRRLPDGTIEFIGRADDQVKIRGYRIELKEVETVLLSV
NGIQEAVVLAVSEGGLPELCAYYKADSGLKGSELRKRLSETLPSHMLPAYFVQVDRIPLT
ANGKTDKNALPKPGVSQTAQTASALPETELEEKLCRIWKQTLGTDTLGIDDNFFDYGGHS
LKGMMLLANIQAELDKTVPLKALFEQPTVRLLAAYIEKSAVSEGYRMITPADSADAYPLS
SAQKRMYVLNQLDRETISYNMPSVLLMEGEVNISRLQEALNQMINRHESLRTSFIDQKGQ
PMQQIAEQADIDLHIFEAADEEKADLIIQAFIKPFDLSAAPLIRAALVRLNEKKHLLLLD
MHHIIADGVSRSMLVKELAHLYKGGSLPSPNLHYKDFAVWQNEPGQAERMKDHERYWLSA
FSGELPELNLPTDFPRPPVQSFKGQSVRFRAGRETEKAVRELMESSGATLHMVLHTAFHV
FLSKITGQRDIIIGSVTAGRTSAEVQEMPGMFVNTLALRNETRKEQTFAGLLERVKQTNL
DALAHQDYPFEDLIGKLDLPRDMSRNPLFQVMVTTEDPDKETLELENLRITPYESNQGTA
KFDLTLGGFTDQEGLGLQFEYATDLFKKETIEKWSAGFLRILKQAAESPDRKLPEISLIS
DAEKQALLDAWKGKTISVPRDKTVHRLFEETAARYANRPAAAYNGAKWTYGELNARANRI
ARILMDCGVTADERVGILTKPSLEMAAGVLGVLKAGAAFVPIDPDYPEERISYILQDSGA
KLLLTQEALDVPESYTGDTILLDGSRSILSLPLDENDEANPQTETTADHLAYMIYTSGTT
GQPKGVMVEHHALVNLCFWHHDAFAMTADDKSAKYAGFGFDASIWEMFPTWTIGAELHVI
DEAIRLDITRLNHYFEENGVTITFLPTQLAEQFMEVENTSLRMLLVGGDKLKRAVKQPYT
IVNNYGPTENTVVATSGVINPEEGSLSIGRAIANTRAYILGDGDQVQPEGIAGELCVAGR
GLARGYLNREEETAKRFTADPFVPGERMYRTGDLVKWNAQCGIEYIGRIDQQVKVRGYRI
ELSEIEVRLAQLADVHDAAVTAVEDKAGNTALCAYVAPRQDDIEALKAALKDTLPDYMVP
AFWVEMDELPVTANGKIDKKALPEPDIEAGSAAYKAPETEMETLLSDIWQEVLGLDQIGV
SDNFFTLGGDSIKGIQMASRLNQHGYKLEMKDLFQHPTIEELVSYVERTEGKQADQGPVE
GEADLTPIQRWFFEKNFTDKHHWNQSVMLHAKDGFDPDLVEKTLQALIEHHDALRMVYRE
EREGIIQTYLPVTECKASFEIVDLYGTDEDMLKSQIQRLADHLQGSFDLENGPLLKAEQY
RTEQGDHLLIAVHHLVVDGVSWRILLEDFASGYKQAQQQNSIVLPQKTHSFKDWAEALNT
FAQSEELKKQAAYWGQADAEELRPLPKDHEPTKRLVKHTAAVKCELTEEETAQLLTDVHH
PYGTEINDILLSALGLTISEWTENGKVGINLEGHGREEIIPNVNISRTVGWFTAQYPLIL
QISKEGGVSSVIKTVKETVRRVPDKGVGYGILRYLSSDETEKGVTPEISFNYLGQFDNEV
KTEWFEPSPYDMGRQVSEESEALYALSFSGMVTGGRFVISCSYNQEEYERSTVETQMQRF
KDNLLMIIRHCTAKEEKEFTPSDFSAQDLEMDEMGDIFDMLEENLT
>WP_044426519.1_surfactin_non-ribosomal_peptide_synthetase_SrfAB_Bacillus_spizizenii
MSKKSIQKVYALTPMQEGMLYHAMLDPHSSSYFTQLELGIHGAFDLEIFEKSVNELIRSY
DILRTVFVHQQLQKPRQVVLAERKTKVHYEDISHADQDRQKEHIEGYKQDVQRQGFNLAK
DMLFKVAVFRLDADQLYLVWSNHHIMMDGWSMGVLMKSLFQNYEAIRAGKTPANGQGKPY
SDYIKWLGKQDNEEAESYWSERLAGFEQPSVLPGRLPEKKDEYVNKEYSFTWDEKLVARI
QQTANRHQVTGPNLFQAVWGIVLSKYNFADDVVFGTVVSGRPSEINGIETMAGLFINTIP
VRVKVDRDAAFADVFSAVQQHAVEAERYDYVPLYEIQKRSALDGNLLNHLVAFENYPLDQ
ELENGSMEDRLGFSIKVESAFEQTSFDFNLIVYPGKTWTVKIKYNGAAFDSVFIERAAKH
LTRMMEAAVDQPDAFVREYGLVGDEEQRQIVEVFNQTEAELPEGIAVHQVFEEQAQRTPA
STAVVYEGAELTYRQLNTAANRLARKLVELGLQKGETAAIMNDRSAETVVGMLAVLKAGA
AYVPLDPVLPEDRLRFMAEDSSIQMVLAGKSYTEQAHQLQVPVITLDSGFEESGAADNLN
LPSAPSDLAYIMYTSGSTGKPKGVMIEHKSILRLVKNAGYVPIHEEDRMAQTGAVSFDAG
TFEVFGALLNGAALYPAKKETLLDAKQFAAFLREQRITTMWLTSPLFNQLAAKDAGMFGT
LRHVIIGGDALVPHIVSKVKQASPSLSLWNGYGPTENTTFSTSFLIDREYSGSIPIGKPI
GNSTAYIMDEQQRLQPIGAPGELCVGGIGVARGYVNLPELTEKQFLEDPFRPGERIYRTG
DLARWLPDGNIEFLGRIDNQVKVRGFRIELGEIETKLNMAEHVTEAAVIIRKNKAGENEI
CAYFTADRKVSVSGLRKTLSQSLPDYMVPAHLIQMDSLPLTPNGKINKKELPAPQSEAVQ
PEYTAPETESEKKLAEIWEGVLGVKAGVTDNFFMIGGHSLKAMMMTAKIQEHFHKEVPIK
VLFEKPTIQELALYLDENESKEEQTFEPIRQAPYQQHYPVSPAQRRMYILNQLGQANTSY
NVPAVLLLEGEVDKDRLENAIQQLINRHEILRTSFDLIDGEVVQTVHKNISFQLEVAKGR
EEDAEEMIKAFIQPFELNRAPLVRSKLVQLEEERYLLLIDMHHIITDGSSTGILIGDLAK
MYQGADLEQPQIHYKDYAVWHKEHADHQKDEAYWLDTFKGELPILDLPTDFERPAERSFA
GERVMFGLDKQMTAQIKSLLAETDTTMYMFLLAAFNVLLSKYASQDDIIVGSPTAGRTHP
DLQDVPGMFVNTVALRTAPAGDKTFAQFLEEVKTASLQAFEHQGYPLEELIEKLPLTRDT
SRSPLFSVMFNMQNMEIPSLRLGDLKISSYSMLHHVAKFDLSLEAVEREEDIGLSFDYAA
ALFKDETIRRWSSHFVNIIKEAATNPNVRLSDVDLLSPAETAALLEESHMTQITEATFAA
LFEKQAQQIPDHSAVRSGGNLLTYRELDEQANQLAHHLRAQGAGSEDIVAIVMDRSAEIM
VSILGVMKAGAAFLPIDPDTPEERIRYSLEDSGARIAVVNERNMTAIGQYEGTIVNLDDA
KWRNESKERPSPISGSRNLAYVIYTSGTTGKPKGVQIEHRNLTNYVSWFSEEAGLTETDK
TVLLSSYAFDLGYTSMFPVLLAGGELHIVPKETYTAPDEMGLYIKEHGITYIKLTPSLFH
TMVNTSRFTKEPNFESLRLIVLGGEKIIPADVLTFRKVYGHTEFINHYGPTEATIGAIAG
RVNLSEPDAFAKRPTIGQPIANAGALVLNESLKLVPPGASGQLYIKGQGLARGYLNRPQL
TAERFVQNPYSPGSLMYKTGDVVRRLSDGTLEFIGRADDQVKIRGYRIEPKEIETVMLSL
SGIQEAVVLAVSEGGLQELCAYYTADQAIEKAELRNQLSQTLPSHMIPAFFVQVDAIPLT
ANGKTDRSALPKPHAEQSGRRALAAPETVLEKSLCRIWQKTLGIEAISIDDNFFDLGGHS
LKGMMLIANIQAESEKTVPLKALFEHPTVRQLAAYMEASAVSGGHHVLKPADKQDMYPLS
SAQKRMYVLNQLDRQTISYNMPSVLLMEGELDISRLRDSLNQLVNRHESLRTSFMEANGE
PVQRIIEEAAIDLHLFEAKEDEAEQKIKDFIRPFDLNDAPLIRAALLRIEAKKHLLLLDM
HHIIADGVSRGIFVKELALLYKGEQLPEPALHYKDFAVWQNEAEQKERMKEHEAYWLSVL
SGELPELDLPLDYARPPVQSFKGDTVRFRTGSETAKAVEQLLAETGTTLHMMLHAVFHVF
LSKISGQRDIVIGSVTAGRMNADVQDMPGMFVNTLALRMEAEEQQTFAELLEQAKQTNLS
ALEHQEYPFEELVNQLDLPRDMSRNPLFNVMVTTENPDKEQLTLQNLSISPYESHQGTSK
FDLTLGGFTDENGIGLQLEYATDLFSKETAEKWSEYVLHLLKAIAENPNQPLSSLSLVTE
TEKQTLLDAWKGKTLPVPTDKTVHQLFEETVQRHIDRPAVTYNGQSWTYGELNAKANRLA
RILIDCGISADERIGILTKPSLEMSAAVLGVLKAGAAFVPIDPDYPDQRIEYILQDSGAT
LLLKQEGISVPDSYTGEVILLDGNRTILSLPLDENDEENPETDANAENLAYMIYTSGTTG
QPKGVMVEHHALVNLCFWHHDAFSMTAEDRSAKYAGFGFDASIWEMFPTWTVGAELHVID
EAIRLDIVRLNDYFETNGVTITFLPTQLAEQFMELENTSLRVLLTGGDKLKRAMKQPYKL
INNYGPTENTVVATSTEINPEEGSLSIGQAIANTRVYILGEGNQVQPEGVAGELCVAGRG
LARGYLNKEDETAKRFVADPFVPGERMYRTGDLVKWVNGGIEYIGRIDQQVKVRGYRIEL
SEIEVQLAQLSEVQDAAVTAVKDKGGNTAIAAYVTPETADIEALKSSLKETLPDYMIPAF
WVTLNELPVTANGKVDRKALPEPDIEAGGGEYKAPTTDMEELLAGIWQDVLGISEVGVSD
NFFSLGGDSIKGIQMASRLNQHGWKLEMKDLFQHPTIEELTQYVERAEGKQADQGPVEGE
VILTPIQRWFFEKNFTNKHHWNQSVMLHAAKGFDPERVEKTLQALIEHHDALRMVYREED
GEIIQAYKPIGESKVSFEIVDLYGTDEEMLKSQIKILADRLQSSLDLQNGPLLKAEQYRT
EAGDHLLIAVHHLVVDGVSWRILLEDFASGYVQAEKEGSVVFPQKTNSFKGWAEELAAFS
QSADLLQQAEYWSQIDAEQVSPVPKDYETEQRIVKHTSSVICELTEEDTKHLLTDVHQPY
GTEINDILLSALGLTMKEWTDDAKIGINLEGHGREDIIPNVNISRTVGWFTAQYPVVLDM
SEADVSTVIKTVKENLRRIPDKGVGYGILRYVTKTAETKGFTPEISFNYLGQFDSEVKTD
FFEPSAFDMGRQVSEESEALYALSFSGMIRNGRFVLSCSYNEKEFERATVEEQMERFKEN
LLMLIRHCTEKEDKEFTPSDFSAEDLGMDEMGDIFDMLEENLK
>WP_044453462.1_surfactin_non-ribosomal_peptide_synthetase_SrfAB_Bacillus_spizizenii
MSKKSIQKVYALTPMQEGMLYHAMLDPHSSSYFTQLELGIHGAFDLEIFEKSVNELIRSY
DILRTVFVHQQLQKPRQVVLAERKTKVHYEDISHVDRDRQKEHIERYKQDVQCQGFNLAK
DILFKVAVFRLDADQLYLVWSNHHIMMDGWSMGVLMKSLFQNYEALRAGKTPANGQGKPY
SDYLKWLGKQDNEEAESYWSERLAGFEQPSVLPGRLPEKKDEYVNKEYSFTWDEKLVARI
QQTANRHQVTGPNLFQAVWGIVLSKYNFADDVVFGTVVSGRPSEINGIETMAGLFINTIP
VRVKVDRDAAFADVFSAVQQHAVEAERYDYVPLYEIQKRSALDGNLLNHLVAFENYPLDQ
ELENGSMEDRLGFSIKVESAFEQTSFDFNLIVYPGKTWTVKIKYNGAAFDSVFIERAAKH
LTRMMEAAVDQPDAFVREYGLVGDEEQRQIVEVFNQTEAELPEGIAVHQVFEEQAQRTPA
STAVVYEGAELTYRQLNTAANRLARKLVELGLQKGETAAIMNDRSAETVVGMLAVLKAGA
AYVPLDPALPEDRLRFMAEDSSIQMVLAGKSYTEQAHQLQVPVITLDSGFEESGAADNLN
LPSAPSDLAYIMYTSGSTGKPKGVMIEHKSILRLVKNAGYVPIHEEDRMAQTGAVSFDAG
TFEVFGALLNGAALYPAKKETLLDAKQFAAFLREQRITTMWLTSPLFNQLAAKDAGMFGT
LRHVIIGGDALVPHIVSKVKQASPSLSLWNGYGPTENTTFSTSFLIDREYSGSIPIGKPI
GNSTAYIMDEQQRLQPIGAPGELCVGGIGVARGYVNLPELTEKQFLEDPFRPGERIYRTG
DLARWLPDGNIEFLGRIDNQVKVRGFRIELGEIETKLNMAEHVTEAAVIIRKNKAGENEI
CAYFTADRKVSVSGLRKTLSQSLPDYMVPAHLIQMDSLPLTPNGKINKKELPAPQSEAVQ
PEYTAPETESEKKLAEIWEGVLGVKAGVTDNFFMIGGHSLKAMMMTAKIQEHFHKEVPIK
VLFEKPTIQELALYLDENESKEEQTFEPIRQAPYQQHYPVSPAQRRMYILNQLGQANTSY
NVPAVLLLEGEVDKDRLENAIQQLINRHEILRTSFDLIDGEVVQTVHKNISFQLEVAKGR
EEDAEEMIKAFIQPFELNRAPLVRSKLVQLEEERHLLLIDMHHIITDGSSTGILIGDLAK
MYQGADLEQPQIHYKDYAVWHKEHADHQKDEAYWLDTFKGELPILDLPTDFERPAERSFA
GERVMFGLDKQMTAQIKSLLAETDTTMYMFLLAAFNVLLSKYASQDDIIVGSPTAGRTHP
DLQDVPGMFVNTVALRTAPAGDKTFAQFLEEVKTASLQAFEHQGYPLEELIEKLPLTRDT
SRSPLFSVMFNMQNMEIPSLRLGDLKISSYSMLHHVAKFDLSLEAVEREEDIGLSFDYAA
ALFKDETIRRWSSHFVNIIKEAATNPNVRLSDVDLLSPAETAALLEESHMTQITEATFAA
LFEKQAQQTPDHSAVRSGGNLLTYRELDEQANQLAHHLRAQGAGSEDIVAIVMDRSAEIM
VSILGVMKAGAAFLPIDPDTPEERIRYSLEDSGARIAVVNERNMTAIGQYEGTIVNLDDA
KWRNESKERPSPISGSRNLAYVIYTSGTTGKPKGVQIEHRNLTNYVSWFSEEAGLTETDK
TVLLSSYAFDLGYTSMFPVLLAGGELHIVPKETYTAPDEMGLYIKEHGITYIKLTPSLFH
TMVNTSRFTKEPNFESLRLIVLGGEKIIPADVLTFRKVYGHTEFINHYGPTEATIGAIAG
RVNLSEPDAFAKRPTIGQPIANAGALVLNESLKLVPPGASGQLYIKGQGLARGYLNRPQL
TAERFVQNPYSPGSLMYKTGDVVRRLSDGTLEFIGRADDQVKIRGYRIEPKEIETVMLSL
SGIQEAVVLAVSEGGLQELCAYYTADQAIEKAELRNQLSQTLPSHMIPAFFVQVDAIPLT
ANGKTDRSALPKPHAEQSGRRALAAPETVLEKSLCRIWQKTLGIEAISIDDNFFDLGGHS
LKGMMLIANIQAESEKTVPLKALFEHPTVRQLAAYMEASAVSGGHHVLKPADKQDMYPLS
SAQKRMYVLNQLDRQTISYNMPSVLLMEGELDISRLRDSLNQLVNRHESLRTSFMEANGE
PVQRIIEEAAIDLHLFEAKEDEAEQKIKDFIRPFDLNDAPLIRAALLRIEAKKHLLLLDM
HHIIADGVSRGIFVKELALLYKGEQLPEPALHYKDFAVWQNEAEQKERMKEHEAYWLSVL
SGELPELDLPLDYARPPVQSFKGDTVRFRTGSETAKAVEQLLAETGTTLHMMLHAVFHVF
LSKISGQRDIVIGSVTAGRMNADVQDMPGMFVNTLALRMEAEEQQTFAELLEQAKQTNLS
ALEHQEYPFEELVNQLDLPRDMSRNPLFNVMVTTENPDKEQLTLQNLSISPYESHQGTSK
FDLTLGGFTDENGIGLQLEYATDLFSKETAEKWSEYVLHLLKAIAENPNQPLSSLSLVTE
TEKQTLLDAWKGKTLPVPTDKTVHQLFEETVQRHIDRPAVTYNGQSWTYGELNAKANRLA
RILIDCGISADERIGILTKPSLEMSAAVLGVLKAGAAFVPIDPDYPDQRIEYILQDSGAT
LLLKQEGISVPDSYTGEVILLDGNRTILSLPLDENDEENPETDANAENLAYMIYTSGTTG
QPKGVMVEHHALVNLCFWHHDAFSMTAEDRSAKYAGFGFDASIWEMFPTWTVGAELHVID
EAIRLDIVRLNDYFETNGVTITFLPTQLAEQFMELENTSLRVLLTGGDKLKRAMKQPYKL
INNYGPTENTVVATSTEINPEEGSLSIGQAIANTRVYILGEGNQVQPEGVAGELCVAGRG
LARGYLNKEDETAKRFVADPFVPGERMYRTGDLVKWVNGGIEYIGRIDQQVKVRGYRIEL
SEIEVQLAQLSEVHDAAVTAVKDKGGNTAIAAYVTPETADIEALKSSLKETLPDYMIPAF
WVTLNELPVTANGKVDRKALPEPDIEAGGGEYKAPTTDMEELLAGIWQDVLGISEVGVSD
NFFSLGGDSIKGIQMASRLNQHGWKLEMKDLFQHPTIEELTQYVERAEGKQADQGPVEGE
VILTPIQRWFFEKNFTNKHHWNQSVMLHAAKGFDPERVEKTLQALIEHHDALRMVYREED
GEIIQAYKPIGESKVSFEIVDLYGTDEEMLKSQIKILADRLQSSLDLQNGPLLKAEQYRT
EAGDHLLIAVHHLVVDGVSWRILLEDFASGYVQAEKEGSVVFPQKTNSFKDWAEELAAFS
QSADLLQQAEYWSQIDAEQVSPVPKDYETEQRIVKHTSSVICELTEEDTKHLLTDVHQPY
GTEINDILLSALGLTMKEWTDDAKIGINLEGHGREDIIPNVNISRTVGWFTAQYPVVLDM
SEADVSTVIKTVKENLRRIPDKGVGYGILRYVTKTAETKGFTPEISFNYLGQFDSEVKTD
FFEPSAFDMGRQVSEESEALYALSFSGMIRNGRFVLSCSYNEKEFERATVEEQMERFKEN
LLMLIRHCTEKEDKEFTPSDFSAEDLGMDEMGDIFDMLEENLK
>WP_044444807.1_surfactin_non-ribosomal_peptide_synthetase_SrfAB_Bacillus_spizizenii
MSKKSIQKVYALTPMQEGMLYHAMLDPHSSSYFTQLELGIHGAFDLEIFEKSVNELIRSY
DILRTVFVHQQLQKPRQVVLAERKTKVHYEDISHADQDRQKEHIEGYKQDVQRQGFNLAK
DMLFKVAVFRLDADQLYLVWSNHHIMMDGWSMGVLMKSLFQNYEAIRAGKTPANGQGKPY
SDYIKWLGKQDNEEAESYWSERLAGFEQPSVLPGRLPEKKDEYVNKEYSFTWDEKLVARI
QQTANRHQVTGPNLFQAVWGIVLSKYNFADDVVFGTVVSGRPSEINGIETMAGLFINTIP
VRVKVDRDAAFADVFSAVQQHAVEAERYDYVPLYEIQKRSALDGNLLNHLVAFENYPLDQ
ELENGSMEDRLGFSIKVESAFEQTSFDFNLIVYPGKTWTVKIKYNGAAFDSVFIERAAKH
LTRMMEAAVDQPDAFVREYGLVGDEEQRQIVEVFNQTEAELPEGIAVHQVFEEQAQRTPA
STAVVYEGAELTYRQLNTAANRLARKLVELGLQKGETAAIMNDRSAETVVGMLAVLKAGA
AYVPLDPVLPEDRLRFMAEDSSIQMVLAGKSYTEQAHQLQVPVITLDSGFEESGAADNLN
LPSAPSDLAYIMYTSGSTGKPKGVMIEHKSILRLVKNAGYVPIHEEDRMAQTGAVSFDAG
TFEVFGALLNGAALYPAKKETLLDAKQFAAFLREQRITTMWLTSPLFNQLAAKDAGMFGT
LRHVIIGGDALVPHIVSKVKQASPSLSLWNGYGPTENTTFSTSFLIDREYSGSIPIGKPI
GNSTAYIMDEQQRLQPIGAPGELCVGGIGVARGYVNLPELTEKQFLEDPFRPGERIYRTG
DLARWLPDGNIEFLGRIDNQVKVRGFRIELGEIETKLNMAEHVTEAAVIIRKNKAGENEI
CAYFTADRKVSVSGLRKTLSQSLPDYMVPAHLIQMDSLPLTPNGKINKKELPAPQSEAVQ
PEYTAPETESEKKLAEIWEGVLGVKAGVTDNFFMIGGHSLKAMMMTAKIQEHFHKEVPIK
VLFEKPTIQELALYLDENESKEEQTFEPIRQAPYQQHYPVSPAQRRMYILNQLGQANTSY
NVPAVLLLEGEVDKDRLENAIQQLINRHEILRTSFDLIDGEVVQTVHKNISFQLEVAKGR
EEDAEEMIKAFIQPFELNRAPLVRSKLVQLEEERHLLLIDMHHIITDGSSTGILIGDLAK
MYQGADLEQPQIHYKDYAVWHKEHADHQKDEAYWLDTFKGELPILDLPTDFERPAERSFA
GERVMFGLDKQMTAQIKSLLAETDTTMYMFLLAAFNVLLSKYASQDDIIVGSPTAGRTHP
DLQDVPGMFVNTVALRTAPAGDKTFAQFLEEVKTASLQAFEHQGYPLEELIEKLPLTRDT
SRSPLFSVMFNMQNMEIPSLRLGDLKISSYSMLHHVAKFDLSLEAVEREEDIGLSFDYAA
ALFKDETIRRWSSHFVNIIKEAATNPNVRLSDVDLLSPAETAALLEESHMTQITEATFAA
LFEKQAQQTPDHSAVRSGGNLLTYRELDEQANQLAHHLRAQGAGSEDIVAIVMDRSAEIM
VSILGVMKAGAAFLPIDPDTPEERIRYSLEDSGARIAVVNERNMTAIGQYEGTIVNLDDA
KWRNESKERPSPISGSRNLAYVIYTSGTTGKPKGVQIEHRNLTNYVSWFSEEAGLTETDK
TVLLSSYAFDLGYTSMFPVLLAGGELHIVPKETYTAPDEMGLYIKEHGITYIKLTPSLFH
TMVNTSRFTKEPNFESLRLIVLGGEKIIPADVLTFRKVYGHTEFINHYGPTEATIGAIAG
RVNLSEPDAFAKRPTIGQPIANAGALVLNESLKLVPPGASGQLYIKGQGLARGYLNRPQL
TAERFVQNPYSPGSLMYKTGDVVRRLSDGTLEFIGRADDQVKIRGYRIEPKEIETVMLSL
SGIQEAVVLAVSEGGLQELCAYYTADQAIEKAELRNQLSQTLPSHMIPAFFVQVDAIPLT
ANGKTDRSALPKPHAEQSGRRALAAPETVLEKSLCRIWQKTLGIEAISIDDNFFDLGGHS
LKGMMLIANIQAESEKTVPLKALFEHPTVRQLAAYMEASAVSGGHHVLKPADKQDMYPLS
SAQKRMYVLNQLDRQTISYNMPSVLLMEGELDISRLRDSLNQLVNRHESLRTSFMEANGE
PVQRIIEEAAIDLHLFEAKEDEAEQKIKDFIRPFDLNDAPLIRAALLRIEAKKHLLLLDM
HHIIADGVSRGIFVKELALLYKGEQLPEPALHYKDFAVWQNEAEQKERMKEHEAYWLSVL
SGELPELNLPLDYARPPVQSFKGDTVRFRTGSETAKAVEQLLAETGTTLHMMLHAVFHVF
LSKISGQRDIVIGSVTAGRMNADVQDMPGMFVNTLALRMEAEEQQTFAELLEQAKQTNLS
ALEHQEYPFEELVNQLDLPRDMSRNPLFNVMVTTENPDKEQLTLQNLSISPYESHQGTSK
FDLTLGGFTDENGIGLQLEYATDLFSKETAEKWSEYVLHLLKAIAENPNQPLSSLSLVTE
TEKQTLLDAWKGKTLPVPTDKTVHQLFEETVQRHIDRPAVTYNGQSWTYGELNAKANRLA
RILIDCGISADERIGILTKPSLEMSAAVLGVLKAGAAFVPIDPDYPDQRIEYILQDSGAT
LLLKQEGISVPDSYTGEVILLDGNRTILSLPLDENDEENPETDANAENLAYMIYTSGTTG
QPKGVMVEHHALVNLCFWHHDAFSMTAEDRSAKYAGFGFDASIWEMFPTWTVGAELHVID
EAIRLDIVRLNDYFETNGVTITFLPTQLAEQFMELENTSLRVLLTGGDKLKRAMKQPYKL
INNYGPTENTVVATSTEINPEEGSLSIGQAIANTRVYILGEGNQVQPEGVAGELCVAGRG
LARGYLNKEDETAKRFVADPFVPGERMYRTGDLVKWVNGGIEYIGRIDQQVKVRGYRIEL
SEIEVQLAQLSEVQDAAVTAVKDKGGNTAIAAYVTPETADIEALKSSLKETLPDYMIPAF
WVTLNELPVTANGKVDRKALPEPDIEAGGGEYKAPTTDMEELLAGIWQDVLGISEVGVSD
NFFSLGGDSIKGIQMASRLNQHGWKLEMKDLFQHPTIEELTQYVERAEGKQADQGPVEGE
VILTPIQRWFFEKNFTNKHHWNQSVMLHAAKGFDPERVEKTLQALIEHHDALRMVYREED
GEIIQAYKPIGESKVSFEIVDLYGTDEEMLKSQIKILADRLQSSLDLQNGPLLKAEQYRT
EAGDHLLIAVHHLVVDGVSWRILLEDFASGYVQAEKEGSVVFPQKTNSFKDWAEELAAFS
QSADLLQQAEYWSQIDAEQVSPVPKDYETEQRIVKHTSSVICELTEEDTKHLLTDVHQPY
GTEINDILLSALGLTMKEWTDDAKIGINLEGHGREDIIPNVNISRTVGWFTAQYPVVLDM
SEADVSTVIKTVKENLRRIPDKGVGYGILRYVTKTAETKGFTPEISFNYLGQFDSEVKTD
FFEPSAFDMGRQVSEESEALYALSFSGMIRNGRFVLSCSYNEKEFERATVEEQMERFKEN
LLMLIRHCTEKEDKEFTPSDFSAEDLGMDEMGDIFDMLEENLK
>QQD82394.1_surfactin_non-ribosomal_peptide_synthetase_SrfAB_Bacillus_siamensis
MSKKSIQKVYALTPMQEGMLYHALLDPHSSSYFTQLELRIHGSFQLELFEKSVNELIRTY
DILRTVFVHQQLQKPRQVVLAERKTKVHYEDISQLDEARQTEYIERYKRDVQQQGFHLAK
DILFKAAVFRLSEKELYLVWSNHHIVMDGWSMGVLMKSLFQNYEALRAGRPAGGSQGKPY
SDYIKWLGGRDYDEAEQYWSSRLADFEQPSLLPGRLAAEKKDYQNEEYSFVWDEELVSQI
QQTANRHQVTGPNLFQAVWGAVLSKYNYTDDVVFGTVVSGRPSEINGIETMAGLFINTIP
VRIKIDKEATFSDVMMAVQKNAVEAERYDYVPLYDIQKRSALDGSLLNHLVAFENYPLDK
ELENGGMEERLGFSIKVEHAFEQTSFDFNLIVYPGKTWTVKIKYNGAAFAHDAIERTAHH
LTRMMKAAVGTPDAPVRDLGLVSGEEERQIVDVFNDTKTALPEEEAVHRLFEAQANRTPA
SIAIKEEGREWTYREVNEAANRLARHLVKNGLEKGRTAAIMNDRSAETVIGMLAVLKAGG
AYVPIDPAFPEDRLRFMAEDSSIQIVLTVQDYLEQAGALQVPVIMLDESADETVSGANLS
LPAGGNHLAYIMYTSGSTGKPKGVMIEHRNIIRLVKHSNYVPVHEEDRMAQTGAVSFDAG
TFEVFGALLNGAALYPVKKETLLDAGQFAQFLKEHRITTMWLTSPLFNQLAQKDAGMFNT
LRHLIIGGDALVPHIVSKVRKASPELSLWNGYGPTENTTFSTSFLIDQDYDGSIPIGKPI
GNSTAYIMDENRNLQPIGAPGELCVGGSGVARGYVNLPELTEKQFVRDPFRPDEMIYRTG
DLAKWLPDGTIEFLGRIDNQVKVRGFRIELGEIEAKISQVQNVTESAAVIRKNKADENEI
CAYFTADRDLSPEDLRKTLSESLPEYMIPAHFIQMSQFPLTANGKIDKKALPEPQTEAVQ
KEYEAPKTEAEQKLADIWEGILGVKAGVTDNFFTIGGHSLKAMMMTAKIQEHFQKEVPIK
VLFEKPTIQELAHYLEHESEEEQQFEPIRQAPHQKHYPVSSAQRRMYILNQLGQASTSYN
VPAVLLLEGSVDKNRLEEAMQALINRHETLRTSFDMADGEVVQTIHENVSFQLETAEGRE
EDAEELTKAFIRPFALNRAPLVRSKLIRLEADRYLLLIDMHHIITDGSSMGIFIGDLAKL
YQGTELALPKIHYKDFAVWQREKANLDQHEAYWLETFKGELPVLDLPLDFPRPAERSFEG
ERVIFGLDKQVTAQIKTLLADTDTTMYMFLLAAFQVLLSKYSGQEDIIVGSPAAGRQHPD
LQEVPGMFVNTVALRSHPAGKKTFKQFLDEVKTASLQAFEHQSYPLEELIEKLPLTRDTS
RSPLFSVLFNMQNMEIPSLRLGDLEISSYSMHHHVAKFDLSLEAAERGEEVGLSFDYAKA
LFADETIRRWSAHFVNLIKACAENPDIQLAEASLLSEPEREALLSDEKRTEADLPEGTFV
SLFERQAQKTPDLTAVAGGTSLTYRELDERSNRFARHLQACGAGSEDIVAIMMDRSADLI
TAILGVMKAGAAFLPIDPETPEERIRYSLEDSGTKLLVVNERNMTAAAVYKGKTVIMEGG
EWRNESADRIETNPDADQLAYIIYTSGTTGKPKGVQLEHRNLVNYVTWFSREAGLTEADK
SVLLSSYAFDLGYTAIFPILQAGGELHIVPKETYTSPEQLGEYIQKNGITYMKLTPSLFH
MIVNTARFTAERRFSPLRLVVLGGEKIITSDVRKFHDVYAHTDFINHYGPTETTIGAIAR
RINMERLDQYEQRPVIGRPIANTGALVLDGSMQLVPPGASGELYITGKGLARGYLHRPQL
TAEKFLPHPFSPDSLMYKTGDVVRRLSDGTIEFIGRADDQVKIRGYRIELKEVETVLLSV
NGIQEAVVLAVSEGGLPELCAYYKADSELKGSELRKQLSETLPSHMLPAYFVQVDRIPLT
ANGKTDKNALPKPGASQTAQTASALPETELEEKLCRIWQKTLGADTLGIDDNFFDYGGHS
LKGMMLLANIQAELDKTVPLKALFEQPTVRQLAAYIENSAVSEKYRMISPADSADAYPLS
SAQKRMYVLNQLDRNTISYNMPSVLLMEGEVDISRLQEALNQMINRHESLRTSFIDQNGL
PMQRITEQADIELHIFEAADEEKADLIIRAFIKPFDLSAAPLIRAALVRLNEQKHLLLLD
MHHIIADGVSRSMLVKELAHLYKGGSLPAPSLHYKDFAVWQNEPEQAERMKEHEQYWLSA
FSGELPELNLPTDFPRPPVQSFKGQSVRFRAGRETEKAVRELMEQSGATLHMVLHAAFHV
FLGKITGQRDIIIGSVTAGRTSAEVQEMPGMFVNTLALRNETRKEQTFAGLLEQVKQTNL
DALAHQDYPFEDLIGKLDLPRDMSRNPLFQVMVTTEDPDKETLELENLRITPYESNQGTA
KFDLTLGGFTDQEGLGLQFEYATDLFKKETIEKWSAGFLRILKQAAESPDRKLPEISLIS
DAEKQALLDAWKGKTISVPRDKTVHRLFEETAARHANRPAVAYNGAKWTYGELNARANRI
ARILMDCGVTADERVGILTKPSLEMAAGVLGVLKAGAAFVPIDPDYPKERISYILQDSGA
KLLLTQEALDVPESYKGDTILLDGSRSILSLPLDENDEANPQTETTADHLAYMIYTSGTT
GQPKGVMVEHHALVNLCFWHHDAFAMTAEDKSAKYAGFGFDASIWEMFPAWTIGAELHVI
DEAIRLDVTRLNHYFEEHGVTITFLPTQLAEQFMELENTSLRMLLVGGDKLKRAMKQPYT
IVNNYGPTENTVVATSGVINPEEGSLSIGRAIANTRAYILGDGDQVQPEGIAGELCVAGR
GLARGYLNREEETAKRFTADPFVPGERMYRTGDLVKWNAQCGIEYIGRIDQQVKVRGYRI
ELSEIEVRLAQLADVHDAAVTAVEDKAGNTALCAYVAPQQDDIEALKAALKDTLPDYMVP
AFWVEMDELPVTANGKIDKKALPAPDIEAGSAAYKAPETEMETLLSDIWQEVLGLDQIGV
SDNFFTLGGDSIKGIQMASRLNQHGYKLEMKDLFQHPTIEELVSYVERTEGKQADQGPVE
GEAELTPIQRWFFEKNFTDKHHWNQSVMLHAKDGFDPVLVERTLQALMEHHDALRMVYRE
EREGIIQTYLPVSECKASFEIVDLYGTDEDMLKSQIQRLADQLQGSLDLKNGPLLKAEQY
RTEQGDHLLIAVHHLVVDGVSWRILLEDFASGYKQAQQQNSIVLPQKTHSFKDWAEALST
FAQSEELKKQADYWAQADAEELHPLPKDHEPTKRLVKHTAAVKCELTEEETAQLLTDVHH
PYGTEINDILLSALGLTIGEWTENGKVGINLEGHGREEIIPNVNISRTVGWFTAQYPLIL
QISKEDGVSSVIKTVKETVRRVPDKGVGYGILRYLSSDETEKGVTPEISFNYLGQFDNEV
KTEWFEPSPYDMGRQVSEESEALYALSFSGMVTGGRFVISCSYNQEEYERSTVEAQMQRF
KENLLMIIRHCTAKEEKEFTPSDFSAQDLEMDEMGDIFDMLEENLT
>QPV70258.1_surfactin_non-ribosomal_peptide_synthetase_SrfAB_Bacillus_subtilis
MSKKSIQKVYALTPMQEGMLYHAMLDPHSSSYFTQLELGIHGAFDLEIFEKSVNELIRSY
DILRTVFVHQQLQKPRQVVLAERKTKVHYEDISHADENRQKEHIERYKQDVQRQGFNLAK
DILFKVAVFRLAADQLYLVWSNHHIMMDGWSMGVLMKSLFQNYEALRAGRTPANGQGKPY
SDYIKWLGKQDNEEAESYWSERLAGFEQPSVLPGRLPVKKDEYVNKEYSFTWDETLVARI
QQTANLHQVTGPNLFQAVWGIVLSKYNFTDDVIFGTVVSGRPSEINGIETMAGLFINTIP
VRVKVERDAAFADIFTAVQQHAVEAERYDYVPLYEIQKRSALDGNLLNHLVAFENYPLDQ
ELENGSMEDRLGFSIKVESAFEQTSFDFNLIVYPGKTWTVKIKYNGAAFDSAFIERTAEH
LTRMMEAAVDQPAAFVREYGLVGDEEQRQIVEVFNSTKAELPEGMAVHQVFEEQAKRTPA
STAVVYEGTKLTYRELNAAANRLARKLVEHGLQKGETAAIMNDRSVETVVGMLAVLKAGA
AYVPLDPALPGDRLRFMAEDSSVRMVLIGNSYTGQAHQLQVPVLTLDIGFEESEAADNLN
LPSAPSDLAYIMYTSGSTGKPKGVMIEHKSILRLVKNAGYVPVTEEDRMAQTGAVSFDAG
TFEVFGALLNGAALYPVKKETLLDAKQFAAFLREQSITTMWLTSPLFNQLAAKDAGMFGT
LRHLIIGGDALVPHIVSKVKQASPSLSLWNGYGPTENTTFSTSFLIDREYGGSIPIGKPI
GNSTAYIMDEQQCLQPIGAPGELCVGGIGVARGYVNLPELTEKQFLEDPFRPGERIYRTG
DLARWLPDGNIEFLGRIDNQVKVRGFRIELGEIETKLNMAEHVTEAAVIIRKNKADENEI
CAYFTADREVAVSELRKTLSQSLPDYMVPAHLIQMDSLPLTPNGKINKKELPAPQSEAVQ
PEYAAPKTESEKKLAEIWEGILGVKAGVTDNFFMIGGHSLKAMMMTAKIQEHFHKEVPIK
VLFEKPTIQELALYLEENESKEEQTFEPIRQASYQQHYPVSPAQRRMYILNQLGQANTSY
NVPAVLLLEGEVDKDRLENAIQQLINRHEILRTSFDMIDGEVVQTVHKNISFQLEAAKGR
EEDAEEIIKAFVQPFELNRAPLVRSKLVQLEEKRHLLLIDMHHIITDGSSTGILIGDLAK
IYQGADLELPQIHYKDYAVWHKEQTNYQKDEEYWLDVFKGELPILDLPADFERPAERSFA
GERVMFGLDKQITAQIKSLMAETDTTMYMFLLAAFNVLLSKYASQDDIIVGSPTAGRTHP
DLQGVPGMFVNTVALRTAPAGDKTFAQFLEEVKTASLQAFEHQSYPLEELIEKLPLTRDT
SRSPLFSVMFNMQNMEIPSLRLGDLKISSYSMLHHVAKFDLSLEAVEREEDIGLSFDYAT
ALFKDETIRRWSRHFVNIIKAAAANPNVRLSDVDLLSSAETAALLEERHMTQITEATFAA
LFEKQAQQTPDHSAVKAGGNLLTYRELDEQANQLAHHLRAQGAGNEDIVAIVMDRSAEVM
VSILGVMKAGAAFLPIDPDTPEERIRYSLEDSGAKFAVVNERNMTAIGQYEGIIVSLDDG
KWRNESKERPSSISGSRNLAYVIYTSGTTGKPKGVQIEHRNLTNYVSWFSEEAGLTENDK
TVLLSSYAFDLGYTSMFPVLLGGGELHIVQKETYTAPDEIAHYIKEHGITYIKLTPSLFH
TIVNTASFAKDANFESLRLIVLGGEKIIPTDVIAFRKMYGHTEFINHYGPTEATIGAIAG
RVDLYEPDAFAKRPTIGRPIANAGALVLNEALKLVPPGASGQLYITGQGLARGYLNRPQL
TAERFVENPYSPGSLMYKTGDVVRRLSDGTLAFIGRADDQVKIRGYRIEPKEIETVMLSL
SGIQEAVVLAVSEGGLQELCAYYTSDQDIEKAELRYQLSLTLPSHMIPAFFVQVDAIPLT
ANGKTDRNALPKPNAAQSGGKALAAPETALEESLCRIWQKTLGIEAIGIDDNFFDLGGHS
LKGMMLIANIQAELEKSVPLKALFEQPTVRQLAAYMEASAVSGGHQVLKPADKQDMYPLS
SAQKRMYVLNQLDRQTISYNMPSVLLMEGELDISRLRDSLNQLVNRHESLRTSFMEANGE
PVQRIIEKAEVDLHVFEAKEDEADQKIKEFIRPFDLNDAPLIRAALLRIEAKKHLLLLDM
HHIIADGVSRGIFVKELALLYKGEQLPEPTLHYKDFAVWQNEAEQKERMKEHEAYWMSVL
SGELPELDLPLDYARPPVQSFKGDTIRFRTGSETAKAVEKLLAETGTTLHMVLHAVFHVF
LSKISGQRDIVIGSVTAGRTNADVQDMPGMFVNTLALRMEAKEQQTFAELLELAKQTNLS
ALEHQEYPFEDLVNQLDLPRDMSRNPLFNVMVTTENPDKEQLTLQNLSISPYEAHQGTSK
FDLTLGGFTDENGIGLQLEYATDLFAKETAEKWSEYVLRLLKAVADNPNQPLSSLLLVTE
TEKQALLEAWKGKALPVPTDKTVHQLFEETVQRHKDRPAVTYNGQSWTYGELNAKANRLA
RILMDCGISPDDRVGVLTKPSLEMSAAVLGVLKAGAAFVPIDPDYPDQRIEYILQDSGAK
LLLKQEGISVPDSYTGDVILLDGSRTILSLPLDENDEGNPETAVTAENLAYMIYTSGTTG
QPKGVMVEHHALVNLCFWHHDAFSMTAEDRSAKYAGFGFDASIWEMFPTWTIGAELHVID
EAIRLDIVRLNDYFETNGVTITFLPTQLAEQFMELENTSLRVLLTGGDKLKRAVKKPYTL
VNNYGPTENTVVATSAEIHPEEGSLSIGRAIANTRVYILGEGNQVQPEGVAGELCVAGRG
LARGYLNREDETAKRFVADPFVPGERMYRTGDLVKWVNGGIEYIGRIDQQVKVRGYRIEL
SEIEVQLAQLSEVQDAAVTAVKDKGGNTAIAAYVTPETADIEALKSTLKETLPDYMIPAF
WVTLNELPVTANGKVDRKALPEPDIEAGSGEYKAPTTDMEELLAGIWQDVLGMSEVGVTD
NFFSLGGDSIKGIQMASRLNQHGWKLEMKDLFQHPTIEELTQYVERAEGKQADQGPVEGE
VILTPIQRWFFEKNFTNKHHWNQSVMLHAKKGFDPERVEKTLQALIEHHDALRMVYREEN
GDIVQVYKPIGESKVSFEIVDLYGSDEEMLRSQIKLLANKLQSSLDLRNGPLLKAEQYRT
EAGDHLLIAVHHLVVDGVSWRILLEDFASGYMQAEKEESLVFPQKTNSFKDWAEELAAFS
QSAHLLQQAEYWSQIAAEQVSPLPKDCETEQRIVKDTSSVLCELTAEDTKHLLTDVHQPY
GTEINDILLSALGLTMKEWTKGAKIGINLEGHGREDIIPNVNISRTVGWFTAQYPVVLDI
SDADASAVIKTVKENLRRIPDKGVGYGILRYFTETAETKGFTPEISFNYLGQFDSEVKTD
FFEPSAFDMGRQVSGESEALYALSFSGMIRNGRFVLSCSYNEKEFERATVEEQMERFKEN
LLMLIRHCTEKEDKEFTPSDFSAEDLEMDEMGDIFDMLEENLK
>QPV77988.1_surfactin_non-ribosomal_peptide_synthetase_SrfAB_Bacillus_velezensis
MSKKSIQKVYALTPMQEGMLYHALLDPHSSSYFTQLELRIHGSFQLELFEKSVNELIRTY
DILRTVFVHQQLQKPRQVVLAERKTKVHYEDISQLDEARQTEYIERYKRGVQQQGFHLAK
DILFKAAVFRLSEKELYLVWSNHHIVMDGWSMGVLMKSLFQNYEALRAGRPAGGSQGKPY
SDYIKWLGGRDYEEAEQYWSSRLADFEQPSLLPGRLASEKKDYQNEEYSFVWDEELVAQI
QQTANRHQVTGPNLFQAVWGAVLSKYNYTDDVVFGTVVSGRPSEINGIETMAGLFINTIP
VRIKIDKDAAFSDVMAAVQKNAVEAERYDYVPLYDIQKRSALDGSLLNHLVAFENYPLDK
ELENGGMEERLGFSIKVEHAFEQTSFDFNLIVYPGKTWTVKIKYNGAAFAHDAIERTAHH
LTRMMKAAVGTPDAPVRELGLVSGEEERQIVEIFNDTKTALPEEEAVHRLFEAQANRTPA
SIAIKEAGREWTYREVNEAANRLARHLVKSGLEKGRTAAIMNDRSAETVVGMLAVLKAGG
AYVPIDPAFPEDRLRFMAEDSSIRLVLTVQDYQEQAGALQVPVVMLDESADETVSGTDLN
LPAGGNDLAYIMYTSGSTGKPKGVMIEHRNIIRLVKHSNYVPVHEEDRMAQTGAVSFDAG
TFEVFGALLNGASLHPVKKETLLDAGQFAQFLKEQRITTMWLTSPLFNQLAQKDAGMFNT
LRHLIIGGDALVPHIVSKVRKASPELSLWNGYGPTENTTFSTSFLIDQDYDGSVPIGKPI
GNSTAYIMDENRNLQPIGAPGELCVGGSGVARGYVNLPELTEKQFVRDPFRPDEMIYRTG
DLAKWLPDGTIEFLGRIDNQVKVRGFRIELGEIEAKISQAENVTESAAVIRKNKADENEI
CAYFTADQALSPEDLRKTLSESLPEYMIPAHFIQMNQFPLTANGKIDKKALPEPQAEAVQ
KEYVAPKTEAEQKLADIWEGILGVKAGVTDNFFTIGGHSLKAMMMTAKIQEHFQKEVPIK
VLFEKPTIQELAHYLQHESEEEQQFEPIRQAPYQKHYPVSSAQRRMYILNQLGQASTSYN
VPAVLLLEGSVDKKRLEEAMQALINRHETLRTSFDMAEGEVVQTIHKNVSFELETAEGRE
EDAEELTKAFIRPFALNRAPLVRSKLIRLEEDRHLLLIDMHHIITDGSSMGIFIGDLAKL
YQGTELALPKIHYKDFSVWQREKASLDQHEAYWLDTFKGDLPVLDLPLDFPRPAERSFEG
ERVIFGLDKQVTAQIKKLLADTDTTMYMFLLAAFQVLLSKYSGQEDIIVGSPAAGRQHPD
LQDVPGMFVNTVALRSHPAGKKTFKQFLDEVKTASLQAFEHQSYPLEELIEKLPLTRDTS
RSPLFSVLFNMQNMEIPDLRLGDLEISSYSMHHHVAKFDLSLEAAERGEEVGLSFDYAKA
LFADETIRRWSAHFVNLIKACAENPDIQLADASLLSAPEREALLSDEKRTEADLPEGTFV
SLFERQAQKTPDLTAVAGGISLTYRELDERSNRFARHLQACGTGSEDIVAIMMDRSADLI
TAILGVMKAGAAFLPIDPETPEERIRYSLEDSGTKLLVVNERNMTAAAVYKGKTVVMEDG
EWQNESADRLETEPGADQLAYIIYTSGTTGKPKGVQLEHRNLINYVTWFSREAGLTEADK
SVLLSSYAFDLGYTAIFPILQAGGELHIVPKETYTAPDQLGEYIQKNGITYMKLTPSLFH
MIVNTARFTSERRFSPLRLVVLGGEKIITSDVRKFHDVYAHTDFINHYGPTETTIGAIAG
RINMERLDQYEQRPVIGRPIANTGALVLDGAMQLVPPGASGELYITGKGLARGYLHRPQL
TAEKFLSNPFSPDSLMYKTGDVVRRLPDGTIEFIGRADDQVKIRGYRIELKEVETVLLSV
NGIQEAVVLAVSEGGLPELCAYYKADSELKGSELRKRLSETLPSHMLPAYFIQVDRIPLT
ANGKTDKNALPKPGVSQTAQTASALPETELEEKLCRIWKQTLGTDTLGIDDNFFDYGGHS
LKGMMLLANIQAELDKTVPLKALFEQPTVRLLAAYIEKSAVSEGYRMISPADSADAYPLS
SAQKRMYVLNQLDRETISYNMPSVLLMEGEVNISRLQEALNQMINRHESLRTSFIDQNGR
PMQQIAEQADIDLHIFEAADEEKADLIIQAFIKPFDLSAAPLIRAALVRLNEKKHLLLLD
MHHIIADGVSRSMLVKELAHLYKGGSLPSPNLHYKDFAVWQNEPEQAERMKDHERYWLSA
FSGELPELNLPTDFPRPPVQSFKGQSVRFRAGRETEKAVRELMESSGATLHMVLHAAFHV
FLSKITGQHDIIIGSVTAGRTSAEVQEMPGMFVNTLALRNETRKEQTFAGLLERVKQTNL
DALAHQDYPFEDLIGKLDLPRDMSRNPLFQVMVTTEDPDKETLELENLRITPYESNQGTA
KFDLTLGGFTDQEGLGLQFEYATDLFKKETIEKWSAGFLRILKQAAESPDRKLPEISLIS
DAEKQALLDAWKGKTISVPRDKTVHRLFEETAARYANRPAAAYNGAKWTYGELNARANRI
ARILMDCGVTADERVGILTKPSLEMAAGVLGVLKAGAAFVPIDPDYPEERISYILQDSGA
KLLLTQEALDVPESYNGETILLDGSRSILSLPLDENDEANPQTETTADHLAYMIYTSGTT
GQPKGVMVEHHALVNLCFWHHDAFAMTADDKSAKYAGFGFDASIWEMFPIWTIGAELHVI
DEAIRLDITRLNHYFEENGVTITFLPTQLAEQFMELENTSLRMLLVGGDKLKRAVKQPYT
IVNNYGPTENTVVATSGVINPEEGSLSIGRAIANTRVYILGDGDQVQPEGIAGELCVAGR
GLARGYLNREEETAKRFTADPFVSGERMYRTGDLVKWNAKCGIEYIGRIDQQVKVRGYRI
ELSEIEVRLAQLADVHDAAVTAVEDKAGNTALCAYVAPQQDDIEALKSALKDTLPDYMVP
AFWVEMDELPVTANGKIDKKALPEPDIEAGSAAYKAPETEMETLLSDIWQEVLGLDQIGV
SDNFFTLGGDSIKGIQMASRLNQHGYKLEMKDLFQHPTIEELVSYVERTEGKQADQGPVE
GEADLTPIQRWFFEKNFTDKHHWNQSVMLHAKDGFDPDLVEKTLQALIEHHDALRMVYRE
EREGIIQTYLPVTECKASFEIVDLYGTDEDMLKSQIQRLADHLQGSLDLENGPLLKAEQY
RTEQGDHLLIAIHHLVVDGVSWRILLEDFASGYKQAQQQNSIVLPQKTHSFKDWAEALNT
FAQSEELKKQTDYWAQADAEELRPLPKDHDPNKRLVKHTAAVKCELTEEETAQLLTDVHH
PYGTEINDILLSALGLTIGEWTENGKVGINLEGHGREEIIPNVNISRTVGWFTAQYPLIL
QISKEDGISSVIKTVKETVRRVPDKGVGYGILRYLSSDEAEKGVTPEISFNYLGQFDNEV
KTEWFEPSPYDMGVQVSEESEALYALSFSGMVTGGRFVISCSYNQEEYERSTVETQMQRF
KDNLLMIIRHCTAKEEKEFTPSDFSAQDLEMDEMGDIFDMLEENLT
>QPV74188.1_surfactin_non-ribosomal_peptide_synthetase_SrfAB_Bacillus_velezensis
MSKKSIQKVYALTPMQEGMLYHALLDPHSSSYFTQLELRIHGSFQLELFEKSVNELIRTY
DILRTVFVHQQLQKPRQVVLAERKTKVHYEDISQLDEARQTEYIERYKRDVQQQGFHLAK
DILFKAAVFRLSEKELYLVWSNHHIVMDGWSMGVLMKSLFQNYEALRAGRPAGGSQGKPY
SDYIKWLGGRDYEEAEQYWSSRLADFEQPSLLPGRLASEKKDYQNEEYSFVWDEELVAQI
QQTANRHQVTGPNLFQAVWGAVLSKYNYTDDVVFGTVVSGRPSEINGIETMAGLFINTIP
VRIKIDKDAAFSDVMAAVQKNAVEAERYDYVPLYDIQKRSALDGSLLNHLVAFENYPLDK
ELENGGMEEKLGFSIKVEHAFEQTSFDFNLIVYPGKTWTVKIKYNGAAFAHDAIERTAHH
LTRMMKAAVGTPDAPVRELGLVSGEEERQIVEIFNDTKTALPEEEAVHRLFEAQANRTPA
SIAIKEEGREWTYREVNEAANRLARHLVKSGLEKGRTAAIMNDRSAETVIGMLAVLKAGG
AYVPIDPAFPEDRLRFMAADSSIRLVLTVQDYQEQAGTLQVPIVMLDESADETVSGTDLN
LPAGGNDLAYIMYTSGSTGKPKGVMIEHRNIIRLVKHSNYVPVHEEDRMAQTGAVSFDAG
TFEVFGALLNGAALHPVKKETLLDAGRFAQFLKEQRITTMWLTSPLFNQLAQKDAGMFNT
LRHLIIGGDALVPHIVSKVRKASPELSLWNGYGPTENTTFSTSFLIDQDYDGSIPIGKPI
GNSTAYIMDENRNLQPIGAPGELCVGGSGVARGYVNLPELTEKQFVRDPFRPDETIYRTG
DLAKWLPDGTIEFLGRIDNQVKVRGFRIELGEIEAKISQAENVTESAAVIRKNKADENEI
CAYFTADQALSPEDLRKTLSESLPEYMIPAHFIQMNQFPLTANGKIDKKALPEPQAEAVQ
KEYEAPKTEAEQKLADIWEGILGVKAGVTDNFFTIGGHSLKAMMMTAKIQEHFQKEVPIK
VLFEKPTIQELAHYLEHETEEEQQFEPIRQAPYQKHYPVSSAQRRMYILNQLGQASTSYN
VPAVLLLEGSVDKNRLEEAMQALINRHETLRTSFDMADGEVVQTIHKNVSFELETAEGRE
EDAEELTKAFIRPFALNRAPLVRSKLIRLEEDRHLLLIDMHHIITDGSSMGIFIGDLAKL
YQGTELELPKIHYKDFSVWQREKANLDQHEAYWLDTFKGDLPVLDLPLDFPRPAERSFEG
ERVIFGLDKQVTAQIKKLLADTDTTMYMFLLAAFQVLLSKYSGQEDIIVGSPAAGRQHPD
LQDVPGMFVNTVALRSHPAGKKTFKQFLDEVKTASLQAFEHQSYPLEELIEKLPLTRDTS
RSPLFSVLFNMQNMEIPALRLGDLEISSYSMHHHVAKFDLSLEAAERGEEVGLSFDYAKA
LFADETIRRWSAHFVNLIKACAENPDIQLADASLLSAPEREALLSDEKRTEADLPEGTFV
SLFERQAQKTPDLTAVAGGTSLTYRELDERSNRFARHLQACGTGSEDIVAIMMDRSADLI
TAILGVMKAGAAFLPIDPETPEERIRYSLEDSGTKLLVVNERNMTAAAVYKGKTVVMEDG
EWQNESADRLETEPGADRLAYIIYTSGTTGKPKGVQLEHRNLINYVTWFSREAGLTEADK
SVLLSSYAFDLGYTAIFPILQAGGELHIVPKETYTAPDQLGEYIQKNGITYMKLTPSLFH
MIVNTARFTSECRFSPLRLVVLGGEKIITSDVRKFHDVYAHTDFINHYGPTETTIGAIAE
RINMECLDQYEQRPVIGRPIANTGALVLDGAMQLVPPGASGELYITGKGLARGYLHRPQL
TAEKFLSNPFSPDSLMYKTGDIVRRLPDGTIEFIGRADDQVKIRGYRIELKEVETVLLSV
NGIQEAVVLAVSEGGLPELCAYYKADSGLKGSELRKRLSETLPSHMLPAYFVQVDRIPLT
ANGKTDKNALPKPGVSQTAQIASALPETELEEKLCRIWKQTLGTDTLGIDDNFFDYGGHS
LKGMMLLANIQAELDKTVPLKALFEQPTVRLLAAYIEKSAVSEGYRMITPADSADAYPLS
SAQKRMYVLNQLDRETISYNMPSVLLMEGEVNISKLQEALNQMINRHESLRTSFIDKKGQ
PMQQIAEQADIDLHIFEAADEEKADLIIQAFIKPFDLSAAPLIRAALVRLNEKKHLLLLD
MHHIIADGVSRSMLVKELAHLYKGGSLPSPNLHYKDFAVWQNEPEQAERMKDHERYWLSA
FSGELPELNLPTDFPRPPVQSFKGQSVRFRAGRETEKAVRELMESSGATLHMVLHAAFHV
FLSKITGQRDIIIGSVTAGRTSAEVQEMPGMFVNTLALRNETQKEQTFAGLLERVKQTNL
DALAHQDYPFEDLIGKLDLPRDMSRNPLFQVMVTTEDPDKETLELENLRITPYESNQGTA
KFDLTLGGFTDQEGLGLQFEYATDLFKKETIEKWSAGFLRILKQAAESPDRKLPEISLIS
DAEKQALLDAWKGKTLSVPQDKTVHRLFEETAARYANRPAAAYNGAKWTYGELNARANRI
ARILIDCGVTADERVGILTKPSLEMAAGVLGVLKAGAAFVPIDPDYPQERISYILQDSGA
KLLLTQEALDVPESYKGETILLDGGRSILSLPLDENDEANPQTETTADHLAYMIYTSGTT
GQPKGVMVEHHALVNLCFWHHDAFAMTADDKSAKYAGFGFDASIWEMFPTWTIGAELHVI
DEAIRLDITRLNHYFEEHGVTITFLPTQLAEQFMELENTSLRMLLVGGDKLKRAVKQPYT
IVNNYGPTENTVVATSGVINPEEGSLSIGRAIANTRAYILGDGDQVQPEGIAGELCVAGR
GLARGYLNREEETAKRFTADPFVPGERMYRTGDLVKWNAQSGIEYIGRIDQQVKVRGYRI
ELSEIEVRLAQLADVHDAAVTAVEDKAGNTALCAYVAPRQDDIEALKAALKDTLPDYMVP
AFWVEMDELPVTANGKIDKKALPEPDIEAGSAAYKAPETEMETLLSDIWQEVLGLDQIGV
SDNFFTLGGDSIKGIQMASRLNQHGYKLEMKDLFQHPTIEELVSYVERTEGKQADQGPVE
GEAELTPIQRWFFEKNFTDKHHWNQSVMLHAKDGFDPDLVEKTLQALIEHHDALRMVYRE
EREGIIQTYLPVTECKASFEIVDLYGTDEDMLKSQIQRLADHLQGSLDLENGPLLKAEQY
RTEQGDHLLIAVHHLVVDGVSWRILLEDFASGYKQAQQQNSIVLPQKTHSFKDWAEALNT
FAQSEELKKQADYWAQADAEELRPLPKDHDPDKRLVKHTAAVKCELTEEETAQLLTDVHH
PYGTEINDILLSALGLTIGEWTENGKVGINLEGHGREEIIPNVNISRTVGWFTAQYPLIL
QISKEDGVSSVIKTVKETVRRVPAKGVGYGILRYLSSDETEKGAAPEISFNYLGQFDNEV
KTEWFEPSPYDMGRQVSEESEALYALSFSGMVTGGRFVISCSYNQEEYERSTVETQMQRF
KDNLLMIIRHCTAKEEKEFTPSDFSAQDLEMDEMGDIFDMLEENLT
>QPQ39907.1_surfactin_non-ribosomal_peptide_synthetase_SrfAB_Bacillus_amyloliquefaciens
MSKKSIQKVYALTPMQEGMLYHALLDPHSSSYFTQLELRIHGSFQLELFEKSVNELIRTY
DILRTVFVHQQLQKPRQVVLAERKTKVHYEDISQLDEARQTEYIERYKRGVQQQGFHLAK
DILFKAAVFRLSEKELYLVWSNHHIVMDGWSMGVLMKSLFQNYEALRAGRPAGGSQGKPY
SDYIKWLGGRDYEEAEQYWSSRLADFEQPSLLPGRLASEKKDYQNEEYSFVWDEELVAQI
QQTANRHQVTGPNLFQAVWGAVLSKYNYTDDVVFGTVVSGRPSEINGIETMAGLFINTIP
VRIKIDKDAAFSDVMAAVQKNAVEAERYDYVPLYDIQKRSALDGSLLNHLVAFENYPLDK
ELENGGMEERLGFSIKVEHAFEQTSFDFNLIVYPGKTWTVKIKYNGAAFAHDAIERTAHH
LTRMMKAAVGTPDAPVRELGLVSGEEERQIVEVFNDTKTALPEEEAVHRLFEAQANRTPA
SIAIKEAGREWTYREVNEAANRLARHLVKSGLEKGRTAAIMNDRSAETVVGMLAVLKAGG
AYVPIDPAFPEDRLRFMAEDSSIRLVLTVQDYQEQAGALQVPVVMLDESADETVSGTDLN
LPAGGNDLAYIMYTSGSTGKPKGVMIEHRNIIRLVKHSNYVPVHEEDRMAQTGAVSFDAG
TFEVFGALLNGASLHPVKKETLLDAGQFAQFLKEQRITTMWLTSPLFNQLAQKDAGMFNT
LRHLIIGGDALVPHIVSKVRKASPELSLWNGYGPTENTTFSTSFLIDQDYDGSVPIGKPI
GNSTAYIMDENRNLQPIGAPGELCVGGSGVARGYVNLPELTEKQFVRDPFRPDEMIYRTG
DLAKWLPDGTIEFLGRIDNQVKVRGFRIELGEIEAKISQAENVTESAAVIRKNKADENEI
CAYFTADQALSPEDLRKTLSESLPEYMIPAHFIQMNQFPLTANGKIDKKALPEPQAEAVQ
KEYVAPKTEAEQKLADIWEGILGVKAGVTDNFFTIGGHSLKAMMMTAKIQEHFQKEVPIK
VLFEKPTIQELAHYLQHESEEEQQFEPIRQAPYQKHYPVSSAQRRMYILNQLGQASTSYN
VPAVLLLEGSVDKKRLEEAMQALINRHETLRTSFDMAEGEVVQTIHKNVSFELETAEGRE
EDAEELTKAFIRPFALNRAPLVRSKLIRLEEDRHLLLIDMHHIITDGSSMGIFIGDLAKL
YQGTELALPKIHYKDFSVWQREKANLDQHEAYWLDTFKGDLPVLDLPLDFPRPAERSFEG
ERVIFGLDKQVTAQIKKLLADTDTTMYMFLLAAFQVLLSKYSGQEDIIVGSPAAGRQHPD
LQDVPGMFVNTVALRSHPAGKKTFKQFLDEVKTASLQAFEHQSYPLEELIEKLPLTRDTS
RSPLFSVLFNMQNMEIPALRLGDLEISSYSMHHHVAKFDLSLEAAERGEEVGLSFDYAKA
LFADETIRRWSAHFVNLIKACAENPDIQLADASLLSAPEREALLSDEKRTEADLPEGTFV
SLFERQAQKTPDLTAVAGGISLTYRELDERSNRFARHLQACGTGSEDIVAIMMDRSADLI
TAILGVMKAGAAFLPIDPETPEERIRYSLEDSGTKLLVVNERNMTAAAVYKGNTVVMEDG
EWQNESADRLETEPGFDQLAYIIYTSGTTGKPKGVQLEHRNLINYVTWFSREAGLTEADK
SVLLSSYAFDLGYTAIFPILQAGGELHIVPKETYTAPDQLGEYIQKNGITYMKLTPSLFH
MIVNTARFAAERRFSPLRLVVLGGEKIITSDVRKFHDVYAHTDFINHYGPTETTIGAIAG
RINMERLDQYEQRPVIGRPIANTGALVLDGAMQLVPPGASGELYIAGKGLARGYLHRPQL
TAEKFLSNPFSPDSLMYKTGDVVRRLPDGTIEFIGRADDQVKIRGYRIELKEVETVLLSV
NGIQEAVVLAVSEGGLPELCAYYKADSELKGSELRKRLSETLPSHMLPAYFVQVDRIPLT
ANGKTDKNALPKPGVSQTAQTASALPETELEEKLCRIWKQTLGTDTLGIDDNFFDYGGHS
LKGMMLLANIQAELDKTVPLKALFEQPTVRLLAAYIEKSAVSEGYRMISPADSADAYPLS
SAQKRMYVLNQLDRETISYNMPSVLLMEGEVNISRLQEALNQMINRHESLRTSFIDQNGR
PMQQIAEQADIDLHIFEAADEEKADLIIQAFIKPFDLSAAPLIRAALVRLNEKKHLLLLD
MHHIIADGVSRSMLVKELAHLYKGGSLPSPNLHYKDFAVWQNEPEQAERMEDHERYWLSA
FSGELPELNLPTDFPRPPVQSFKGQSVRFRAVRETEKAVRELMESSGATLHMVLHAAFHV
FLSKITGQRDIIIGSVTAGRTSAEVQEMPGMFVNTLALRNETRKEQTFAGLLERVKQTNL
DALAHQDYPFEDLIGKLDLPRDMSRNPLFQVMVTTEDPDKETLELENLRITPYESNQGTA
KFDLTLGGFTDQEGLGLQFEYATDLFKKETIEKWSAGFLRILKQAAESPDRKLPEISLIS
DAEKQALLDAWKGKTISVPRDKTVHRLFEETAARYANRPAAAYNGAKWTYGELNARANRI
ARILMDCGVTADERVGILTKPSLEMAAGVLGVLKAGAAFVPIDPDYPEERISYILQDSGA
KLLLTQEALDVPESYNGETILLDGRRSILSLPLDENDEANPQTETTADHLAYMIYTSGTT
GQPKGVMVEHHALVNLCFWHHDAFAMTADDKSAKYAGFGFDASIWEMFPTWTIGAELHVI
DEAIRLDITRLNHYFEENGVTITFLPTQLAEQFMELENTSLRMLLVGGDKLKRAVKQPYT
IINNYGPTENTVVATSGVINPEEGSLSIGRAIANTRVYILGDGDQVQPEGIAGELCVAGR
GLARGYLNREEETAKRFTADPFVPGERMYRTGDLVKWNAQCGIEYIGRIDQQVKVRGYRI
ELSEIEVRLAQLADVHDAAVTAVEDKAGNTALCAYVAPQQDDIEALKAALKDTLPDYMVP
AFWVEMDELPVTANGKIDKKALPEPDIEAGSAAYKAPETEMETLLSDIWQEVLGLDQIGV
SDNFFTLGGDSIKGIQMASRLNQHGYKLEMKDLFQHPTIEELVSYVERTEGKQADQGPVE
GEAALTPIQRWFFERNFTDKHHWNQSVMLHAKDGFDPDLVEKTLQALIEHHDALRMVYRE
EREGIIQTYLPVTECKASFEIVDLYGTDEDMLKSQIQRLADHLQGSLDLENGPLLKAEQY
RTEQGDHLLIAIHHLVVDGVSWRILLEDFASGYKQAQQQNSIVLPQKTHSFKDWAEALNT
FAQSEDLKKQAAYWAQADAEELQPLPKDHDPNKRLVKHTAAVKCELTEEETAQLLTDVHH
PYGTEINDILLSALGLTIGEWTENGKVGINLEGHGREEIIPNVNISRTVGWFTAQYPLIL
QISKEDGVSSVIKTVKETVRRVPDKGVGYGILRYLSSDETEKGVTPEISFNYLGQFDNEV
KTEWFEPSPYDMGRQVSEESEALYALSFSGMVTGGRFVISCSYNQEEYERSTVETQMQRF
KDNLLMIIRHCTAKEEKEFTPSDFSAQDLEMDEMGDIFDMLEENLT
>QJF41865.1_surfactin_non-ribosomal_peptide_synthetase_SrfAB_Bacillus_subtilis_subsp._subtilis_str._168
MSKKSIQKVYALTPMQEGMLYHAMLDPHSSSYFTQLELGIHGAFDLEIFEKSVNELIRSY
DILRTVFVHQQLQKPRQVVLAERKTKVHYEDISHADENRQKEHIERYKQDVQRQGFNLAK
DILFKVAVFRLAADQLYLVWSNHHIMMDGWSMGVLMKSLFQNYEALRAGRTPANGQGKPY
SDYIKWLGKQDNEEAESYWSERLAGFEQPSVLPGRLPVKKDEYVNKEYSFTWDETLVARI
QQTANLHQVTGPNLFQAVWGIVLSKYNFTDDVIFGTVVSGRPSEINGIETMAGLFINTIP
VRVKVERDAAFADIFTAVQQHAVEAERYDYVPLYEIQKRSALDGNLLNHLVAFENYPLDQ
ELENGSMEDRLGFSIKVESAFEQTSFDFNLIVYPGKTWTVKIKYNGAAFDSAFIERTAEH
LTRMMEAAVDQPAAFVREYGLVGDEEQRQIVEVFNSTKAELPEGMAVHQVFEEQAKRTPA
STAVVYEGTKLTYRELNAAANRLARKLVEHGLQKGETAAIMNDRSVETVVGMLAVLKAGA
AYVPLDPALPGDRLRFMAEDSSVRMVLIGNSYTGQAHQLQVPVLTLDIGFEESEAADNLN
LPSAPSDLAYIMYTSGSTGKPKGVMIEHKSILRLVKNAGYVPVTEEDRMAQTGAVSFDAG
TFEVFGALLNGAALYPVKKETLLDAKQFAAFLREQSITTMWLTSPLFNQLAAKDAGMFGT
LRHLIIGGDALVPHIVSKVKQASPSLSLWNGYGPTENTTFSTSFLIDREYGGSIPIGKPI
GNSTAYIMDEQQCLQPIGAPGELCVGGIGVARGYVNLPELTEKQFLEDPFRPGERIYRTG
DLARWLPDGNIEFLGRIDNQVKVRGFRIELGEIETKLNMAEHVTEAAVIIRKNKADENEI
CAYFTADREVAVSELRKTLSQSLPDYMVPAHLIQMDSLPLTPNGKINKKELPAPQSEAVQ
PEYAAPKTESEKKLAEIWEGILGVKAGVTDNFFMIGGHSLKAMMMTAKIQEHFHKEVPIK
VLFEKPTIQELALYLEENESKEEQTFEPIRQASYQQHYPVSPAQRRMYILNQLGQANTSY
NVPAVLLLEGEVDKDRLENAIQQLINRHEILRTSFDMIDGEVVQTVHKNISFQLEAAKGR
EEDAEEIIKAFVQPFELNRAPLVRSKLVQLEEKRHLLLIDMHHIITDGSSTGILIGDLAK
IYQGADLELPQIHYKDYAVWHKEQTNYQKDEEYWLDVFKGELPILDLPADFERPAERSFA
GERVMFGLDKQITAQIKSLMAETDTTMYMFLLAAFNVLLSKYASQDDIIVGSPTAGRTHP
DLQGVPGMFVNTVALRTAPAGDKTFAQFLEEVKTASLQAFEHQSYPLEELIEKLPLTRDT
SRSPLFSVMFNMQNMEIPSLRLGDLKISSYSMLHHVAKFDLSLEAVEREEDIGLSFDYAT
ALFKDETIRRWSRHFVNIIKAAAANPNVRLSDVDLLSSAETAALLEERHMTQITEATFAA
LFEKQAQQTPDHSAVKAGGNLLTYRELDEQANQLAHHLRAQGAGNEDIVAIVMDRSAEVM
VSILGVMKAGAAFLPIDPDTPEERIRYSLEDSGAKFAVVNERNMTAIGQYEGIIVSLDDG
KWRNESKERPSSISGSRNLAYVIYTSGTTGKPKGVQIEHRNLTNYVSWFSEEAGLTENDK
TVLLSSYAFDLGYTSMFPVLLGGGELHIVQKETYTAPDEIAHYIKEHGITYIKLTPSLFH
TIVNTASFAKDANFESLRLIVLGGEKIIPTDVIAFRKMYGHTEFINHYGPTEATIGAIAG
RVDLYEPDAFAKRPTIGRPIANAGALVLNEALKLVPPGASGQLYITGQGLARGYLNRPQL
TAERFVENPYSPGSLMYKTGDVVRRLSDGTLAFIGRADDQVKIRGYRIEPKEIETVMLSL
SGIQEAVVLAVSEGGLQELCAYYTSDQDIEKAELRYQLSLTLPSHMIPAFFVQVDAIPLT
ANGKTDRNALPKPNAAQSGGKALAAPETALEESLCRIWQKTLGIEAIGIDDNFFDLGGHS
LKGMMLIANIQAELEKSVPLKALFEQPTVRQLAAYMEASAVSGGHQVLKPADKQDMYPLS
SAQKRMYVLNQLDRQTISYNMPSVLLMEGELDISRLRDSLNQLVNRHESLRTSFMEANGE
PVQRIIEKAEVDLHVFEAKEDEADQKIKEFIRPFDLNDAPLIRAALLRIEAKKHLLLLDM
HHIIADGVSRGIFVKELALLYKGEQLPEPTLHYKDFAVWQNEAEQKERMKEHEAYWMSVL
SGELPELDLPLDYARPPVQSFKGDTIRFRTGSETAKAVEKLLAETGTTLHMVLHAVFHVF
LSKISGQRDIVIGSVTAGRTNADVQDMPGMFVNTLALRMEAKEQQTFAELLELAKQTNLS
ALEHQEYPFEDLVNQLDLPRDMSRNPLFNVMVTTENPDKEQLTLQNLSISPYEAHQGTSK
FDLTLGGFTDENGIGLQLEYATDLFAKETAEKWSEYVLRLLKAVADNPNQPLSSLLLVTE
TEKQALLEAWKGKALPVPTDKTVHQLFEETVQRHKDRPAVTYNGQSWTYGELNAKANRLA
RILMDCGISPDDRVGVLTKPSLEMSAAVLGVLKAGAAFVPIDPDYPDQRIEYILQDSGAK
LLLKQEGISVPDSYTGDVILLDGSRTILSLPLDENDEGNPETAVTAENLAYMIYTSGTTG
QPKGVMVEHHALVNLCFWHHDAFSMTAEDRSAKYAGFGFDASIWEMFPTWTIGAELHVID
EAIRLDIVRLNDYFETNGVTITFLPTQLAEQFMELENTSLRVLLTGGDKLKRAVKKPYTL
VNNYGPTENTVVATSAEIHPEEGSLSIGRAIANTRVYILGEGNQVQPEGVAGELCVAGRG
LARGYLNREDETAKRFVADPFVPGERMYRTGDLVKWVNGGIEYIGRIDQQVKVRGYRIEL
SEIEVQLAQLSEVQDAAVTAVKDKGGNTAIAAYVTPETADIEALKSTLKETLPDYMIPAF
WVTLNELPVTANGKVDRKALPEPDIEAGSGEYKAPTTDMEELLAGIWQDVLGMSEVGVTD
NFFSLGGDSIKGIQMASRLNQHGWKLEMKDLFQHPTIEELTQYVERAEGKQADQGPVEGE
VILTPIQRWFFEKNFTNKHHWNQSVMLHAKKGFDPERVEKTLQALIEHHDALRMVYREEN
GDIVQVYKPIGESKVSFEIVDLYGSDEEMLRSQIKLLANKLQSSLDLRNGPLLKAEQYRT
EAGDHLLIAVHHLVVDGVSWRILLEDFASGYMQAEKEESLVFPQKTNSFKDWAEELAAFS
QSAHLLQQAEYWSQIAAEQVSPLPKDCETEQRIVKDTSSVLCELTAEDTKHLLTDVHQPY
GTEINDILLSALGLTMKEWTKGAKIGINLEGHGREDIIPNVNISRTVGWFTAQYPVVLDI
SDADASAVIKTVKENLRRIPDKGVGYGILRYFTETAETKGFTPEISFNYLGQFDSEVKTD
FFEPSAFDMGRQVSGESEALYALSFSGMIRNGRFVLSCSYNEKEFERATVEEQMERFKEN
LLMLIRHCTEKEDKEFTPSDFSAEDLEMDEMGDIFDMLEENLK
>QPK89238.1_surfactin_non-ribosomal_peptide_synthetase_SrfAB_Bacillus_velezensis
MSKKSIQKVYALTPMQEGMLYHALLDPHSSSYFTQLELRIHGSFQLELFEKSVNELIRTY
DILRTVFVHQQLQKPRQVVLAERKTKVHYEDISQLDEARQTEYIERYKRDVQQQGFHLAK
DILFKAAVFRLSEKELYLVWSNHHIVMDGWSMGVLMKSLFQNYEALRAGRPAGGSQGKPY
SDYIKWLGGRDYEEAEQYWSSRLADFEQPSLLPGRLASEKKDYQNEEYSFVWDEELVAQI
QQTANRHQVTGPNLFQAVWGAVLSKYNYTDDVVFGTVVSGRPSEINGIETMAGLFINTIP
VRIKIDKDAAFSDVMAAVQKNAVEAERYDYVPLYDIQKRSALDGSLLNHLVAFENYPLDK
ELENGGMEEKLGFSIKVEHAFEQTSFDFNLIVYPGKTWTVKIKYNGAAFAHDAIERTAHH
LTRMMKAAVGTPDAPVRELGLVSGEEERQIVEIFNDTKTALPEEEAVHRLFEAQANRTPA
SIAIKEEGREWTYREVNEAANRLARHLVKSGLEKGRTAAIMNDRSAETVIGMLAVLKAGG
AYVPIDPAFPEDRLRFMAADSSIRLVLTVQDYQEQAGTLQVPIVMLDESADETVSGTDLN
LPAGGNDLAYIMYTSGSTGKPKGVMIEHRNIIRLVKHSNYVPVHEEDRMAQTGAVSFDAG
TFEVFGALLNGAALHPVKKETLLDAGRFAQFLKEQRITTMWLTSPLFNQLAQKDAGMFNT
LRHLIIGGDALVPHIVSKVRKASPELSLWNGYGPTENTTFSTSFLIDQDYDGSIPIGKPI
GNSTAYIMDENRNLQPIGAPGELCVGGSGVARGYVNLPELTEKQFVRDPFRPDETIYRTG
DLAKWLPDGTIEFLGRIDNQVKVRGFRIELGEIEAKISQAENVTESAAVIRKNKADENEI
CAYFTADQALSPEDLRKTLSESLPEYMIPAHFIQMNQFPLTANGKIDKKALPEPQAEAVQ
KEYEAPKTEAEQKLADIWEGILGVKAGVTDNFFTIGGHSLKAMMMTAKIQEHFQKEVPIK
VLFEKPTIQELAHYLEHETEEEQQFEPIRQAPYQKHYPVSSAQRRMYILNQLGQASTSYN
VPAVLLLEGSVDKNRLEEAMQALINRHETLRTSFDMADGEVVQTIHKNVSFELETAEGRE
EDAEELTKAFIRPFALNRAPLVRSKLIRLEEDRHLLLIDMHHIITDGSSMGIFIGDLAKL
YQGTELELPKIHYKDFSVWQREKANLDQHEAYWLDTFKGDLPVLDLPLDFPRPAERSFEG
ERVIFGLDKQVTAQIKKLLADTDTTMYMFLLAAFQVLLSKYSGQEDIIVGSPAAGRQHPD
LQDVPGMFVNTVALRSHPAGKKTFKQFLDEVKTASLQAFEHQSYPLEELIEKLPLTRDTS
RSPLFSVLFNMQNMEIPALRLGDLEISSYSMHHHVAKFDLSLEAAERGEEVGLSFDYAKA
LFADETIRRWSAHFVNLIKACAENPDIQLADASLLSAPEREALLSDEKRTEADLPEGTFV
SLFERQAQKTPDLTAVAGGTSLTYRELDERSNRFARHLQACGTGSEDIVAIMMDRSADLI
TAILGVMKAGAAFLPIDPETPEERIRYSLEDSGTKLLVVNERNMTAAAVYKEITVVMEDG
EWQNESADRLETEPGADRLVYIIYTSGTTGKPKGVQLEHRNLINYVTWFSREAGLTEADK
SVLLSSYAFDLGYTAIFPILQAGGELHIVPKETYTAPDQLGEYIQKNGITYMKLTPSLFH
MIVNTARFTSERRFSPLRLVVLGGEKIITSDVRKFHDVYAHTDFINHYGPTETTIGAIAE
RINMERLDQYEQRPVIGRPIANTGALVLDGAMQLVPPGASGELYITGKGLARGYLHRPQL
TGEKFLSNPFSPDSLMYKTGDVVRRLPDGTIEFIGRADDQVKIRGYRIELKEVETVLLSV
NGIQEAVVLAVSEGGLPELCAYYKADSGLKGSELRKRLSETLPSHMLPAYFVQVDRIPLT
ANGKTDKNALPKPGVSQTAQIASALPETELEEKLCRIWKQTLGTDTLGIDDNFFDYGGHS
LKGMMLLANIQAELDKTVPLKALFEQPTVRLLAAYIEKSAVSEGYRMITPADSADAYPLS
SAQKRMYVLNQLDRETISYNMPSVLLMEGEVNISRLQKALNQMINRHESLRTSFIDQKGQ
PMQQIAEQADIDLHIFEAADEEKADLIIQAFIKPFDLSAAPLIRAALVRLNEKKHLLLLD
MHHIIADGVSRSMLVKELAHLYKGGSLPSPNLHYKDFAVWQNEPEQAERMKDHECYWLSA
FSGELPELNLPTDFPRPPVQSFKGQSVRFRAGRETEKAVRELMESSGATLHMVLHAAFHV
FLSKITGQRDIIIGSVTAGRTSAEVQEMPGMFVNTLALRNETQKEQTFAGLLERVKQTNL
DALAHQDYPFEDLIGKLDLPRDMSRNPLFQVMVTTEDPDKETLELENLRITPYESNQGTA
KFDLTLGGFTDQEGLGLQFEYATDLFKKETIEKWSAGFLRILKQAAESPDRKLPEISLIS
DAEKQALLDAWKGKTLSVPRDKTVHRLFEETAARYANRPAAAYNGAKWTYGELNARANRI
ARILIDCGVTADERVGILTKPSLEMAAGVLGVLKAGAAFVPIDPDYPQERISYILQDSGA
KLLLTQEALDVPDGYTGETILLDGGRSILSLPLDENDEANPQTETTADHLAYMIYTSGTT
GQPKGVMVEHHALVNLCFWHHDAFAMTADDKSAKYAGFGFDASIWEMFPTWTIGAELHVI
DEAIRLDITRLNHYFEEHGVTITFLPTQLAEQFMELENTSLRMLLVGGDKLKRAVKQPYT
IVNNYGPTENTVVATSGVINPEEGSLSIGRAIANTRAYILGDGDQVQPEGIAGELCVAGR
GLARGYLNREEETAKRFTADPFVPGERMYRTGDLVKWNAQSGIEYIGRIDQQVKVRGYRI
ELSEIEVRLAQLADVHDAAVTAVEDKAGNTALCAYVAPQQDDIEALKAALKDTLPDYMVP
AFWVEMDELPVTANGKIDKKALPEPDIEAGSAAYKAPETEMETLLSDIWEEVLGLDQIGV
SDNFFTLGGDSIKGIQMASRLNQHGYKLEMKDLFQHPTIEELVSYVERTEGKQADQGPVE
GEAELTPIQRWFFEKNFTDKHHWNQSVMLHAKDGFDPDLVEKTLQALIEHHDALRMVYRE
EREGIIQTYLPVTECKASFEIVDLYGTDEDMLKSQIQRLADHLQGSLDLENGPLLKAEQY
RTEQGDHLLIAVHHLVVDGVSWRILLEDFASGYKQAQQQNSIVLPQKTHSFKDWAEALNT
FAQSEELKKQADYWAQADAEELRPLPKDHDPDKRLVKHTAAVKCELTEEETAQLLTDVHH
PYGTEINDILLSALGLTIGEWTENGKVGINLEGHGREEIIPNVNISRTVGWFTAQYPLIL
QISKEDGVSSVIKTVKETVRRVPDKGVGYGILRYLSSDETEKGAAPEISFNYLGQFDNEV
KTEWFEPSPYDMGRQVSEESEALYALSFSGMVTGGRFVISCSYNQEEYERSTVETQMQRF
KDKLLMIIRHCTAKEEKEFTPSDFSAQDLEMDEMGDIFDMLEENLT
>QPG32700.1_surfactin_non-ribosomal_peptide_synthetase_SrfAB_Bacillus_subtilis
MSKKSIQKVYALTPMQEGMLYHAMLDPHSSSYFTQLELGIHGAFDLEIFEKSVNELIRSY
DILRTVFVHQQLQKPRQVVLAERKTKVHYEDISHADENRQKEHIERYKQDVQRQGFNLAK
DILFKVAVFRLAADQLYLVWSNHHIMMDGWSMGVLMKSLFQNYEALRAGRTPANGQGKPY
SDYIKWLGKQDNEEAESYWSERLAGFEQPSVLPGRLPVKKDEYVNKEYSFTWDETLVARI
QQTANLHQVTGPNLFQAVWGIVLSKYNFTDDVIFGTVVSGRPSEINGIETMAGLFINTIP
VRVKVERDAAFADIFTAVQQHAVEAERYDYVPLYEIQKRSALDGNLLNHLVAFENYPLDQ
ELENGSMEDRLGFSIKVESAFEQTSFDFNLIVYPGKTWTVKIKYNGAAFDSAFIERTAEH
LTRMMEAAVDQPAAFVREYGLVGDEEQRQIVEVFNSTKAELPEGMAVHQVFEEQAKRTPA
STAVVYEGTKLTYRELNAAANRLARKLVEHGLQKGETAAIMNDRSVETVVGMLAVLKAGA
AYVPLDPALPGDRLRFMAEDSSVRMVLIGNSYTGQAHQLQVPVLTLDIGFEESEAADNLN
LPSAPSDLAYIMYTSGSTGKPKGVMIEHKSILRLVKNAGYVPVTEEDRMAQTGAVSFDAG
TFEVFGALLNGAALYPVKKETLLDAKQFAAFLREQSITTMWLTSPLFNQLAAKDAGMFGT
LRHLIIGGDALVPHIVSKVKQASPSLSLWNGYGPTENTTFSTSFLIDREYGGSIPIGKPI
GNSTAYIMDEQQCLQPIGAPGELCVGGIGVARGYVNLPELTEKQFLEDPFRPGERIYRTG
DLARWLPDGNIEFLGRIDNQVKVRGFRIELGEIETKLNMAEHVTEAAVIIRKNKADENEI
CAYFTADREVAVSELRKTLSQSLPDYMVPAHLIQMDSLPLTPNGKINKKELPAPQSEAVQ
PEYAAPKTESEKKLAEIWEGILGVKAGVTDNFFMIGGHSLKAMMMTAKIQEHFHKEVPIK
VLFEKPTIQELALYLEENESKEEQTFEPIRQASYQQHYPVSPAQRRMYILNQLGQANTSY
NVPAVLLLEGEVDKDRLENAIQQLINRHEILRTSFDMIDGEVVQTVHKNISFQLEAAKGR
EEDAEEIIKAFVQPFELNRAPLVRSKLVQLEEKRHLLLIDMHHIITDGSSTGILIGDLAK
IYQGADLELPQIHYKDYAVWHKEQTNYQKDEEYWLDVFKGELPILDLPADFERPAERSFA
GERVMFGLDKQITAQIKSLMAETDTTMYMFLLAAFNVLLSKYASQDDIIVGSPTAGRTHP
DLQGVPGMFVNTVALRTAPAGDKTFAQFLEEVKTASLQAFEHQSYPLEELIEKLPLTRDT
SRSPLFSVMFNMQNMEIPSLRLGDLKISSYSMLHHVAKFDLSLEAVEREEDIGLSFDYAT
ALFKDETIRRWSRHFVNIIKAAAANPNVRLSDVDLLSSAETAALLEERHMTQITEATFAA
LFEKQAQQTPDHSAVKAGGNLLTYRELDEQANQLAHHLRAQGAGNEDIVAIVMDRSAEVM
VSILGVMKAGAAFLPIDPDTPEERIRYSLEDSGAKFAVVNERNMTAIGQYEGIIVSLDDG
KWRNESKERPSSISGSRNLAYVIYTSGTTGKPKGVQIEHRNLTNYVSWFSEEAGLTENDK
TVLLSSYAFDLGYTSMFPVLLGGGELHIVQKETYTAPDEIAHYIKEHGITYIKLTPSLFH
TIVNTASFAKDANFESLRLIVLGGEKIIPTDVIAFRKMYGHTEFINHYGPTEATIGAIAG
RVDLYEPDAFAKRPTIGRPIANAGALVLNEALKLVPPGASGQLYITGQGLARGYLNRPQL
TAERFVENPYSPGSLMYKTGDVVRRLSDGTLAFIGRADDQVKIRGYRIEPKEIETVMLSL
SGIQEAVVLAVSEGGLQELCAYYTSDQDIEKAELRYQLSLTLPSHMIPAFFVQVDAIPLT
ANGKTDRNALPKPNAAQSGGKALAAPETALEESLCRIWQKTLGIEAIGIDDNFFDLGGHS
LKGMMLIANIQAELEKSVPLKALFEQPTVRQLAAYMEASAVSGGHQVLKPADKQDMYPLS
SAQKRMYVLNQLDRQTISYNMPSVLLMEGELDISRLRDSLNQLVNRHESLRTSFMEANGE
PVQRIIEKAEVDLHVFEAKEDEADQKIKEFIRPFDLNDAPLIRAALLRIEAKKHLLLLDM
HHIIADGVSRGIFVKELALLYKGEQLPEPTLHYKDFAVWQNEAEQKERMKEHEAYWMSVL
SGELPELDLPLDYARPPVQSFKGDTIRFRTGSETAKAVEKLLAETGTTLHMVLHAVFHVF
LSKISGQRDIVIGSVTAGRTNADVQDMPGMFVNTLALRMEAKEQQTFAELLELAKQTNLS
ALEHQEYPFEDLVNQLDLPRDMSRNPLFNVMVTTENPDKEQLTLQNLSISPYEAHQGTSK
FDLTLGGFTDENGIGLQLEYATDLFAKETVEKWSEYVLRLLKAVADNPNQPLSSLSLVTE
TEKQALLEAWKGKALPVPTDKTVHQLFEETVQRHKDCPAVTYNGQSWTYGELNAKANRLA
RILMDCGISPDDRVGILTKPSLEMSAAVLGVLKAGAAFVPIDPDYPDQRIEYILQDSGAK
LLLKQEGISVPDSYTGDVILLDGSRTILSLPLDENDEGNPETAVTAENLAYMIYTSGTTG
QPKGVMVEHHALVNLCFWHHDAFSMTAEDRSAKYAGFGFDASIWEMFPTWTIGAELHVID
EAIRLDIVRLNDYFETNGVTITFLPTQLAEQFMELENTSLRVLLTGGDKLKRAVKKPYTL
VNNYGPTENTVVATSTEIHPEEGSLSIGRAIANTRVYILGEGNQVQPEGVAGELCVAGRG
LARGYLNREDETAKRFVADPFVPGERMYRTGDLVKWTGGGIEYIGRIDQQVKVRGYRIEL
SEIEVQLAQLSEVQDAAVTAVKDKGGNTAIAAYVTPESADIEALKSALKETLPDYMIPAF
WVTLDELPVTANGKVDRKALPEPDIEAGSGEYKAPTTDMEELLAGIWQDVLGMSEVGVTD
NFFSLGGDSIKGIQMASRLNQHGWKLEMKDLFQHPTIEALTQYVERAEGKQADQGPVEGE
VILTPIQRWFFEKNFTNKHHWNQSVMLHAKKGFDPERVEKTLQALIEHHDALRMVFREEN
GDIVQAYQPIGESEVSFEIVDLYGSDEEMLRSQIKILANKLQSSLDLQNGPLLKAEQYRT
EAGDHLLIAVHHLVVDGVSWRILLEDFASGYMQAEKEESLVFPQKTNSFKDWAEELAAFS
QSAHLLQQAIYWSQIAAEQVSPLPKDCKTEQRIVKDTSSVLCELTEEDTKHLLTDVHQPY
GTEINDILLSALGLTMKEWTKGAKIGINLEGHGREDIIPNVNISRTVGWFTAQYPVVLDI
SDADASAVIKTVKENLRRIPDKGVGYGILRYFTETAETKGFTPEISFNYLGQFDSEVKTD
FFEPSAFDMGRQVSGESEALYALSFSGMIRNGRFVLSCSYNEKEFERATIEERMERFKEN
LLMLIRHCTEKEDKEFTPSDFSAEDLEMDEMGDIFDMLEENLK
>QPF45238.1_surfactin_non-ribosomal_peptide_synthetase_SrfAB_Bacillus_subtilis
MSKKSIQKVYALTPMQEGMLYHAMLDPHSSSYFTQLELGIHGAFDLEIFEKSVNELIRSY
DILRTVFVHQQLQKPRQVVLAERKTKVHYEDISHADENRQKEHIERYKQDVQRQGFNLAK
DILFKVAVFRLAADQLYLVWSNHHIMMDGWSMGVLMKSLFQNYEALRAGRTPANGQGKPY
SDYIKWLGKQDNEEAESYWSERLAGFEQPSVLPGRLPVKKDEYVNKEYSFTWDETLVARI
QKTANLHQVTGPNLFQAVWGIVLSKYNFTDDVIFGTVVSGRPSEINGIETMAGLFINTIP
VRVKVERDAAFADIFTAVQQHAVEAERYDYVPLYEIQKRSALDGNLLNHLVAFENYPLDQ
ELENGSMEDRLGFSIKVESAFEQTSFDFNLIVYPGKTWTVKIKYNGAAFDSAFIERTAEH
LTRMMEAAVDQPAAFVREYGLVGDEEQRQIVEVFNSTKAELPEGMAVHQVFEEQAKRTPA
STAVVYEGTELTYRELNAAANRLARKLVEQGLQKGETAAIMNDRSVETVVGMLAVLKAGA
AYVPLDPALPGDRLRFMAEDSSVRMVLTGNSYTGQAHQLQVPVLTLDIGIEDGEADNLNL
PSAPSDLAYIMYTSGSTGKPKGVMIEHKSILRLVKNAGYVPVTEEDRMAQTGAVSFDAGT
FEVFGALLNGAALYPVKKETLLDAKQFAAFLREQSITTMWLTSPLFNQLAAKDAGMFGTL
RHLIIGGDALVPHIVSKVKQASPSLSLWNGYGPTENTTFSTSFLIDREYGGSIPIGKPIG
NSTAYIMDEQQCLQPIGAPGELCVGGIGVARGYVNLPELTEKQFLEDPFRPGERIYRTGD
LARWLPDGNIEFLGRIDNQVKVRGFRIELGEIETKLNMAEHVTEAAVIIRKNKADENEIC
AYFTADREVAVSELRKTLSQSLPDYMVPAHLIQMDSLPLTPNGKINKKELPAPQSEAVQP
EYAAPKTESEKKLAEIWEGILGVRAGVTDNFFMIGGHSLKAMMMTAKIQEHFHKEVPIKV
LFEKPTIQELALYLEENESKEEQTFEPIRQASYQQHYPVSPAQRRMYILNQLGQANTSYN
VPAVLLLEGEVDKDRLENAIQQLINRHEILRTSFDMIDGEVVQTVHKNISFQLEAAKGRE
EDAEEIIKAFVQPFELNRAPLVRSKLVQLEEKRHLLLIDMHHIITDGSSTGILIGDLAKI
YQGADLELPQIHYKDYAVWHKEQTNYQKDEEYWLDVFKGELPILDLPADFERPAERSFAG
ERVMFGLDKQITAQIKSLMAETDTTIYMFLLAAFNVLLSKYASQDDIIVGSPTAGRTHPD
LQGVPGMFVNTVALRTAPAGDKTFAQFLEEVKTASLQAFEHQSYPLEELIEKLPLTRDTS
RSPLFSVMFNMQNMEIPSLRLGDLKISSYSMLHHVAKFDLSLEAVEREEDIGLSFDYATA
LFKDETIRRWSRHFVNIIKAAAANPNVRLSDVDLLSSAETAALLEERHMTQITEATFAAL
FEKQAQQTPDHPAVKAGGNLLTYRELDEQANQLAHHLRAQGAGNEDIVAIVMDRSAEVMV
SILGVMKAGAAFLPIDPETPEERIRYSLEDSGAKFAVVNERNMTAIGQYEGTIVSLDDGK
WRNESKERPSSISGSRNLAYVIYTSGTTGKPKGVQIEHRNLTNYVSWFSEEASLTENDKT
VLLSSYAFDLGYTSMFPVLLGGGELHIVQKETYTAPDEIAHYIKEHGITYIKLTPSLFHT
IVNTSSFAKDANFESLRLIVLGGEKIIPTDVLAFRKMYGHTEFINHYGPTEATIGAIAGR
VDLSDPDTFVKRPTIGRPIANAGALVLNEALKLVPPGASGQLYITGQGLARGYLNRPQLT
AERFVENPYSPGSLMYKTGDVVRRLSDGTLAFIGRADDQVKIRGYRIEPKEIETVMLSLS
GIQEAVVLAVSEGGLQELCAYYTSDQAIEKAELRYQLSLTLPSHMIPAFFVQVDAIPLTA
NGKTDRNALPKPNAAQSGGKALAVPETALEENLCRIWQKTLGIEAIGIDDNFFDLGGHSL
KGMMLIANIQAELEKSVPLKALFEQPTVRQLAAYMEASAVSGGHQVLKPADKQDMYPLSS
AQKRMYVLNQLDRQTISYNMPSVLLMEGELDISCLRDSLNQLVNRHESLRTSFMEANGEP
VQRIIEKAEVDLHVFEAKEDEADQKIKEFIRPFDLNDAPLIRAALLRIEAKKHLLLLDMH
HIIADGVSRGIFVKELALLYKGEQLPEPALHYKDFAVWQNEAEQQERMKEHEAYWMSVLS
GELPELDLPLDYARPPVQSFKGDTIRFRTGSETAKAVEKLLAETGTTLHMVLHAVFHVFL
SKISGQRDIVIGSVTAGRTNADVQDMPGMFVNTLALRMEAKEQQTFAELLEQAKQTNLSA
LEHQEYPFEDLVNQLDLPRDMSRNPLFNVMVTTENPDKEQLTLQNLSISPYEAHQGTSKF
DLTLGGFTDENGIGLQLEYATDLFAKETAEKWSEYVLRLLKAVADNPNQPLSSLSLVTET
EKQALLEAWKGKALPVPTDKTVHQLFEETVQRHKDRPAVTYNGQSWTYGELNAKANRLAR
ILMDCGISPDDRVGILTKPSLEMSAAVLGVLKAGAAFVPIDPDYPDQRIEYILQDSGAKL
LLKQEGISVPDSFTGDVILLDGSRTILSLPLDENDEGNPETAVTAENLAYMIYTSGTTGQ
PKGVMVEHHALVNLCFWHHDAFSMTAEDRSAKYAGFGFDASIWEMFPTWTIGAELHVIDE
AIRLDIVRLNDYFETNGVTITFLPTQLAEQFMELENTSLRVLLTGGDKLKRAVKKPYTLV
NNYGPTENTVVATSAEIHPEEGSLSIGRAIANTRVYILGEGNQVQPEGVAGELCVAGRGL
ARGYLNREDETAKRFVADPFVPGERMYRTGDLVKWTGSGIEYIGRIDQQVKVRGYRIELS
EIEVQLAQLSEVQDAAVTAVKDKDGNTAIAAYVTPETADIEALKSTLKETLPDYMIPVFW
VTLNELPVTANGKVDRKALPEPDIEAGSGEYKAPTTDMEELLAGIWQDVLGMSEVGVTDN
FFSLGGDSIKGIQMASRLNQHGWKLEMKDLFQHPTIEELTQYVERAEGKQADQGPVEGEV
ILTPIQRWFFEKNFTNKHHWNQSVMLHAKKGFDPERVEKTLQALIEHHDALRMVYREENG
DIVQAYQPIGESKVSFEIVDLYGSDEEMLRSQIKILANKLQSSLDLRTGPLLKAEQYRTE
AGDHLLIAVHHLVVDGVSWRILLEDFASGYMQAEKEESLVFPQKTNSFKDWAEELAAFSQ
SAHLLQQAEYWSQIAAEQVSPLPKDCETEQRIVKDTSSVLCELTEEDTKHLLTDVHQPYG
TEINDILLSALGLTMKEWTKGAKIGINLEGHGREDIIPNVNISRTVGWFTAQYPVVLDIS
DADASAVIKTVKENLRRIPDKGVGYGILRYFTETAETKGFTPEISFNYLGQFDSEVKTDF
FEPSAFDMGRQVSGESEALYALSFSGMIRNGQFVLSCSYNEKEFERATVEEQMERFKENL
LMLIRHCTEKEDKEFTPSDFSAEDLEMDEMGDIFDMLEENLK
>QOR90613.1_surfactin_non-ribosomal_peptide_synthetase_SrfAB_Bacillus_subtilis_subsp._subtilis
MSKKSIQKVYALTPMQEGMLYHAMLDPHSSSYFTQLELGIHGAFDLEIFEKSVNELIRSY
DILRTVFVHQQLQKPRQVVLAERKTKVHYEDISHADENRQKEHIERYKQDVQRQGFNLAK
DILFKVAVFRLAADQLYLVWSNHHIMMDGWSMGVLMKSLFQNYEALRAGRTPANGQGKPY
SDYIKWLGKQDNEEAESYWSERLAGFEQPSVLPGRLPVKKDEYVNKEYSFTWDETLVARI
QQTANLHQVTGPNLFQAVWGIVLSKYNFTDDVIFGTVVSGRPSEINGIETMAGLFINTIP
VRVKVERDAAFADIFTAVQQHAVEAERYDYVPLYEIQKRSALDGNLLNHLVAFENYPLDQ
ELENGSMEDRLGFSIKVESAFEQTSFDFNLIVYPGKTWTVKIKYNGAAFDSAFIERTAEH
LTRMMEAAVAQPAAFVREYGLVGNEEQRQIVEVFNSTKAELPEGMAVHQVFEEQAKRTPA
STAVVYEGTELTYRELNATANRLARKLVEQGLQKGETAAIMNDRSVETVVGMLAVLKAGA
AYVPLDPALPGDRLRFMAEDSSVRMVLIGNSYTGQAHQLQVPVLTLDIGFEESEAADNLN
LPSAPSDLAYIMYTSGSTGKPKGVMIEHKSILRLVKNAGYVPVTEEDRMAQTGAVSFDAG
TFEVFGALLNGAALYPVKKETLLDAKQFAAFLREQRISTMWLTSPLFNQLAAKDAGMFGT
LRHLIIGGDALVPHIVSKVKQASPSLSLWNGYGPTENTTFSTSFLIDREYGGSIPIGKPI
GNSTAYILDEQQCLQPIGAPGELCVGGIGVARGYVNLPELTEKQFLEDPFRPGERIYRTG
DLARWLPDGNIEFLGRIDNQVKVRGFRIELGEIETKLNMAEHVTEAAVIIRKNKADENEI
CAYFTADREVAVSELRKTLSQSLPDYMVPAHLIQMDSLPLTPNGKINKKELPAPQSEAVQ
PEYAAPETESEKKLAEIWEGILGVRAGVTDNFFMIGGHSLKAMMMTAKIQEHFHKEVPIK
VLFEKPTIQELALYLEENESKEEQTFEPIRQASYQLHYPVSPAQRRMYILNQLGQANTSY
NVPAVLLLEGEVDKDRLENAIQQLINRHEILRTSFDMIDGEVVQTVHKNISFQLEAAKGR
EEDAEEIIKSFVQPFELNRAPLVRSKLVQLEEKRHLLLIDMHHIITDGSSTGILIGDLAK
IYQGADLELPQIHYKDYAVWHKEQTDYQKDEEYWLDVFKGELPILDLPADFERPAERSFA
GERVMFGLDKQITAQIKSLMAETDTTMYMFLLAAFNVLLSKYASQDDIIVGSPTAGRTHP
DLQGVPGMFVNTVALRTAPAGDKTFAQFLEEVKTASLQAFEHQSYPLEELIEKLPLTRDT
SRSPLFSVMFNMQNMEIPSLRLGDLKISSYSMLHHVAKFDLSLEAVEREEDIGLSFDYAT
ALFKDETIRRWSRHFVNIIKAAAANPNVRLSDVDLLSSAETAALLEERHMTQITEATFAA
LFEKQAQQTPDHPAVKAGGNLLTYRELDEQANQLAHHLRAQGAGNEDIVAIVMDRSAEVM
VSILGVMKAGAAFLPIDPDTPEERIRYSLEDSGAKFAVVNERNMTAIGQYEGTIVSLDDG
KWRNESKERPSSISGSRNLAYVIYTSGTTGKPKGVQIEHRNLTNYVSWFSEEASLTENDK
TVLLSSYAFDLGYTSMFPVLLGGGELHIVQKETYTAPDEIAHYIKEHGITYIKLTPSLFH
TMVNTASFAKDANFESLRLIVLGGEKIIPTDVLAFRKMYGHTEFINHYGPTEATIGAIAG
RVDLSEPDAFAKRPTIGRPIANAGALVLNEALKLVPPGASGQLYITGQGLARGYLNRPQL
TAERFVENPYSPGSLMYKTGDVVRRLSDGTLAFIGRADDQVKIRGYRIEPKEIETVMLSL
SGIQEAVVLAVSEGGLQELCAYYTSDQDIEKAELRYQLSQTLPSHMIPAFFVQVDAIPLT
ANGKTDRNALPKPNAAQSGGKALAAPETALEESLCRIWQKTLGIEAIGIDDNFFDLGGHS
LKGMMLIANIQAELEKSVPLKALFEQPTVRQLAAYMEASAVSGGHQVLKPADKQAMYPLS
SAQKRMYVLNQLDRQTISYNMPSVLLMEGELDISRLRYSLNQLVNRHESLRTSFMEANGE
PVQRIIEKAEVDLHVFEAKEDEADQKIKEFIRPFDLNDAPLIRAALLRIEAKKHLLLLDM
HHIIADGVSRGIFVKELALLYKGEQLPEPALHYKDFAVWQNEAEQKERMKEHEAYWMSVL
SGELPELDLPLDYARPPVQSFKGDTIRFRTGSETAKAVEKLLAETGTTLHMVLHAVFHVF
LSKISGQRDIVIGSVTAGRTNADVQDMPGMFVNTLALRMEAKEQQTFAELLEQAKQTNLS
ALEHQEYPFEDLVNQLDLPRDMSRNPLFNVMVTTENPDKEQLTLQNLSISPYEAHQGTSK
FDLTLGGFTDENGIGLQLEYATDLFAKETVEKWSEYVLRLLKAVADNPNQPLSSLSLVTE
TEKQALLEAWKGKALPVPTDKTVHQLFEETVQRHKDRPAVTYNGQSWTYGELNAKANRLA
RILMDCGISPDDRVGILTKPSLEMSAAVLGVLKAGAAFVPIDPDYPDQRIEYILQDSGAK
LLLKQEGISVPDSYTGDVILLDGSRTILSLPLDENDEGNPETAVTAENLAYMIYTSGTTG
QPKGVMVEHHALVNLCFWHHDAFSMTAEDRSAKYAGFGFDASIWEMFPTWTIGAELHVID
EAIRLDIVRLNDYFETNGVTITFLPTQLAEQFMELENTSLRVLLTGGDKLKRAVKKPYTL
VNNYGPTENTVVATSAEIHPEEGSLSIGRAIANTRVYILGEGNQVQPEGVAGELCVAGRG
LARGYLNREDETAKRFVADPFVPGERMYRTGDLVKWTGGGIEYIGRIDQQVKVRGYRIEL
SEIEVQLAQLSEVQDAAVTAVKDKGGNTAIAAYVTPETADIEALKSALKETLPDYMIPAF
WVTLNELPVTANGKVDRKALPEPDIEAGSGEYKAPTTDMEELLAGIWQDVLGMPEVGVTD
NFFSLGGDSIKGIQMASRLNQHGWKLEMKDLFQHPTIEELTQYVERAEGKQADQGPVEGE
VILTLIQRWFFEKNFTNKHHWNQSVMLHAAKGFDPERVEKTLQALIEHHDALRMVYREEN
GDIVQAYKPIGESKVSFEIVDLYGSDEEMLRSQIKILANKLQSSLDLRTGPLLKAEQYRT
EAGDHLLIAVHHLVVDGVSWRILLEDFASGYMQAEKEESLVFPQKTNSFKDWAEELAAFS
QSAHLLQQAEYWSQIAAEQVSPLPKDCETEQRIVKDTSSVLCELTEEDTKHLLTDVHQPY
GTEINDILLSALGLTMKEWTKGAKIGINLEGHGREDIIPNVNISRTVGWFTAQYPVVLDI
SDADASAVIKTVKENLRRIPDKGVGYGILRYFTETAETKGFTPEISFNYLGQFDSEVKTD
FFEPSAFDMGRQVSGESEALYALSFSGMIRNGRFVLSCSYNEKEFERATIEERMERFKEN
LLMLIRHCTEKEDKEFTPSDFSAEDLEMDEMGDIFDMLEENLK
>QPD79788.1_surfactin_non-ribosomal_peptide_synthetase_SrfAB_Bacillus_subtilis
MSKKSIQKVYALTPMQEGMLYHAMLDPHSSSYFTQLELGIHGAFDLEIFEKSVNELIRSY
DILRTVFVHQQLQKPRQVVLAERKTKVHYEDISHADENRQKEHIERYKQDVQRQGFNLAK
DILFKVAVFRLAADQLYLVWSNHHIMMDGWSMGVLMKSLFQNYEALRAGRTPANGQGKPY
SDYIKWLGKQDNEEAESYWSERLAGFEQPSVLPGRLPVKKDEYVNKEYSFTWDETLVARI
QQTANLHQVTGPNLFQAVWGIVLSKYNFTDDVVFGTVVSGRPSEINGIETMAGLFINTIP
VRVKVERDAAFADIFTAVQQHAVEAERYDYVPLYEIQKRSALDGNLLNHLVAFENYPLDQ
ELENGSMEDRLGFSIKVESAFEQTSFDFNLIVYPGKTWTVKIKYNGAAFDSAFIERTAEH
LTRMMEAAVDQPAAFVREYGLVGDEEQRQIVEVFNSTKAELPEGMAVHQVFEEQAKRTPA
STAVVYEGTELTYRELNAAANRLARKLVEQGLQKGETAAIMNDRSVETVVGMLAVLKAGA
AYVPLDPALPGDRLRFMAEDSSVRMVLTGNSYTGQAHQLQVPVLTLDIGIEDGEADNLNL
PSAPSDLAYIMYTSGSTGKPKGVMIEHKSILRLVKNAGYVPVTEEDRMAQTGAVSFDAGT
FEVFGALLNGAALYPVKKETLLDAKQFAAFLREQSITTMWLTSPLFNQLAAKDAGMFGTL
RHLIIGGDALVPHIVSKVKQASPSLSLWNGYGPTENTTFSTSFLIDREYGGSIPIGKPIG
NSTAYIMDEQQCLQPIGAPGELCVGGIGVARGYVNLPELTEKQFLEDPFRPGERIYRTGD
LARWLPDGNIEFLGRIDNQVKVRGFRIELGEIETKLNMAEHVTEAAVIIRKNKADENEIC
AYFTADREVAVSELRKTLSQSLPDYMVPAHLIQMDSLPLTPNGKINKKELPAPQSEAVQP
EYAAPETESEKKLAEIWEGILGVRAGVTDNFFMIGGHSLKAMMMTAKIQEHFHKEVPIKV
LFEKPTIQELALYLEENESKEEQTFEPIRQASYQQHYPVSPAQRRMYILNQLGQENTSYN
VPAVLLLEGEVDKDRLENAIQQLINRHEILRTSFDMIDGEVVQTVHKNISFQLEAAKGRE
EDAEEIIKAFVQPFELNRAPLVRSKLVQLEEKRHLLLIDMHHIITDGSSTGILIGDLAKI
YQGADLELPQIHYKDYAVWHKEQTDYQKDEEYWLDVFKGELPILDLPADFERPSERSFAG
ERVMFGLDKQITAQIKSLMAETDTTMYMFLLAAFNVLLSKYASQEDIIVGSPTAGRTHPD
LQGVPGMFVNTVALRTAPAGDKTFAQFLEEVKTASLQAFEHQSYPLEELIEKLPLTRDTS
RSPLFSVMFNMQNMEIPSLRLGDLKISSYSMLHHVAKFDLSLEAVEREEDIGLSFDYATA
LFKDETIRRWSRHFVNIIKAAAANPNVRLSDVDLLSSAETAALLEERHMTQITEATFAAL
FEKQAQQTPDHPAVKAGGNLLTYRELDEQANQLAHHLRAQGAGNEDIVAIVMDRSAEVMV
SILGVMKAGAAFLPIDPDTPEERIRYSLEDSGAKFAVVNERNMTAIGQYEGTIVSLDDGK
WRNESKERPSSISGSRNLAYVIYTSGTTGKPKGVQIEHRNLTNYVSWFSEEASLTENDKT
VLLSSYAFDLGYTSMFPVLLGGGELHIVQKETYTAPDEIAHYIKEHGITYIKLTPSLFHT
IVNTASFAKDANFESLRLIVLGGEKIIPTDVLAFRKMYGHTEFINHYGPTEATIGAIAGR
VDLSEPDAFAKRPTIGRPIANAGALVLNEALKLVPPGASGQLYITGQGLARGYLNRPQLT
AERFVENPYSPGSLMYKTGDVVRRLSDGTLAFIGRADDQVKIRGYRIEPKEIETVMLSLS
GIQEAVVLAVSEGGLQELCAYYTSDQAIEKAELRYQLSLTLPSHMIPAFFVQVDAIPLTA
NGKTDRNALPKPNAAQSGGKALAVPETALEESLCRIWQKTLGIEAIGIDDNFFDLGGHSL
KGMMLIANIQAELEKSVPLKALFEQPTVRQLAAYMEASAVSGGHQVLKPADKQDMYPLSS
AQKRMYVLNQLDRQTISYNMPSVLLMEGELDISRLRDSLNQLVNRHESLRTSFMEANGEP
VQRIIEKAEVDLHVFEAKEDEADQKIKEFIRPFDLNDAPLIRAALLRIEAKKHLLLLDMH
HIIADGVSRGIFVKELALLYKGEQLPEPALHYKDFAVWQNEAEQKERMKEHEAYWMSVLS
GELPELDLPLDYARPPVQSFNGDTIRFRTGSETAKAVEKLLAETGTTLHMVLHAVFHVFL
SKISGQRDIVIGSVTAGRTNADVQDMPGMFVNTLALRMEAKEQQTFAELLEQAKQTNLSA
LEHQEYPFEDLVNQLDLPRDMSRNPLFNVMVTTENPDKEQLTLQNLSISPYEAHQGTSKF
DLTLGGFTDENGIGLQLEYATDLFAKETAEKWSEYVLRLLKAVADNPNQPLSSLSLVTET
EKQALLEAWKGKALPVPTDKTVHQLFEETVQRHKDRPAVTYNGQSWTYGELNAKANRLAR
ILMDCGISPDDRVGILTKPSLEMSAAVLGVLKAGAAFVPIDPDYPDQRIEYILQDSGAKL
LLKQEGISVPDSFTGDVILLDGSRTILSLPLDENDEGNPETAVTAENLAYMIYTSGTTGQ
PKGVMVEHHALVNLCFWHHDAFSMTAEDRSAKYAGFGFDASIWEMFPTWTIGAELHVIDE
AIRLDIVRLNDYFETNGVTITFLPTQLAEQFMELENTSLRVLLTGGDKLKRAVKKPYTLV
NNYGPTENTVVATSAEIHPEEGSLSIGRAIANTRVYILGEGNQVQPEGVAGELCVAGRGL
ARGYLNREDETAKRFVADPFVPGERMYRTGDLVKWTGGGIEYIGRIDQQVKVRGYRIELS
EIEVQLAQLSEVQDAAVTAVKDKGGNTAIAAYVTPESADIEALKSALKETLPDYMIPAFW
VTLNELPVTANGKVDRKALPEPDIEAGSGEYKAPTTDMEELLAGIWQDVLGMSEVGVTDN
FFSLGGDSIKGIQMASRLNQHGWKLEMKDLFQHPTIEELTQYVERAEGKQADQGPVEGEV
ILTPIQRWFFEKNFTNKHHWNQSVMLHAKKGFDPERVEKTLQALIEHHDALRMVYREENG
DIVQAYKPIGESKVSFEIVDLYGSDEEMLRSQIKILANKLQSSLDLRTGPLLKAEQYRTE
AGDHLLIAVHHLVVDGVSWRILLEDFASGYMQAEKEESLVFPQKTNSFKDWAEELAAFSQ
SAHLLQQAEYWSQIAAEQVSPLPKDCETEQRIVKDTSSVLCELTEEDTKHLLTDVHQPYG
TEINDILLSALGLTMKEWTKGAKIGINLEGHGREDIIPNVNISRTVGWFTAQYPVVLDIS
DADASAVIKTVKENLRRIPDKGVGYGILRYFTETAETKGFTPEISFNYLGQFDSEVKTDF
FEPSAFDMGRQVSGESEALYALSFSGMIRNGQFVLSCSYNEKEFERATVEEQMERFKENL
LMLIRHCTEKEDKEFTPSDFSAEDLEMDEMGDIFDMLEENLK
>QOZ90702.1_surfactin_non-ribosomal_peptide_synthetase_SrfAB_Bacillus_velezensis
MSKKSIQKVYALTPMQEGMLYHALLDPHSSSYFTQLELRIHGSFQLELFEKSVNELIRTY
DILRTVFVHQQLQKPRQVVLAERKTKVHYEDISQLDEARQTEYIERYKRDVQQQGFHLAK
DILFKAAVFRLSEKELYLVWSNHHIVMDGWSMGVLMKSLFQNYEALRAGRPAGGSQGKPY
SDYIKWLGGRDYEEAEQYWSSRLADFEQPSLLPGRLASEKKDYQNEEYSFVWDEELVAQI
QQTANRHQVTGPNLFQAVWGAVLSKYNYTDDVVFGTVVSGRPSEINGIETMAGLFINTIP
VRIKIDKDAAFSDVMAAVQKNAVEAERYDYVPLYDIQKRSALDGSLLNHLVAFENYPLDK
ELENGGMEERLGFSIKVEHAFEQTSFDFNLIVYPGKTWTVKIKYNGAAFAHDAIERTAHH
LTRMMKAAVGTPDAPVRELGLVSGEEERQIVEIFNDTKTALPEEEAVHRLFEAQANRTPA
SIAIKEEGREWTYREVNEAANRLARHLVKSGLEKGRTAAIMNDRSAETVIGMLAVLKAGG
AYVPIDPAFPEDRLRFMAADSSIRLVLTVQDYQEQAGTLQVPIVMLNESADETVSGTDLN
LPAGGNDLAYIMYTSGSTGKPKGVMIEHRNIIRLVKHSNYVPVHEEDRMAQTGAVSFDAG
TFEVFGALLNGAALHPVKKETLLDAGRFAQFLKEQRITTMWLTSPLFNQLAQKDAGMFNT
LRHLIIGGDALVPHIVSKVRKASPELSLWNGYGPTENTTFSTSFLIDQDYDGSIPIGKPI
GNSTAYIMDENRNLQPIGAPGELCVGGSGVARGYVNLLELTEKQFVRDPFRPDEMIYRTG
DLAKWLPDGTIEFLGRIDNQVKVRGFRIELGEIEAKISQAENVTESAAVIRKNKADENEI
CAYFTADQALSPEDLRKTLSESLPEYMIPAHFIQMNQFPLTANGKIDKKALPEPQAEAVQ
KEYEAPKTEAEQKLADIWEGILGVKAGVTDNFFTIGGHSLKAMMMTAKIQEHFQKEVPIK
VLFEKPTIQELAHYLEHESEEEQQFEPIRQAPYQKHYPVSSAQRRMYILNQLGQASTSYN
VPAVLLLEGSVDKNRLEEAMQALINRHETLRTSFDMADGEVVQTIHKNVSFELETAEGRE
EDAEELTKAFIRPFALNRAPLVRSKLIRLEEDRHLLLIDMHHIITDGSSMGIFIGDLAKL
YQGTELELPKIHYKDFSVWQREKANLDQHEAYWLDTFKGDLPVLDLPLDFPRPAERSFEG
ERVIFGLDKQVTAQIKKLLADTDTTMYMFLLAAFQVLLSKYSGQEDIIVGSPAAGRQHPD
LQDVPGMFVNTVALRSHPAGKKTFKQFLDEVKTASLQAFEHQSYPLEELIEKLPLTRDTS
RSPLFSVLFNMQNMEIPALRLGDLEISSYSMHHHVAKFDLSLEAAERGEEVGLSFDYAKA
LFADETIRRWSAHFVNLIKACAENPDIQLADASLLSAPEREALLSDEKRTEADLPEGTFV
SLFERQAQKTPDLTAVAGGTSLTYRELDERSNRFARHLQACGTGSEDIVAIMMDRSADLI
TAILGVMKAGAAFLPIDPETPEERIRYSLEDSGTKLLVVNERNMTAAAVYKGKTVVMEDG
EWQNESADRLETEPGADRLAYIIYTSGTTGKPKGVQLEHRNLINYVTWFSREAGLTEADK
SVLLSSYAFDLGYTAIFPILQAGGELHIVPKETYTAPDQLGEYIQKNGITYMKLTPSLFH
MIVNTARFTSERRFSSLRLVVLGGEKIITSDVRKFHDVYAHTDFINHYGPTETTIGAIAE
RINMERLDQYEQRPVIGRPIANTGALVLDGAMQLVPPGASGELYITGKGLARGYLHRPQL
TAEKFLSNPFSPDSLMYKTGDIVRRLPDGTIEFIGRADDQVKIRGYRIELKEVETVLLSV
NGIQEAVVLAVSEGGLPELCAYYKADSGLKGSELRKRLSETLPSHMIPAYFVQVDRIPLT
ANGKTDKNALPKPGVSQTAQIASALPETEFEEKLCRIWKQTLGTDTLGIDDNFFDYGGHS
LKGMMLLANIQAELDKTVPLKALFEQPTVRLLAAYIEKSAVSEEYRMITPADSADAYPLS
SAQKRMYVLNQLDRETISYNMPSVLLMEGEVNISRLQKALNQMINRHESLRTSFIDQKGQ
PMQQIAEQADIDLHIFEAADEEKADLIIQAFIKPFDLSAAPLIRAALVRLNEKKHLLLLD
MHHIIADGVSRSMLVKELAHLYKGGSLPSPNLHYKDFAVWQNEPGQAERMKDHERYWLSA
FSGELPELNLPTDFPRPPVQSFKGQSVRFRAGRETEKAVRELMESSGATLHMVLHAAFHV
FLSKITGQRDIIIGSVTAGRTSAEVQEMPGMFVNTLALRNETQKEQTFAGLLERVKQTNL
DALAHQDYPFEDLIGKLDLPRDMSRNPLFQVMVTTEDPDKETLELENLRITPYESNQGTA
KFDLTLGGFTDQEGLGLQFEYATDLFKKETIEKWSAGFLRILKQAAESPDRKLPEISLIS
DAEKQALLDAWKGKTLSVPQDKTVHRLFEETAARYANRPAAAYNGAKWTYGELNARANRI
ARILIDCGVTADERVGILTKPSLEMAAGVLGVLKAGAAFVPIDPDYPQERISYILQDSGA
KLLLTQEALDVPDGYTGETILLDGGRSILSLPLDENDEANPQTETTADHLAYMIYTSGTT
GQPKGVMVEHHALVNLCFWHHDAFAMTADDKSAKYAGFGFDASIWEMFPTWTIGAELHVI
DEAIRLDITRLNHYFEEHGVTITFLPTQLAEQFMELENTSLRMLLVGGDKLKRAVKQPYT
IVNNYGPTENTVVATSGVINPEEGSLSIGRAIANTRAYILGDGDQVQPEGIAGELCVAGR
GLARGYLNREEETAKRFTADPFVPGERMYRTGDLVKWNAQSGIEYIGRIDQQVKVRGYRI
ELSEIEVRLAQLADVHDAAVTAVEDKAGNTALCAYVAPQQDDIEALKAALKDTLPDYMVP
AFWVEMDELPVTANGKIDKKALPEPDIEAGSAAYKAPETEMETLLSDIWEEVLGLDQIGV
SDNFFTLGGDSIKGIQMASRLNQHGYKLEMKDLFQHPTIEELVSYVERTEGKQADQGPVE
GEAELTPIQRWFFEKNFTDKHHWNQSVMLHAKDGFDPDLVEKTLQALIEHHDALRMVYRE
EREGIIQTYLPVTECKASFEIVDLYGTDEDMLKSQIQRLADHLQGSLDLENGPLLKAEQY
RTEQGDHLLIAVHHLVVDGVSWRILLEDFASGYKQAQQQNSIVLPQKTHSFKDWAEALNT
FAQSEELKKQADYWAQADAEELRPLPKDHDPDKRLVKHTAAVKCELTEEETAQLLTDVHH
PYGTEINDILLSALGLTIGEWTENGKVGINLEGHGREEIIPNVNISRTVGWFTAQYPLIL
QISKEDGVSSVIKTVKETVRRVPAKGVGYGILRYLSSDETEKGAAPEISFNYLGQFDNEV
KTEWFEPSPYDMGRQVSEESEALYALSFSGMVTGGRFVISCSYNQEEYERSTVETQMQRF
KDNLLMIIRHCTAKEEKEFTPSDFSAQDLEMDEMGDIFDMLEENLT
>QOX75897.1_surfactin_non-ribosomal_peptide_synthetase_SrfAB_Bacillus_velezensis
MSKKSIQKVYALTPMQEGMLYHALLDPHSSSYFTQLELRIHGSFQLELFEKSVNELIRTY
DILRTVFVHQQLQKPRQVVLAERKTKVHYEDISQLDEARQTEYIERYKRDVQQQGFHLAK
DILFKAAVFRLSEKELYLVWSNHHIVMDGWSMGVLMKSLFQNYEALRAGRPAGGSQGKPY
SDYIKWLGGRDYEEAEQYWSSRLADFEQPSLLPGRLASEKKDYQNEEYSFVWDEELVAQI
QQTANRHQVTGPNLFQAVWGAVLSKYNYTDDVVFGTVVSGRPSEINGIETMAGLFINTIP
VRIKIDKDAAFFDVMAAVQKNAVEAERYDYVPLYDIQKRSALDGSLLNHLVAFENYPLDK
ELENGGMEERLGFSIKVEHAFEQTSFDFNLIVYPGKTWTVKIKYNGAAFAHDAIERTAHH
LTRMMKAAVGTPDAPVRELGLVSGEEERQIVEIFNDTKTALPEEEAVHRLFEAQANRTPA
SIAIKEEGREWTYREVNEAANRLARHLVKSGLEKGRTAAIMNDRSAETVIGMLAVLKAGG
AYVPIDPAFPEDRLRFMAADSSIRLVLTVQDYQEQAGTLQVPIVMLDESADETVSGTDLN
LPAGGNDLAYIMYTSGSTGKPKGVMIEHRNIIRLVKHSNYVPVHEEDRMAQTGAVSFDAG
TFEVFGALLNGAALHPVKKETLLDAGRFAQFLKEQRITTMWLTSPLFNQLAQKDAGMFNT
LRHLIIGGDALVPHIVSKVRKASPELSLWNGYGPTENTTFSTSFLIDQDYDGSIPIGKPI
GNSTAYIMDENRNLQPIGAPGELCVGGSGVARGYVNLPELTEKQFVRDPFRPDEMIYRTG
DLAKWLPDGTIEFLGRIDNQVKVRGFRIELGEIEAKISQAENVTESAAVIRKNKADENEI
CAYFTADQALSPEDLRKTLSESLPEYMIPAHFIQMNQFPLTANGKIDKKALPEPQAEAVQ
KEYEAPKTEAEQKLADIWEGILGVKAGVTDNFFTIGGHSLKAMMMTAKIQEHFQKEVPIK
VLFDKPTIQELAHYLEHESEEEQQFEPIRQAPYQKHYPVSSAQRRMYILNQLGQASTSYN
VPAVLLLEGSVDKNRLEEAMQALINRHETLRTSFDMADGEVVQTIHKNVSFELETAEGRE
EDAEELTKAFIRPFALNRAPLVRSKLIRLEEDRHLLLIDMHHIITDGSSMGIFIGDLAKL
YQGTELELPKIHYKDFSVWQREKANLDQHEAYWLDTFKGDLPVLDLPLDFPRPAERSFEG
ERVIFGLDKQVTAQIKKLLADTDTTMYMFLLAAFQVLLSKYSGQEDIIVGSPAAGRQHPD
LQDVPGMFVNTVALRSHPAGKKTFKQFLDEVKTASLQAFEHQSYPLEELIEKLPLTRDTS
RSPLFSVLFNMQNMEIPALRLGDLEISSYSMHHHVAKFDLSLEAAERGEEVGLSFDYAKA
LFADETIRRWSAHFVNLIKACAENPDIQLADASLLSAPEREALLSDEKRTEADLPEGTFV
SLFERQAQKTPDLTAVAGGTSLTYRELDERSNRFARHLQACGTGSEDIVAIMMDRSADLI
TAILGVMKAGAAFLPIDPETPEERIRYSLEDSGTKLLVVNERNMTAAAVYKGKTVVMEDG
EWQNESADRLETEPGADRLAYIIYTSGTTGKPKGVQLEHRNLINYVTWFSREAGLTEADK
SVLLSSYAFDLGYTAIFPILQAGGELHIVPKETYTAPDQLGEYIQKNGITYMKLTPSLFH
MIVNTARFTSECRFSPLRLVVLGGEKIITSDVRKFHDVYAHTDFINHYGPTETTIGAIAE
RINMECLDQYEQRPVIGRPIANTGALVLDGAMQLVPPGASGELYITGKGLARGYLHRPQL
TAEKFLSNPFSPDSLMYKTGDIVRRLPDGTIEFIGRADDQVKIRGYRIELKEVETVLLSV
NGIQEAVVLAVSEGGLPELCAYYKADSGLKGSELRKRLSETLPSHMLPAYFVQVDRIPLT
ANGKTDKNALPKPGVSQTAQIASALPETELEEKLCRIWKQTLGTDTLGIDDNFFDYGGHS
LKGMMLLANIQAELDKTVPLKALFEQPTVRLLAAYIEKSAVSEGYRMITPADSADAYPLS
SAQKRMYVLNQLDRETISYNMPSVLLMEGEVNISKLQEALNQMINRHESLRTSFIDKKGQ
PMQQIAEQADIDLHIFEAADEEKADLIIQAFIKPFDLSAAPLIRAALVRLNEKKHLLLLD
MHHIIADGVSRSMLVKELAHLYKGGSLPSPNLHYKDFAVWQNEPEQAERMKDHERYWLSA
FSGELPELNLPTDFPRPPVQSFKGQSVRFRAGRETEKAVRELMESSGATLHMVLHAAFHV
FLSKITGQRDIIIGSVTAGRTSAEVQEMPGMFVNTLALRNETQKEQTFAGLLERVKQTNL
DALAHQDYPFEDLIGKLDLPRDMSRNPLFQVMVTTEDPDKETLELENLRITPYESNQGTA
KFDLTLGGFTDQEGLGLQFEYATDLFKKETIEKWSAGFLRILKQAAESPDRKLPEISLIS
DAEKQALLDAWKGKTLSVPQDKTVHRLFEETAARYANRPAAAYNGAKWTYGELNARANRI
ARILIDCGVTADERVGILTKPSLEMAAGVLGVLKAGAAFVPIDPDYPQERISYILQDSGA
KLLLTQEALDVPESYTGETILLDGGRSILSLPLDENDEANPQTETTADHLAYMIYTSGTT
GQPKGVMVEHHALVNLCFWHHDAFAMTADDKSAKYAGFGFDASIWEMFPTWTIGAELHVI
DEAIRLDITRLNHYFEEHGVTITFLPTQLAEQFMELENTSLRMLLVGGDKLKRAVKQPYT
IVNNYGPTENTVVATSGVINPEEGSLSIGRAIANTRAYILGDGDQVQPEGIAGELCVAGR
GLARGYLNREEETAKRFTADPFVPGERMYRTGDLVKWNAQSGIEYIGRIDQQVKVRGYRI
ELSEIEVRLAQLADVHDAAVTAVEDKAGNTALCAYVAPRQDDIEALKAALKDTLPDYMVP
AFWVEMDELPVTANGKIDKKALPEPDIEAGSAAYKAPETEMETLLSDIWQEVLGLGQIGV
SDNFFTLGGDSIKGIQMASRLNQHGYKLEMKDLFQHPTIEELVSYVERTEGKQADQGPVE
GEAELTPIQRWFFEKNFTDKHHWNQSVMLHAKDGFDPDLVEKTLQALIEHHDALRMVYRE
EREGIIQTYLPVTECKASFEIVDLYGTDEDMLKSQIQRLADHLQGSLDLENGPLLKAEQY
RTEQGDHLLIAVHHLVVDGVSWRILLEDFASGYKQAQQQNSIVLPQKTHSFKDWAEALNT
FAQSEELKKQADYWAQADAEELRPLPKDHDPDKRLVKHTAAVKCELTEEETAQLLTDVHH
PYGTEINDILLSALGLTIGEWTENGKVGINLEGHGREEIIPNVNISRTVGWFTAQYPLIL
QISKEDGVSSVIKTVKETVRRVPAKGVGYGILRYLSSDETEKGAAPEISFNYLGQFDNEV
KTEWFEPSPYDMGRQVSEESEALYALSFSGMVTGGRFVISCSYNQEEYERSTVETQMQRF
KDNLLMIIRHCTAKEEKEFTPSDFSAQDLEMDEMGDIFDMLEENLT
>QOR87395.1_surfactin_non-ribosomal_peptide_synthetase_SrfAB_Bacillus_velezensis
MSKKSIQKVYALTPMQEGMLYHALLDPHSSSYFTQLELRIHGSFQLELFEKSVNELIRTY
DILRTVFVHQQLQKPRQVVLAERKTKVHYEDISQLDEARQTEYIERYKRGVQQQGFHLAK
DILFKAAVFRLSEKELYLVWSNHHIVMDGWSMGVLMKSLFQNYEALRAGRPAGGSQGKPY
SDYIKWLGGRDYEEAEQYWSSRLADFEQPSLLPGRLAAEKKDYQNEEYSFVWDEELVAQI
QQTANRHQVTGPNLFQAVWGAVLSKYNYTDDVVFGTVVSGRPSEINGIETMAGLFINTIP
VRIKIDKGAAFSDVMAAVQKNAVEAERYDYVPLYDIQKRSALDGSLLNHLVAFENYPLDK
ELENGGMEERLGFSIKVEHAFEQTSFDFNLIVYPGKTWTVKIKYNGAAFAHDAIERTAHH
LTRMMKAAVGTPDAPVRELGLVSGEEERQIVEVFNDTKTALPEEEAVHRLFEAQANRTPA
SIAIKEAGREWTYREVNEAANRLARHLVKSGLEKGRTAAIMNDRSAETVVGMLAVLKAGG
AYVPIDPAFPEDRLRFMAEDSSIRLVLTVQAYQEQAGALQVPVVMLDESADETVSGTDLN
LPAGGNDLAYIMYTSGSTGKPKGVMIEHRNIIRLVKHSNYVPVHEEDRMAQTGAVSFDAG
TFEVFGALLNGASLHPVKKETLLDAGQFAQFLKEQRITTMWLTSPLFNQLAQKDAGMFNT
LRHLIIGGDALVPHIVSKVRKASPELSLWNGYGPTENTTFSTSFLIDQDYDGSIPIGKPI
GNSTAYIMDENRSLQPIGAPGELCVGGSGVARGYVNLPELTEKQFLRDPFRPDEMIYRTG
DLAKWLPDGTIEFLGRIDNQVKVRGFRIELGEIEAKISQAENVTESAAVIRKNKADENEI
CAYFTADQALSPEDLRKTLSESLPEYMIPAHFIQMNQFPLTANGKIDKKALPEPQAEAVQ
KEYVAPKTEAEQKLADIWEGILGVKAGVTDNFFTIGGHSLKAMMMTAKIQEHFQKEVPIK
VLFEKPTIQELAHYLQHESEEEQQFEPIRQAPYQKHYPVSSAQRRMYILNQLGQASTSYN
VPAVLLLEGSVDKKRLEEAMQALINRHETLRTSFDMADGEVVQTIHKNVSFELETAEGRE
EDAEELTKAFIRPFALNRAPLVRSKLIRLEEDRHLLLIDMHHIITDGSSMGIFIGDLAKL
YQGTELALPKIHYKDFSVWQREKANLDQHEAYWLETFKGDLPVLDLPLDFPRPAERSFEG
ERVIFGLDKQVTAQIKKLLADTDTTMYMFLLAAFQVLLSKYSGQEDIIVGSPAAGRQHPD
LQDVPGMFVNTVALRSHPAGKKTFKQFLDEVKTASLQAFEHQSYPLEELIEKLPLMRDTS
RSPLFSVLFNMQNMEIPALRLGDLEISSYSMHHHVAKFDLSLEAAERGEEVGLSFDYVKA
LFADETIRRWSAHFVNLIKACAENPDIQLADASLLSAPEREALLSDEKRTEADLPEGTFV
SLFERQAQKTPDLTAVAGGTSLTYRELDERSNRFARHLQACGTGSEDIVAIMMDRSADLI
TAILGVMKAGAAFLPIDPETPEERIRYSLEDSGTKLLVVNERNMTAAAVYKGKTVVMEDG
EWQNESADRLETKPGADQLAYIIYTSGTTGKPKGVQLEHRNLINYVTWFSREAGLTEADK
SVLLSSYAFDLGYTAIFPILQAGGELHIVPKETYTAPDQLGEYIQKNGITYMKLTPSLFH
MIVNTARFAAERRFSPLRLVVLGGEKIITSDVRKFHDVYAHTDFINHYGPTETTIGAIAG
RINMERLDQYEQRPVIGRPIANTGALVLDGAMQLVPPGASGELYITGKGLARGYLHRPQL
TAEKFLSNPFSPDSLMYKTGDVVRRLPDGTIEFIGRADDQVKIRGYRIELKEIETVLLSV
NGIQEAVVLAVSEGGLPELCAYYKAGSELKGSELRKQLSETLPSHMLPAYFVQVDRIPLT
ANGKTDKNALPKPGVSQTAQTVSALPETELEEKLCRIWKQTLGTDTLGIDDNFFDYGGHS
LKGMMLLANIQAELDKTVPLKALFEQPTVRLLAAYIEKSAVSEGYRVITPADSADAYPLS
SAQKRMYVLNQLDRETISYNMPSVLLMEGEVNISRLQEALNQMINRHESLRTSFIDQNGR
PMQQIAEQADIDLHIFEAADEEKADLIIQAFIKPFDLSAAPLIRTALVRLNEKKHLLLLD
MHHIIADGVSRSMLVKELAHLYKGGSLPSPNLHYKDFAVWQNEPEQAERMKDNERYWLSA
FSGELPELNLPTDFPRPPVQSFKGQSVRFRAGCETEKAVRELMESSGATLHMVLHAAFHV
FLSKITGQRDIIIGSVTAGRTSAEVQEMPGMFVNTLALRNETRKEQTFAGLLEQVKQTNL
DALAHQDYPFEDLIGKLDLPRDMSRNPLFQVMVTTEDPDKETLELENLRITPYESNQGTA
KFDLTLGGFTDQEGLGLQFEYAADLFKKETIEKWSAGFLRILKQAAESPDRKLPEISLIS
DAEKQALLDAWKGKTISVPRDKTVHRLFEETAARYANRPAAAYNGAKWTYGELNARANRI
ARILMDCGVTADKRVGILTKPSLEMAAGVLGVLKAGAAFVPIDPDYPEERISYILQDSGA
KLLLTQEALDVPESYNGETILLDGGRSILSLPLDENDEANPQTETTADHLAYMIYTSGTT
GQPKGVMVEHHALVNLCFWHHDAFAMTADDKSAKYAGFGFDASIWEMFPAWTIGAELHVI
DEAIRLDITRLNHYFEENGVTITFLPTQLAEQFMELENTSLRMLLVGGDKLKRAVKQPYT
IVNNYGPTENTVVATSGVINPEEGSLSIGRAIANTRVYILGDGDQVQPEGIAGELCVAGR
GLARGYLNREEETAKRFTADPFVPGERMYRTGDLVKWNAQCGIEYIGRIDQQVKVRGYRI
ELSEIEVRLAQLADVHDAAVTAVEDKAGNTALCAYVAPRQDDIEALKSALKDTLPDYMVP
AFWVEMDELPVTANGKIDKKALPAPDIEAGSAAYKAPETEMETLLSDIWQEVLGLDQIGV
SDNFFTLGGDSIKGIQMASRLNQHGYKLEMKDLFQHPTIEELVSYVERTEGKQADQGPVE
GEAELTPIQRWFFERNFTDKHHWNQSVMLHAKDGFDPDLVEKTLQALIEHHDALRMVYRE
EREGIIQTYLPVTECKASFDIVDLYGTDEDMLKSQIQRLADHLQGSLDLENGPLLKAEQY
RTELGDHLLIAIHHLVVDGVSWRILLEDFASGYKQAQQQNSIVFPQKTHSFKDWAEALNT
FAQSEELKKQADYWAQADAEELQPLPKDHDPNKRLVKHTAAVKCELTEEETAQLLTDVHH
PYGTEINDILLSALGLTIGEWTENGKVGINLEGHGREEIIPNVNISRTVGWFTAQYPLIL
QISKEDGVSSVIKTVKETVRRVPDKGVGYGILRYLSSDKTERGVTPEISFNYLGQFDNEV
KTEWFEPSPYDMGRQVSEESEALYALSFSGMVTGGRFVISCSYNQEEYERSTVETQMQRF
KDNLLMIIRHCTAKEEKEFTPSDFSAQDLEMDEMGDIFDMLEENLT
>QOQ55421.1_surfactin_non-ribosomal_peptide_synthetase_SrfAB_Bacillus_amyloliquefaciens
MSKKSIQKVYALTPMQEGMLYHALLDPHSSSYFTQLELRIHGCFQLELFEKSVNELIRTY
DILRTVFVHQQLQKPRQVVLAERKTKVHYEDISQLDEERQTEYIERYKRDVQQQGFHLAK
DILFKAAVFRLSEKELYLVWSNHHIVMDGWSMGVLMKSLFQNYEALRAGRPAGGSQGKPY
SDYIKWLGGRDYDEAEQYWSSRLADFEQSSLLPGRLASEKKDYQNEEYSFVWDEEMVAQI
QQTANRHQVTGPNLFQAVWGAVLSKYNYTDDVVFGTVVSGRPSEINGIETMAGLFINTIP
VRIKIDKEASFSDVMTEVQKNAVEAERYDYVPLYDIQKRSALDGSLLNHLVAFENYPLDK
ELENGGMEERLGFSIKVEHAFEQTSFDFNLIVYPGKTWTVKIKYNGAAFAHDAIERTAHH
LTRMMKAAVGTPDAPVRDLGLVSGEEERQIVEIFNDTKTALPKEEAVHRLFEAQANRTPA
SIAIKEDGHEWTYREVNEAANRLARHLVGNGLEKGRTAAIMNDRSAETVIGMLAVLKAGG
AYVPIDPAFPEDRLRFMAEDSSIQLVLTVQAYQEQAGTLQVPVIMLDESADEKVSGTDLN
LPSGGNDLAYIMYTSGSTGKPKGVMIEHRNIIRLVKHSNYVPVHEEDRMAQTGAVSFDAG
TFEVFGALLNGASLHPVKKETLLDAGQFAQFLKEQRITTMWLTSPLFNQLAQKDAGMFNT
LRHLIIGGDALVPHIVSKVRKASPELSLWNGYGPTENTTFSTSFLIDQDYEGSVPIGKPI
GNSTAYIMDENRNLQPIGAPGELCVGGSGVARGYVNLPELTEKQFVCDPFRPDEMIYRTG
DLAKWLPDGTIEFLGRIDNQVKVRGFRIELGEIEAKISQAENVTESAAVIRKNKADENEI
CAYFTADQVLSPEDLRKTLSESLPEYMIPAHFIQMTQFPLTANGKIDKKALPEPQTEAVQ
KEYEAPKTEAEQKLADIWEGILGVKAGVTDNFFKIGGHSLKAMMMTAKIQEHFQKEVPIK
VLFEKPTIQELAHYLQHESEEEQQFEPIRQAPYQKHYPVSSAQRRMYILNQLGQASTSYN
VPAVLLLEGSVDKNRLEEAMQTLINRHETLRTSFDMADGEVVQTIHKNVSFELETAEGRE
EDAEELTKAFIRPFALNRAPLVRSKLIRLEEDRYLLLIDMHHIITDGSSMGIFIGDLAKL
YQGTELAPPKIHYKDFSVWQREKANLYQHEAYWLDTFKGDLPVLDLPLDFPRPAERSFEG
ERVIFGLDKQVTAQIKTLLADTDTTMYMFLLAAFQVLLSKYSGQEDIIVGSPAAGRQHPD
LQEVPGMFVNTVALRSHPAGKKTFKQFLDEVKTASLQAFEHQSYPLEELIEKLPLTRDTS
RSPLFSVLFNMQNMEIPSLRLGDLQISSYSMHHHVAKFDLSLEAAERGEEVGLSFDYAKA
LFADETIRRWSTHFVNLIKACAENPDIQLADASLLSASEREALLSDEKRTEADLPEGTFV
SLFERQAQKTPDLTAVAGGTSLTYRELDEQSNRFARHLQACGAGSEDIVAIMMDRSADLI
TAILGVMKAGAAFLPIDPETPEERIRYSLEDSGSKLLVVNERNMTAAAVYNGKTVVMEDG
EWQNESADRLETEPGAGQLAYIIYTSGTTGKPKGVQLEHRNLVNYVTWFSREAGLTEADK
SVLLSSYAFDLGYTALFPILQAGGELHIVPKETYTAPDQLGEYIQKNGITYMKLTPSLFH
MIVNTARFAEERRFSPLRLVVLGGEKIITSDVRKFHDVYAHTDFINHYGPTETTIGAIAG
RINMERLDQYEQRPVIGRPIANTGALVVDGSMQLVPSGASGELYITGKGLARGYLHRPQL
TAEKFLPNPFSPGSLMYKTGDVVRRLADGTIEFIGRADDQVKIRGYRIELKEVETVLLSI
NGIQEAVVLAVSEGGLPELCAYYKSDSDLKGSELRKRLSETLPSHMLPAYFVQVDRIPLT
ANGKTDKNALPKPGASQTAQAASALPETELEEKLCRIWQKTLGADSLGIDDNFFDYGGHS
LKGMMLLANIQAELDKTVPLKALFEQPTVRQLAAYIEKSAVSEGYRMIRPAGAADTYPLS
SAQKRMYVLNQLDRDTISYNMPSVLLMEGEVNISRLQEALNQMINRHESLRTSFIDQKGR
PVQRIAEQADIELHILEAADEEKADLIIRAFIKPFDLSAAPLIRAALVRLNDKKHLLLLD
MHHIIADGVSRSMLVKELAHLYKGGSLPAPNLHYKDFAVWQNEPEQAERMKEHEHYWLSA
FSGELPELNLPTDFPRPAVQSFKGQSVRFRAGGETEKAVRELMDASGATLHMVLHAAFHV
FLSKITGQRDIIIGSVTAGRTSAEVQQMPGMFVNTLALRNETHKEQTFAELLERVKQTNL
DALAHQEYPFEDLIGKLDLPRDMSRNPLFQVMVTTEDPDKEMLELENLRITPYESNQGTA
KFDLTLGGFTDQEGLGLQFEYAADLFKKETIEKWSAGFLRILKEAAESPDRKLPELSLIS
DAEQQALLNAWKGKTLSVPRDKTVHRLFEETAARHTDRPAVAYNGVKWTYGELNARANRI
ARILMDCGVTADERIGILTKPSLEMAAGVLGVLKAGAAFVPIDPDYPEERISYILQDSGA
KLLLTQEALDVPDGYTGETILLDGSRSILSLPLDENDEANPQTETTADHLAYMIYTSGTT
GQPKGVMVEHHALVNLCFWHHDAFAMTADDKSAKYAGFGFDASIWEMFPTWTIGAELHVI
DEAIRLDITRLNHYFEEHGVTITFLPTQLAEQFMELENGSLRMLLVGGDKLKRAVKQPYT
IVNNYGPTENTVVATSGVINPEEDSLSIGRAIANTRAYILGDGDQVQPEGIAGELCVAGR
GLARGYLNREEETAKRFTADPFVPGERMYRTGDLVKWNAQCGIEYIGRIDQQVKVRGYRI
ELSEIEVRLAQLAGVHDAAVTAVEDKAGNTALCAYVAPQQADIEALKAALKDTLPDYMVP
AFWVEMDELPVTANGKIDKKALPNPDIEAGSAAYKAPETEMETLLSDIWQEVLGLDQIGV
SDNFFTLGGDSIKGIQMASRLNQHGYKLEMKDLFQHPTIEELVSYVERTEGKQADQGPVE
GEADLTPIQRWFFEKNFTDKHHWNQSVMLHAKDGFDPVLVEKTLQALIEHHDALRMVYRE
EREGVIQTYLPVSECKTSFEIVDLFGTDEDMLKSQIQRLADHLQGSLDLQNGPLLKAEQY
RTEQGDHLLIAIHHIVVDGVSWRILLEDFASGYKQAQQQNSIVFPQKTHSFKDWAEALNT
FAQSEELKKQADYWARADAEQLPRLPKDRDTEKRLVKHTAAVKCELTEEETAQLLTDVHH
PYGTEINDILLSALGLTIGEWTENGKVGINLEGHGREEIIPNVNISRTVGWFTAQYPLIL
QVSKEDGVSSVIKTVKETVRRVPDKGVGYGILRYLSPDETEKSFTPEISFNYLGQFDNEV
KTEWFEPSPYDMGRQVSEESEALYALSFSGMITGGRFVISCSYNQEEYERSTVETQIERF
KDNLLMIIRHCTAKEEKEFTPSDFSAKDLEMDEMGDIFDMLEENLT
>QOJ82209.1_surfactin_non-ribosomal_peptide_synthetase_SrfAB_Bacillus_subtilis
MSKKSIQKVYALTPMQEGMLYHAMLDPHSSSYFTQLELGIHGAFDLEIFEKSVNELIRSY
DILRTVFVHQQLQKPRQVVLAERKTKVHYEDISHADENRQKEHIERYKQDVQRQGFNLAK
DILFKVAVFRLAADQLYLVWSNHHIMMDGWSMGVLMKSLFQNYEALRAGRTPANGQGKPY
SDYIKWLGKQDNEEAESYWSERLAGFEQPSVLPGRLPVKKDEYVNKEYSFTWDETLVARI
QQTANLHQVTGPNLFQAVWGIVLSKYNFTDDVIFGTVVSGRPSEINGIETMAGLFINTIP
VRVKVERDAAFADIFTAVQQHAVEAERYDYVPLYEIQKRSALDGNLLNHLVAFENYPLDQ
ELENGSMEDRLGFSIKVESAFEQTSFDFNLIVYPGKTWTVKIKYNGAAFDSAFIERTAEH
LTRMMEAAVAQPAAFVREYGLVGNEEQRQIVEVFNSTKAELPEGMAVHQVFEEQAKRTPA
STAVVYEGTELTYRELNATANRLARKLVEQGLQKGETAAIMNDRSVETVVGMLAVLKAGA
AYVPLDPALPGARLRFMAEDSSVRMVLTGNSYTGQAHQLQVPVLTLDIGFEESEAADNLN
LPSAPSDLAYIMYTSGSTGKPKGVMIEHKSILRLVKNAGYVPVTEEDRMAQTGAVSFDAG
TFEVFGALLNGAALYPVKKETLLDAKQFAAFLREQSITTMWLTSPLFNQLAAKDAGMFGT
LRHLIIGGDALVPHIVSKVKQASPSLSLWNGYGPTENTTFSTSFLIDREYGGSIPIGKPI
GNSTAYILDEQQCLQPIGAPGELCVGGIGVARGYVNLPELTEKQFLEDPFRPGERIYRTG
DLARWLPDGNIEFLGRIDNQVKVRGFRIELGEIETKLNMAEHVTEAAVIIRKNKADENEI
CAYFTADREVAVSELRKTLSQSLPDYMVPAHLIQMDSLPLTPNGKINKKELPAPQSEAVQ
PEYAAPETESEKKLAEIWEGILGVRAGVTDNFFMIGGHSLKAMMMTAKIQEHFHKEVPIK
VLFEKPTIQELALYLEENESKEEQTFEPIRQASYQQHYPVSPAQRRMYILNQLGQANTSY
NVPAVLLLEGEVDKDRLENAIQQLINRHEILRTSFDMIDGEVVQTVHKNISFQLEAAKGR
EEDAEEIIKAFVQPFELNRAPLVRSKLVQLEEKRHLLLIDMHHIITDGSSTGILIGDLAK
IYQGADLELPQIHYKDYAVWHKEQTNYQKDEEYWLDVFKGELPILDLPADFERPAERSFA
GERVMFGLDKQITAQIKSLMAETDTTMYMFLLAAFNVLLSKYASQDDIIVGSPTAGRTHP
DLQGVPGMFVNTVALRTAPAGDKTFAQFLEEVKTASLQAFEHQSYPLEELIEKLPLTRDT
SRSPLFSVMFNMQNMEIPSLRLGDLKISSYSMLHHVAKFDLSLEAVEREEDIGLSFDYAT
ALFKDETIRRWSRHFVNIIKAAAANPNVRLSDVDLLSSAETAALLEERHMTQITEATFAA
LFEKQAQQTPDHPAVKAGGNLLTYRELDEQANQLAHHLRAQGAGNEDIVAIVMDRSAEVM
VSILGVMKAGAAFLPIDPDTPEERIRYSLEDSGAKFAVVNERNMTAIGQYEGTIVSLDDG
KWRNESKERPSSISGSRNLAYVIYTSGTTGKPKGVQIEHRNLTNYVSWFSEEASLTENDK
TALLSSYAFDLGYTSMFPVLLGGGELHIVQKETYTAPDEIAHYIKEHGITYIKLTPSLFH
TIVNTASFAKDANFESLRLIVLGGEKIIPTDVLAFRKMYGHTEFINHYGPTEATIGAIAG
RVDLSEPDAFAKRPTIGRPIANAGALVLNEALKLVPPGASGQLYITGQGLARGYLNRPQL
TAERFVENPYSSGSLMYKTGDVVRRLSDGTLAFIGRADDQVKIRGYRIEPKEIETVMLSL
SGIQEAVVLAVSEGGLQELCAYYTSDQAIEKAELRYQLSLTLPSHMIPAFFVQVDAIPLT
ANGKTDRNALPKPNAAQSGGKALAAPETALEESLCRIWQKTLGIEAIGIDDNFFDLGGHS
LKGMMLIANIQAELEKSVPLKALFEQPTVRQLAAYMEASAVSGDHQVLKPADKQAMYPLS
[truncated: 869,718 more chars]
