# Supplementary material for: Genome-Wide Identification and Evolutionary Analyses of SrfA Operon Genes in Bacillus
Source: Genes (Basel). 2023 Feb 7;14(2):422. doi: 10.3390/genes14020422 (PMC9956979; doi:10.3390/genes14020422)
Supplement: Supplementary file 1 [file genes-14-00422-s001.zip › Supplementary Dataset 4 SrfAA.hmm]

HMMER3/f [3.3 | Nov 2019]
NAME  SrfAA-align
LENG  3586
ALPH  amino
RF    no
MM    no
CONS  yes
CS    no
MAP   yes
DATE  Mon Sep 19 09:05:00 2022
NSEQ  1069
EFFN  2.091969
CKSUM 2759991970
STATS LOCAL MSV      -14.6475  0.69383
STATS LOCAL VITERBI  -15.6044  0.69383
STATS LOCAL FORWARD   -9.0255  0.69383
HMM          A        C        D        E        F        G        H        I        K        L        M        N        P        Q        R        S        T        V        W        Y   
            m->m     m->i     m->d     i->m     i->i     d->m     d->d
  COMPO   2.49381  4.52223  2.90195  2.57516  3.36004  2.91322  3.65162  2.84805  2.69371  2.41354  3.62917  3.12566  3.40377  3.01554  2.93881  2.67426  2.79751  2.65648  4.71972  3.48219
          2.68612  4.42303  2.77565  2.72972  3.46322  2.40605  3.72573  3.29107  2.67809  2.69310  4.24629  2.90495  2.73832  3.18133  2.89682  2.37957  2.77585  2.98558  4.58278  3.61056
          0.16134  1.95875  4.83270  4.26651  0.01413  0.00000        *
      1   2.78842  4.62991  2.33218  2.89595  3.72926  3.65367  3.99574  2.91326  2.94000  2.61192  1.61978  3.35123  4.08814  3.25491  3.33421  2.95756  3.04573  2.52661  5.24362  3.97183    116 m - - -
          2.68618  4.42225  2.77519  2.73123  3.46354  2.40513  3.72494  3.29354  2.67741  2.69355  4.24690  2.90347  2.73739  3.18146  2.89801  2.37887  2.77519  2.98518  4.58477  3.61503
          0.01921  4.35781  5.08015  0.61958  0.77255  0.48711  0.95295
      2   2.71976  4.96985  3.03132  1.57999  4.22116  3.39569  3.71851  3.63918  2.48229  2.76967  3.20330  3.03092  3.91373  2.39251  2.93183  2.73676  2.95083  3.30665  5.45396  4.11044    117 e - - -
          2.68618  4.42225  2.77519  2.73123  3.46354  2.40513  3.72494  3.29354  2.67741  2.69355  4.24690  2.90347  2.73739  3.18146  2.89801  2.37887  2.77519  2.98518  4.58477  3.61503
          0.01784  4.43130  5.15365  0.61958  0.77255  0.48711  0.95295
      3   2.77504  4.40248  2.75578  3.22011  3.54579  3.79844  4.09838  1.51686  3.17475  2.50478  2.72550  3.59512  4.17922  3.46630  3.49879  3.07020  2.57884  2.39173  5.06888  3.84594    118 i - - -
          2.68618  4.42225  2.77519  2.73123  3.46354  2.40513  3.72494  3.29354  2.67741  2.69355  4.24690  2.90347  2.73739  3.18146  2.89801  2.37887  2.77519  2.98518  4.58477  3.61503
          0.01784  4.43130  5.15365  0.61958  0.77255  0.48711  0.95295
      4   2.70627  4.79288  2.84624  2.45328  4.03333  3.52030  3.78976  3.41420  2.63477  2.49074  3.90856  3.10448  3.94182  2.97190  3.08097  2.44288  1.66727  3.12467  5.34947  4.03784    119 t - - -
          2.68618  4.42225  2.77519  2.73123  3.46354  2.40513  3.72494  3.29354  2.67741  2.69355  4.24690  2.90347  2.73739  3.18146  2.89801  2.37887  2.77519  2.98518  4.58477  3.61503
          0.01784  4.43130  5.15365  0.61958  0.77255  0.48711  0.95295
      5   2.74302  4.29124  4.07977  3.54119  1.39156  2.93755  4.13575  2.71385  3.43405  2.41320  2.90202  3.76736  4.19245  3.68225  3.65201  3.08157  2.74195  2.53322  4.84180  3.55991    120 f - - -
          2.68618  4.42225  2.77519  2.73123  3.46354  2.40513  3.72494  3.29354  2.67741  2.69355  4.24690  2.90347  2.73739  3.18146  2.89801  2.37887  2.77519  2.98518  4.58477  3.61503
          0.01753  4.44850  5.17084  0.61958  0.77255  0.48711  0.95295
      6   3.01633  4.93936  3.45258  2.96449  3.40514  3.77903  3.82419  3.57748  2.64643  3.15661  4.07631  2.68788  4.18908  3.18538  2.26754  3.09494  3.24510  3.31696  4.88958  1.31605    121 y - - -
          2.68618  4.42225  2.77519  2.73123  3.46354  2.40513  3.72494  3.29354  2.67741  2.69355  4.24690  2.90347  2.73739  3.18146  2.89801  2.37887  2.77519  2.98518  4.58477  3.61503
          0.01753  4.44850  5.17084  0.61958  0.77255  0.48711  0.95295
      7   2.68755  4.50863  3.65383  3.25047  2.48754  3.49724  4.15232  3.32679  3.24656  3.00313  3.93991  3.54402  1.24092  3.54934  3.57045  2.47709  3.05053  3.03810  5.15251  3.75767    122 p - - -
          2.68618  4.42225  2.77519  2.73123  3.46354  2.40513  3.72494  3.29354  2.67741  2.69355  4.24690  2.90347  2.73739  3.18146  2.89801  2.37887  2.77519  2.98518  4.58477  3.61503
          0.01753  4.44850  5.17084  0.61958  0.77255  0.48711  0.95295
      8   2.89781  4.55024  4.07682  3.68624  3.56384  3.77663  4.43664  2.85430  3.53509  0.89598  3.59828  3.90544  4.32072  3.87920  3.75500  2.28812  3.23974  2.74090  5.23719  3.96751    123 l - - -
          2.68618  4.42225  2.77519  2.73123  3.46354  2.40513  3.72494  3.29354  2.67741  2.69355  4.24690  2.90347  2.73739  3.18146  2.89801  2.37887  2.77519  2.98518  4.58477  3.61503
          0.01753  4.44850  5.17084  0.61958  0.77255  0.48711  0.95295
      9   2.55196  4.38243  3.91384  3.48202  4.09286  3.36571  4.38989  3.24912  3.42024  3.13062  4.04082  3.64964  4.03257  3.72102  3.71110  2.26552  1.09728  2.15933  5.53970  4.32928    124 t - - -
          2.68618  4.42225  2.77519  2.73123  3.46354  2.40513  3.72494  3.29354  2.67741  2.69355  4.24690  2.90347  2.73739  3.18146  2.89801  2.37887  2.77519  2.98518  4.58477  3.61503
          0.01753  4.44850  5.17084  0.61958  0.77255  0.48711  0.95295
     10   2.73287  5.05679  2.04885  2.46677  4.12671  3.50668  3.17529  3.77598  2.50187  3.32374  4.12091  2.05549  3.91151  2.85010  2.97917  2.72830  2.96587  3.41497  3.59437  3.32601    125 d - - -
          2.68618  4.42225  2.77519  2.73123  3.46354  2.40513  3.72494  3.29354  2.67741  2.69355  4.24690  2.90347  2.73739  3.18146  2.89801  2.37887  2.77519  2.98518  4.58477  3.61503
          0.01753  4.44850  5.17084  0.61958  0.77255  0.48711  0.95295
     11   0.92946  4.41588  3.80306  3.42037  4.45147  3.23958  4.44532  3.80253  3.42518  3.52680  4.36709  3.58359  2.73850  3.71853  3.74325  2.67193  2.12109  3.31744  5.81364  4.60660    126 a - - -
          2.68618  4.42225  2.77519  2.73123  3.46354  2.40513  3.72494  3.29354  2.67741  2.69355  4.24690  2.90347  2.73739  3.18146  2.89801  2.37887  2.77519  2.98518  4.58477  3.61503
          0.01753  4.44850  5.17084  0.61958  0.77255  0.48711  0.95295
     12   3.00282  4.91292  3.45824  3.00776  3.92229  3.77590  4.04396  2.36273  2.74424  2.80104  3.90728  3.45129  4.21736  1.14987  3.05119  3.12604  3.25703  3.02531  5.40333  4.09163    127 q - - -
          2.68618  4.42225  2.77519  2.73123  3.46354  2.40513  3.72494  3.29354  2.67741  2.69355  4.24690  2.90347  2.73739  3.18146  2.89801  2.37887  2.77519  2.98518  4.58477  3.61503
          0.01753  4.44850  5.17084  0.61958  0.77255  0.48711  0.95295
     13   2.88006  5.29723  2.97610  2.21605  4.65915  3.56183  3.73495  4.10492  1.38351  3.57827  4.35989  3.03821  3.98021  2.38438  2.73641  2.30574  3.10252  3.70291  5.69276  4.34188    128 k - - -
          2.68618  4.42225  2.77519  2.73123  3.46354  2.40513  3.72494  3.29354  2.67741  2.69355  4.24690  2.90347  2.73739  3.18146  2.89801  2.37887  2.77519  2.98518  4.58477  3.61503
          0.01753  4.44850  5.17084  0.61958  0.77255  0.48711  0.95295
     14   3.13846  5.41674  3.29204  2.17148  4.84552  3.75410  3.79206  4.22869  2.18215  3.65977  4.49166  3.24042  4.14973  2.42255  1.13048  3.10372  3.32545  3.86909  5.71572  4.47610    129 r - - -
          2.68618  4.42225  2.77519  2.73123  3.46354  2.40513  3.72494  3.29354  2.67741  2.69355  4.24690  2.90347  2.73739  3.18146  2.89801  2.37887  2.77519  2.98518  4.58477  3.61503
          0.01753  4.44850  5.17084  0.61958  0.77255  0.48711  0.95295
     15   2.81886  3.12454  4.33542  3.77666  3.47968  3.93892  4.36193  1.26506  3.65485  2.44265  3.44521  2.75419  4.33763  3.89858  3.84785  3.25706  3.07666  1.96680  5.05546  3.85368    130 i - - -
          2.68618  4.42225  2.77519  2.73123  3.46354  2.40513  3.72494  3.29354  2.67741  2.69355  4.24690  2.90347  2.73739  3.18146  2.89801  2.37887  2.77519  2.98518  4.58477  3.61503
          0.01753  4.44850  5.17084  0.61958  0.77255  0.48711  0.95295
     16   3.00886  4.93209  3.32004  2.24510  3.39841  3.75791  2.88638  3.53773  2.75538  3.12554  4.04774  3.34982  4.17780  3.21057  3.08812  3.08646  3.23818  3.28395  1.42057  3.36683    131 w - - -
          2.68618  4.42225  2.77519  2.73123  3.46354  2.40513  3.72494  3.29354  2.67741  2.69355  4.24690  2.90347  2.73739  3.18146  2.89801  2.37887  2.77519  2.98518  4.58477  3.61503
          0.01753  4.44850  5.17084  0.61958  0.77255  0.48711  0.95295
     17   3.05209  4.42699  4.65975  4.11669  2.28094  4.16440  4.13403  2.23163  3.96014  2.29849  3.40896  4.15823  4.49889  4.08630  4.04573  3.47916  3.28233  2.01066  4.48500  1.39929    132 y - - -
          2.68618  4.42225  2.77519  2.73123  3.46354  2.40513  3.72494  3.29354  2.67741  2.69355  4.24690  2.90347  2.73739  3.18146  2.89801  2.37887  2.77519  2.98518  4.58477  3.61503
          0.01753  4.44850  5.17084  0.61958  0.77255  0.48711  0.95295
     18   2.74509  4.23438  4.15149  3.56946  3.27896  3.83799  4.13793  2.28251  3.44177  2.28449  2.65341  3.80003  4.20545  3.68008  3.63919  3.12663  1.60852  2.42141  3.04279  3.62687    133 t - - -
          2.68618  4.42225  2.77519  2.73123  3.46354  2.40513  3.72494  3.29354  2.67741  2.69355  4.24690  2.90347  2.73739  3.18146  2.89801  2.37887  2.77519  2.98518  4.58477  3.61503
          0.01753  4.44850  5.17084  0.61958  0.77255  0.48711  0.95295
     19   2.80630  5.23349  2.41687  1.43344  2.99083  3.47387  3.75130  3.99041  2.55860  3.51397  4.29749  2.95116  3.92666  2.42172  3.05949  2.77066  3.04744  3.59763  5.68017  4.27129    134 e - - -
          2.68618  4.42225  2.77519  2.73123  3.46354  2.40513  3.72494  3.29354  2.67741  2.69355  4.24690  2.90347  2.73739  3.18146  2.89801  2.37887  2.77519  2.98518  4.58477  3.61503
          0.01753  4.44850  5.17084  0.61958  0.77255  0.48711  0.95295
     20   2.95820  5.21198  3.25932  2.69101  4.45459  3.67559  3.75190  3.95655  1.31165  3.45672  4.28112  3.17653  4.05996  2.10368  2.57468  2.95094  3.14855  3.61199  5.54140  2.83318    135 k - - -
          2.68618  4.42225  2.77519  2.73123  3.46354  2.40513  3.72494  3.29354  2.67741  2.69355  4.24690  2.90347  2.73739  3.18146  2.89801  2.37887  2.77519  2.98518  4.58477  3.61503
          0.01753  4.44850  5.17084  0.61958  0.77255  0.48711  0.95295
     21   2.61920  4.40992  4.70398  4.11883  1.50255  4.20150  4.50418  2.42493  3.97222  1.59910  2.83099  4.26224  4.51178  4.11521  4.07292  3.51558  3.25468  2.14677  4.97928  3.80632    136 f - - -
          2.68618  4.42225  2.77519  2.73123  3.46354  2.40513  3.72494  3.29354  2.67741  2.69355  4.24690  2.90347  2.73739  3.18146  2.89801  2.37887  2.77519  2.98518  4.58477  3.61503
          0.01753  4.44850  5.17084  0.61958  0.77255  0.48711  0.95295
     22   3.34002  5.10529  3.61436  3.27053  2.67123  4.03390  2.92362  3.75043  3.23113  3.21916  4.26339  2.41365  4.45090  3.56827  3.54688  3.38739  3.57673  3.53219  4.29512  0.98599    137 y - - -
          2.68618  4.42225  2.77519  2.73123  3.46354  2.40513  3.72494  3.29354  2.67741  2.69355  4.24690  2.90347  2.73739  3.18146  2.89801  2.37887  2.77519  2.98518  4.58477  3.61503
          0.01753  4.44850  5.17084  0.61958  0.77255  0.48711  0.95295
     23   2.74813  4.56539  3.93733  3.62969  4.18837  3.49900  4.58034  3.24794  3.57003  3.13062  4.19669  3.80553  0.90957  3.92027  3.83181  2.97312  3.18949  2.08333  5.70224  4.46674    138 p - - -
          2.68618  4.42225  2.77519  2.73123  3.46354  2.40513  3.72494  3.29354  2.67741  2.69355  4.24690  2.90347  2.73739  3.18146  2.89801  2.37887  2.77519  2.98518  4.58477  3.61503
          0.01753  4.44850  5.17084  0.61958  0.77255  0.48711  0.95295
     24   2.76410  5.18742  2.61080  2.27619  4.47995  3.29806  2.00096  3.95003  2.49459  3.47195  4.24619  2.23227  3.89827  2.79117  2.99451  2.73446  3.00106  3.55484  5.63825  3.24940    139 h - - -
          2.68618  4.42225  2.77519  2.73123  3.46354  2.40513  3.72494  3.29354  2.67741  2.69355  4.24690  2.90347  2.73739  3.18146  2.89801  2.37887  2.77519  2.98518  4.58477  3.61503
          0.01753  4.44850  5.17084  0.61958  0.77255  0.48711  0.95295
     25   2.67268  4.71522  3.24315  2.80295  4.18703  3.43780  2.69766  3.63596  2.78999  3.27025  4.10790  3.23900  3.97105  3.15888  3.19045  2.00179  1.46252  3.27607  5.50090  4.19263    140 t - - -
          2.68618  4.42225  2.77519  2.73123  3.46354  2.40513  3.72494  3.29354  2.67741  2.69355  4.24690  2.90347  2.73739  3.18146  2.89801  2.37887  2.77519  2.98518  4.58477  3.61503
          0.01753  4.44850  5.17084  0.61958  0.77255  0.48711  0.95295
     26   2.20311  3.24595  3.95713  3.44271  3.76068  3.48165  4.25156  2.27241  3.36749  2.81679  3.72994  3.65106  4.05832  3.64207  3.64815  1.30071  2.94405  2.71353  5.23399  4.02789    141 s - - -
          2.68618  4.42225  2.77519  2.73123  3.46354  2.40513  3.72494  3.29354  2.67741  2.69355  4.24690  2.90347  2.73739  3.18146  2.89801  2.37887  2.77519  2.98518  4.58477  3.61503
          0.01753  4.44850  5.17084  0.61958  0.77255  0.48711  0.95295
     27   3.46174  4.69231  5.40047  4.89337  3.71684  4.96047  5.51417  0.85642  4.79272  1.77697  3.47958  5.07764  5.16437  4.96558  4.92092  4.36273  3.71010  1.59301  5.80964  4.66582    142 i - - -
          2.68618  4.42225  2.77519  2.73123  3.46354  2.40513  3.72494  3.29354  2.67741  2.69355  4.24690  2.90347  2.73739  3.18146  2.89801  2.37887  2.77519  2.98518  4.58477  3.61503
          0.01753  4.44850  5.17084  0.61958  0.77255  0.48711  0.95295
     28   2.66477  4.65696  3.30303  2.85521  4.09421  3.45075  3.98340  3.50645  2.84463  3.17145  2.85345  2.65845  3.98226  3.20086  3.23918  1.23511  2.98743  3.17382  5.44317  4.14757    143 s - - -
          2.68618  4.42225  2.77519  2.73123  3.46354  2.40513  3.72494  3.29354  2.67741  2.69355  4.24690  2.90347  2.73739  3.18146  2.89801  2.37887  2.77519  2.98518  4.58477  3.61503
          0.01753  4.44850  5.17084  0.61958  0.77255  0.48711  0.95295
     29   2.88738  5.20518  2.17792  2.45603  4.47825  3.48422  3.86375  2.95960  2.73341  3.51896  4.35014  1.32502  3.99284  3.01974  3.23302  2.86917  3.15115  3.54944  5.72462  4.32045    144 n - - -
          2.68618  4.42225  2.77519  2.73123  3.46354  2.40513  3.72494  3.29354  2.67741  2.69355  4.24690  2.90347  2.73739  3.18146  2.89801  2.37887  2.77519  2.98518  4.58477  3.61503
          0.01753  4.44850  5.17084  0.61958  0.77255  0.48711  0.95295
     30   2.94823  4.40793  4.40773  3.86613  3.39243  2.71823  4.44844  1.81673  3.72606  1.20537  3.32077  4.08082  4.43094  3.96647  3.90695  3.38395  3.20014  2.30571  5.08429  3.90150    145 l - - -
          2.68618  4.42225  2.77519  2.73123  3.46354  2.40513  3.72494  3.29354  2.67741  2.69355  4.24690  2.90347  2.73739  3.18146  2.89801  2.37887  2.77519  2.98518  4.58477  3.61503
          0.01753  4.44850  5.17084  0.61958  0.77255  0.48711  0.95295
     31   1.23188  4.39709  3.81504  3.37081  3.98616  2.12729  4.30126  2.30609  3.33690  3.02204  3.93602  3.60108  4.04120  3.63091  3.64739  2.80594  2.97543  2.86668  5.43732  4.21971    146 a - - -
          2.68618  4.42225  2.77519  2.73123  3.46354  2.40513  3.72494  3.29354  2.67741  2.69355  4.24690  2.90347  2.73739  3.18146  2.89801  2.37887  2.77519  2.98518  4.58477  3.61503
          0.10895  4.44850  2.39109  0.61958  0.77255  0.48711  0.95295
     32   2.47935  4.43333  3.55845  3.43006  4.78224  0.85084  4.60479  4.29145  3.65295  3.95528  4.76690  3.56191  3.94088  3.89635  3.94370  1.85176  3.00576  3.61171  6.09026  4.89010    147 g - - -
          2.68618  4.42225  2.77519  2.73123  3.46354  2.40513  3.72494  3.29354  2.67741  2.69355  4.24690  2.90347  2.73739  3.18146  2.89801  2.37887  2.77519  2.98518  4.58477  3.61503
          0.01919  4.35874  5.08108  0.61958  0.77255  0.61750  0.77499
     33   3.15489  4.47662  4.99548  4.41430  2.06601  4.41657  4.75294  1.48245  4.26213  1.81791  2.31227  4.52603  4.68024  4.35760  4.31631  3.75058  3.38336  1.90313  5.12641  3.99474    148 i - - -
          2.68618  4.42225  2.77519  2.73123  3.46354  2.40513  3.72494  3.29354  2.67741  2.69355  4.24690  2.90347  2.73739  3.18146  2.89801  2.37887  2.77519  2.98518  4.58477  3.61503
          0.01919  4.35874  5.08108  0.61958  0.77255  0.41319  1.08333
     34   2.70257  4.39102  3.76132  3.21424  3.62257  1.68681  4.09509  2.54768  3.14911  2.37686  3.57620  3.56020  4.11490  3.45058  3.47268  2.96586  2.37084  2.22829  5.11136  3.88706    149 g - - -
          2.68618  4.42225  2.77519  2.73123  3.46354  2.40513  3.72494  3.29354  2.67741  2.69355  4.24690  2.90347  2.73739  3.18146  2.89801  2.37887  2.77519  2.98518  4.58477  3.61503
          0.01753  4.44850  5.17084  0.61958  0.77255  0.48711  0.95295
     35   2.47641  4.78435  3.22890  2.67623  4.05704  3.55360  3.80007  2.65837  1.53815  3.07396  3.91857  3.16098  3.96511  2.97837  2.97675  2.60851  2.57078  3.10917  5.35461  4.05899    150 k - - -
          2.68618  4.42225  2.77519  2.73123  3.46354  2.40513  3.72494  3.29354  2.67741  2.69355  4.24690  2.90347  2.73739  3.18146  2.89801  2.37887  2.77519  2.98518  4.58477  3.61503
          0.01753  4.44850  5.17084  0.61958  0.77255  0.48711  0.95295
     36   3.73438  4.97866  5.48669  4.94939  3.28893  5.08387  5.40616  1.81169  4.78281  0.63489  3.07641  5.18300  5.17853  4.80074  4.82375  4.48673  3.95503  2.42315  5.50555  4.46351    151 L - - -
          2.68618  4.42225  2.77519  2.73123  3.46354  2.40513  3.72494  3.29354  2.67741  2.69355  4.24690  2.90347  2.73739  3.18146  2.89801  2.37887  2.77519  2.98518  4.58477  3.61503
          0.01753  4.44850  5.17084  0.61958  0.77255  0.48711  0.95295
     37   2.70273  4.51801  3.41890  2.52058  3.68281  2.78585  3.88113  2.23512  2.42089  2.73501  3.62222  3.31261  4.02255  3.15610  3.19948  2.87899  2.93598  1.96911  5.09893  3.84655    152 v - - -
          2.68618  4.42225  2.77519  2.73123  3.46354  2.40513  3.72494  3.29354  2.67741  2.69355  4.24690  2.90347  2.73739  3.18146  2.89801  2.37887  2.77519  2.98518  4.58477  3.61503
          0.01753  4.44850  5.17084  0.61958  0.77255  0.48711  0.95295
     38   2.68379  4.66092  3.26432  2.72443  3.37939  2.93961  3.82013  3.28253  2.70970  2.94148  3.79792  2.56519  3.96558  3.04507  3.13270  1.62665  2.93217  3.00384  3.76617  3.88257    153 s - - -
          2.68618  4.42225  2.77519  2.73123  3.46354  2.40513  3.72494  3.29354  2.67741  2.69355  4.24690  2.90347  2.73739  3.18146  2.89801  2.37887  2.77519  2.98518  4.58477  3.61503
          0.09105  4.44850  2.58588  0.61958  0.77255  0.48711  0.95295
     39   1.87122  5.02296  2.64114  2.10097  4.31154  3.46201  3.67171  3.75362  2.43930  3.03982  4.08844  2.96183  3.86392  2.79515  2.65534  2.67382  2.62816  3.35475  5.49996  4.12959    154 a - - -
          2.68618  4.42225  2.77519  2.73123  3.46354  2.40513  3.72494  3.29354  2.67741  2.69355  4.24690  2.90347  2.73739  3.18146  2.89801  2.37887  2.77519  2.98518  4.58477  3.61503
          0.01885  4.37630  5.09865  0.61958  0.77255  0.59416  0.80302
     40   2.82068  5.11911  1.57603  2.16219  4.37984  3.46221  3.79381  2.41855  2.64963  3.39066  4.21426  2.96606  3.94176  2.94664  3.15289  2.58648  3.06991  3.43693  5.62436  4.24441    155 d - - -
          2.68618  4.42225  2.77519  2.73123  3.46354  2.40513  3.72494  3.29354  2.67741  2.69355  4.24690  2.90347  2.73739  3.18146  2.89801  2.37887  2.77519  2.98518  4.58477  3.61503
          0.01885  4.37630  5.09865  0.61958  0.77255  0.42535  1.06000
     41   2.11003  4.75301  3.17448  2.60655  3.99255  2.48386  3.77280  2.87646  2.40094  3.02943  3.86527  3.11948  3.04664  2.95367  3.01220  2.75065  2.43366  3.08849  5.30894  4.00311    156 a - - -
          2.68618  4.42225  2.77519  2.73123  3.46354  2.40513  3.72494  3.29354  2.67741  2.69355  4.24690  2.90347  2.73739  3.18146  2.89801  2.37887  2.77519  2.98518  4.58477  3.61503
          0.01753  4.44850  5.17084  0.61958  0.77255  0.48711  0.95295
     42   3.00819  4.45057  2.80175  3.80069  3.66032  4.19920  4.56717  1.56297  3.73682  2.20790  3.55124  4.10457  4.54202  4.00476  4.00186  3.50418  3.25088  1.27562  5.33442  4.11943    157 v - - -
          2.68618  4.42225  2.77519  2.73123  3.46354  2.40513  3.72494  3.29354  2.67741  2.69355  4.24690  2.90347  2.73739  3.18146  2.89801  2.37887  2.77519  2.98518  4.58477  3.61503
          0.01753  4.44850  5.17084  0.61958  0.77255  0.48711  0.95295
     43   2.80859  5.17673  1.72727  2.40516  4.44746  3.48828  3.68819  2.81658  2.56543  3.44879  4.24766  2.97696  3.93859  1.95153  3.05049  2.78608  3.04918  3.52899  5.64111  4.25255    158 d - - -
          2.68618  4.42225  2.77519  2.73123  3.46354  2.40513  3.72494  3.29354  2.67741  2.69355  4.24690  2.90347  2.73739  3.18146  2.89801  2.37887  2.77519  2.98518  4.58477  3.61503
          0.01753  4.44850  5.17084  0.61958  0.77255  0.48711  0.95295
     44   2.11277  4.24719  3.87363  3.29818  3.32196  3.73107  4.00654  2.71284  3.21074  2.19775  3.35921  3.60318  3.54768  3.47537  3.41700  3.00109  2.63078  2.50863  3.39400  2.12170    159 a - - -
          2.68618  4.42225  2.77519  2.73123  3.46354  2.40513  3.72494  3.29354  2.67741  2.69355  4.24690  2.90347  2.73739  3.18146  2.89801  2.37887  2.77519  2.98518  4.58477  3.61503
          0.01753  4.44850  5.17084  0.61958  0.77255  0.48711  0.95295
     45   2.66401  4.82387  2.64702  2.55333  4.04572  3.52727  2.68570  3.45183  2.37970  2.54805  3.85588  3.07496  3.18406  2.89699  3.00618  2.73720  2.89759  2.30504  5.33812  4.00873    160 v - - -
          2.68618  4.42225  2.77519  2.73123  3.46354  2.40513  3.72494  3.29354  2.67741  2.69355  4.24690  2.90347  2.73739  3.18146  2.89801  2.37887  2.77519  2.98518  4.58477  3.61503
          0.01753  4.44850  5.17084  0.61958  0.77255  0.48711  0.95295
     46   2.71101  4.53039  3.43979  2.38851  3.47616  3.64344  3.86143  3.01105  2.79655  1.82580  3.61611  3.31409  4.02400  3.14496  2.48789  2.88146  2.94091  2.80554  5.05339  2.71176    161 l - - -
          2.68618  4.42225  2.77519  2.73123  3.46354  2.40513  3.72494  3.29354  2.67741  2.69355  4.24690  2.90347  2.73739  3.18146  2.89801  2.37887  2.77519  2.98518  4.58477  3.61503
          0.01753  4.44850  5.17084  0.61958  0.77255  0.48711  0.95295
     47   3.40354  4.70117  5.18179  4.68013  3.57757  4.73191  5.24790  2.06378  4.53061  1.27070  3.38879  4.85933  5.00507  4.72111  4.65744  4.13016  3.66139  1.02545  5.60619  4.45005    162 v - - -
          2.68618  4.42225  2.77519  2.73123  3.46354  2.40513  3.72494  3.29354  2.67741  2.69355  4.24690  2.90347  2.73739  3.18146  2.89801  2.37887  2.77519  2.98518  4.58477  3.61503
          0.01753  4.44850  5.17084  0.61958  0.77255  0.48711  0.95295
     48   2.77024  5.21518  2.91511  1.51572  4.54593  3.40862  3.01967  4.00990  2.28398  3.50474  4.26952  2.97214  3.91027  2.80674  2.59578  2.29684  3.00075  3.60058  5.64587  4.26031    163 e - - -
          2.68618  4.42225  2.77519  2.73123  3.46354  2.40513  3.72494  3.29354  2.67741  2.69355  4.24690  2.90347  2.73739  3.18146  2.89801  2.37887  2.77519  2.98518  4.58477  3.61503
          0.01753  4.44850  5.17084  0.61958  0.77255  0.48711  0.95295
     49   2.44253  5.20392  2.92921  2.23760  4.53860  2.72273  3.69531  4.00145  1.92130  3.49690  4.26071  2.97362  3.90679  1.93203  2.83473  2.70590  2.99280  3.59177  5.63841  4.25432    164 k - - -
          2.68618  4.42225  2.77519  2.73123  3.46354  2.40513  3.72494  3.29354  2.67741  2.69355  4.24690  2.90347  2.73739  3.18146  2.89801  2.37887  2.77519  2.98518  4.58477  3.61503
          0.01753  4.44850  5.17084  0.61958  0.77255  0.48711  0.95295
     50   0.66827  4.42089  3.94475  3.75821  4.78739  2.09908  4.77245  4.18202  3.85700  3.91532  4.74297  3.74885  4.00468  4.09549  4.09789  2.69726  3.03395  3.55245  6.12244  4.97654    165 A - - -
          2.68618  4.42225  2.77519  2.73123  3.46354  2.40513  3.72494  3.29354  2.67741  2.69355  4.24690  2.90347  2.73739  3.18146  2.89801  2.37887  2.77519  2.98518  4.58477  3.61503
          0.01753  4.44850  5.17084  0.61958  0.77255  0.48711  0.95295
     51   2.62072  4.46381  4.79081  4.27630  3.78350  4.31396  4.92222  0.94179  4.16849  2.48201  3.63734  4.44395  4.70946  4.42248  4.35759  3.68172  2.78899  1.68351  5.54766  4.34517    166 i - - -
          2.68618  4.42225  2.77519  2.73123  3.46354  2.40513  3.72494  3.29354  2.67741  2.69355  4.24690  2.90347  2.73739  3.18146  2.89801  2.37887  2.77519  2.98518  4.58477  3.61503
          0.01753  4.44850  5.17084  0.61958  0.77255  0.48711  0.95295
     52   2.80567  4.91347  3.16861  2.69943  4.16756  3.56251  3.84655  3.61290  2.56872  2.56581  4.07970  3.18150  4.01277  1.41421  2.94276  2.29192  3.06352  3.30624  5.45348  4.12772    167 q - - -
          2.68618  4.42225  2.77519  2.73123  3.46354  2.40513  3.72494  3.29354  2.67741  2.69355  4.24690  2.90347  2.73739  3.18146  2.89801  2.37887  2.77519  2.98518  4.58477  3.61503
          0.01753  4.44850  5.17084  0.61958  0.77255  0.48711  0.95295
     53   2.66077  4.90101  3.07982  1.54034  4.14755  3.51873  3.72556  3.11033  2.50900  3.16064  3.34969  3.05117  3.91322  2.87491  2.76939  2.44065  2.90285  3.23151  5.40486  4.07125    168 e - - -
          2.68618  4.42225  2.77519  2.73123  3.46354  2.40513  3.72494  3.29354  2.67741  2.69355  4.24690  2.90347  2.73739  3.18146  2.89801  2.37887  2.77519  2.98518  4.58477  3.61503
          0.01753  4.44850  5.17084  0.61958  0.77255  0.48711  0.95295
     54   2.39616  4.57611  3.42004  2.35411  1.40261  3.68158  4.01608  3.03592  3.09294  2.73547  3.70659  3.44727  4.13932  3.39412  3.44129  3.02174  3.08917  2.82603  5.03045  3.66650    169 f - - -
          2.68618  4.42225  2.77519  2.73123  3.46354  2.40513  3.72494  3.29354  2.67741  2.69355  4.24690  2.90347  2.73739  3.18146  2.89801  2.37887  2.77519  2.98518  4.58477  3.61503
          0.01753  4.44850  5.17084  0.61958  0.77255  0.48711  0.95295
     55   2.98218  4.40845  4.44439  3.87662  3.47707  4.15935  4.49719  1.38245  3.73946  2.04627  3.38454  4.12193  4.49375  2.72612  3.94122  3.46579  3.21886  1.60374  5.16072  3.97572    170 i - - -
          2.68618  4.42225  2.77519  2.73123  3.46354  2.40513  3.72494  3.29354  2.67741  2.69355  4.24690  2.90347  2.73739  3.18146  2.89801  2.37887  2.77519  2.98518  4.58477  3.61503
          0.01753  4.44850  5.17084  0.61958  0.77255  0.48711  0.95295
     56   2.87280  4.92857  3.52279  2.97027  4.53777  3.58740  3.93912  3.91562  2.42510  3.48532  4.33237  3.36099  4.09017  3.10109  1.08811  2.64691  2.33728  3.54145  5.64167  4.41155    171 r - - -
          2.68618  4.42225  2.77519  2.73123  3.46354  2.40513  3.72494  3.29354  2.67741  2.69355  4.24690  2.90347  2.73739  3.18146  2.89801  2.37887  2.77519  2.98518  4.58477  3.61503
          0.01753  4.44850  5.17084  0.61958  0.77255  0.48711  0.95295
     57   3.05255  5.38800  3.16394  1.84848  4.79293  3.68638  3.77528  4.20026  2.23793  3.64303  4.45749  3.16717  4.09287  2.43299  1.34152  3.01419  3.25313  3.82396  5.71649  4.43710    172 r - - -
          2.68618  4.42225  2.77519  2.73123  3.46354  2.40513  3.72494  3.29354  2.67741  2.69355  4.24690  2.90347  2.73739  3.18146  2.89801  2.37887  2.77519  2.98518  4.58477  3.61503
          0.01753  4.44850  5.17084  0.61958  0.77255  0.48711  0.95295
     58   2.83767  4.50299  3.73371  3.18579  2.58643  3.80157  3.49057  2.37808  3.12783  2.67932  3.61156  1.80753  4.17533  3.41013  3.45264  3.05968  3.06844  2.79020  4.62381  2.34241    173 n - - -
          2.68618  4.42225  2.77519  2.73123  3.46354  2.40513  3.72494  3.29354  2.67741  2.69355  4.24690  2.90347  2.73739  3.18146  2.89801  2.37887  2.77519  2.98518  4.58477  3.61503
          0.01753  4.44850  5.17084  0.61958  0.77255  0.48711  0.95295
     59   3.05651  5.66203  1.47083  1.52022  4.96285  3.45185  3.82867  4.48480  2.84303  3.95251  4.75523  2.61507  2.63407  3.04691  3.41808  2.95316  3.32515  4.03681  6.09622  4.60123    174 d - - -
          2.68618  4.42225  2.77519  2.73123  3.46354  2.40513  3.72494  3.29354  2.67741  2.69355  4.24690  2.90347  2.73739  3.18146  2.89801  2.37887  2.77519  2.98518  4.58477  3.61503
          0.01753  4.44850  5.17084  0.61958  0.77255  0.48711  0.95295
     60   1.21682  4.38918  3.91952  3.65723  4.71304  3.17254  4.66515  4.11836  3.69972  3.83463  4.65070  3.67936  3.96263  3.96030  3.97081  1.07935  2.97433  3.49712  6.06009  4.87678    175 s - - -
          2.68618  4.42225  2.77519  2.73123  3.46354  2.40513  3.72494  3.29354  2.67741  2.69355  4.24690  2.90347  2.73739  3.18146  2.89801  2.37887  2.77519  2.98518  4.58477  3.61503
          0.01753  4.44850  5.17084  0.61958  0.77255  0.48711  0.95295
     61   3.05524  4.43685  4.73550  4.14738  2.42375  4.23710  4.54823  2.42930  4.00084  1.67822  1.47581  4.29846  4.53694  4.13692  4.09890  3.55131  2.91526  2.17124  5.01607  3.87532    176 m - - -
          2.68618  4.42225  2.77519  2.73123  3.46354  2.40513  3.72494  3.29354  2.67741  2.69355  4.24690  2.90347  2.73739  3.18146  2.89801  2.37887  2.77519  2.98518  4.58477  3.61503
          0.01753  4.44850  5.17084  0.61958  0.77255  0.48711  0.95295
     62   3.14540  4.98080  3.90586  3.24979  4.12811  3.90715  4.01815  2.36689  2.44520  2.99333  4.05117  3.60829  4.30789  3.22650  0.98215  3.28207  3.36882  3.14041  5.44979  4.22185    177 r - - -
          2.68618  4.42225  2.77519  2.73123  3.46354  2.40513  3.72494  3.29354  2.67741  2.69355  4.24690  2.90347  2.73739  3.18146  2.89801  2.37887  2.77519  2.98518  4.58477  3.61503
          0.01753  4.44850  5.17084  0.61958  0.77255  0.48711  0.95295
     63   2.96474  4.43557  4.31006  2.66158  3.34287  4.08652  4.38229  1.88947  3.62280  1.29247  2.65678  4.01250  4.41332  3.85575  3.83634  3.37831  3.19394  2.39436  5.05187  3.89351    178 l - - -
          2.68618  4.42225  2.77519  2.73123  3.46354  2.40513  3.72494  3.29354  2.67741  2.69355  4.24690  2.90347  2.73739  3.18146  2.89801  2.37887  2.77519  2.98518  4.58477  3.61503
          0.01753  4.44850  5.17084  0.61958  0.77255  0.48711  0.95295
     64   2.80164  4.87519  3.29826  2.70633  4.04407  3.62809  2.79571  3.50200  2.42331  2.85762  3.95615  3.18587  3.30329  2.94424  1.59991  2.86294  3.02037  3.21069  3.49339  4.00717    179 r - - -
          2.68618  4.42225  2.77519  2.73123  3.46354  2.40513  3.72494  3.29354  2.67741  2.69355  4.24690  2.90347  2.73739  3.18146  2.89801  2.37887  2.77519  2.98518  4.58477  3.61503
          0.01753  4.44850  5.17084  0.61958  0.77255  0.48711  0.95295
     65   3.47610  4.76872  5.25099  4.68767  2.54738  4.75727  5.02952  2.33185  4.54836  0.85592  3.10002  4.84731  4.94552  4.58353  4.59510  4.11230  3.69917  1.72985  5.26766  4.12236    180 l - - -
          2.68618  4.42225  2.77519  2.73123  3.46354  2.40513  3.72494  3.29354  2.67741  2.69355  4.24690  2.90347  2.73739  3.18146  2.89801  2.37887  2.77519  2.98518  4.58477  3.61503
          0.01753  4.44850  5.17084  0.61958  0.77255  0.48711  0.95295
     66   2.75985  4.49844  3.61466  3.03313  3.62197  3.72000  3.95336  2.89023  2.86306  2.17967  3.05163  3.44085  4.09682  3.25427  1.69306  2.95885  2.76090  2.36910  5.08235  3.85380    181 r - - -
          2.68618  4.42225  2.77519  2.73123  3.46354  2.40513  3.72494  3.29354  2.67741  2.69355  4.24690  2.90347  2.73739  3.18146  2.89801  2.37887  2.77519  2.98518  4.58477  3.61503
          0.01753  4.44850  5.17084  0.61958  0.77255  0.48711  0.95295
     67   2.53619  4.36500  4.24550  3.67914  3.37219  3.94908  4.31426  2.51860  3.55621  1.25656  2.69678  3.92761  4.32419  3.80084  3.76747  3.25388  2.25307  2.40446  5.01735  3.84559    182 l - - -
          2.68618  4.42225  2.77519  2.73123  3.46354  2.40513  3.72494  3.29354  2.67741  2.69355  4.24690  2.90347  2.73739  3.18146  2.89801  2.37887  2.77519  2.98518  4.58477  3.61503
          0.01753  4.44850  5.17084  0.61958  0.77255  0.48711  0.95295
     68   2.91310  5.45072  1.41400  1.95543  4.76974  2.77402  3.81289  4.26756  2.66293  3.74917  4.52692  2.84682  3.96322  2.93905  2.75669  2.60542  3.16603  3.83299  5.89365  4.44417    183 d - - -
          2.68618  4.42225  2.77519  2.73123  3.46354  2.40513  3.72494  3.29354  2.67741  2.69355  4.24690  2.90347  2.73739  3.18146  2.89801  2.37887  2.77519  2.98518  4.58477  3.61503
          0.01753  4.44850  5.17084  0.61958  0.77255  0.48711  0.95295
     69   2.85169  5.38961  2.05034  1.51667  4.71333  3.45783  3.28717  4.20931  2.56018  3.68509  4.44849  2.91714  3.21743  2.32072  3.09537  2.78865  3.09678  3.77133  5.82152  4.38227    184 e - - -
          2.68618  4.42225  2.77519  2.73123  3.46354  2.40513  3.72494  3.29354  2.67741  2.69355  4.24690  2.90347  2.73739  3.18146  2.89801  2.37887  2.77519  2.98518  4.58477  3.61503
          0.01753  4.44850  5.17084  0.61958  0.77255  0.48711  0.95295
     70   2.67625  5.48875  2.44754  1.41949  4.80187  3.45914  3.83047  4.30154  2.69111  3.78203  4.56541  1.85929  3.97668  2.58879  3.22461  2.85534  3.19792  3.86746  5.92670  4.47212    185 e - - -
          2.68618  4.42225  2.77519  2.73123  3.46354  2.40513  3.72494  3.29354  2.67741  2.69355  4.24690  2.90347  2.73739  3.18146  2.89801  2.37887  2.77519  2.98518  4.58477  3.61503
          0.01753  4.44850  5.17084  0.61958  0.77255  0.48711  0.95295
     71   2.79528  5.10354  2.61096  2.18432  4.37464  1.74706  3.78253  3.82312  2.61495  3.39327  4.19944  2.99295  3.94125  2.92736  3.10591  2.42595  3.04170  3.46591  5.60307  2.90830    186 g - - -
          2.68618  4.42225  2.77519  2.73123  3.46354  2.40513  3.72494  3.29354  2.67741  2.69355  4.24690  2.90347  2.73739  3.18146  2.89801  2.37887  2.77519  2.98518  4.58477  3.61503
          0.01753  4.44850  5.17084  0.61958  0.77255  0.48711  0.95295
     72   2.74598  3.76693  3.26052  1.30954  4.04153  3.57331  3.93136  3.16386  2.76851  3.01955  3.92626  3.25187  4.02693  3.13016  3.19110  2.85843  3.01609  2.33165  5.41594  4.11840    187 e - - -
          2.68618  4.42225  2.77519  2.73123  3.46354  2.40513  3.72494  3.29354  2.67741  2.69355  4.24690  2.90347  2.73739  3.18146  2.89801  2.37887  2.77519  2.98518  4.58477  3.61503
          0.01753  4.44850  5.17084  0.61958  0.77255  0.48711  0.95295
     73   2.77709  4.87494  3.20878  2.69058  4.17238  3.56525  3.81495  3.56799  2.52300  3.17829  4.02561  3.17196  1.64922  2.39241  2.67114  2.83731  3.02432  2.71908  5.43004  4.13413    188 p - - -
          2.68618  4.42225  2.77519  2.73123  3.46354  2.40513  3.72494  3.29354  2.67741  2.69355  4.24690  2.90347  2.73739  3.18146  2.89801  2.37887  2.77519  2.98518  4.58477  3.61503
          0.01753  4.44850  5.17084  0.61958  0.77255  0.48711  0.95295
     74   2.58491  4.33776  4.01813  3.61077  3.91658  2.95350  4.42377  2.95827  3.55274  2.95515  3.88848  3.74298  4.09062  3.82884  3.79922  2.14421  2.99658  1.02650  5.40667  4.20252    189 v - - -
          2.68618  4.42225  2.77519  2.73123  3.46354  2.40513  3.72494  3.29354  2.67741  2.69355  4.24690  2.90347  2.73739  3.18146  2.89801  2.37887  2.77519  2.98518  4.58477  3.61503
          0.01753  4.44850  5.17084  0.61958  0.77255  0.48711  0.95295
     75   2.82241  5.16863  3.12210  2.55238  4.49956  3.57672  3.70676  3.93368  1.98965  3.43960  4.22774  3.06669  3.96314  1.60344  2.44754  2.45638  3.03965  3.55802  5.57800  3.60787    190 q - - -
          2.68618  4.42225  2.77519  2.73123  3.46354  2.40513  3.72494  3.29354  2.67741  2.69355  4.24690  2.90347  2.73739  3.18146  2.89801  2.37887  2.77519  2.98518  4.58477  3.61503
          0.01753  4.44850  5.17084  0.61958  0.77255  0.48711  0.95295
     76   2.82148  4.88761  3.26457  2.71419  3.98438  3.62898  3.78079  3.52064  2.48430  3.12715  3.97974  3.19351  2.97806  2.55366  2.31969  2.88235  3.04507  3.23037  5.28855  1.77896    191 y - - -
          2.68618  4.42225  2.77519  2.73123  3.46354  2.40513  3.72494  3.29354  2.67741  2.69355  4.24690  2.90347  2.73739  3.18146  2.89801  2.37887  2.77519  2.98518  4.58477  3.61503
          0.01753  4.44850  5.17084  0.61958  0.77255  0.48711  0.95295
     77   2.73216  4.16354  4.35024  3.76171  2.54536  3.86975  4.19381  1.77089  3.61403  2.30809  3.26994  3.91073  4.23520  3.81628  3.29771  2.79040  2.96700  1.64648  4.80475  3.61243    192 v - - -
          2.68618  4.42225  2.77519  2.73123  3.46354  2.40513  3.72494  3.29354  2.67741  2.69355  4.24690  2.90347  2.73739  3.18146  2.89801  2.37887  2.77519  2.98518  4.58477  3.61503
          0.01753  4.44850  5.17084  0.61958  0.77255  0.48711  0.95295
     78   2.84260  5.23580  2.91996  2.33665  4.57558  3.51839  3.74471  4.02399  2.04808  3.52742  4.31281  3.01024  3.96044  2.25784  2.84075  1.55263  3.07425  3.63151  5.67151  4.30807    193 s - - -
          2.68618  4.42225  2.77519  2.73123  3.46354  2.40513  3.72494  3.29354  2.67741  2.69355  4.24690  2.90347  2.73739  3.18146  2.89801  2.37887  2.77519  2.98518  4.58477  3.61503
          0.01753  4.44850  5.17084  0.61958  0.77255  0.48711  0.95295
     79   2.70125  5.08233  2.88819  1.59516  3.75365  3.43351  3.68265  3.82850  2.13010  3.36494  4.13858  2.96930  3.16715  2.80044  2.92368  2.68822  2.93335  3.44579  5.54357  3.46775    194 e - - -
          2.68618  4.42225  2.77519  2.73123  3.46354  2.40513  3.72494  3.29354  2.67741  2.69355  4.24690  2.90347  2.73739  3.18146  2.89801  2.37887  2.77519  2.98518  4.58477  3.61503
          0.01753  4.44850  5.17084  0.61958  0.77255  0.48711  0.95295
     80   2.79449  4.76002  2.45858  2.74369  3.65973  3.59050  3.85807  3.36216  2.83320  3.02126  3.90482  3.22043  4.03657  3.14166  3.25842  2.57174  3.04833  2.81489  5.10893  1.53923    195 y - - -
          2.68618  4.42225  2.77519  2.73123  3.46354  2.40513  3.72494  3.29354  2.67741  2.69355  4.24690  2.90347  2.73739  3.18146  2.89801  2.37887  2.77519  2.98518  4.58477  3.61503
          0.01753  4.44850  5.17084  0.61958  0.77255  0.48711  0.95295
     81   2.67764  5.17165  3.24692  2.66908  4.51910  3.64725  2.89321  3.92831  2.26176  3.44017  4.25332  3.15767  3.25458  2.75933  1.32191  2.91183  3.12463  3.57702  5.57489  4.28690    196 r - - -
          2.68618  4.42225  2.77519  2.73123  3.46354  2.40513  3.72494  3.29354  2.67741  2.69355  4.24690  2.90347  2.73739  3.18146  2.89801  2.37887  2.77519  2.98518  4.58477  3.61503
          0.01753  4.44850  5.17084  0.61958  0.77255  0.48711  0.95295
     82   2.71109  4.84645  2.53391  2.57123  4.03258  3.53397  3.71830  3.47739  2.57242  2.78273  3.92722  3.08266  1.92325  2.72953  3.02121  2.76108  2.93926  3.17265  3.58890  4.00189    197 p - - -
          2.68618  4.42225  2.77519  2.73123  3.46354  2.40513  3.72494  3.29354  2.67741  2.69355  4.24690  2.90347  2.73739  3.18146  2.89801  2.37887  2.77519  2.98518  4.58477  3.61503
          0.01753  4.44850  5.17084  0.61958  0.77255  0.48711  0.95295
     83   2.68380  4.28135  3.22149  3.23616  2.66335  3.72734  4.00448  2.71692  3.16090  1.94240  3.38382  3.56838  4.10200  3.43485  2.87954  2.99228  2.71627  1.84246  4.88260  3.66962    198 v - - -
          2.68618  4.42225  2.77519  2.73123  3.46354  2.40513  3.72494  3.29354  2.67741  2.69355  4.24690  2.90347  2.73739  3.18146  2.89801  2.37887  2.77519  2.98518  4.58477  3.61503
          0.01753  4.44850  5.17084  0.61958  0.77255  0.48711  0.95295
     84   2.54774  4.95658  1.92615  2.42969  4.22302  3.49489  3.73080  3.65074  2.53082  3.23813  4.04290  3.02189  3.90694  2.87383  3.00298  2.35531  2.42118  3.30933  3.26699  4.11477    199 d - - -
          2.68618  4.42225  2.77519  2.73123  3.46354  2.40513  3.72494  3.29354  2.67741  2.69355  4.24690  2.90347  2.73739  3.18146  2.89801  2.37887  2.77519  2.98518  4.58477  3.61503
          0.01753  4.44850  5.17084  0.61958  0.77255  0.48711  0.95295
     85   2.76649  4.59940  3.26235  2.55097  3.79248  3.61831  3.94329  1.47381  2.88271  2.84220  3.73930  2.54949  4.05665  3.21725  3.25923  2.69672  3.01616  2.81701  5.20824  3.94655    200 i - - -
          2.68618  4.42225  2.77519  2.73123  3.46354  2.40513  3.72494  3.29354  2.67741  2.69355  4.24690  2.90347  2.73739  3.18146  2.89801  2.37887  2.77519  2.98518  4.58477  3.61503
          0.01753  4.44850  5.17084  0.61958  0.77255  0.48711  0.95295
     86   2.51156  5.17216  2.97244  2.19411  4.50770  2.39213  3.68256  3.96782  1.78559  3.46666  4.22919  2.97815  3.44798  2.79128  2.49704  2.71411  2.97045  3.56060  5.61018  4.23086    201 k - - -
          2.68618  4.42225  2.77519  2.73123  3.46354  2.40513  3.72494  3.29354  2.67741  2.69355  4.24690  2.90347  2.73739  3.18146  2.89801  2.37887  2.77519  2.98518  4.58477  3.61503
          0.01753  4.44850  5.17084  0.61958  0.77255  0.48711  0.95295
     87   2.74093  4.97856  3.15053  2.69179  4.13917  3.59905  1.45507  3.66926  2.51594  3.25523  4.11495  3.17817  4.03497  2.36642  2.87170  2.90350  3.10259  3.01366  5.41767  4.06946    202 h - - -
          2.68618  4.42225  2.77519  2.73123  3.46354  2.40513  3.72494  3.29354  2.67741  2.69355  4.24690  2.90347  2.73739  3.18146  2.89801  2.37887  2.77519  2.98518  4.58477  3.61503
          0.01753  4.44850  5.17084  0.61958  0.77255  0.48711  0.95295
     88   2.86205  4.33902  4.28685  3.71920  2.52663  3.96976  4.30826  2.45087  3.60890  1.98621  3.32923  3.95133  4.33854  3.83748  3.81179  3.27236  1.54568  1.99493  4.97546  3.76166    203 t - - -
          2.68618  4.42225  2.77519  2.73123  3.46354  2.40513  3.72494  3.29354  2.67741  2.69355  4.24690  2.90347  2.73739  3.18146  2.89801  2.37887  2.77519  2.98518  4.58477  3.61503
          0.01753  4.44850  5.17084  0.61958  0.77255  0.48711  0.95295
     89   2.83472  5.32970  1.50701  2.00509  4.65096  3.46145  3.76268  4.13443  2.57219  3.62880  4.39870  2.93031  3.22482  2.88225  2.81762  2.78214  2.60897  3.71153  5.77863  4.35291    204 d - - -
          2.68618  4.42225  2.77519  2.73123  3.46354  2.40513  3.72494  3.29354  2.67741  2.69355  4.24690  2.90347  2.73739  3.18146  2.89801  2.37887  2.77519  2.98518  4.58477  3.61503
          0.01753  4.44850  5.17084  0.61958  0.77255  0.48711  0.95295
     90   2.87317  4.28612  4.48198  3.90065  2.73365  4.04227  4.37993  1.78448  3.77039  2.20714  2.95360  4.07323  4.38753  3.96707  3.91687  3.34742  1.69454  2.01402  4.97302  3.79406    205 t - - -
          2.68618  4.42225  2.77519  2.73123  3.46354  2.40513  3.72494  3.29354  2.67741  2.69355  4.24690  2.90347  2.73739  3.18146  2.89801  2.37887  2.77519  2.98518  4.58477  3.61503
          0.01753  4.44850  5.17084  0.61958  0.77255  0.48711  0.95295
     91   2.68325  4.52066  3.40613  2.84145  3.68630  3.61369  3.85702  2.82637  2.78868  2.51414  3.62029  3.14675  4.00044  3.12447  2.39830  2.51389  2.05635  2.35386  5.09336  3.83789    206 t - - -
          2.68618  4.42225  2.77519  2.73123  3.46354  2.40513  3.72494  3.29354  2.67741  2.69355  4.24690  2.90347  2.73739  3.18146  2.89801  2.37887  2.77519  2.98518  4.58477  3.61503
          0.01753  4.44850  5.17084  0.61958  0.77255  0.48711  0.95295
     92   2.50277  5.22704  2.65473  1.88776  4.55453  2.96539  3.69497  4.03353  2.46053  3.52595  4.28026  2.93286  2.54330  2.22973  2.88280  2.70391  2.97963  3.60980  5.67046  4.25963    207 e - - -
          2.68618  4.42225  2.77519  2.73123  3.46354  2.40513  3.72494  3.29354  2.67741  2.69355  4.24690  2.90347  2.73739  3.18146  2.89801  2.37887  2.77519  2.98518  4.58477  3.61503
          0.01753  4.44850  5.17084  0.61958  0.77255  0.48711  0.95295
     93   2.16475  5.03812  1.90720  2.12119  3.50900  3.31798  3.71630  3.75220  2.50572  3.31963  4.11098  2.98976  3.89858  2.84697  2.98825  2.71622  2.95180  3.09532  5.52571  4.15695    208 d - - -
          2.68618  4.42225  2.77519  2.73123  3.46354  2.40513  3.72494  3.29354  2.67741  2.69355  4.24690  2.90347  2.73739  3.18146  2.89801  2.37887  2.77519  2.98518  4.58477  3.61503
          0.01753  4.44850  5.17084  0.61958  0.77255  0.48711  0.95295
     94   2.69625  4.63632  3.28833  2.73481  3.81422  2.29863  3.81777  3.20907  2.69135  2.39689  3.74042  3.21024  2.39128  3.02427  2.86523  2.79963  2.93183  2.94539  5.18497  3.13421    209 g - - -
          2.68613  4.42243  2.77478  2.73085  3.46372  2.40518  3.72513  3.29372  2.67735  2.69373  4.24708  2.90335  2.73726  3.18165  2.89797  2.37887  2.77538  2.98537  4.58495  3.61521
          0.18980  1.78859  5.17084  1.40025  0.28307  0.48711  0.95295
     95   2.45027  2.77540  3.63237  3.07375  3.48559  3.67029  3.89386  2.83840  3.01741  2.27866  3.46219  2.23953  3.52908  3.31089  3.34782  2.92542  2.90953  2.22379  4.94470  3.50471    218 v - - -
          2.68618  4.42225  2.77519  2.73123  3.46354  2.40513  3.72494  3.29354  2.67741  2.69355  4.24690  2.90347  2.73739  3.18146  2.89801  2.37887  2.77519  2.98518  4.58477  3.61503
          0.05393  4.44850  3.19899  0.61958  0.77255  0.48711  0.95295
     96   1.87575  4.62444  3.31884  2.76872  3.88563  3.52613  3.84348  3.28685  2.69378  2.94926  3.80618  3.22134  3.96015  3.06347  2.63621  1.81362  2.92599  3.00210  3.71704  3.96058    219 s - - -
          2.68618  4.42225  2.77519  2.73123  3.46354  2.40513  3.72494  3.29354  2.67741  2.69355  4.24690  2.90347  2.73739  3.18146  2.89801  2.37887  2.77519  2.98518  4.58477  3.61503
          0.01817  4.41274  5.13509  0.61958  0.77255  0.45384  1.00836
     97   2.12719  4.35321  3.64169  2.75686  3.48512  3.68218  3.94467  2.02495  2.90279  2.18336  3.42285  3.45482  3.19730  3.30995  3.28781  2.93465  2.91402  2.45485  4.94586  3.72054    220 i - - -
          2.68618  4.42225  2.77519  2.73123  3.46354  2.40513  3.72494  3.29354  2.67741  2.69355  4.24690  2.90347  2.73739  3.18146  2.89801  2.37887  2.77519  2.98518  4.58477  3.61503
          0.01753  4.44850  5.17084  0.61958  0.77255  0.48711  0.95295
     98   2.42720  5.16262  2.41741  1.73690  4.48324  3.46745  3.31556  3.95438  2.11180  3.45674  4.21144  2.94300  3.87049  2.77664  2.90604  2.67653  2.93852  3.54080  3.94649  4.20886    221 e - - -
          2.68618  4.42225  2.77519  2.73123  3.46354  2.40513  3.72494  3.29354  2.67741  2.69355  4.24690  2.90347  2.73739  3.18146  2.89801  2.37887  2.77519  2.98518  4.58477  3.61503
          0.01753  4.44850  5.17084  0.61958  0.77255  0.48711  0.95295
     99   2.25371  4.91203  3.06851  2.06421  2.73491  3.51209  3.71581  3.57959  2.37662  3.17498  3.98413  3.03892  3.90495  2.86171  2.47804  2.43591  2.86305  3.25020  5.41014  4.07205    222 e - - -
          2.68618  4.42225  2.77519  2.73123  3.46354  2.40513  3.72494  3.29354  2.67741  2.69355  4.24690  2.90347  2.73739  3.18146  2.89801  2.37887  2.77519  2.98518  4.58477  3.61503
          0.01753  4.44850  5.17084  0.61958  0.77255  0.48711  0.95295
    100   2.32804  4.27340  4.22305  3.65997  3.41758  3.88082  4.26737  1.57184  3.54537  1.82196  3.38569  3.88359  4.27365  3.78876  3.75022  2.47332  3.03535  2.24297  4.98222  3.78731    223 i - - -
          2.68618  4.42225  2.77519  2.73123  3.46354  2.40513  3.72494  3.29354  2.67741  2.69355  4.24690  2.90347  2.73739  3.18146  2.89801  2.37887  2.77519  2.98518  4.58477  3.61503
          0.01753  4.44850  5.17084  0.61958  0.77255  0.48711  0.95295
    101   2.82604  5.19147  2.99325  2.22830  4.53329  3.54120  3.73382  3.97494  2.39203  3.48433  4.27160  3.03662  3.95860  2.56047  2.17525  1.56643  3.05510  3.58970  5.63102  4.28040    224 s - - -
          2.68618  4.42225  2.77519  2.73123  3.46354  2.40513  3.72494  3.29354  2.67741  2.69355  4.24690  2.90347  2.73739  3.18146  2.89801  2.37887  2.77519  2.98518  4.58477  3.61503
          0.01753  4.44850  5.17084  0.61958  0.77255  0.48711  0.95295
    102   2.31728  5.17496  2.94528  2.25513  4.50341  3.48870  3.68253  3.96632  1.97065  3.46717  4.22863  2.76643  3.89248  1.96974  2.86143  2.70794  2.60161  3.55835  5.61391  4.22843    225 q - - -
          2.68618  4.42225  2.77519  2.73123  3.46354  2.40513  3.72494  3.29354  2.67741  2.69355  4.24690  2.90347  2.73739  3.18146  2.89801  2.37887  2.77519  2.98518  4.58477  3.61503
          0.01753  4.44850  5.17084  0.61958  0.77255  0.48711  0.95295
    103   3.23220  4.84492  2.51812  3.49376  2.19857  4.07172  3.83961  3.35930  3.48740  2.89527  3.95107  3.77217  4.45951  3.71568  3.78272  3.39153  3.46992  3.18086  1.22881  2.63585    226 w - - -
          2.68618  4.42225  2.77519  2.73123  3.46354  2.40513  3.72494  3.29354  2.67741  2.69355  4.24690  2.90347  2.73739  3.18146  2.89801  2.37887  2.77519  2.98518  4.58477  3.61503
          0.01753  4.44850  5.17084  0.61958  0.77255  0.48711  0.95295
    104   2.13014  4.41683  3.62990  3.09822  3.78132  2.12876  4.05482  2.49273  3.05904  2.84632  3.73123  3.44420  4.01051  3.36167  3.41336  1.95634  2.92456  2.41049  5.21030  3.97670    227 s - - -
          2.68618  4.42225  2.77519  2.73123  3.46354  2.40513  3.72494  3.29354  2.67741  2.69355  4.24690  2.90347  2.73739  3.18146  2.89801  2.37887  2.77519  2.98518  4.58477  3.61503
          0.01753  4.44850  5.17084  0.61958  0.77255  0.48711  0.95295
    105   2.51527  5.17481  2.53064  2.44659  4.51528  2.69250  3.72357  3.97301  2.45437  3.48604  4.26006  2.98516  3.91784  2.64542  1.63780  2.74640  3.00889  3.57234  5.64249  4.26216    228 r - - -
          2.68618  4.42225  2.77519  2.73123  3.46354  2.40513  3.72494  3.29354  2.67741  2.69355  4.24690  2.90347  2.73739  3.18146  2.89801  2.37887  2.77519  2.98518  4.58477  3.61503
          0.01753  4.44850  5.17084  0.61958  0.77255  0.48711  0.95295
    106   2.57862  5.13588  2.65040  1.46814  4.43148  3.48493  3.71672  3.87974  2.48437  2.68394  4.19934  2.97310  3.90676  2.83902  2.67214  2.73224  2.98679  3.49827  5.59884  4.21642    229 e - - -
          2.68618  4.42225  2.77519  2.73123  3.46354  2.40513  3.72494  3.29354  2.67741  2.69355  4.24690  2.90347  2.73739  3.18146  2.89801  2.37887  2.77519  2.98518  4.58477  3.61503
          0.01753  4.44850  5.17084  0.61958  0.77255  0.48711  0.95295
    107   2.81895  5.28662  2.25935  1.42050  4.58185  3.46736  3.75278  4.06870  2.55335  3.57514  4.34942  2.44803  3.92671  2.86241  3.06497  2.77346  3.06123  3.65899  3.50316  4.31001    230 e - - -
          2.68618  4.42225  2.77519  2.73123  3.46354  2.40513  3.72494  3.29354  2.67741  2.69355  4.24690  2.90347  2.73739  3.18146  2.89801  2.37887  2.77519  2.98518  4.58477  3.61503
          0.01753  4.44850  5.17084  0.61958  0.77255  0.48711  0.95295
    108   1.83104  4.26716  3.95613  3.38268  2.81129  3.77370  4.08639  2.63277  3.29652  2.26069  2.92427  3.67587  4.15400  3.55345  3.55236  3.05246  2.00262  2.37627  4.89396  3.69098    231 a - - -
          2.68618  4.42225  2.77519  2.73123  3.46354  2.40513  3.72494  3.29354  2.67741  2.69355  4.24690  2.90347  2.73739  3.18146  2.89801  2.37887  2.77519  2.98518  4.58477  3.61503
          0.01753  4.44850  5.17084  0.61958  0.77255  0.48711  0.95295
    109   2.87681  5.25296  3.15084  2.57982  4.63203  2.69395  3.71376  4.06094  1.44717  3.53103  4.31515  3.04880  3.99144  2.53826  2.15468  2.60064  3.08951  3.66869  5.63648  4.31632    232 k - - -
          2.68618  4.42225  2.77519  2.73123  3.46354  2.40513  3.72494  3.29354  2.67741  2.69355  4.24690  2.90347  2.73739  3.18146  2.89801  2.37887  2.77519  2.98518  4.58477  3.61503
          0.01753  4.44850  5.17084  0.61958  0.77255  0.48711  0.95295
    110   3.14474  5.43450  3.46128  2.47426  4.90368  3.79473  3.76184  4.26931  1.12171  3.67010  4.49263  3.27249  4.15626  2.40704  1.91092  3.10801  3.31757  3.90164  5.69937  4.48072    233 k - - -
          2.68618  4.42225  2.77519  2.73123  3.46354  2.40513  3.72494  3.29354  2.67741  2.69355  4.24690  2.90347  2.73739  3.18146  2.89801  2.37887  2.77519  2.98518  4.58477  3.61503
          0.01753  4.44850  5.17084  0.61958  0.77255  0.48711  0.95295
    111   2.99130  4.58206  4.07702  3.57235  2.35590  3.95813  4.19288  2.81107  3.47747  1.93026  3.47508  3.85974  1.39526  3.74872  3.73924  3.28291  3.25507  2.72362  4.84280  3.42310    234 p - - -
          2.68618  4.42225  2.77519  2.73123  3.46354  2.40513  3.72494  3.29354  2.67741  2.69355  4.24690  2.90347  2.73739  3.18146  2.89801  2.37887  2.77519  2.98518  4.58477  3.61503
          0.01753  4.44850  5.17084  0.61958  0.77255  0.48711  0.95295
    112   2.94979  4.42615  4.35926  3.82216  2.36879  4.01352  4.26711  2.64031  3.69483  1.11388  3.30756  4.01297  4.38938  3.90374  3.86873  2.46255  3.19933  2.55747  4.80922  3.47204    235 l - - -
          2.68618  4.42225  2.77519  2.73123  3.46354  2.40513  3.72494  3.29354  2.67741  2.69355  4.24690  2.90347  2.73739  3.18146  2.89801  2.37887  2.77519  2.98518  4.58477  3.61503
          0.01753  4.44850  5.17084  0.61958  0.77255  0.48711  0.95295
    113   2.13201  5.13094  2.63654  2.29429  4.44213  3.47066  3.69867  3.90188  2.46782  3.42732  4.19700  2.95902  2.36426  2.36689  2.93812  2.70140  2.59519  3.50644  5.59855  4.20893    236 a - - -
          2.68618  4.42225  2.77519  2.73123  3.46354  2.40513  3.72494  3.29354  2.67741  2.69355  4.24690  2.90347  2.73739  3.18146  2.89801  2.37887  2.77519  2.98518  4.58477  3.61503
          0.01753  4.44850  5.17084  0.61958  0.77255  0.48711  0.95295
    114   2.81961  4.37105  3.99750  2.60499  3.32251  3.87259  4.12918  2.68547  3.29863  1.23090  2.86353  3.73575  4.22815  3.58211  3.55087  3.14958  3.04875  2.56393  3.84639  3.70146    237 l - - -
          2.68618  4.42225  2.77519  2.73123  3.46354  2.40513  3.72494  3.29354  2.67741  2.69355  4.24690  2.90347  2.73739  3.18146  2.89801  2.37887  2.77519  2.98518  4.58477  3.61503
          0.01753  4.44850  5.17084  0.61958  0.77255  0.48711  0.95295
    115   2.71402  4.29873  3.82439  2.97662  3.34395  3.16730  4.00232  2.27881  3.17492  2.21450  3.40399  3.58882  4.12231  3.45889  3.45028  3.01783  2.94689  2.53683  4.84383  1.77452    238 y - - -
          2.68618  4.42225  2.77519  2.73123  3.46354  2.40513  3.72494  3.29354  2.67741  2.69355  4.24690  2.90347  2.73739  3.18146  2.89801  2.37887  2.77519  2.98518  4.58477  3.61503
          0.01753  4.44850  5.17084  0.61958  0.77255  0.48711  0.95295
    116   2.43984  5.29269  1.49039  2.35867  4.62972  3.45751  3.78916  4.10616  2.43526  3.61729  4.39692  2.94470  2.77765  2.91574  3.12901  2.50099  3.09329  3.69123  5.78065  4.36147    239 d - - -
          2.68618  4.42225  2.77519  2.73123  3.46354  2.40513  3.72494  3.29354  2.67741  2.69355  4.24690  2.90347  2.73739  3.18146  2.89801  2.37887  2.77519  2.98518  4.58477  3.61503
          0.01753  4.44850  5.17084  0.61958  0.77255  0.48711  0.95295
    117   2.71442  2.50661  3.08317  2.41756  4.13623  3.07290  2.51208  3.55029  2.53168  3.15696  3.97741  3.07082  3.92873  2.25893  2.97312  2.66898  2.94943  3.23119  5.40128  4.07514    240 q - - -
          2.68618  4.42225  2.77519  2.73123  3.46354  2.40513  3.72494  3.29354  2.67741  2.69355  4.24690  2.90347  2.73739  3.18146  2.89801  2.37887  2.77519  2.98518  4.58477  3.61503
          0.01753  4.44850  5.17084  0.61958  0.77255  0.48711  0.95295
    118   2.61771  5.21235  1.02214  2.48120  4.72057  3.42366  3.97460  4.14931  2.90024  3.73799  4.56546  3.02159  3.08392  3.13500  3.42376  2.88641  3.21585  3.41340  5.94341  4.52905    241 d - - -
          2.68618  4.42225  2.77519  2.73123  3.46354  2.40513  3.72494  3.29354  2.67741  2.69355  4.24690  2.90347  2.73739  3.18146  2.89801  2.37887  2.77519  2.98518  4.58477  3.61503
          0.01753  4.44850  5.17084  0.61958  0.77255  0.48711  0.95295
    119   3.87695  5.18850  5.11753  4.79505  3.46948  4.71186  5.28024  2.73266  4.56444  0.39371  3.37224  5.02129  5.07041  4.78462  4.63142  4.41149  4.15582  2.91236  5.51621  4.36169    242 L - - -
          2.68618  4.42225  2.77519  2.73123  3.46354  2.40513  3.72494  3.29354  2.67741  2.69355  4.24690  2.90347  2.73739  3.18146  2.89801  2.37887  2.77519  2.98518  4.58477  3.61503
          0.01753  4.44850  5.17084  0.61958  0.77255  0.48711  0.95295
    120   3.05970  4.48218  4.47672  3.95675  1.18885  4.09968  3.99627  2.84368  3.81758  2.47197  3.53540  4.03505  4.45918  3.97394  3.95071  3.41292  2.75665  2.45640  4.35778  2.15669    243 f - - -
          2.68618  4.42225  2.77519  2.73123  3.46354  2.40513  3.72494  3.29354  2.67741  2.69355  4.24690  2.90347  2.73739  3.18146  2.89801  2.37887  2.77519  2.98518  4.58477  3.61503
          0.01753  4.44850  5.17084  0.61958  0.77255  0.48711  0.95295
    121   2.93352  5.20777  3.10693  2.27070  4.63602  2.64628  3.75760  4.05572  2.30616  3.54204  4.34521  3.11466  4.02891  2.64424  1.35344  2.91070  3.14986  3.68028  5.65883  4.35021    244 r - - -
          2.68618  4.42225  2.77519  2.73123  3.46354  2.40513  3.72494  3.29354  2.67741  2.69355  4.24690  2.90347  2.73739  3.18146  2.89801  2.37887  2.77519  2.98518  4.58477  3.61503
          0.01753  4.44850  5.17084  0.61958  0.77255  0.48711  0.95295
    122   3.33949  4.88102  4.29013  3.82838  0.85670  4.14552  4.03286  3.30073  3.44115  2.75005  3.91782  4.01140  4.56474  3.88087  2.34163  3.55563  3.59853  3.18562  4.48272  2.86842    245 f - - -
          2.68618  4.42225  2.77519  2.73123  3.46354  2.40513  3.72494  3.29354  2.67741  2.69355  4.24690  2.90347  2.73739  3.18146  2.89801  2.37887  2.77519  2.98518  4.58477  3.61503
          0.01753  4.44850  5.17084  0.61958  0.77255  0.48711  0.95295
    123   2.57183  4.37816  3.79868  3.26044  3.66308  3.62035  4.13826  2.23738  3.20049  2.69789  3.63143  3.57999  4.10284  3.49513  3.52048  1.47314  2.60276  2.22750  5.16101  3.93922    246 s - - -
          2.68618  4.42225  2.77519  2.73123  3.46354  2.40513  3.72494  3.29354  2.67741  2.69355  4.24690  2.90347  2.73739  3.18146  2.89801  2.37887  2.77519  2.98518  4.58477  3.61503
          0.01753  4.44850  5.17084  0.61958  0.77255  0.48711  0.95295
    124   2.73067  4.21458  4.14187  3.55892  3.30329  3.83367  2.90567  2.29652  3.44044  1.70205  3.22065  3.79190  4.19851  3.67555  3.63979  3.11951  2.54033  1.82321  4.83987  3.64650    247 l - - -
          2.68618  4.42225  2.77519  2.73123  3.46354  2.40513  3.72494  3.29354  2.67741  2.69355  4.24690  2.90347  2.73739  3.18146  2.89801  2.37887  2.77519  2.98518  4.58477  3.61503
          0.01753  4.44850  5.17084  0.61958  0.77255  0.48711  0.95295
    125   2.94420  4.46897  4.08731  3.54557  1.58172  3.94815  2.73041  2.95251  3.45096  2.17850  3.58558  3.77431  4.31137  3.67742  3.68835  2.42582  3.17420  2.75976  4.40573  2.49031    248 f - - -
          2.68618  4.42225  2.77519  2.73123  3.46354  2.40513  3.72494  3.29354  2.67741  2.69355  4.24690  2.90347  2.73739  3.18146  2.89801  2.37887  2.77519  2.98518  4.58477  3.61503
          0.01753  4.44850  5.17084  0.61958  0.77255  0.48711  0.95295
    126   2.72910  4.63317  3.26913  2.51857  2.80604  3.59472  3.86414  3.18422  2.76506  2.86081  3.74495  3.24449  4.00898  2.85763  3.16095  2.86183  1.51851  2.93180  5.18589  3.90114    249 t - - -
          2.68618  4.42225  2.77519  2.73123  3.46354  2.40513  3.72494  3.29354  2.67741  2.69355  4.24690  2.90347  2.73739  3.18146  2.89801  2.37887  2.77519  2.98518  4.58477  3.61503
          0.01753  4.44850  5.17084  0.61958  0.77255  0.48711  0.95295
    127   3.16476  2.29348  5.03244  4.49151  3.60200  4.46688  4.95903  1.05573  4.34203  1.99303  3.46989  4.60654  4.79148  4.53992  4.45501  3.82915  3.42047  1.88949  5.42439  4.23720    250 i - - -
          2.68618  4.42225  2.77519  2.73123  3.46354  2.40513  3.72494  3.29354  2.67741  2.69355  4.24690  2.90347  2.73739  3.18146  2.89801  2.37887  2.77519  2.98518  4.58477  3.61503
          0.01753  4.44850  5.17084  0.61958  0.77255  0.48711  0.95295
    128   2.77915  5.27756  2.52864  2.03948  4.60752  2.87701  3.71702  4.09071  1.83343  3.57686  4.33387  2.91692  3.90261  2.79164  2.98947  1.98542  3.01786  3.66242  5.71723  4.29991    251 k - - -
          2.68618  4.42225  2.77519  2.73123  3.46354  2.40513  3.72494  3.29354  2.67741  2.69355  4.24690  2.90347  2.73739  3.18146  2.89801  2.37887  2.77519  2.98518  4.58477  3.61503
          0.01753  4.44850  5.17084  0.61958  0.77255  0.48711  0.95295
    129   3.01756  5.46690  2.58502  0.98746  4.75162  3.49119  3.07694  4.26766  2.71040  3.77387  4.59205  2.97108  4.03120  3.03649  3.20881  2.65896  3.27906  3.86482  5.91140  4.47863    252 e - - -
          2.68618  4.42225  2.77519  2.73123  3.46354  2.40513  3.72494  3.29354  2.67741  2.69355  4.24690  2.90347  2.73739  3.18146  2.89801  2.37887  2.77519  2.98518  4.58477  3.61503
          0.01753  4.44850  5.17084  0.61958  0.77255  0.48711  0.95295
    130   2.52232  5.17689  2.88161  2.44212  4.49058  3.49357  2.78651  3.94814  2.42589  3.47074  4.25143  1.67192  3.92442  2.48912  2.93736  2.57554  3.02012  3.55815  5.63565  4.25472    253 n - - -
          2.68618  4.42225  2.77519  2.73123  3.46354  2.40513  3.72494  3.29354  2.67741  2.69355  4.24690  2.90347  2.73739  3.18146  2.89801  2.37887  2.77519  2.98518  4.58477  3.61503
          0.01753  4.44850  5.17084  0.61958  0.77255  0.48711  0.95295
    131   2.82201  5.22964  2.91077  1.40878  4.53804  3.52160  3.72863  4.00233  2.06188  3.50698  4.28883  3.00026  3.94525  2.56459  2.85630  2.79080  3.05132  3.61034  5.64924  3.21807    254 e - - -
          2.68618  4.42225  2.77519  2.73123  3.46354  2.40513  3.72494  3.29354  2.67741  2.69355  4.24690  2.90347  2.73739  3.18146  2.89801  2.37887  2.77519  2.98518  4.58477  3.61503
          0.01753  4.44850  5.17084  0.61958  0.77255  0.48711  0.95295
    132   2.77717  4.34867  4.21008  3.69964  3.66240  3.79062  4.41339  2.44662  3.58830  2.39293  3.60989  3.90419  4.28508  3.86954  3.82154  2.56569  2.65475  1.06364  5.23236  4.02523    255 v - - -
          2.68618  4.42225  2.77519  2.73123  3.46354  2.40513  3.72494  3.29354  2.67741  2.69355  4.24690  2.90347  2.73739  3.18146  2.89801  2.37887  2.77519  2.98518  4.58477  3.61503
          0.01753  4.44850  5.17084  0.61958  0.77255  0.48711  0.95295
    133   2.69373  4.50533  3.71334  3.31417  3.67892  2.64653  4.17400  3.41722  3.23670  3.09546  3.99844  3.57882  4.09053  3.58357  3.52920  2.15765  3.06546  3.10344  1.26764  3.77370    256 w - - -
          2.68618  4.42225  2.77519  2.73123  3.46354  2.40513  3.72494  3.29354  2.67741  2.69355  4.24690  2.90347  2.73739  3.18146  2.89801  2.37887  2.77519  2.98518  4.58477  3.61503
          0.01753  4.44850  5.17084  0.61958  0.77255  0.48711  0.95295
    134   3.16496  4.51985  4.77219  4.24297  1.31044  4.26469  4.13641  2.71046  4.07862  1.86155  3.39562  4.24654  4.58213  4.16959  4.14000  3.58507  3.39193  2.06174  4.43166  2.34855    257 f - - -
          2.68618  4.42225  2.77519  2.73123  3.46354  2.40513  3.72494  3.29354  2.67741  2.69355  4.24690  2.90347  2.73739  3.18146  2.89801  2.37887  2.77519  2.98518  4.58477  3.61503
          0.01753  4.44850  5.17084  0.61958  0.77255  0.48711  0.95295
    135   3.50316  4.91155  4.48951  4.05291  2.40147  4.36411  3.09960  3.39971  3.83741  1.78140  3.99861  4.09074  4.70308  4.04620  3.99234  3.69432  3.72639  3.26158  4.05695  0.97399    258 y - - -
          2.68618  4.42225  2.77519  2.73123  3.46354  2.40513  3.72494  3.29354  2.67741  2.69355  4.24690  2.90347  2.73739  3.18146  2.89801  2.37887  2.77519  2.98518  4.58477  3.61503
          0.01753  4.44850  5.17084  0.61958  0.77255  0.48711  0.95295
    136   1.71921  4.22691  4.03232  3.45637  2.79755  3.78185  4.10148  2.36384  3.36016  2.26660  3.34226  3.71846  4.16191  3.60533  3.59070  2.46544  2.94412  2.09423  4.86266  3.66123    259 a - - -
          2.68618  4.42225  2.77519  2.73123  3.46354  2.40513  3.72494  3.29354  2.67741  2.69355  4.24690  2.90347  2.73739  3.18146  2.89801  2.37887  2.77519  2.98518  4.58477  3.61503
          0.01753  4.44850  5.17084  0.61958  0.77255  0.48711  0.95295
    137   2.88930  5.10652  3.10330  2.63321  4.37974  3.60285  3.79185  3.80627  1.86740  2.55120  4.21032  1.57087  4.02601  2.93992  2.77370  2.89994  3.11825  3.47614  5.54990  4.22808    260 n - - -
          2.68618  4.42225  2.77519  2.73123  3.46354  2.40513  3.72494  3.29354  2.67741  2.69355  4.24690  2.90347  2.73739  3.18146  2.89801  2.37887  2.77519  2.98518  4.58477  3.61503
          0.01753  4.44850  5.17084  0.61958  0.77255  0.48711  0.95295
    138   2.05225  4.35194  4.52238  3.98191  2.52633  4.03945  4.51438  2.25954  3.86541  2.36403  3.45670  4.13976  4.44775  4.08299  4.03405  3.37902  3.17717  1.18506  5.13145  3.90654    261 v - - -
          2.68618  4.42225  2.77519  2.73123  3.46354  2.40513  3.72494  3.29354  2.67741  2.69355  4.24690  2.90347  2.73739  3.18146  2.89801  2.37887  2.77519  2.98518  4.58477  3.61503
          0.01753  4.44850  5.17084  0.61958  0.77255  0.48711  0.95295
    139   3.19943  5.32830  3.11455  2.81674  4.08598  3.73011  1.07027  4.12590  2.54681  3.60209  4.51710  3.29443  4.21809  2.26458  2.83292  3.19066  3.43834  3.80893  5.40912  3.94547    262 h - - -
          2.68618  4.42225  2.77519  2.73123  3.46354  2.40513  3.72494  3.29354  2.67741  2.69355  4.24690  2.90347  2.73739  3.18146  2.89801  2.37887  2.77519  2.98518  4.58477  3.61503
          0.01753  4.44850  5.17084  0.61958  0.77255  0.48711  0.95295
    140   2.92263  4.94715  3.17612  2.92835  3.97767  3.53652  1.03459  4.00401  2.90837  3.57123  4.46938  3.35098  4.13361  3.35954  3.23849  2.17035  3.27384  3.62277  5.39605  3.91280    263 h - - -
          2.68618  4.42225  2.77519  2.73123  3.46354  2.40513  3.72494  3.29354  2.67741  2.69355  4.24690  2.90347  2.73739  3.18146  2.89801  2.37887  2.77519  2.98518  4.58477  3.61503
          0.01753  4.44850  5.17084  0.61958  0.77255  0.48711  0.95295
    141   2.27293  4.27562  4.35040  3.78347  3.45842  3.02974  4.35643  1.88159  3.66999  2.20145  3.41871  3.98730  4.34794  3.90229  3.85922  3.27879  3.07462  1.39063  5.03536  3.83872    264 v - - -
          2.68618  4.42225  2.77519  2.73123  3.46354  2.40513  3.72494  3.29354  2.67741  2.69355  4.24690  2.90347  2.73739  3.18146  2.89801  2.37887  2.77519  2.98518  4.58477  3.61503
          0.01753  4.44850  5.17084  0.61958  0.77255  0.48711  0.95295
    142   2.99574  4.43589  4.41131  3.85688  3.28248  4.11440  3.30839  1.14134  3.64358  1.82011  3.33996  4.07442  4.45658  3.93231  3.81882  3.43065  3.23052  2.33090  4.96029  3.68232    265 i - - -
          2.68618  4.42225  2.77519  2.73123  3.46354  2.40513  3.72494  3.29354  2.67741  2.69355  4.24690  2.90347  2.73739  3.18146  2.89801  2.37887  2.77519  2.98518  4.58477  3.61503
          0.01753  4.44850  5.17084  0.61958  0.77255  0.48711  0.95295
    143   1.84009  4.42014  3.75872  3.29044  3.99109  3.41989  4.24782  2.33465  3.24954  3.02757  3.93585  3.55392  4.02925  3.55497  3.57867  1.30895  2.96774  2.88643  5.43107  4.20284    266 s - - -
          2.68618  4.42225  2.77519  2.73123  3.46354  2.40513  3.72494  3.29354  2.67741  2.69355  4.24690  2.90347  2.73739  3.18146  2.89801  2.37887  2.77519  2.98518  4.58477  3.61503
          0.01753  4.44850  5.17084  0.61958  0.77255  0.48711  0.95295
    144   3.07132  5.39177  0.85538  2.49505  4.92554  3.44713  4.11397  4.35783  3.13942  3.97438  4.85162  3.04830  4.09664  3.29810  3.69775  3.03492  2.31455  3.93303  6.16147  4.71806    267 d - - -
          2.68618  4.42225  2.77519  2.73123  3.46354  2.40513  3.72494  3.29354  2.67741  2.69355  4.24690  2.90347  2.73739  3.18146  2.89801  2.37887  2.77519  2.98518  4.58477  3.61503
          0.01753  4.44850  5.17084  0.61958  0.77255  0.48711  0.95295
    145   3.02301  4.85524  3.59637  3.35183  3.61873  0.82198  4.26032  3.83762  3.42602  3.45006  4.41736  3.68177  4.28125  3.75568  3.73517  3.16862  3.40136  3.51762  5.13553  2.24857    268 g - - -
          2.68618  4.42225  2.77519  2.73123  3.46354  2.40513  3.72494  3.29354  2.67741  2.69355  4.24690  2.90347  2.73739  3.18146  2.89801  2.37887  2.77519  2.98518  4.58477  3.61503
          0.01753  4.44850  5.17084  0.61958  0.77255  0.48711  0.95295
    146   2.36368  4.25532  4.52732  3.93976  3.24754  4.00972  4.32591  1.37028  3.77589  1.83898  3.24204  4.06972  4.35686  3.96259  3.88816  3.31805  3.08427  2.27764  3.29559  3.67805    269 i - - -
          2.68618  4.42225  2.77519  2.73123  3.46354  2.40513  3.72494  3.29354  2.67741  2.69355  4.24690  2.90347  2.73739  3.18146  2.89801  2.37887  2.77519  2.98518  4.58477  3.61503
          0.01753  4.44850  5.17084  0.61958  0.77255  0.48711  0.95295
    147   2.17085  4.55064  3.46791  3.02356  3.89325  3.44474  4.06116  3.42416  3.01900  3.10764  3.98228  3.38794  4.00683  3.34563  3.39034  1.23893  2.98687  3.09968  5.31472  2.65605    270 s - - -
          2.68618  4.42225  2.77519  2.73123  3.46354  2.40513  3.72494  3.29354  2.67741  2.69355  4.24690  2.90347  2.73739  3.18146  2.89801  2.37887  2.77519  2.98518  4.58477  3.61503
          0.01753  4.44850  5.17084  0.61958  0.77255  0.48711  0.95295
    148   2.95754  4.58467  3.94908  3.36459  3.52011  3.93894  4.15303  2.77323  2.34630  1.96040  1.43356  3.72022  4.29609  3.48857  3.26096  3.23524  3.18406  2.67881  5.12676  3.92832    271 m - - -
          2.68618  4.42225  2.77519  2.73123  3.46354  2.40513  3.72494  3.29354  2.67741  2.69355  4.24690  2.90347  2.73739  3.18146  2.89801  2.37887  2.77519  2.98518  4.58477  3.61503
          0.01753  4.44850  5.17084  0.61958  0.77255  0.48711  0.95295
    149   2.36874  4.47539  3.52367  2.97404  3.69425  3.62932  3.96131  2.44467  2.93636  2.73124  3.63432  2.15218  4.04747  3.25258  3.31013  2.89254  2.17036  2.22776  5.13302  3.88675    272 n - - -
          2.68618  4.42225  2.77519  2.73123  3.46354  2.40513  3.72494  3.29354  2.67741  2.69355  4.24690  2.90347  2.73739  3.18146  2.89801  2.37887  2.77519  2.98518  4.58477  3.61503
          0.01753  4.44850  5.17084  0.61958  0.77255  0.48711  0.95295
    150   2.71526  4.21721  4.07094  3.49150  3.27902  3.79960  3.33479  1.52683  3.36518  2.12482  3.31369  3.73684  4.16867  3.61702  3.57545  3.08330  2.40004  2.42465  4.80079  3.19780    273 i - - -
          2.68618  4.42225  2.77519  2.73123  3.46354  2.40513  3.72494  3.29354  2.67741  2.69355  4.24690  2.90347  2.73739  3.18146  2.89801  2.37887  2.77519  2.98518  4.58477  3.61503
          0.01753  4.44850  5.17084  0.61958  0.77255  0.48711  0.95295
    151   2.17250  4.39220  3.88463  3.45574  3.73119  2.48615  4.29356  2.96081  3.38813  1.17045  3.70108  3.68973  4.12813  3.68890  3.65227  2.94493  3.03143  2.73830  5.25435  4.04481    274 l - - -
          2.68618  4.42225  2.77519  2.73123  3.46354  2.40513  3.72494  3.29354  2.67741  2.69355  4.24690  2.90347  2.73739  3.18146  2.89801  2.37887  2.77519  2.98518  4.58477  3.61503
          0.01753  4.44850  5.17084  0.61958  0.77255  0.48711  0.95295
    152   2.68792  4.74035  3.33142  2.96096  4.57186  1.17071  4.11375  4.01574  2.83798  3.61007  4.43014  3.33785  4.00505  3.29951  2.28283  2.28543  3.07451  3.54737  5.78692  4.51729    275 g - - -
          2.68618  4.42225  2.77519  2.73123  3.46354  2.40513  3.72494  3.29354  2.67741  2.69355  4.24690  2.90347  2.73739  3.18146  2.89801  2.37887  2.77519  2.98518  4.58477  3.61503
          0.01753  4.44850  5.17084  0.61958  0.77255  0.48711  0.95295
    153   2.95801  5.43192  2.10780  2.39947  4.76265  3.48013  3.85129  4.26088  2.67286  3.75487  4.55215  1.30703  3.99976  2.98748  2.48627  2.89512  3.21633  3.84077  5.89290  4.46415    276 n - - -
          2.68618  4.42225  2.77519  2.73123  3.46354  2.40513  3.72494  3.29354  2.67741  2.69355  4.24690  2.90347  2.73739  3.18146  2.89801  2.37887  2.77519  2.98518  4.58477  3.61503
          0.01753  4.44850  5.17084  0.61958  0.77255  0.48711  0.95295
    154   1.64733  5.19306  2.18271  2.21489  4.49701  3.47017  3.00678  3.95793  2.55224  3.48915  4.27092  2.95770  3.91986  2.87448  3.05047  2.75770  2.77948  3.56645  5.66734  4.26963    277 a - - -
          2.68618  4.42225  2.77519  2.73123  3.46354  2.40513  3.72494  3.29354  2.67741  2.69355  4.24690  2.90347  2.73739  3.18146  2.89801  2.37887  2.77519  2.98518  4.58477  3.61503
          0.01753  4.44850  5.17084  0.61958  0.77255  0.48711  0.95295
    155   3.42470  4.65488  5.39687  4.92912  3.92151  4.94862  5.65128  0.85101  4.84373  2.34576  3.67679  5.10061  5.20263  5.09331  5.01155  4.37600  3.68985  1.24763  6.00930  4.80126    278 i - - -
          2.68618  4.42225  2.77519  2.73123  3.46354  2.40513  3.72494  3.29354  2.67741  2.69355  4.24690  2.90347  2.73739  3.18146  2.89801  2.37887  2.77519  2.98518  4.58477  3.61503
          0.01753  4.44850  5.17084  0.61958  0.77255  0.48711  0.95295
    156   2.46309  4.30074  3.80922  3.23679  3.43025  3.73722  4.02171  2.52077  2.69773  2.48398  2.18570  3.57452  4.11447  3.43944  3.44783  3.00322  2.18614  2.12010  4.91920  3.70636    279 v - - -
          2.68618  4.42225  2.77519  2.73123  3.46354  2.40513  3.72494  3.29354  2.67741  2.69355  4.24690  2.90347  2.73739  3.18146  2.89801  2.37887  2.77519  2.98518  4.58477  3.61503
          0.01753  4.44850  5.17084  0.61958  0.77255  0.48711  0.95295
    157   2.73772  5.16747  2.09597  2.40637  4.48493  3.03677  2.31560  3.95075  2.46040  3.46458  4.23079  2.95587  3.89223  2.81464  2.57075  2.71036  2.45639  3.54718  5.62479  4.23073    280 d - - -
          2.68618  4.42225  2.77519  2.73123  3.46354  2.40513  3.72494  3.29354  2.67741  2.69355  4.24690  2.90347  2.73739  3.18146  2.89801  2.37887  2.77519  2.98518  4.58477  3.61503
          0.01753  4.44850  5.17084  0.61958  0.77255  0.48711  0.95295
    158   2.37588  4.33627  4.16462  3.64380  3.56662  2.67678  4.34445  1.24452  3.54244  2.32752  3.52045  3.87860  4.28652  3.81418  3.77538  3.17322  3.07600  2.25175  5.13625  3.93164    281 i - - -
          2.68618  4.42225  2.77519  2.73123  3.46354  2.40513  3.72494  3.29354  2.67741  2.69355  4.24690  2.90347  2.73739  3.18146  2.89801  2.37887  2.77519  2.98518  4.58477  3.61503
          0.01753  4.44850  5.17084  0.61958  0.77255  0.48711  0.95295
    159   3.09321  4.74809  3.97760  3.62075  2.91079  3.88523  4.02157  3.32821  3.49156  2.95774  4.02213  3.83079  4.40075  3.82219  3.72591  3.29295  2.31466  3.12363  4.53136  0.91434    282 y - - -
          2.68618  4.42225  2.77519  2.73123  3.46354  2.40513  3.72494  3.29354  2.67741  2.69355  4.24690  2.90347  2.73739  3.18146  2.89801  2.37887  2.77519  2.98518  4.58477  3.61503
          0.01753  4.44850  5.17084  0.61958  0.77255  0.48711  0.95295
    160   2.50118  4.33564  3.93040  2.79456  2.58053  3.82424  4.11164  2.66350  3.30555  1.33157  3.34949  3.69841  4.19831  3.57290  3.56418  3.08769  3.01541  2.50745  4.91127  3.68912    283 l - - -
          2.68618  4.42225  2.77519  2.73123  3.46354  2.40513  3.72494  3.29354  2.67741  2.69355  4.24690  2.90347  2.73739  3.18146  2.89801  2.37887  2.77519  2.98518  4.58477  3.61503
          0.01753  4.44850  5.17084  0.61958  0.77255  0.48711  0.95295
    161   2.74059  5.17238  2.82719  1.54032  4.48557  3.48033  3.69426  3.94850  2.26496  3.46008  3.01783  2.75644  3.89364  2.48370  2.91770  2.71245  2.97344  3.54669  5.61831  4.22763    284 e - - -
          2.68618  4.42225  2.77519  2.73123  3.46354  2.40513  3.72494  3.29354  2.67741  2.69355  4.24690  2.90347  2.73739  3.18146  2.89801  2.37887  2.77519  2.98518  4.58477  3.61503
          0.01753  4.44850  5.17084  0.61958  0.77255  0.48711  0.95295
    162   2.75987  4.40843  3.72736  3.18948  3.07819  2.75191  4.02011  2.82151  3.10111  1.36088  3.44954  3.55142  4.13523  2.81412  3.40472  3.02416  2.99910  2.65019  4.95127  3.69822    285 l - - -
          2.68618  4.42225  2.77519  2.73123  3.46354  2.40513  3.72494  3.29354  2.67741  2.69355  4.24690  2.90347  2.73739  3.18146  2.89801  2.37887  2.77519  2.98518  4.58477  3.61503
          0.09105  4.44850  2.58588  0.61958  0.77255  0.48711  0.95295
    163   1.77783  4.95746  2.89624  2.27014  4.39840  3.41136  3.80717  3.83886  2.62512  3.40320  4.21066  2.37379  3.90492  2.95247  3.09793  1.94358  2.94816  3.44713  5.61716  4.25760    286 a - - -
          2.68618  4.42225  2.77519  2.73123  3.46354  2.40513  3.72494  3.29354  2.67741  2.69355  4.24690  2.90347  2.73739  3.18146  2.89801  2.37887  2.77519  2.98518  4.58477  3.61503
          0.01885  4.37630  5.09865  0.61958  0.77255  0.59416  0.80302
    164   2.63651  5.07335  2.99258  2.46631  4.40712  2.26618  3.68732  3.84987  2.26382  3.37937  4.16099  2.96860  3.89312  2.54834  2.34470  2.09461  2.95592  3.46738  5.54759  4.18966    287 s - - -
          2.68618  4.42225  2.77519  2.73123  3.46354  2.40513  3.72494  3.29354  2.67741  2.69355  4.24690  2.90347  2.73739  3.18146  2.89801  2.37887  2.77519  2.98518  4.58477  3.61503
          0.01885  4.37630  5.09865  0.61958  0.77255  0.59416  0.80302
    165   2.41640  4.43761  3.50352  3.31032  4.60360  0.96130  4.44934  3.99847  3.42006  3.69717  4.52686  3.50112  3.93479  3.71429  3.64460  2.65342  2.06034  3.44367  5.93287  4.71710    288 g - - -
          2.68618  4.42225  2.77519  2.73123  3.46354  2.40513  3.72494  3.29354  2.67741  2.69355  4.24690  2.90347  2.73739  3.18146  2.89801  2.37887  2.77519  2.98518  4.58477  3.61503
          0.01885  4.37630  5.09865  0.61958  0.77255  0.59416  0.80302
    166   2.30984  4.68945  3.19995  2.67646  4.08576  3.43320  3.83190  3.41843  2.66893  2.81799  3.95390  2.47177  3.90525  3.01255  3.10445  1.72941  2.40856  3.14684  5.39257  4.08964    289 s - - -
          2.68618  4.42225  2.77519  2.73123  3.46354  2.40513  3.72494  3.29354  2.67741  2.69355  4.24690  2.90347  2.73739  3.18146  2.89801  2.37887  2.77519  2.98518  4.58477  3.61503
          0.01885  4.37630  5.09865  0.61958  0.77255  0.42535  1.06000
    167   2.31201  5.13539  2.55929  1.84615  4.44610  3.42197  3.67949  3.91024  2.43529  3.41946  4.18972  2.75976  3.87458  2.79089  2.93065  2.17563  2.94026  3.35269  5.59113  3.47880    290 e - - -
          2.68618  4.42225  2.77519  2.73123  3.46354  2.40513  3.72494  3.29354  2.67741  2.69355  4.24690  2.90347  2.73739  3.18146  2.89801  2.37887  2.77519  2.98518  4.58477  3.61503
          0.01753  4.44850  5.17084  0.61958  0.77255  0.48711  0.95295
    168   2.50392  4.97382  2.93056  2.12354  4.23946  3.46179  3.69343  3.67122  2.15279  3.24419  3.64207  3.00496  3.88699  2.82521  2.75696  2.68310  2.23913  2.62642  5.45763  4.10224    291 e - - -
          2.68618  4.42225  2.77519  2.73123  3.46354  2.40513  3.72494  3.29354  2.67741  2.69355  4.24690  2.90347  2.73739  3.18146  2.89801  2.37887  2.77519  2.98518  4.58477  3.61503
          0.01753  4.44850  5.17084  0.61958  0.77255  0.48711  0.95295
    169   2.79014  5.26338  2.81701  1.75014  4.59585  3.48588  3.54503  4.03306  1.80961  3.55557  4.31815  2.78365  2.57816  2.82476  2.91437  2.74824  3.02406  3.64973  5.69257  4.29332    292 e - - -
          2.68618  4.42225  2.77519  2.73123  3.46354  2.40513  3.72494  3.29354  2.67741  2.69355  4.24690  2.90347  2.73739  3.18146  2.89801  2.37887  2.77519  2.98518  4.58477  3.61503
          0.01753  4.44850  5.17084  0.61958  0.77255  0.48711  0.95295
    170   2.67543  5.19300  2.57085  1.81998  3.83112  3.46231  3.66603  4.00327  2.04720  3.49188  4.23908  2.93307  3.85730  2.27939  2.88680  2.46787  2.94047  3.57687  5.63156  4.22535    293 e - - -
          2.68618  4.42225  2.77519  2.73123  3.46354  2.40513  3.72494  3.29354  2.67741  2.69355  4.24690  2.90347  2.73739  3.18146  2.89801  2.37887  2.77519  2.98518  4.58477  3.61503
          0.01753  4.44850  5.17084  0.61958  0.77255  0.48711  0.95295
    171   2.67598  5.21824  2.47035  2.21154  4.54073  2.19598  3.71902  4.01368  2.50143  3.52033  4.28506  2.94159  3.89987  2.22841  3.00080  2.63110  2.35484  3.60079  5.67739  4.27015    294 g - - -
          2.68618  4.42225  2.77519  2.73123  3.46354  2.40513  3.72494  3.29354  2.67741  2.69355  4.24690  2.90347  2.73739  3.18146  2.89801  2.37887  2.77519  2.98518  4.58477  3.61503
          0.01753  4.44850  5.17084  0.61958  0.77255  0.48711  0.95295
    172   2.39562  4.55812  3.34157  2.20297  3.72709  3.00364  3.84277  2.12882  2.76926  2.78466  2.81562  2.99034  3.98933  3.09543  3.17197  2.83489  2.91908  2.83907  5.12499  3.86105    295 i - - -
          2.68618  4.42225  2.77519  2.73123  3.46354  2.40513  3.72494  3.29354  2.67741  2.69355  4.24690  2.90347  2.73739  3.18146  2.89801  2.37887  2.77519  2.98518  4.58477  3.61503
          0.01753  4.44850  5.17084  0.61958  0.77255  0.48711  0.95295
    173   2.69837  4.50486  3.45527  2.88841  3.66492  3.63523  3.87384  2.32079  2.55035  2.29351  3.60805  3.32228  4.02013  3.15346  2.91636  1.85217  2.81993  2.77975  5.07769  3.83018    296 s - - -
          2.68618  4.42225  2.77519  2.73123  3.46354  2.40513  3.72494  3.29354  2.67741  2.69355  4.24690  2.90347  2.73739  3.18146  2.89801  2.37887  2.77519  2.98518  4.58477  3.61503
          0.01753  4.44850  5.17084  0.61958  0.77255  0.48711  0.95295
    174   2.80246  4.93404  3.03929  2.71102  4.38007  2.46034  1.97965  3.91023  2.79114  3.49712  4.32809  3.18946  1.69123  3.15902  3.20559  2.85573  3.11911  3.52081  5.64581  4.29879    297 p - - -
          2.68618  4.42225  2.77519  2.73123  3.46354  2.40513  3.72494  3.29354  2.67741  2.69355  4.24690  2.90347  2.73739  3.18146  2.89801  2.37887  2.77519  2.98518  4.58477  3.61503
          0.01753  4.44850  5.17084  0.61958  0.77255  0.48711  0.95295
    175   2.23403  4.46331  3.58586  3.06863  3.90722  3.44606  4.07165  3.25503  3.02790  2.97552  2.66744  3.41608  3.99008  3.34570  3.39370  1.41468  2.36837  2.95286  5.32423  4.08281    298 s - - -
          2.68618  4.42225  2.77519  2.73123  3.46354  2.40513  3.72494  3.29354  2.67741  2.69355  4.24690  2.90347  2.73739  3.18146  2.89801  2.37887  2.77519  2.98518  4.58477  3.61503
          0.01753  4.44850  5.17084  0.61958  0.77255  0.48711  0.95295
    176   4.27171  5.34548  5.20850  5.03367  0.61779  4.88934  3.72800  3.84741  4.84077  3.06915  4.40810  4.51104  5.17086  4.63559  4.73954  4.29282  4.48384  3.80803  3.82176  1.57715    299 F - - -
          2.68618  4.42225  2.77519  2.73123  3.46354  2.40513  3.72494  3.29354  2.67741  2.69355  4.24690  2.90347  2.73739  3.18146  2.89801  2.37887  2.77519  2.98518  4.58477  3.61503
          0.01753  4.44850  5.17084  0.61958  0.77255  0.48711  0.95295
    177   2.55331  4.31902  4.48960  3.92936  3.52274  4.07382  4.49090  1.25263  3.81011  2.25574  3.46093  4.11696  4.44737  4.04235  3.98869  2.73787  3.14944  1.71897  5.14073  3.94384    300 i - - -
          2.68618  4.42225  2.77519  2.73123  3.46354  2.40513  3.72494  3.29354  2.67741  2.69355  4.24690  2.90347  2.73739  3.18146  2.89801  2.37887  2.77519  2.98518  4.58477  3.61503
          0.01753  4.44850  5.17084  0.61958  0.77255  0.48711  0.95295
    178   2.46261  5.48171  1.69748  1.53811  4.81235  3.45128  3.85163  4.31146  2.73555  3.79970  4.58766  2.91979  3.98246  2.98506  3.28076  2.25112  3.21269  3.87576  5.95074  4.49218    301 e - - -
          2.68618  4.42225  2.77519  2.73123  3.46354  2.40513  3.72494  3.29354  2.67741  2.69355  4.24690  2.90347  2.73739  3.18146  2.89801  2.37887  2.77519  2.98518  4.58477  3.61503
          0.01753  4.44850  5.17084  0.61958  0.77255  0.48711  0.95295
    179   2.31007  4.54431  3.42960  2.89868  2.94699  3.60313  1.79153  3.11462  2.85527  2.80304  3.69391  3.32651  4.02514  3.18872  3.23382  2.86858  2.39785  2.86588  5.07556  3.75232    302 h - - -
          2.68618  4.42225  2.77519  2.73123  3.46354  2.40513  3.72494  3.29354  2.67741  2.69355  4.24690  2.90347  2.73739  3.18146  2.89801  2.37887  2.77519  2.98518  4.58477  3.61503
          0.01753  4.44850  5.17084  0.61958  0.77255  0.48711  0.95295
    180   2.39872  4.49903  4.75836  4.25996  3.77199  4.29248  4.93085  2.04547  4.14099  2.08191  3.62619  4.43363  4.70617  4.40839  4.33608  3.67046  3.38190  0.88505  5.56572  4.36066    303 v - - -
          2.68618  4.42225  2.77519  2.73123  3.46354  2.40513  3.72494  3.29354  2.67741  2.69355  4.24690  2.90347  2.73739  3.18146  2.89801  2.37887  2.77519  2.98518  4.58477  3.61503
          0.01753  4.44850  5.17084  0.61958  0.77255  0.48711  0.95295
    181   2.38776  4.43152  3.56923  2.70414  3.57782  3.66984  3.95642  2.87734  2.96712  1.54701  3.49784  3.42476  2.91127  3.28260  3.31489  2.93113  2.94675  2.49684  5.03869  3.80640    304 l - - -
          2.68618  4.42225  2.77519  2.73123  3.46354  2.40513  3.72494  3.29354  2.67741  2.69355  4.24690  2.90347  2.73739  3.18146  2.89801  2.37887  2.77519  2.98518  4.58477  3.61503
          0.01753  4.44850  5.17084  0.61958  0.77255  0.48711  0.95295
    182   2.69410  4.82372  3.15622  2.60285  4.09059  3.52451  3.76134  3.49382  2.54945  3.11395  3.94021  3.10321  3.93088  2.56588  2.53365  1.92695  2.28836  2.57497  5.37068  4.05691    305 s - - -
          2.68618  4.42225  2.77519  2.73123  3.46354  2.40513  3.72494  3.29354  2.67741  2.69355  4.24690  2.90347  2.73739  3.18146  2.89801  2.37887  2.77519  2.98518  4.58477  3.61503
          0.01753  4.44850  5.17084  0.61958  0.77255  0.48711  0.95295
    183   2.97129  5.37824  2.91383  1.22850  4.73847  3.58359  3.78344  4.18386  2.38882  3.65093  4.45108  3.05905  4.02917  2.45476  2.20650  2.92408  3.19500  3.78897  5.75802  4.41308    306 e - - -
          2.68618  4.42225  2.77519  2.73123  3.46354  2.40513  3.72494  3.29354  2.67741  2.69355  4.24690  2.90347  2.73739  3.18146  2.89801  2.37887  2.77519  2.98518  4.58477  3.61503
          0.01753  4.44850  5.17084  0.61958  0.77255  0.48711  0.95295
    184   2.90710  5.15429  3.19850  2.66235  4.51425  3.62709  3.76797  3.92025  2.26532  3.44260  4.26024  3.15307  4.03255  1.41350  2.38053  2.90879  2.27991  3.56845  5.59034  4.29798    307 q - - -
          2.68618  4.42225  2.77519  2.73123  3.46354  2.40513  3.72494  3.29354  2.67741  2.69355  4.24690  2.90347  2.73739  3.18146  2.89801  2.37887  2.77519  2.98518  4.58477  3.61503
          0.01753  4.44850  5.17084  0.61958  0.77255  0.48711  0.95295
    185   2.84499  5.35270  1.88296  1.74439  4.66598  3.45885  3.76784  4.15545  2.58865  3.64714  4.41707  2.69773  3.93347  2.88810  3.10787  2.03126  3.09078  3.73032  5.79540  3.63625    308 e - - -
          2.68618  4.42225  2.77519  2.73123  3.46354  2.40513  3.72494  3.29354  2.67741  2.69355  4.24690  2.90347  2.73739  3.18146  2.89801  2.37887  2.77519  2.98518  4.58477  3.61503
          0.01753  4.44850  5.17084  0.61958  0.77255  0.48711  0.95295
    186   3.37002  4.82086  4.50014  4.10543  2.62849  4.25643  4.00662  3.04283  3.92592  2.70386  3.89221  4.15723  4.67028  4.14266  4.07758  3.64002  3.64356  2.10855  4.29774  0.85482    309 y - - -
          2.68618  4.42225  2.77519  2.73123  3.46354  2.40513  3.72494  3.29354  2.67741  2.69355  4.24690  2.90347  2.73739  3.18146  2.89801  2.37887  2.77519  2.98518  4.58477  3.61503
          0.01753  4.44850  5.17084  0.61958  0.77255  0.48711  0.95295
    187   1.96487  4.64101  2.63798  2.71932  3.82618  3.58396  3.81594  2.91934  2.70172  2.61094  3.73295  3.19850  3.97274  2.65005  3.12496  2.80898  2.92375  2.21515  5.20070  3.91952    310 a - - -
          2.68618  4.42225  2.77519  2.73123  3.46354  2.40513  3.72494  3.29354  2.67741  2.69355  4.24690  2.90347  2.73739  3.18146  2.89801  2.37887  2.77519  2.98518  4.58477  3.61503
          0.01753  4.44850  5.17084  0.61958  0.77255  0.48711  0.95295
    188   2.00293  4.96287  2.92618  2.59827  4.47752  2.53417  3.88823  3.91671  2.68598  3.48160  4.29703  3.09711  3.95679  1.50210  3.13107  2.77817  3.04753  3.51239  5.69017  4.34309    311 q - - -
          2.68618  4.42225  2.77519  2.73123  3.46354  2.40513  3.72494  3.29354  2.67741  2.69355  4.24690  2.90347  2.73739  3.18146  2.89801  2.37887  2.77519  2.98518  4.58477  3.61503
          0.01753  4.44850  5.17084  0.61958  0.77255  0.48711  0.95295
    189   2.52206  4.47988  3.68667  3.51925  4.84794  2.11604  4.66219  4.35458  3.69601  4.01172  4.81284  3.63369  3.99402  3.94519  3.99070  0.71940  3.04716  3.66514  6.15169  4.95474    312 s - - -
          2.68618  4.42225  2.77519  2.73123  3.46354  2.40513  3.72494  3.29354  2.67741  2.69355  4.24690  2.90347  2.73739  3.18146  2.89801  2.37887  2.77519  2.98518  4.58477  3.61503
          0.01753  4.44850  5.17084  0.61958  0.77255  0.48711  0.95295
    190   2.81123  5.21762  3.01669  2.35189  4.56472  3.54213  3.70597  4.01122  1.43990  3.50143  4.27651  3.02331  3.27609  2.33002  2.75072  2.78298  2.61229  3.61320  5.63225  4.27655    313 k - - -
          2.68618  4.42225  2.77519  2.73123  3.46354  2.40513  3.72494  3.29354  2.67741  2.69355  4.24690  2.90347  2.73739  3.18146  2.89801  2.37887  2.77519  2.98518  4.58477  3.61503
          0.01753  4.44850  5.17084  0.61958  0.77255  0.48711  0.95295
    191   3.01137  5.04871  3.61956  3.08820  4.68176  3.66127  3.98712  4.12493  2.38029  3.64169  4.50816  3.45157  4.17617  3.15169  0.91636  2.22666  3.30899  3.73680  5.70954  4.49564    314 r - - -
          2.68618  4.42225  2.77519  2.73123  3.46354  2.40513  3.72494  3.29354  2.67741  2.69355  4.24690  2.90347  2.73739  3.18146  2.89801  2.37887  2.77519  2.98518  4.58477  3.61503
          0.01753  4.44850  5.17084  0.61958  0.77255  0.48711  0.95295
    192   4.18004  5.16205  5.17536  4.96662  0.60765  4.84342  3.74237  3.76550  4.77288  3.01566  4.33967  4.49186  5.13191  4.60188  4.69362  4.23907  4.39717  3.72125  3.84295  1.67228    315 F - - -
          2.68618  4.42225  2.77519  2.73123  3.46354  2.40513  3.72494  3.29354  2.67741  2.69355  4.24690  2.90347  2.73739  3.18146  2.89801  2.37887  2.77519  2.98518  4.58477  3.61503
          0.01753  4.44850  5.17084  0.61958  0.77255  0.48711  0.95295
    193   2.30718  5.07422  2.99628  1.69887  4.36574  3.51820  3.72205  3.78550  1.98114  2.64633  4.14411  3.02137  3.92626  2.85077  2.88833  2.75503  2.98897  3.42755  5.54281  4.18847    316 e - - -
          2.68618  4.42225  2.77519  2.73123  3.46354  2.40513  3.72494  3.29354  2.67741  2.69355  4.24690  2.90347  2.73739  3.18146  2.89801  2.37887  2.77519  2.98518  4.58477  3.61503
          0.01753  4.44850  5.17084  0.61958  0.77255  0.48711  0.95295
    194   2.84213  5.21457  3.05616  2.13273  4.55598  3.56862  3.71832  3.98799  1.41129  3.48701  4.27404  3.05305  3.96826  2.39603  2.71442  2.81841  3.06180  2.92898  5.62203  4.28252    317 k - - -
          2.68618  4.42225  2.77519  2.73123  3.46354  2.40513  3.72494  3.29354  2.67741  2.69355  4.24690  2.90347  2.73739  3.18146  2.89801  2.37887  2.77519  2.98518  4.58477  3.61503
          0.01753  4.44850  5.17084  0.61958  0.77255  0.48711  0.95295
    195   3.17711  5.26428  0.89228  2.74720  2.40688  3.66891  4.06547  3.85347  3.19190  3.41954  4.44405  3.27053  4.22855  3.40003  3.67984  3.18525  3.46688  3.60020  5.29942  3.74185    318 d - - -
          2.68618  4.42225  2.77519  2.73123  3.46354  2.40513  3.72494  3.29354  2.67741  2.69355  4.24690  2.90347  2.73739  3.18146  2.89801  2.37887  2.77519  2.98518  4.58477  3.61503
          0.01753  4.44850  5.17084  0.61958  0.77255  0.48711  0.95295
    196   2.53661  5.03136  3.20883  2.62332  4.34566  3.59003  3.73810  3.74739  1.70027  3.30921  4.12214  3.12057  3.97926  2.87470  1.91360  2.62712  3.03024  2.63938  5.49605  4.19107    319 k - - -
          2.68618  4.42225  2.77519  2.73123  3.46354  2.40513  3.72494  3.29354  2.67741  2.69355  4.24690  2.90347  2.73739  3.18146  2.89801  2.37887  2.77519  2.98518  4.58477  3.61503
          0.01753  4.44850  5.17084  0.61958  0.77255  0.48711  0.95295
    197   1.97773  5.14562  2.29499  2.41237  4.47347  2.93482  3.68074  3.93909  2.11144  3.44829  4.20800  2.95515  3.87772  2.79025  2.50439  2.67747  2.90656  3.48455  5.60398  4.21186    320 a - - -
          2.68618  4.42225  2.77519  2.73123  3.46354  2.40513  3.72494  3.29354  2.67741  2.69355  4.24690  2.90347  2.73739  3.18146  2.89801  2.37887  2.77519  2.98518  4.58477  3.61503
          0.01753  4.44850  5.17084  0.61958  0.77255  0.48711  0.95295
    198   3.38658  4.74547  4.66190  4.20971  1.00640  2.55530  3.81102  3.25415  4.06461  2.81371  3.87988  4.14796  4.66660  4.14209  4.15741  3.65064  3.61353  3.09262  2.79786  2.15893    321 f - - -
          2.68618  4.42225  2.77519  2.73123  3.46354  2.40513  3.72494  3.29354  2.67741  2.69355  4.24690  2.90347  2.73739  3.18146  2.89801  2.37887  2.77519  2.98518  4.58477  3.61503
          0.01753  4.44850  5.17084  0.61958  0.77255  0.48711  0.95295
    199   3.46139  5.09555  4.25941  3.69199  3.36932  4.10010  4.11262  3.76839  2.91825  3.26230  4.31299  3.95176  4.53341  3.64649  2.07495  3.60989  3.69654  3.57318  0.84250  3.34939    322 w - - -
          2.68618  4.42225  2.77519  2.73123  3.46354  2.40513  3.72494  3.29354  2.67741  2.69355  4.24690  2.90347  2.73739  3.18146  2.89801  2.37887  2.77519  2.98518  4.58477  3.61503
          0.01753  4.44850  5.17084  0.61958  0.77255  0.48711  0.95295
    200   2.72560  5.03863  3.02016  2.36097  4.32214  3.34223  3.70291  3.75670  2.43961  3.31226  2.99504  1.77386  3.90747  2.65453  2.54809  2.72652  2.85493  3.39719  5.50721  4.15276    323 n - - -
          2.68068  4.43131  2.77711  2.72650  3.45939  2.40875  3.72424  3.28529  2.68083  2.68534  4.23550  2.91085  2.74221  3.17960  2.89822  2.38509  2.77766  2.98011  4.59135  3.61073
          0.16051  2.61780  2.58588  6.22853  0.00197  0.48711  0.95295
    201   2.91600  5.30200  2.80118  2.07527  4.67437  1.97949  3.78542  4.12162  1.55357  3.61778  4.42068  3.00771  3.98582  2.91654  2.86168  2.87588  3.15769  3.72552  5.74998  4.38928   1369 k - - -
          2.68618  4.42225  2.77519  2.73123  3.46354  2.40513  3.72494  3.29354  2.67741  2.69355  4.24690  2.90347  2.73739  3.18146  2.89801  2.37887  2.77519  2.98518  4.58477  3.61503
          0.01885  4.37630  5.09865  0.61958  0.77255  0.59416  0.80302
    202   2.90226  5.43293  2.09318  2.04246  4.74325  3.44177  3.24858  4.24009  2.60880  3.72056  4.50273  2.90042  3.94604  1.47811  3.13058  2.83068  3.15219  3.81121  5.86058  4.41810   1370 q - - -
          2.68618  4.42225  2.77519  2.73123  3.46354  2.40513  3.72494  3.29354  2.67741  2.69355  4.24690  2.90347  2.73739  3.18146  2.89801  2.37887  2.77519  2.98518  4.58477  3.61503
          0.01866  4.38654  5.10889  0.61958  0.77255  0.59416  0.80302
    203   3.59689  4.87895  5.01047  4.56653  1.07006  4.62188  4.12121  2.85109  4.39547  1.41073  3.42382  4.48737  4.87341  4.39795  4.42444  3.97250  3.81465  2.92920  4.28878  2.51336   1371 f - - -
          2.68618  4.42225  2.77519  2.73123  3.46354  2.40513  3.72494  3.29354  2.67741  2.69355  4.24690  2.90347  2.73739  3.18146  2.89801  2.37887  2.77519  2.98518  4.58477  3.61503
          0.01866  4.38654  5.10889  0.61958  0.77255  0.42535  1.06000
    204   2.74846  5.18383  2.49488  1.53381  4.49109  3.44830  3.70876  3.95660  2.48287  3.47286  3.01026  2.95154  3.12004  2.64243  2.97589  2.71860  2.98462  3.55500  5.63755  4.23916   1372 e - - -
          2.68618  4.42225  2.77519  2.73123  3.46354  2.40513  3.72494  3.29354  2.67741  2.69355  4.24690  2.90347  2.73739  3.18146  2.89801  2.37887  2.77519  2.98518  4.58477  3.61503
          0.01736  4.45803  5.18037  0.61958  0.77255  0.48711  0.95295
    205   2.68783  4.89325  2.97099  2.40328  4.10374  3.51442  3.72032  3.55156  2.17312  3.15344  3.96528  3.04466  3.90628  2.86959  2.98025  2.17072  2.16740  2.79212  5.39560  3.25703   1373 t - - -
          2.68618  4.42225  2.77519  2.73123  3.46354  2.40513  3.72494  3.29354  2.67741  2.69355  4.24690  2.90347  2.73739  3.18146  2.89801  2.37887  2.77519  2.98518  4.58477  3.61503
          0.01736  4.45803  5.18037  0.61958  0.77255  0.48711  0.95295
    206   3.41905  4.64790  5.39655  4.88891  3.77775  4.92968  5.49793  1.34805  4.79704  1.73365  3.54468  5.05387  5.14796  4.98159  4.92542  4.32752  3.66814  1.02030  5.82579  4.66498   1374 v - - -
          2.68618  4.42225  2.77519  2.73123  3.46354  2.40513  3.72494  3.29354  2.67741  2.69355  4.24690  2.90347  2.73739  3.18146  2.89801  2.37887  2.77519  2.98518  4.58477  3.61503
          0.01736  4.45803  5.18037  0.61958  0.77255  0.48711  0.95295
    207   2.71402  4.98653  2.61509  2.48870  4.26272  3.49565  3.72982  3.69304  2.51990  2.63263  4.07195  3.01763  2.05991  2.52550  2.99135  2.49798  2.75290  3.34423  5.49063  4.13592   1375 p - - -
          2.68618  4.42225  2.77519  2.73123  3.46354  2.40513  3.72494  3.29354  2.67741  2.69355  4.24690  2.90347  2.73739  3.18146  2.89801  2.37887  2.77519  2.98518  4.58477  3.61503
          0.01736  4.45803  5.18037  0.61958  0.77255  0.48711  0.95295
    208   2.88604  5.17357  3.05467  1.29794  4.46024  3.59288  3.77452  3.87903  2.40937  2.78325  4.24566  3.09923  4.01076  2.90921  2.26069  2.87867  3.11113  3.53655  5.59979  4.26865   1376 e - - -
          2.68618  4.42225  2.77519  2.73123  3.46354  2.40513  3.72494  3.29354  2.67741  2.69355  4.24690  2.90347  2.73739  3.18146  2.89801  2.37887  2.77519  2.98518  4.58477  3.61503
          0.01736  4.45803  5.18037  0.61958  0.77255  0.48711  0.95295
    209   2.78885  4.44497  3.71927  3.17162  3.26734  3.76436  2.80992  2.92334  3.06560  1.46516  3.53639  3.53053  3.00488  3.38753  3.37159  3.03242  3.02067  2.71896  4.78798  2.80772   1377 l - - -
          2.68618  4.42225  2.77519  2.73123  3.46354  2.40513  3.72494  3.29354  2.67741  2.69355  4.24690  2.90347  2.73739  3.18146  2.89801  2.37887  2.77519  2.98518  4.58477  3.61503
          0.01736  4.45803  5.18037  0.61958  0.77255  0.48711  0.95295
    210   2.72265  4.55920  3.44053  2.87399  3.73052  3.63937  3.86981  3.08005  2.74214  2.52904  3.66484  3.31280  4.02757  2.52737  2.66738  2.51879  2.95521  1.68412  5.12601  3.87490   1378 v - - -
          2.68618  4.42225  2.77519  2.73123  3.46354  2.40513  3.72494  3.29354  2.67741  2.69355  4.24690  2.90347  2.73739  3.18146  2.89801  2.37887  2.77519  2.98518  4.58477  3.61503
          0.01736  4.45803  5.18037  0.61958  0.77255  0.48711  0.95295
    211   2.73215  5.04509  2.30058  2.46706  3.16177  3.49037  3.73090  3.76988  2.15930  3.33409  4.12856  3.00173  3.91108  2.86526  2.99767  1.73788  2.97117  3.40852  5.53020  4.15816   1379 s - - -
          2.68618  4.42225  2.77519  2.73123  3.46354  2.40513  3.72494  3.29354  2.67741  2.69355  4.24690  2.90347  2.73739  3.18146  2.89801  2.37887  2.77519  2.98518  4.58477  3.61503
          0.01736  4.45803  5.18037  0.61958  0.77255  0.48711  0.95295
    212   2.31994  3.16619  4.29690  3.71351  3.22637  3.84225  4.15895  2.55912  3.56779  1.48395  3.25134  3.87433  4.21787  3.77669  3.71548  3.14315  2.97166  2.38495  4.77529  2.34242   1380 l - - -
          2.68618  4.42225  2.77519  2.73123  3.46354  2.40513  3.72494  3.29354  2.67741  2.69355  4.24690  2.90347  2.73739  3.18146  2.89801  2.37887  2.77519  2.98518  4.58477  3.61503
          0.01736  4.45803  5.18037  0.61958  0.77255  0.48711  0.95295
    213   2.72645  4.84679  3.18055  2.61628  3.21672  3.56097  3.75474  3.47680  1.66419  3.09497  3.92966  3.11691  2.56456  2.92159  2.73325  2.78132  2.95608  2.83749  5.35162  4.04082   1381 k - - -
          2.68618  4.42225  2.77519  2.73123  3.46354  2.40513  3.72494  3.29354  2.67741  2.69355  4.24690  2.90347  2.73739  3.18146  2.89801  2.37887  2.77519  2.98518  4.58477  3.61503
          0.01736  4.45803  5.18037  0.61958  0.77255  0.48711  0.95295
    214   2.79226  4.88727  3.26447  2.69918  4.12146  3.57762  3.78590  3.55573  2.46932  3.16187  4.00270  3.17967  2.75431  2.95793  1.56639  2.85002  2.78327  3.25146  5.37760  2.88173   1382 r - - -
          2.68618  4.42225  2.77519  2.73123  3.46354  2.40513  3.72494  3.29354  2.67741  2.69355  4.24690  2.90347  2.73739  3.18146  2.89801  2.37887  2.77519  2.98518  4.58477  3.61503
          0.09144  4.45803  2.57971  0.61958  0.77255  0.48711  0.95295
    215   2.87686  5.40350  2.22757  2.11558  4.71947  3.43193  3.77982  4.21344  2.42677  3.69942  4.47761  1.70792  3.93314  2.90581  3.15053  2.05950  3.12833  3.78353  5.84654  4.40225   1383 n - - -
          2.68618  4.42225  2.77519  2.73123  3.46354  2.40513  3.72494  3.29354  2.67741  2.69355  4.24690  2.90347  2.73739  3.18146  2.89801  2.37887  2.77519  2.98518  4.58477  3.61503
          0.01868  4.38527  5.10762  0.61958  0.77255  0.59590  0.80088
    216   2.09730  4.71669  3.17205  2.62845  3.93589  3.52959  3.75763  3.32759  2.58538  2.27719  3.81656  3.12007  3.92585  2.41399  2.77916  2.31651  2.85803  2.98502  5.26054  3.96353   1384 a - - -
          2.68618  4.42225  2.77519  2.73123  3.46354  2.40513  3.72494  3.29354  2.67741  2.69355  4.24690  2.90347  2.73739  3.18146  2.89801  2.37887  2.77519  2.98518  4.58477  3.61503
          0.01868  4.38527  5.10762  0.61958  0.77255  0.42443  1.06173
    217   2.06729  4.55589  3.40055  2.85749  3.87375  2.94294  3.92116  3.26453  2.83405  2.37745  3.80463  3.28354  2.88918  3.15881  3.23857  1.90899  2.89029  2.73755  5.26407  3.99867   1385 s - - -
          2.68618  4.42225  2.77519  2.73123  3.46354  2.40513  3.72494  3.29354  2.67741  2.69355  4.24690  2.90347  2.73739  3.18146  2.89801  2.37887  2.77519  2.98518  4.58477  3.61503
          0.01736  4.45803  5.18037  0.61958  0.77255  0.48711  0.95295
    218   2.14760  4.97299  2.33361  2.48789  4.26301  3.43644  3.34060  3.69607  2.50859  3.27125  4.06637  3.01516  2.73148  2.85606  2.98318  2.42678  2.92984  2.67261  5.48640  4.13031   1386 a - - -
          2.68618  4.42225  2.77519  2.73123  3.46354  2.40513  3.72494  3.29354  2.67741  2.69355  4.24690  2.90347  2.73739  3.18146  2.89801  2.37887  2.77519  2.98518  4.58477  3.61503
          0.01736  4.45803  5.18037  0.61958  0.77255  0.48711  0.95295
    219   2.15799  4.76071  3.17047  2.61515  3.98159  2.52503  3.76454  2.88226  2.59968  3.01855  3.85468  2.56348  3.93283  2.84804  2.75435  2.59402  2.91778  2.68776  5.29898  3.99221   1387 a - - -
          2.68618  4.42225  2.77519  2.73123  3.46354  2.40513  3.72494  3.29354  2.67741  2.69355  4.24690  2.90347  2.73739  3.18146  2.89801  2.37887  2.77519  2.98518  4.58477  3.61503
          0.01736  4.45803  5.18037  0.61958  0.77255  0.48711  0.95295
    220   2.67929  3.97082  2.53154  2.53826  4.16952  2.04384  3.73096  3.58764  2.54332  3.18882  3.99872  3.05370  3.90781  2.48228  3.00713  2.70639  2.66008  2.79509  5.42781  4.09072   1388 g - - -
          2.68625  4.42232  2.77527  2.73131  3.46361  2.40516  3.72502  3.29361  2.67748  2.69362  4.24697  2.90354  2.73747  3.18154  2.89808  2.37835  2.77500  2.98526  4.58484  3.61510
          0.40555  1.11546  5.18037  0.13598  2.06250  0.48711  0.95295
    221   2.82187  4.31107  4.26174  3.70452  2.68861  3.89867  4.24594  2.58719  3.57728  1.15234  3.30019  3.91056  4.28577  3.80416  3.76090  2.89243  2.57395  2.45586  4.89231  3.66704   1390 l - - -
          2.68618  4.42225  2.77519  2.73123  3.46354  2.40513  3.72494  3.29354  2.67741  2.69355  4.24690  2.90347  2.73739  3.18146  2.89801  2.37887  2.77519  2.98518  4.58477  3.61503
          0.01736  4.45803  5.18037  0.61958  0.77255  0.48711  0.95295
    222   2.86694  5.40441  1.67901  1.77133  4.73143  3.45953  3.77208  4.22617  2.57527  3.69903  4.46402  2.74922  3.94352  2.57317  2.43104  2.78595  3.11151  3.78817  5.83237  4.39580   1391 d - - -
          2.68618  4.42225  2.77519  2.73123  3.46354  2.40513  3.72494  3.29354  2.67741  2.69355  4.24690  2.90347  2.73739  3.18146  2.89801  2.37887  2.77519  2.98518  4.58477  3.61503
          0.01736  4.45803  5.18037  0.61958  0.77255  0.48711  0.95295
    223   0.91522  4.38829  3.90521  3.63122  4.74284  1.93667  4.65496  4.18479  3.69841  3.86165  4.65713  3.66465  3.95451  3.94120  3.98433  2.00801  2.96476  3.53288  6.07605  4.89999   1392 a - - -
          2.68618  4.42225  2.77519  2.73123  3.46354  2.40513  3.72494  3.29354  2.67741  2.69355  4.24690  2.90347  2.73739  3.18146  2.89801  2.37887  2.77519  2.98518  4.58477  3.61503
          0.01736  4.45803  5.18037  0.61958  0.77255  0.48711  0.95295
    224   2.69963  5.16674  2.57113  1.97026  4.48736  2.85051  3.67705  3.20070  2.00066  3.46191  4.21756  2.94508  3.87482  2.78451  2.92113  2.24554  2.94493  3.54478  5.61460  4.21532   1393 e - - -
          2.68618  4.42225  2.77519  2.73123  3.46354  2.40513  3.72494  3.29354  2.67741  2.69355  4.24690  2.90347  2.73739  3.18146  2.89801  2.37887  2.77519  2.98518  4.58477  3.61503
          0.01736  4.45803  5.18037  0.61958  0.77255  0.48711  0.95295
    225   3.21466  5.37357  3.64411  2.96977  4.87236  3.85112  3.81399  4.21725  1.73617  3.64650  4.49698  3.38085  4.22258  2.94199  1.04568  2.56559  3.39052  3.87652  5.68464  4.50740   1394 r - - -
          2.68618  4.42225  2.77519  2.73123  3.46354  2.40513  3.72494  3.29354  2.67741  2.69355  4.24690  2.90347  2.73739  3.18146  2.89801  2.37887  2.77519  2.98518  4.58477  3.61503
          0.01736  4.45803  5.18037  0.61958  0.77255  0.48711  0.95295
    226   2.70314  3.16376  4.41634  3.82155  1.84861  3.83816  4.12369  2.55167  3.65595  2.23750  3.23310  3.91177  4.20449  3.82817  3.74792  2.50172  2.93590  2.11735  3.18408  3.36385   1395 f - - -
          2.68618  4.42225  2.77519  2.73123  3.46354  2.40513  3.72494  3.29354  2.67741  2.69355  4.24690  2.90347  2.73739  3.18146  2.89801  2.37887  2.77519  2.98518  4.58477  3.61503
          0.01736  4.45803  5.18037  0.61958  0.77255  0.48711  0.95295
    227   2.85068  5.01975  2.83896  2.12733  4.67467  3.41583  4.07472  4.12114  2.94907  3.72216  4.56102  3.15174  4.03603  3.25660  3.38972  0.96402  3.14230  3.68484  5.91454  4.55620   1396 s - - -
          2.68618  4.42225  2.77519  2.73123  3.46354  2.40513  3.72494  3.29354  2.67741  2.69355  4.24690  2.90347  2.73739  3.18146  2.89801  2.37887  2.77519  2.98518  4.58477  3.61503
          0.01736  4.45803  5.18037  0.61958  0.77255  0.48711  0.95295
    228   2.72113  4.83444  3.18060  2.60198  4.05923  3.56191  3.75090  2.90844  2.08342  2.52984  3.91136  3.11457  3.94771  2.20514  2.83612  2.77825  2.27427  3.15637  5.34077  4.03457   1397 k - - -
          2.68618  4.42225  2.77519  2.73123  3.46354  2.40513  3.72494  3.29354  2.67741  2.69355  4.24690  2.90347  2.73739  3.18146  2.89801  2.37887  2.77519  2.98518  4.58477  3.61503
          0.01736  4.45803  5.18037  0.61958  0.77255  0.48711  0.95295
    229   2.69645  5.08084  2.29923  1.97772  4.37604  3.48016  3.68061  3.82903  2.22106  3.36466  4.13634  2.96944  3.87783  2.79701  2.92363  2.30621  2.92843  2.84964  3.69023  4.16390   1398 e - - -
          2.68618  4.42225  2.77519  2.73123  3.46354  2.40513  3.72494  3.29354  2.67741  2.69355  4.24690  2.90347  2.73739  3.18146  2.89801  2.37887  2.77519  2.98518  4.58477  3.61503
          0.01736  4.45803  5.18037  0.61958  0.77255  0.48711  0.95295
    230   2.94601  4.35788  4.50464  3.92356  3.42437  4.12632  4.46046  1.57626  3.75666  1.77418  3.34765  4.12682  4.46232  4.00344  2.72480  3.43413  3.18097  1.62433  5.08402  3.90539   1399 i - - -
          2.68618  4.42225  2.77519  2.73123  3.46354  2.40513  3.72494  3.29354  2.67741  2.69355  4.24690  2.90347  2.73739  3.18146  2.89801  2.37887  2.77519  2.98518  4.58477  3.61503
          0.01736  4.45803  5.18037  0.61958  0.77255  0.48711  0.95295
    231   2.78293  5.16124  2.38680  2.06289  4.45365  3.00694  3.75286  3.90647  2.55918  2.66359  4.23842  2.97049  2.01542  2.88229  3.05425  2.75230  3.02493  3.52677  5.63988  4.25040   1400 p - - -
          2.68618  4.42225  2.77519  2.73123  3.46354  2.40513  3.72494  3.29354  2.67741  2.69355  4.24690  2.90347  2.73739  3.18146  2.89801  2.37887  2.77519  2.98518  4.58477  3.61503
          0.01736  4.45803  5.18037  0.61958  0.77255  0.48711  0.95295
    232   2.45012  4.97424  3.01728  1.99249  3.06933  3.19305  2.64981  3.66653  2.49201  3.24401  4.04155  3.01218  2.85707  2.75768  2.96395  2.70995  2.92996  3.32010  5.46162  4.10720   1401 e - - -
          2.68618  4.42225  2.77519  2.73123  3.46354  2.40513  3.72494  3.29354  2.67741  2.69355  4.24690  2.90347  2.73739  3.18146  2.89801  2.37887  2.77519  2.98518  4.58477  3.61503
          0.01736  4.45803  5.18037  0.61958  0.77255  0.48711  0.95295
    233   1.92597  5.15742  2.15584  2.22564  4.50893  2.56088  3.76508  3.96975  2.57079  3.50243  4.28165  2.97332  3.91909  2.89088  3.06928  2.74873  2.39449  3.55431  5.67994  4.28480   1402 a - - -
          2.68618  4.42225  2.77519  2.73123  3.46354  2.40513  3.72494  3.29354  2.67741  2.69355  4.24690  2.90347  2.73739  3.18146  2.89801  2.37887  2.77519  2.98518  4.58477  3.61503
          0.01736  4.45803  5.18037  0.61958  0.77255  0.48711  0.95295
    234   3.09530  4.45694  4.85696  4.26194  3.20255  4.28891  4.58862  2.45083  4.09324  1.07689  2.54281  4.37853  4.57547  4.20467  4.15604  3.60774  3.32030  1.75235  3.74655  3.86993   1403 l - - -
          2.68618  4.42225  2.77519  2.73123  3.46354  2.40513  3.72494  3.29354  2.67741  2.69355  4.24690  2.90347  2.73739  3.18146  2.89801  2.37887  2.77519  2.98518  4.58477  3.61503
          0.01736  4.45803  5.18037  0.61958  0.77255  0.48711  0.95295
    235   2.30195  4.74790  3.22437  2.65855  3.94291  3.57237  2.51663  2.85003  2.31854  2.98616  3.83132  3.14967  3.95768  2.96313  2.55572  2.79145  2.93785  3.06048  5.26625  2.70015   1404 a - - -
          2.68618  4.42225  2.77519  2.73123  3.46354  2.40513  3.72494  3.29354  2.67741  2.69355  4.24690  2.90347  2.73739  3.18146  2.89801  2.37887  2.77519  2.98518  4.58477  3.61503
          0.01736  4.45803  5.18037  0.61958  0.77255  0.48711  0.95295
    236   2.48137  5.15833  2.61130  2.28774  4.47401  2.57708  3.67937  3.94202  2.36685  2.74960  4.20930  2.56253  3.87658  2.19912  2.92558  2.68463  2.94571  3.52768  5.60773  4.21068   1405 q - - -
          2.68618  4.42225  2.77519  2.73123  3.46354  2.40513  3.72494  3.29354  2.67741  2.69355  4.24690  2.90347  2.73739  3.18146  2.89801  2.37887  2.77519  2.98518  4.58477  3.61503
          0.01736  4.45803  5.18037  0.61958  0.77255  0.48711  0.95295
    237   3.01384  5.36074  3.20681  2.16084  4.76110  3.68255  3.58585  4.17253  2.22232  3.61634  4.42089  3.16074  4.07397  1.90813  1.47232  2.97847  3.21323  3.79176  5.69086  4.40643   1406 r - - -
          2.68618  4.42225  2.77519  2.73123  3.46354  2.40513  3.72494  3.29354  2.67741  2.69355  4.24690  2.90347  2.73739  3.18146  2.89801  2.37887  2.77519  2.98518  4.58477  3.61503
          0.01736  4.45803  5.18037  0.61958  0.77255  0.48711  0.95295
    238   3.07640  4.43006  4.82524  4.24852  3.29030  4.29758  4.59799  1.28477  4.09144  1.58383  3.25208  4.37000  4.60096  4.24217  4.18260  3.62081  3.30828  2.05584  5.04686  2.64029   1407 i - - -
          2.68618  4.42225  2.77519  2.73123  3.46354  2.40513  3.72494  3.29354  2.67741  2.69355  4.24690  2.90347  2.73739  3.18146  2.89801  2.37887  2.77519  2.98518  4.58477  3.61503
          0.01736  4.45803  5.18037  0.61958  0.77255  0.48711  0.95295
    239   2.69702  5.05724  2.71719  2.32695  4.34086  3.48587  2.75255  3.79170  2.44814  2.47595  4.11443  2.62704  3.88237  2.26651  2.92697  2.68947  2.92863  3.40174  5.52268  3.29936   1408 q - - -
          2.68618  4.42225  2.77519  2.73123  3.46354  2.40513  3.72494  3.29354  2.67741  2.69355  4.24690  2.90347  2.73739  3.18146  2.89801  2.37887  2.77519  2.98518  4.58477  3.61503
          0.01736  4.45803  5.18037  0.61958  0.77255  0.48711  0.95295
    240   2.69750  4.73445  3.33534  2.79256  4.14056  3.50808  3.88646  3.51797  2.64054  3.16514  4.00836  3.23763  3.85778  3.07234  1.94593  1.64837  2.93418  2.47704  5.43007  4.14875   1409 s - - -
          2.68618  4.42225  2.77519  2.73123  3.46354  2.40513  3.72494  3.29354  2.67741  2.69355  4.24690  2.90347  2.73739  3.18146  2.89801  2.37887  2.77519  2.98518  4.58477  3.61503
          0.01736  4.45803  5.18037  0.61958  0.77255  0.48711  0.95295
    241   3.57762  4.86654  5.28132  4.72104  1.24990  4.80258  4.87264  2.52123  4.56750  1.27206  2.23253  4.85086  4.96391  4.55589  4.58797  4.15270  3.78882  2.70855  5.05392  3.77798   1410 f - - -
          2.68618  4.42225  2.77519  2.73123  3.46354  2.40513  3.72494  3.29354  2.67741  2.69355  4.24690  2.90347  2.73739  3.18146  2.89801  2.37887  2.77519  2.98518  4.58477  3.61503
          0.01736  4.45803  5.18037  0.61958  0.77255  0.48711  0.95295
    242   2.17865  1.25265  3.80955  3.36847  4.01300  3.42819  4.27306  3.32152  3.21005  3.07182  3.98088  3.59793  4.05238  2.45198  3.48823  2.82807  3.00673  3.00683  5.43817  4.21854   1411 c - - -
          2.68618  4.42225  2.77519  2.73123  3.46354  2.40513  3.72494  3.29354  2.67741  2.69355  4.24690  2.90347  2.73739  3.18146  2.89801  2.37887  2.77519  2.98518  4.58477  3.61503
          0.01736  4.45803  5.18037  0.61958  0.77255  0.48711  0.95295
    243   2.75968  5.08955  2.90249  1.51328  4.36480  3.31065  3.74181  3.82186  2.52777  3.37749  4.17124  2.44325  3.92245  2.87553  3.00244  2.50524  2.99887  3.45577  3.21008  4.19274   1412 e - - -
          2.68618  4.42225  2.77519  2.73123  3.46354  2.40513  3.72494  3.29354  2.67741  2.69355  4.24690  2.90347  2.73739  3.18146  2.89801  2.37887  2.77519  2.98518  4.58477  3.61503
          0.01736  4.45803  5.18037  0.61958  0.77255  0.48711  0.95295
    244   2.10121  5.16857  2.90500  1.85879  4.49258  3.48645  3.69001  3.95503  2.42181  3.46207  4.22544  2.96721  3.89401  2.13719  2.54815  2.70133  2.83675  3.54984  5.61496  4.22764   1413 e - - -
          2.68618  4.42225  2.77519  2.73123  3.46354  2.40513  3.72494  3.29354  2.67741  2.69355  4.24690  2.90347  2.73739  3.18146  2.89801  2.37887  2.77519  2.98518  4.58477  3.61503
          0.01736  4.45803  5.18037  0.61958  0.77255  0.48711  0.95295
    245   2.49370  4.96431  3.05775  2.50660  4.21121  3.51510  2.48474  3.29874  2.15039  3.22945  4.03134  2.17378  3.90735  2.84819  2.92974  2.72269  2.93616  3.30928  5.44097  3.25940   1414 k - - -
          2.68618  4.42225  2.77519  2.73123  3.46354  2.40513  3.72494  3.29354  2.67741  2.69355  4.24690  2.90347  2.73739  3.18146  2.89801  2.37887  2.77519  2.98518  4.58477  3.61503
          0.01736  4.45803  5.18037  0.61958  0.77255  0.48711  0.95295
    246   2.96356  5.24598  2.87160  2.62493  4.71788  1.97945  3.88576  4.15926  1.21007  3.66940  4.48617  3.13370  4.05996  3.02688  2.86688  2.95180  3.22712  3.75986  5.79119  4.46770   1415 k - - -
          2.68618  4.42225  2.77519  2.73123  3.46354  2.40513  3.72494  3.29354  2.67741  2.69355  4.24690  2.90347  2.73739  3.18146  2.89801  2.37887  2.77519  2.98518  4.58477  3.61503
          0.01736  4.45803  5.18037  0.61958  0.77255  0.48711  0.95295
    247   2.40069  3.19820  4.02015  2.62780  3.48310  3.84257  4.18633  2.32114  3.37283  2.48943  3.44963  3.75211  4.22838  3.64059  3.63575  3.12982  3.01248  1.38115  5.01149  3.80274   1416 v - - -
          2.68618  4.42225  2.77519  2.73123  3.46354  2.40513  3.72494  3.29354  2.67741  2.69355  4.24690  2.90347  2.73739  3.18146  2.89801  2.37887  2.77519  2.98518  4.58477  3.61503
          0.01736  4.45803  5.18037  0.61958  0.77255  0.48711  0.95295
    248   2.60433  4.66590  3.28075  2.92022  4.51827  3.32075  4.13710  3.95633  3.00364  3.57845  4.38634  2.35823  3.95657  3.32633  3.41559  1.31277  1.85580  3.47664  5.79135  4.49701   1417 s - - -
          2.68618  4.42225  2.77519  2.73123  3.46354  2.40513  3.72494  3.29354  2.67741  2.69355  4.24690  2.90347  2.73739  3.18146  2.89801  2.37887  2.77519  2.98518  4.58477  3.61503
          0.01736  4.45803  5.18037  0.61958  0.77255  0.48711  0.95295
    249   2.96610  4.42787  4.43846  3.89966  3.47888  4.08313  4.51732  2.33899  3.76643  1.49497  3.39298  4.11792  2.94860  4.01644  3.96023  3.41561  3.22637  1.32424  5.17643  3.99128   1418 v - - -
          2.68618  4.42225  2.77519  2.73123  3.46354  2.40513  3.72494  3.29354  2.67741  2.69355  4.24690  2.90347  2.73739  3.18146  2.89801  2.37887  2.77519  2.98518  4.58477  3.61503
          0.01736  4.45803  5.18037  0.61958  0.77255  0.48711  0.95295
    250   2.74310  4.42380  3.63753  3.10968  3.38046  3.70671  3.94306  2.92316  3.04298  1.62388  3.54354  2.86017  4.10281  3.35366  3.36406  2.40576  2.98261  2.70550  4.87391  2.42411   1419 l - - -
          2.68618  4.42225  2.77519  2.73123  3.46354  2.40513  3.72494  3.29354  2.67741  2.69355  4.24690  2.90347  2.73739  3.18146  2.89801  2.37887  2.77519  2.98518  4.58477  3.61503
          0.01736  4.45803  5.18037  0.61958  0.77255  0.48711  0.95295
    251   2.67156  4.37028  3.62236  3.05508  2.72279  3.67515  3.30402  2.86003  2.99929  2.43018  2.90124  3.44163  4.05636  3.29669  3.33554  1.80732  2.55482  2.64111  4.94843  3.71190   1420 s - - -
          2.68618  4.42225  2.77519  2.73123  3.46354  2.40513  3.72494  3.29354  2.67741  2.69355  4.24690  2.90347  2.73739  3.18146  2.89801  2.37887  2.77519  2.98518  4.58477  3.61503
          0.01736  4.45803  5.18037  0.61958  0.77255  0.48711  0.95295
    252   3.06356  3.54122  4.89567  4.31568  2.81372  4.29678  4.65417  2.25389  4.15798  1.22036  3.24235  4.41093  4.60560  4.29119  4.22719  3.62605  3.29912  1.48784  5.09660  3.93288   1421 l - - -
          2.68618  4.42225  2.77519  2.73123  3.46354  2.40513  3.72494  3.29354  2.67741  2.69355  4.24690  2.90347  2.73739  3.18146  2.89801  2.37887  2.77519  2.98518  4.58477  3.61503
          0.01736  4.45803  5.18037  0.61958  0.77255  0.48711  0.95295
    253   2.97991  4.44301  4.44609  3.89961  1.28824  4.05918  4.33032  2.59029  3.76219  2.11092  2.64422  4.07830  4.43042  3.96496  3.92616  3.38174  2.41316  2.51459  4.85747  3.53541   1422 f - - -
          2.68618  4.42225  2.77519  2.73123  3.46354  2.40513  3.72494  3.29354  2.67741  2.69355  4.24690  2.90347  2.73739  3.18146  2.89801  2.37887  2.77519  2.98518  4.58477  3.61503
          0.01736  4.45803  5.18037  0.61958  0.77255  0.48711  0.95295
    254   2.73557  4.85940  2.53475  2.59661  4.04480  3.55884  3.78006  2.87620  2.59440  2.29288  3.90843  3.10821  3.95827  1.81633  3.03939  2.78997  2.96856  3.13482  5.36947  4.04787   1423 q - - -
          2.68618  4.42225  2.77519  2.73123  3.46354  2.40513  3.72494  3.29354  2.67741  2.69355  4.24690  2.90347  2.73739  3.18146  2.89801  2.37887  2.77519  2.98518  4.58477  3.61503
          0.01736  4.45803  5.18037  0.61958  0.77255  0.48711  0.95295
    255   1.83967  4.47134  3.68234  3.27454  4.55507  3.23413  4.35912  3.98079  3.28841  3.63504  4.43873  3.49756  2.46930  3.58713  3.65128  1.13287  2.59691  3.43878  5.86612  4.63315   1424 s - - -
          2.68618  4.42225  2.77519  2.73123  3.46354  2.40513  3.72494  3.29354  2.67741  2.69355  4.24690  2.90347  2.73739  3.18146  2.89801  2.37887  2.77519  2.98518  4.58477  3.61503
          0.01736  4.45803  5.18037  0.61958  0.77255  0.48711  0.95295
    256   1.76320  4.25989  4.14556  3.57581  3.40389  3.18284  4.20652  2.08450  3.47295  1.84568  3.37960  3.81877  4.23349  3.71662  3.69215  3.14244  3.00271  2.08415  4.94647  3.74957   1425 a - - -
          2.68618  4.42225  2.77519  2.73123  3.46354  2.40513  3.72494  3.29354  2.67741  2.69355  4.24690  2.90347  2.73739  3.18146  2.89801  2.37887  2.77519  2.98518  4.58477  3.61503
          0.01736  4.45803  5.18037  0.61958  0.77255  0.48711  0.95295
    257   2.56059  4.29750  4.56830  3.98128  2.11936  4.03954  4.27730  2.55215  3.82383  1.30815  2.87369  4.09205  4.37440  3.97451  3.91796  3.34535  3.12545  2.46278  4.75939  2.79629   1426 l - - -
          2.68618  4.42225  2.77519  2.73123  3.46354  2.40513  3.72494  3.29354  2.67741  2.69355  4.24690  2.90347  2.73739  3.18146  2.89801  2.37887  2.77519  2.98518  4.58477  3.61503
          0.01736  4.45803  5.18037  0.61958  0.77255  0.48711  0.95295
    258   1.82625  4.29972  3.81815  3.26268  3.42689  3.69624  4.03284  2.12986  3.18726  2.52617  3.44329  3.58090  4.10391  3.46520  3.47215  2.41319  2.93670  2.55402  4.91519  2.48030   1427 a - - -
          2.68618  4.42225  2.77519  2.73123  3.46354  2.40513  3.72494  3.29354  2.67741  2.69355  4.24690  2.90347  2.73739  3.18146  2.89801  2.37887  2.77519  2.98518  4.58477  3.61503
          0.01736  4.45803  5.18037  0.61958  0.77255  0.48711  0.95295
    259   1.51370  4.45148  3.63893  3.14657  4.00442  2.46239  4.14717  3.33618  3.11389  2.50642  3.93804  3.45877  3.99108  3.42507  3.47084  2.75547  1.88233  3.00969  5.40602  4.17035   1428 a - - -
          2.68618  4.42225  2.77519  2.73123  3.46354  2.40513  3.72494  3.29354  2.67741  2.69355  4.24690  2.90347  2.73739  3.18146  2.89801  2.37887  2.77519  2.98518  4.58477  3.61503
          0.01736  4.45803  5.18037  0.61958  0.77255  0.48711  0.95295
    260   3.14252  4.61090  4.31575  3.80250  2.60259  4.11441  3.86217  3.10479  3.66585  2.26168  3.73456  3.93467  4.47120  3.86523  3.85587  2.41658  3.37276  2.92507  3.16663  1.17483   1429 y - - -
          2.68618  4.42225  2.77519  2.73123  3.46354  2.40513  3.72494  3.29354  2.67741  2.69355  4.24690  2.90347  2.73739  3.18146  2.89801  2.37887  2.77519  2.98518  4.58477  3.61503
          0.01736  4.45803  5.18037  0.61958  0.77255  0.48711  0.95295
    261   2.82132  4.55715  3.69337  3.17557  3.72045  2.61969  4.04747  3.07572  2.88181  1.23331  3.69566  3.53476  4.14908  3.36307  2.58827  3.03597  3.08593  2.86727  5.16985  3.93828   1430 l - - -
          2.68618  4.42225  2.77519  2.73123  3.46354  2.40513  3.72494  3.29354  2.67741  2.69355  4.24690  2.90347  2.73739  3.18146  2.89801  2.37887  2.77519  2.98518  4.58477  3.61503
          0.01736  4.45803  5.18037  0.61958  0.77255  0.48711  0.95295
    262   2.28347  4.43836  3.60573  3.11699  3.70215  3.52644  4.05311  3.13325  3.07773  2.84902  3.73984  3.46074  4.03786  3.39030  3.41574  2.41593  2.32083  2.86454  5.15008  1.57904   1431 y - - -
          2.68618  4.42225  2.77519  2.73123  3.46354  2.40513  3.72494  3.29354  2.67741  2.69355  4.24690  2.90347  2.73739  3.18146  2.89801  2.37887  2.77519  2.98518  4.58477  3.61503
          0.01736  4.45803  5.18037  0.61958  0.77255  0.48711  0.95295
    263   3.21677  5.45026  3.56485  2.90471  4.93848  3.84598  3.78835  4.28949  1.45357  3.68793  4.52608  2.42765  4.20621  2.90798  1.30469  3.18577  3.38225  3.93573  5.70691  4.51580   1432 r - - -
          2.68618  4.42225  2.77519  2.73123  3.46354  2.40513  3.72494  3.29354  2.67741  2.69355  4.24690  2.90347  2.73739  3.18146  2.89801  2.37887  2.77519  2.98518  4.58477  3.61503
          0.01736  4.45803  5.18037  0.61958  0.77255  0.48711  0.95295
    264   2.73441  4.32185  2.82942  3.27587  3.41989  3.77959  4.05465  2.61100  3.20581  2.26157  3.08323  3.61366  4.15062  3.48027  3.49693  3.04574  2.96723  1.47946  4.93038  2.98976   1433 v - - -
          2.68618  4.42225  2.77519  2.73123  3.46354  2.40513  3.72494  3.29354  2.67741  2.69355  4.24690  2.90347  2.73739  3.18146  2.89801  2.37887  2.77519  2.98518  4.58477  3.61503
          0.01736  4.45803  5.18037  0.61958  0.77255  0.48711  0.95295
    265   2.67952  4.30993  3.78690  3.22386  3.44843  3.68268  4.01522  2.31085  3.14102  2.53767  3.45104  3.55294  4.08957  3.42925  3.43419  2.19451  1.75588  2.58353  3.41276  3.70265   1434 t - - -
          2.68618  4.42225  2.77519  2.73123  3.46354  2.40513  3.72494  3.29354  2.67741  2.69355  4.24690  2.90347  2.73739  3.18146  2.89801  2.37887  2.77519  2.98518  4.58477  3.61503
          0.01736  4.45803  5.18037  0.61958  0.77255  0.48711  0.95295
    266   2.55086  4.50266  3.64362  3.54516  4.90050  0.74189  4.72278  4.41895  3.79200  4.08191  4.88921  3.65641  4.01845  4.02181  4.07280  1.91874  3.08517  3.71232  6.20652  5.01569   1435 g - - -
          2.68618  4.42225  2.77519  2.73123  3.46354  2.40513  3.72494  3.29354  2.67741  2.69355  4.24690  2.90347  2.73739  3.18146  2.89801  2.37887  2.77519  2.98518  4.58477  3.61503
          0.01736  4.45803  5.18037  0.61958  0.77255  0.48711  0.95295
    267   2.81859  5.14299  3.13553  2.28087  4.46546  3.58121  3.71203  2.85283  2.20368  3.40868  4.20172  3.07480  3.96583  1.79119  2.11311  2.80915  3.03578  3.52344  5.56142  4.23449   1436 q - - -
          2.68618  4.42225  2.77519  2.73123  3.46354  2.40513  3.72494  3.29354  2.67741  2.69355  4.24690  2.90347  2.73739  3.18146  2.89801  2.37887  2.77519  2.98518  4.58477  3.61503
          0.01736  4.45803  5.18037  0.61958  0.77255  0.48711  0.95295
    268   2.80745  5.32544  1.92776  2.12654  4.65469  3.46658  2.77459  4.14391  2.51247  3.62208  4.37920  2.12231  3.91604  2.84410  2.51389  2.75431  3.04715  3.70979  5.75667  4.33201   1437 d - - -
          2.68618  4.42225  2.77519  2.73123  3.46354  2.40513  3.72494  3.29354  2.67741  2.69355  4.24690  2.90347  2.73739  3.18146  2.89801  2.37887  2.77519  2.98518  4.58477  3.61503
          0.01736  4.45803  5.18037  0.61958  0.77255  0.48711  0.95295
    269   2.88761  5.31067  1.34730  2.24882  4.60347  3.48262  3.81362  4.04826  2.29660  3.59364  4.39312  2.96093  3.97098  2.94909  3.14948  2.84374  3.13628  2.66164  5.77731  4.36668   1438 d - - -
          2.68618  4.42225  2.77519  2.73123  3.46354  2.40513  3.72494  3.29354  2.67741  2.69355  4.24690  2.90347  2.73739  3.18146  2.89801  2.37887  2.77519  2.98518  4.58477  3.61503
          0.01736  4.45803  5.18037  0.61958  0.77255  0.48711  0.95295
    270   2.70690  4.42075  3.58715  3.03321  3.57957  2.99609  3.95111  2.30026  2.42038  2.63860  3.54093  3.10556  4.06776  3.28273  3.29128  2.93728  2.94444  1.67451  5.02754  3.79517   1439 v - - -
          2.68618  4.42225  2.77519  2.73123  3.46354  2.40513  3.72494  3.29354  2.67741  2.69355  4.24690  2.90347  2.73739  3.18146  2.89801  2.37887  2.77519  2.98518  4.58477  3.61503
          0.01736  4.45803  5.18037  0.61958  0.77255  0.48711  0.95295
    271   2.84622  4.42400  3.91943  2.56812  3.63033  3.90760  4.23962  2.12369  3.31637  2.55936  3.55892  3.73771  4.28845  3.61799  3.62600  3.19236  2.51530  1.29813  5.18001  3.95621   1440 v - - -
          2.68618  4.42225  2.77519  2.73123  3.46354  2.40513  3.72494  3.29354  2.67741  2.69355  4.24690  2.90347  2.73739  3.18146  2.89801  2.37887  2.77519  2.98518  4.58477  3.61503
          0.01736  4.45803  5.18037  0.61958  0.77255  0.48711  0.95295
    272   2.74448  4.36137  3.80764  3.23454  3.49306  3.77264  4.05395  2.22262  3.13266  2.29377  3.44964  3.58837  4.14899  3.44251  2.65159  3.03897  1.76114  2.20069  4.99373  3.77801   1441 t - - -
          2.68618  4.42225  2.77519  2.73123  3.46354  2.40513  3.72494  3.29354  2.67741  2.69355  4.24690  2.90347  2.73739  3.18146  2.89801  2.37887  2.77519  2.98518  4.58477  3.61503
          0.01736  4.45803  5.18037  0.61958  0.77255  0.48711  0.95295
    273   3.25275  4.96140  4.12646  3.82134  3.88271  0.61909  4.55895  4.02343  3.73137  3.61810  4.60133  4.06939  4.45867  4.10585  3.96746  3.44102  3.63989  3.71261  2.28886  3.91606   1442 G - - -
          2.68618  4.42225  2.77519  2.73123  3.46354  2.40513  3.72494  3.29354  2.67741  2.69355  4.24690  2.90347  2.73739  3.18146  2.89801  2.37887  2.77519  2.98518  4.58477  3.61503
          0.01736  4.45803  5.18037  0.61958  0.77255  0.48711  0.95295
    274   2.70481  4.88736  2.43447  2.57255  4.24489  3.47065  3.81498  3.65654  2.64230  3.26927  4.08458  2.82638  3.93161  2.97251  3.10750  2.48541  1.60010  2.76636  5.51037  4.17306   1443 t - - -
          2.68618  4.42225  2.77519  2.73123  3.46354  2.40513  3.72494  3.29354  2.67741  2.69355  4.24690  2.90347  2.73739  3.18146  2.89801  2.37887  2.77519  2.98518  4.58477  3.61503
          0.01736  4.45803  5.18037  0.61958  0.77255  0.48711  0.95295
    275   2.73939  4.27070  4.06225  3.50009  1.79914  3.79663  4.13366  2.24592  3.39997  2.37527  3.36020  3.75340  2.65018  3.64669  3.62744  3.09236  2.39293  2.45406  4.87421  3.64580   1444 f - - -
          2.68618  4.42225  2.77519  2.73123  3.46354  2.40513  3.72494  3.29354  2.67741  2.69355  4.24690  2.90347  2.73739  3.18146  2.89801  2.37887  2.77519  2.98518  4.58477  3.61503
          0.01736  4.45803  5.18037  0.61958  0.77255  0.48711  0.95295
    276   2.66531  4.34810  3.70355  3.15105  3.53700  2.72719  4.00752  2.87614  3.08338  2.30202  1.87368  3.49972  4.06344  3.38049  3.39995  2.51761  2.45385  2.65054  5.00037  3.77955   1445 m - - -
          2.68618  4.42225  2.77519  2.73123  3.46354  2.40513  3.72494  3.29354  2.67741  2.69355  4.24690  2.90347  2.73739  3.18146  2.89801  2.37887  2.77519  2.98518  4.58477  3.61503
          0.01736  4.45803  5.18037  0.61958  0.77255  0.48711  0.95295
    277   1.97062  4.77834  3.18175  2.77385  4.46605  1.54384  3.99325  3.89621  2.18614  3.49351  4.29998  3.21308  3.95500  3.16034  3.21050  2.41163  3.00939  3.46211  5.70410  4.39500   1446 g - - -
          2.68618  4.42225  2.77519  2.73123  3.46354  2.40513  3.72494  3.29354  2.67741  2.69355  4.24690  2.90347  2.73739  3.18146  2.89801  2.37887  2.77519  2.98518  4.58477  3.61503
          0.01736  4.45803  5.18037  0.61958  0.77255  0.48711  0.95295
    278   2.79311  4.86216  3.06515  2.74378  4.23976  2.71469  3.98823  3.69965  2.83782  2.43998  4.21227  1.26202  4.02782  3.19245  3.24737  2.86807  3.10694  3.35861  5.56572  4.22430   1447 n - - -
          2.68618  4.42225  2.77519  2.73123  3.46354  2.40513  3.72494  3.29354  2.67741  2.69355  4.24690  2.90347  2.73739  3.18146  2.89801  2.37887  2.77519  2.98518  4.58477  3.61503
          0.01736  4.45803  5.18037  0.61958  0.77255  0.48711  0.95295
    279   3.05926  5.05988  3.74064  3.14879  4.65126  3.72395  3.99107  3.99528  2.35588  3.55031  4.44790  3.50126  4.21333  3.15602  0.90148  3.13692  2.33302  3.65505  5.68653  4.50091   1448 r - - -
          2.68618  4.42225  2.77519  2.73123  3.46354  2.40513  3.72494  3.29354  2.67741  2.69355  4.24690  2.90347  2.73739  3.18146  2.89801  2.37887  2.77519  2.98518  4.58477  3.61503
          0.01736  4.45803  5.18037  0.61958  0.77255  0.48711  0.95295
    280   2.71175  4.62165  3.31496  2.79192  3.80861  3.58836  3.07904  2.54226  2.74383  2.87930  3.75111  2.74719  4.00098  3.10049  3.13622  2.84521  1.61077  2.93134  5.19225  3.91299   1449 t - - -
          2.68618  4.42225  2.77519  2.73123  3.46354  2.40513  3.72494  3.29354  2.67741  2.69355  4.24690  2.90347  2.73739  3.18146  2.89801  2.37887  2.77519  2.98518  4.58477  3.61503
          0.01736  4.45803  5.18037  0.61958  0.77255  0.48711  0.95295
    281   2.85972  5.32387  2.20410  2.38687  4.63256  3.46880  2.43824  4.12212  2.61471  3.62938  4.41067  1.67043  3.95084  2.91854  3.12423  2.81081  2.61168  3.70967  5.78373  4.35999   1450 n - - -
          2.68618  4.42225  2.77519  2.73123  3.46354  2.40513  3.72494  3.29354  2.67741  2.69355  4.24690  2.90347  2.73739  3.18146  2.89801  2.37887  2.77519  2.98518  4.58477  3.61503
          0.01736  4.45803  5.18037  0.61958  0.77255  0.48711  0.95295
    282   1.67686  4.58300  3.35339  2.80572  2.83351  3.54789  3.87046  3.21149  2.77237  2.88851  3.75199  3.25392  3.00707  3.10787  2.70862  2.45325  2.92423  2.93921  5.20715  3.93633   1451 a - - -
          2.68618  4.42225  2.77519  2.73123  3.46354  2.40513  3.72494  3.29354  2.67741  2.69355  4.24690  2.90347  2.73739  3.18146  2.89801  2.37887  2.77519  2.98518  4.58477  3.61503
          0.01736  4.45803  5.18037  0.61958  0.77255  0.48711  0.95295
    283   2.59980  5.26029  2.13754  2.16156  4.59655  3.47931  3.70321  4.07417  1.60863  3.55649  4.31172  2.94778  3.90331  2.81071  2.71703  2.72839  2.89387  3.64773  5.69054  4.28507   1452 k - - -
          2.68618  4.42225  2.77519  2.73123  3.46354  2.40513  3.72494  3.29354  2.67741  2.69355  4.24690  2.90347  2.73739  3.18146  2.89801  2.37887  2.77519  2.98518  4.58477  3.61503
          0.01736  4.45803  5.18037  0.61958  0.77255  0.48711  0.95295
    284   2.43362  5.14207  2.45206  1.60568  4.43553  3.47754  3.72080  3.89165  2.50729  3.42837  4.20693  2.96488  3.90391  2.84316  2.99930  2.72783  2.59568  3.50630  5.60902  2.99642   1453 e - - -
          2.68618  4.42225  2.77519  2.73123  3.46354  2.40513  3.72494  3.29354  2.67741  2.69355  4.24690  2.90347  2.73739  3.18146  2.89801  2.37887  2.77519  2.98518  4.58477  3.61503
          0.01736  4.45803  5.18037  0.61958  0.77255  0.48711  0.95295
    285   3.22819  5.47312  3.54796  2.39386  4.96425  3.84945  3.78724  4.30949  1.09199  3.70105  4.53898  3.33198  4.20877  2.90569  1.67410  3.19224  3.39052  3.95484  5.71692  4.52702   1454 k - - -
          2.68618  4.42225  2.77519  2.73123  3.46354  2.40513  3.72494  3.29354  2.67741  2.69355  4.24690  2.90347  2.73739  3.18146  2.89801  2.37887  2.77519  2.98518  4.58477  3.61503
          0.01736  4.45803  5.18037  0.61958  0.77255  0.48711  0.95295
    286   2.55675  5.01475  3.04886  2.50274  4.31925  2.93649  3.71306  3.75333  2.45007  2.93826  4.10263  3.02649  3.90853  1.80295  2.54931  2.30877  2.95131  3.39104  5.50775  4.15632   1455 q - - -
          2.68618  4.42225  2.77519  2.73123  3.46354  2.40513  3.72494  3.29354  2.67741  2.69355  4.24690  2.90347  2.73739  3.18146  2.89801  2.37887  2.77519  2.98518  4.58477  3.61503
          0.01736  4.45803  5.18037  0.61958  0.77255  0.48711  0.95295
    287   2.70154  3.26290  2.82421  3.22989  3.44041  3.73152  4.02566  2.38485  3.16224  2.49174  1.89876  3.57037  4.11358  3.43946  3.45887  2.99891  2.48240  2.50219  4.93001  3.71591   1456 m - - -
          2.68618  4.42225  2.77519  2.73123  3.46354  2.40513  3.72494  3.29354  2.67741  2.69355  4.24690  2.90347  2.73739  3.18146  2.89801  2.37887  2.77519  2.98518  4.58477  3.61503
          0.01736  4.45803  5.18037  0.61958  0.77255  0.48711  0.95295
    288   3.14308  4.48674  4.94109  4.35599  2.28139  4.33727  4.55081  1.79358  4.18667  1.14945  3.12411  4.42931  4.61735  4.26614  4.22383  3.66061  3.36704  2.42589  4.90547  2.97590   1457 l - - -
          2.68618  4.42225  2.77519  2.73123  3.46354  2.40513  3.72494  3.29354  2.67741  2.69355  4.24690  2.90347  2.73739  3.18146  2.89801  2.37887  2.77519  2.98518  4.58477  3.61503
          0.01736  4.45803  5.18037  0.61958  0.77255  0.48711  0.95295
    289   2.97475  4.73921  3.97620  3.71020  2.21800  0.75344  4.45816  3.67626  3.76761  3.30605  4.34147  3.90742  4.31727  4.03333  4.02488  3.17694  3.39349  3.38772  5.20219  3.72541   1458 g - - -
          2.68618  4.42225  2.77519  2.73123  3.46354  2.40513  3.72494  3.29354  2.67741  2.69355  4.24690  2.90347  2.73739  3.18146  2.89801  2.37887  2.77519  2.98518  4.58477  3.61503
          0.01736  4.45803  5.18037  0.61958  0.77255  0.48711  0.95295
    290   3.04481  4.78446  3.79005  3.27110  3.82693  3.87159  4.11283  3.10092  2.13272  2.65523  1.15017  3.63828  4.29282  3.38442  2.98493  3.24290  3.28905  2.96100  5.31562  4.09230   1459 m - - -
          2.68618  4.42225  2.77519  2.73123  3.46354  2.40513  3.72494  3.29354  2.67741  2.69355  4.24690  2.90347  2.73739  3.18146  2.89801  2.37887  2.77519  2.98518  4.58477  3.61503
          0.01736  4.45803  5.18037  0.61958  0.77255  0.48711  0.95295
    291   3.18581  4.79703  4.26834  3.99900  0.72859  2.28463  4.28446  3.50151  4.00012  3.07042  4.17916  4.09869  4.49333  4.20501  4.17599  3.41765  3.55889  3.29874  4.70746  3.11389   1460 f - - -
          2.68618  4.42225  2.77519  2.73123  3.46354  2.40513  3.72494  3.29354  2.67741  2.69355  4.24690  2.90347  2.73739  3.18146  2.89801  2.37887  2.77519  2.98518  4.58477  3.61503
          0.01736  4.45803  5.18037  0.61958  0.77255  0.48711  0.95295
    292   2.30082  4.51450  3.51584  2.39827  3.78738  3.64629  4.05042  2.84473  3.01959  2.79053  3.71600  3.43940  4.09721  3.33928  3.38791  2.94572  2.55047  1.43908  5.24063  3.99372   1461 v - - -
          2.68618  4.42225  2.77519  2.73123  3.46354  2.40513  3.72494  3.29354  2.67741  2.69355  4.24690  2.90347  2.73739  3.18146  2.89801  2.37887  2.77519  2.98518  4.58477  3.61503
          0.01736  4.45803  5.18037  0.61958  0.77255  0.48711  0.95295
    293   2.92244  5.32845  2.64675  1.97811  4.73308  3.45729  3.88942  4.21658  2.74796  3.73610  4.53783  1.83049  3.99768  3.03286  3.25245  1.53647  3.20164  3.79312  5.89878  4.47757   1462 s - - -
          2.68618  4.42225  2.77519  2.73123  3.46354  2.40513  3.72494  3.29354  2.67741  2.69355  4.24690  2.90347  2.73739  3.18146  2.89801  2.37887  2.77519  2.98518  4.58477  3.61503
          0.01736  4.45803  5.18037  0.61958  0.77255  0.48711  0.95295
    294   2.76208  4.55779  3.54492  3.03666  3.76968  3.65623  4.02210  2.35822  2.91723  2.74622  3.70698  3.44019  4.10080  2.71695  3.25428  2.95724  1.37638  2.75807  5.22359  3.97742   1463 t - - -
          2.68618  4.42225  2.77519  2.73123  3.46354  2.40513  3.72494  3.29354  2.67741  2.69355  4.24690  2.90347  2.73739  3.18146  2.89801  2.37887  2.77519  2.98518  4.58477  3.61503
          0.01736  4.45803  5.18037  0.61958  0.77255  0.48711  0.95295
    295   3.01520  4.41507  4.53937  3.15745  3.52817  4.22601  4.58775  1.97710  3.85977  1.66204  3.42698  4.21049  4.55649  4.10200  4.05250  3.53980  3.25395  1.20453  5.22503  4.03847   1464 v - - -
          2.68618  4.42225  2.77519  2.73123  3.46354  2.40513  3.72494  3.29354  2.67741  2.69355  4.24690  2.90347  2.73739  3.18146  2.89801  2.37887  2.77519  2.98518  4.58477  3.61503
          0.01736  4.45803  5.18037  0.61958  0.77255  0.48711  0.95295
    296   1.66294  4.44797  3.72414  3.40952  4.63161  3.21334  4.49049  4.05592  3.46421  3.72889  4.53991  3.56876  1.23975  3.74708  3.79167  1.96442  2.97672  3.48109  5.95825  4.74536   1465 p - - -
          2.68618  4.42225  2.77519  2.73123  3.46354  2.40513  3.72494  3.29354  2.67741  2.69355  4.24690  2.90347  2.73739  3.18146  2.89801  2.37887  2.77519  2.98518  4.58477  3.61503
          0.01736  4.45803  5.18037  0.61958  0.77255  0.48711  0.95295
    297   3.33171  4.61502  5.23152  4.66391  2.96149  4.66827  5.05002  1.81925  4.52691  1.28622  3.01822  4.79026  4.89485  4.60817  4.57829  4.01994  3.56177  1.29897  5.36722  4.26664   1466 l - - -
          2.68618  4.42225  2.77519  2.73123  3.46354  2.40513  3.72494  3.29354  2.67741  2.69355  4.24690  2.90347  2.73739  3.18146  2.89801  2.37887  2.77519  2.98518  4.58477  3.61503
          0.01736  4.45803  5.18037  0.61958  0.77255  0.48711  0.95295
    298   2.32290  4.85803  3.44404  2.92929  4.52714  3.50785  3.97034  3.92682  2.54257  3.50383  4.33420  3.32723  4.04197  3.13348  1.17057  2.20079  3.10727  3.52194  5.67269  4.41945   1467 r - - -
          2.68618  4.42225  2.77519  2.73123  3.46354  2.40513  3.72494  3.29354  2.67741  2.69355  4.24690  2.90347  2.73739  3.18146  2.89801  2.37887  2.77519  2.98518  4.58477  3.61503
          0.01736  4.45803  5.18037  0.61958  0.77255  0.48711  0.95295
    299   2.59563  4.87030  3.07879  2.19680  4.10179  3.52263  3.22236  3.51816  2.55048  3.13038  3.95125  3.06464  3.92180  2.90111  3.00639  2.44264  1.89614  3.20281  5.38063  2.98060   1468 t - - -
          2.68618  4.42225  2.77519  2.73123  3.46354  2.40513  3.72494  3.29354  2.67741  2.69355  4.24690  2.90347  2.73739  3.18146  2.89801  2.37887  2.77519  2.98518  4.58477  3.61503
          0.01736  4.45803  5.18037  0.61958  0.77255  0.48711  0.95295
    300   2.73505  5.13670  2.97357  2.11306  4.45388  3.49744  3.69092  3.90858  2.40948  3.01695  4.19605  2.26370  3.89933  2.80470  2.18126  2.12923  2.96562  3.51492  5.58608  4.20990   1469 e - - -
          2.68618  4.42225  2.77519  2.73123  3.46354  2.40513  3.72494  3.29354  2.67741  2.69355  4.24690  2.90347  2.73739  3.18146  2.89801  2.37887  2.77519  2.98518  4.58477  3.61503
          0.01736  4.45803  5.18037  0.61958  0.77255  0.48711  0.95295
    301   3.43100  4.66858  5.38595  4.86340  3.66345  4.90262  5.41568  1.42439  4.75966  1.39264  3.43534  5.02610  5.11022  4.90365  4.86325  4.29118  3.67454  1.20964  5.71518  4.58675   1470 v - - -
          2.68618  4.42225  2.77519  2.73123  3.46354  2.40513  3.72494  3.29354  2.67741  2.69355  4.24690  2.90347  2.73739  3.18146  2.89801  2.37887  2.77519  2.98518  4.58477  3.61503
          0.01736  4.45803  5.18037  0.61958  0.77255  0.48711  0.95295
    302   2.73327  4.94486  1.69793  2.52328  4.19382  3.52034  3.75583  2.76026  2.29147  3.20395  4.02617  2.93445  3.93294  2.90685  3.02413  2.76068  2.96922  2.77218  5.45680  4.11409   1471 d - - -
          2.68618  4.42225  2.77519  2.73123  3.46354  2.40513  3.72494  3.29354  2.67741  2.69355  4.24690  2.90347  2.73739  3.18146  2.89801  2.37887  2.77519  2.98518  4.58477  3.61503
          0.01736  4.45803  5.18037  0.61958  0.77255  0.48711  0.95295
    303   2.72206  4.99703  3.05202  2.53497  4.35667  1.91773  3.75123  3.79090  2.48987  3.35038  4.14382  3.05031  2.98993  2.51261  2.54915  2.73616  2.43078  3.41888  5.54535  4.19866   1472 g - - -
          2.68618  4.42225  2.77519  2.73123  3.46354  2.40513  3.72494  3.29354  2.67741  2.69355  4.24690  2.90347  2.73739  3.18146  2.89801  2.37887  2.77519  2.98518  4.58477  3.61503
          0.01736  4.45803  5.18037  0.61958  0.77255  0.48711  0.95295
    304   2.69246  4.74788  2.63452  2.63958  3.98343  1.90317  3.79779  3.36445  2.64812  2.48159  3.41845  3.13605  3.94775  2.98623  3.08960  2.74783  2.57083  3.07383  5.31324  4.00978   1473 g - - -
          2.68618  4.42225  2.77519  2.73123  3.46354  2.40513  3.72494  3.29354  2.67741  2.69355  4.24690  2.90347  2.73739  3.18146  2.89801  2.37887  2.77519  2.98518  4.58477  3.61503
          0.01736  4.45803  5.18037  0.61958  0.77255  0.48711  0.95295
    305   2.76192  5.04228  2.97861  2.03037  4.31555  3.51837  3.74323  2.81214  2.50076  3.31246  4.11957  3.03068  3.93512  1.69885  2.94843  2.51885  2.99637  3.38990  5.52530  4.17339   1474 q - - -
          2.68618  4.42225  2.77519  2.73123  3.46354  2.40513  3.72494  3.29354  2.67741  2.69355  4.24690  2.90347  2.73739  3.18146  2.89801  2.37887  2.77519  2.98518  4.58477  3.61503
          0.01736  4.45803  5.18037  0.61958  0.77255  0.48711  0.95295
    306   2.12381  5.04965  2.99139  2.13326  4.37524  3.17112  3.69506  3.82647  2.45575  3.36587  4.13886  2.98457  3.27708  2.81340  2.59264  2.15368  2.56000  3.43894  5.54733  4.17222   1475 a - - -
          2.68618  4.42225  2.77519  2.73123  3.46354  2.40513  3.72494  3.29354  2.67741  2.69355  4.24690  2.90347  2.73739  3.18146  2.89801  2.37887  2.77519  2.98518  4.58477  3.61503
          0.01736  4.45803  5.18037  0.61958  0.77255  0.48711  0.95295
    307   3.34247  5.03662  2.28552  3.35113  0.82436  3.97488  4.07123  3.51366  3.63756  3.04835  4.17778  3.72796  4.48260  3.82166  3.97911  3.46886  3.62825  3.34893  4.63516  3.00217   1476 f - - -
          2.68618  4.42225  2.77519  2.73123  3.46354  2.40513  3.72494  3.29354  2.67741  2.69355  4.24690  2.90347  2.73739  3.18146  2.89801  2.37887  2.77519  2.98518  4.58477  3.61503
          0.01736  4.45803  5.18037  0.61958  0.77255  0.48711  0.95295
    308   1.95839  3.18096  4.10043  3.52687  3.12128  3.73160  4.11434  2.64358  3.41713  1.65749  3.33867  3.74200  4.14010  3.64940  3.62009  2.76395  2.51776  2.44218  4.84250  3.64799   1477 l - - -
          2.68618  4.42225  2.77519  2.73123  3.46354  2.40513  3.72494  3.29354  2.67741  2.69355  4.24690  2.90347  2.73739  3.18146  2.89801  2.37887  2.77519  2.98518  4.58477  3.61503
          0.01736  4.45803  5.18037  0.61958  0.77255  0.48711  0.95295
    309   2.81524  5.26350  2.21995  1.45977  4.56383  3.42182  3.75559  2.86220  2.55963  3.54862  4.32691  2.94756  3.92956  2.53189  3.06260  2.77472  3.05686  3.62876  5.71638  4.30650   1478 e - - -
          2.68618  4.42225  2.77519  2.73123  3.46354  2.40513  3.72494  3.29354  2.67741  2.69355  4.24690  2.90347  2.73739  3.18146  2.89801  2.37887  2.77519  2.98518  4.58477  3.61503
          0.01736  4.45803  5.18037  0.61958  0.77255  0.48711  0.95295
    310   2.69180  3.64843  3.80691  3.23309  1.89978  3.72269  3.31428  2.76275  3.14484  2.22839  3.40058  3.56214  4.09951  3.42686  2.86729  2.44545  2.92464  2.55463  4.85230  3.61286   1479 f - - -
          2.68618  4.42225  2.77519  2.73123  3.46354  2.40513  3.72494  3.29354  2.67741  2.69355  4.24690  2.90347  2.73739  3.18146  2.89801  2.37887  2.77519  2.98518  4.58477  3.61503
          0.01736  4.45803  5.18037  0.61958  0.77255  0.48711  0.95295
    311   2.80943  2.94738  4.50392  3.94622  3.48232  3.93398  4.43368  2.02676  3.81104  2.44708  3.44819  4.06817  4.35646  4.02369  3.95735  2.47406  3.08063  1.20983  5.06460  3.87219   1480 v - - -
          2.68618  4.42225  2.77519  2.73123  3.46354  2.40513  3.72494  3.29354  2.67741  2.69355  4.24690  2.90347  2.73739  3.18146  2.89801  2.37887  2.77519  2.98518  4.58477  3.61503
          0.01736  4.45803  5.18037  0.61958  0.77255  0.48711  0.95295
    312   2.42279  5.07667  3.05265  2.50601  4.43373  3.50571  3.71532  3.87647  1.60212  3.40562  4.18473  3.02808  2.89520  2.83476  2.65815  2.26910  2.91138  3.48859  5.57203  4.21638   1481 k - - -
          2.68618  4.42225  2.77519  2.73123  3.46354  2.40513  3.72494  3.29354  2.67741  2.69355  4.24690  2.90347  2.73739  3.18146  2.89801  2.37887  2.77519  2.98518  4.58477  3.61503
          0.01736  4.45803  5.18037  0.61958  0.77255  0.48711  0.95295
    313   2.70657  5.00700  2.00849  2.40877  3.32763  2.36876  3.71106  3.71313  2.49420  3.28315  4.07682  3.00276  3.89826  2.84362  2.60820  2.71232  2.94084  3.08188  5.49279  4.13115   1482 d - - -
          2.68618  4.42225  2.77519  2.73123  3.46354  2.40513  3.72494  3.29354  2.67741  2.69355  4.24690  2.90347  2.73739  3.18146  2.89801  2.37887  2.77519  2.98518  4.58477  3.61503
          0.01736  4.45803  5.18037  0.61958  0.77255  0.48711  0.95295
    314   2.82461  4.43597  3.87365  3.29633  2.82049  3.85212  4.09928  2.42604  3.16416  2.21982  3.41271  3.65325  4.21339  3.48856  1.60040  3.11902  3.05526  2.23214  5.00321  3.77131   1483 r - - -
          2.68618  4.42225  2.77519  2.73123  3.46354  2.40513  3.72494  3.29354  2.67741  2.69355  4.24690  2.90347  2.73739  3.18146  2.89801  2.37887  2.77519  2.98518  4.58477  3.61503
          0.01736  4.45803  5.18037  0.61958  0.77255  0.48711  0.95295
    315   2.53379  4.43339  3.55266  2.98274  3.57609  3.66334  3.90985  2.42364  2.89090  2.63971  1.95974  3.39115  4.04459  2.75975  2.75720  2.63597  2.92885  2.70590  5.01299  3.77857   1484 m - - -
          2.68618  4.42225  2.77519  2.73123  3.46354  2.40513  3.72494  3.29354  2.67741  2.69355  4.24690  2.90347  2.73739  3.18146  2.89801  2.37887  2.77519  2.98518  4.58477  3.61503
          0.01736  4.45803  5.18037  0.61958  0.77255  0.48711  0.95295
    316   3.10632  5.22377  3.60567  2.91455  4.58429  3.81912  3.79569  2.67056  1.18716  3.43563  4.29866  3.34311  4.17366  2.93437  1.80275  3.12337  3.28597  3.61137  5.56960  4.36133   1485 k - - -
          2.68618  4.42225  2.77519  2.73123  3.46354  2.40513  3.72494  3.29354  2.67741  2.69355  4.24690  2.90347  2.73739  3.18146  2.89801  2.37887  2.77519  2.98518  4.58477  3.61503
          0.01736  4.45803  5.18037  0.61958  0.77255  0.48711  0.95295
    317   2.83665  5.31369  1.45345  2.01712  4.61708  3.47486  3.76064  4.10117  2.55793  3.60131  4.37533  2.94309  3.93680  2.81710  2.64607  2.78779  3.07852  3.68810  5.75157  3.41294   1486 d - - -
          2.68618  4.42225  2.77519  2.73123  3.46354  2.40513  3.72494  3.29354  2.67741  2.69355  4.24690  2.90347  2.73739  3.18146  2.89801  2.37887  2.77519  2.98518  4.58477  3.61503
          0.01736  4.45803  5.18037  0.61958  0.77255  0.48711  0.95295
    318   2.77593  4.36914  3.84146  2.56612  3.38075  3.80372  4.06065  2.71533  3.19852  1.41310  3.39665  3.62879  4.17419  3.48961  3.48262  3.07718  3.00789  2.25070  4.92018  2.84658   1487 l - - -
          2.68618  4.42225  2.77519  2.73123  3.46354  2.40513  3.72494  3.29354  2.67741  2.69355  4.24690  2.90347  2.73739  3.18146  2.89801  2.37887  2.77519  2.98518  4.58477  3.61503
          0.01736  4.45803  5.18037  0.61958  0.77255  0.48711  0.95295
    319   2.54652  4.42018  3.61960  3.05567  3.55217  3.69393  3.94572  2.88720  2.54862  1.99215  1.92088  2.99778  4.07631  3.28369  3.25011  2.95440  2.95248  2.67328  5.00466  3.77772   1488 m - - -
          2.68618  4.42225  2.77519  2.73123  3.46354  2.40513  3.72494  3.29354  2.67741  2.69355  4.24690  2.90347  2.73739  3.18146  2.89801  2.37887  2.77519  2.98518  4.58477  3.61503
          0.01736  4.45803  5.18037  0.61958  0.77255  0.48711  0.95295
    320   2.80931  5.21723  2.91127  2.50797  4.57138  3.55129  3.70074  4.01737  1.53914  3.50245  4.27495  2.71618  3.94574  2.81084  2.11170  2.78171  2.46272  3.61695  5.62746  4.27549   1489 k - - -
          2.68618  4.42225  2.77519  2.73123  3.46354  2.40513  3.72494  3.29354  2.67741  2.69355  4.24690  2.90347  2.73739  3.18146  2.89801  2.37887  2.77519  2.98518  4.58477  3.61503
          0.01736  4.45803  5.18037  0.61958  0.77255  0.48711  0.95295
    321   2.37935  4.20661  4.08595  3.50574  3.32306  3.04017  4.10962  2.03112  3.40016  1.90481  3.01587  3.74919  4.17129  3.63717  3.61226  3.08252  2.19134  2.31273  4.83931  3.64325   1490 l - - -
          2.68618  4.42225  2.77519  2.73123  3.46354  2.40513  3.72494  3.29354  2.67741  2.69355  4.24690  2.90347  2.73739  3.18146  2.89801  2.37887  2.77519  2.98518  4.58477  3.61503
          0.01736  4.45803  5.18037  0.61958  0.77255  0.48711  0.95295
    322   3.80584  5.05500  5.42269  4.92427  1.98564  5.00522  4.92895  2.56153  4.76845  0.64687  3.09253  5.03729  5.12806  4.71212  4.76811  4.40481  4.01842  2.79605  5.02329  3.65022   1491 L - - -
          2.68618  4.42225  2.77519  2.73123  3.46354  2.40513  3.72494  3.29354  2.67741  2.69355  4.24690  2.90347  2.73739  3.18146  2.89801  2.37887  2.77519  2.98518  4.58477  3.61503
          0.01736  4.45803  5.18037  0.61958  0.77255  0.48711  0.95295
    323   3.06843  5.26645  3.45647  2.84548  4.72724  3.74569  3.80308  4.10550  1.92703  3.57506  4.40781  3.28974  4.14001  2.93255  1.24694  2.03248  3.27266  3.75110  5.65583  4.42847   1492 r - - -
          2.68618  4.42225  2.77519  2.73123  3.46354  2.40513  3.72494  3.29354  2.67741  2.69355  4.24690  2.90347  2.73739  3.18146  2.89801  2.37887  2.77519  2.98518  4.58477  3.61503
          0.01736  4.45803  5.18037  0.61958  0.77255  0.48711  0.95295
    324   3.20779  5.47058  2.77936  1.99313  4.48612  3.62711  1.02609  4.27236  2.76715  3.78130  4.66895  3.15706  4.17760  3.20036  3.14443  3.16075  3.46882  3.92177  5.73942  4.30679   1493 h - - -
          2.68618  4.42225  2.77519  2.73123  3.46354  2.40513  3.72494  3.29354  2.67741  2.69355  4.24690  2.90347  2.73739  3.18146  2.89801  2.37887  2.77519  2.98518  4.58477  3.61503
          0.01736  4.45803  5.18037  0.61958  0.77255  0.48711  0.95295
    325   2.86561  5.03191  3.02702  2.73067  4.57388  3.48477  3.99405  4.09098  2.70958  3.64167  4.48243  3.20291  4.05015  1.17968  3.07563  1.90040  3.19073  3.67335  5.77248  4.42879   1494 q - - -
          2.68618  4.42225  2.77519  2.73123  3.46354  2.40513  3.72494  3.29354  2.67741  2.69355  4.24690  2.90347  2.73739  3.18146  2.89801  2.37887  2.77519  2.98518  4.58477  3.61503
          0.01736  4.45803  5.18037  0.61958  0.77255  0.48711  0.95295
    326   2.98879  5.50230  2.26244  1.97306  4.83576  3.50547  3.83643  4.31830  1.19967  3.78826  4.58083  2.96639  4.01199  2.96549  3.06956  2.91470  3.23521  3.89359  5.91308  4.49251   1495 k - - -
          2.68618  4.42225  2.77519  2.73123  3.46354  2.40513  3.72494  3.29354  2.67741  2.69355  4.24690  2.90347  2.73739  3.18146  2.89801  2.37887  2.77519  2.98518  4.58477  3.61503
          0.01736  4.45803  5.18037  0.61958  0.77255  0.48711  0.95295
    327   3.31662  5.07504  3.72488  3.31398  3.06674  3.99713  3.89834  3.68639  2.11369  3.21574  4.24037  3.65720  4.42348  3.47506  3.11659  3.40583  3.54834  3.47135  4.63397  0.92740   1496 y - - -
          2.68618  4.42225  2.77519  2.73123  3.46354  2.40513  3.72494  3.29354  2.67741  2.69355  4.24690  2.90347  2.73739  3.18146  2.89801  2.37887  2.77519  2.98518  4.58477  3.61503
          0.01736  4.45803  5.18037  0.61958  0.77255  0.48711  0.95295
    328   3.16890  5.32152  2.85258  1.97167  4.85634  3.58319  4.21690  4.33630  3.10147  3.91249  4.80768  3.26819  0.87549  3.41735  3.52602  3.17265  3.50287  3.94424  6.02819  4.72421   1497 p - - -
          2.68618  4.42225  2.77519  2.73123  3.46354  2.40513  3.72494  3.29354  2.67741  2.69355  4.24690  2.90347  2.73739  3.18146  2.89801  2.37887  2.77519  2.98518  4.58477  3.61503
          0.01736  4.45803  5.18037  0.61958  0.77255  0.48711  0.95295
    329   2.99662  4.46604  4.27692  3.73192  1.97551  4.02418  3.94482  2.41931  3.58466  2.54004  3.54848  3.89621  4.37898  3.80306  2.61003  3.31737  3.22540  2.73031  4.38693  1.52272   1498 y - - -
          2.68618  4.42225  2.77519  2.73123  3.46354  2.40513  3.72494  3.29354  2.67741  2.69355  4.24690  2.90347  2.73739  3.18146  2.89801  2.37887  2.77519  2.98518  4.58477  3.61503
          0.01736  4.45803  5.18037  0.61958  0.77255  0.48711  0.95295
    330   2.76368  5.05502  2.94485  2.22460  4.32792  3.51008  3.74501  3.75817  2.51631  2.62733  4.13182  1.70317  3.93219  2.68357  2.97367  2.76577  2.59950  3.40781  5.53791  4.18097   1499 n - - -
          2.68618  4.42225  2.77519  2.73123  3.46354  2.40513  3.72494  3.29354  2.67741  2.69355  4.24690  2.90347  2.73739  3.18146  2.89801  2.37887  2.77519  2.98518  4.58477  3.61503
          0.01736  4.45803  5.18037  0.61958  0.77255  0.48711  0.95295
    331   3.09644  4.56342  4.33282  3.79375  2.78947  4.09945  2.76056  2.94416  3.54513  1.05961  3.55290  3.95763  4.44825  3.83514  3.72161  3.40863  3.32332  2.81884  3.01844  2.87507   1500 l - - -
          2.68618  4.42225  2.77519  2.73123  3.46354  2.40513  3.72494  3.29354  2.67741  2.69355  4.24690  2.90347  2.73739  3.18146  2.89801  2.37887  2.77519  2.98518  4.58477  3.61503
          0.01736  4.45803  5.18037  0.61958  0.77255  0.48711  0.95295
    332   2.83804  4.35792  4.10539  3.53853  2.73653  3.90388  4.18456  2.62933  2.89626  1.17711  3.30862  3.81470  4.26640  3.66995  3.60815  3.19547  2.69287  2.50383  4.92234  3.70929   1501 l - - -
          2.68618  4.42225  2.77519  2.73123  3.46354  2.40513  3.72494  3.29354  2.67741  2.69355  4.24690  2.90347  2.73739  3.18146  2.89801  2.37887  2.77519  2.98518  4.58477  3.61503
          0.01736  4.45803  5.18037  0.61958  0.77255  0.48711  0.95295
    333   2.75480  4.35742  3.84210  3.27264  3.50651  3.78282  4.06728  1.84754  3.12579  2.53542  3.47673  2.93125  4.16338  3.46446  2.62658  3.05899  2.99139  1.69557  4.99895  3.78219   1502 v - - -
          2.68618  4.42225  2.77519  2.73123  3.46354  2.40513  3.72494  3.29354  2.67741  2.69355  4.24690  2.90347  2.73739  3.18146  2.89801  2.37887  2.77519  2.98518  4.58477  3.61503
          0.01736  4.45803  5.18037  0.61958  0.77255  0.48711  0.95295
    334   2.12121  5.23656  2.78190  2.14639  4.56513  3.47482  3.76644  4.03120  2.55837  3.54931  4.32914  1.72052  3.93524  2.49428  3.04807  2.58093  3.05989  3.62815  5.71536  4.31445   1503 n - - -
          2.68618  4.42225  2.77519  2.73123  3.46354  2.40513  3.72494  3.29354  2.67741  2.69355  4.24690  2.90347  2.73739  3.18146  2.89801  2.37887  2.77519  2.98518  4.58477  3.61503
          0.01736  4.45803  5.18037  0.61958  0.77255  0.48711  0.95295
    335   2.89042  5.37847  1.33973  2.38393  4.70569  3.47337  3.80219  4.18939  2.35564  3.68321  4.46383  2.80875  3.96344  2.92816  2.82524  2.27171  3.14014  3.76837  5.83206  4.40632   1504 d - - -
          2.68618  4.42225  2.77519  2.73123  3.46354  2.40513  3.72494  3.29354  2.67741  2.69355  4.24690  2.90347  2.73739  3.18146  2.89801  2.37887  2.77519  2.98518  4.58477  3.61503
          0.01736  4.45803  5.18037  0.61958  0.77255  0.48711  0.95295
    336   2.95392  4.48634  4.25940  3.75297  3.43095  2.65825  4.42632  2.36746  3.60861  0.98860  3.37047  3.99992  4.39835  3.89029  3.82140  3.32570  3.22662  2.48512  5.13440  3.93404   1505 l - - -
          2.68618  4.42225  2.77519  2.73123  3.46354  2.40513  3.72494  3.29354  2.67741  2.69355  4.24690  2.90347  2.73739  3.18146  2.89801  2.37887  2.77519  2.98518  4.58477  3.61503
          0.01736  4.45803  5.18037  0.61958  0.77255  0.48711  0.95295
    337   2.43615  5.11232  3.21349  2.72654  4.59234  3.59160  3.84091  4.00908  2.39133  3.53432  4.35382  2.10053  4.05019  2.97975  1.34597  2.91922  3.15797  3.62860  5.66592  4.37699   1506 r - - -
          2.68618  4.42225  2.77519  2.73123  3.46354  2.40513  3.72494  3.29354  2.67741  2.69355  4.24690  2.90347  2.73739  3.18146  2.89801  2.37887  2.77519  2.98518  4.58477  3.61503
          0.01736  4.45803  5.18037  0.61958  0.77255  0.48711  0.95295
    338   2.15362  4.92195  3.03064  1.63025  4.20689  3.50640  3.77060  2.95190  2.57134  3.21624  4.03794  3.06144  2.89067  2.92242  3.03527  2.75323  2.96605  3.26001  5.46884  4.12997   1507 e - - -
          2.68618  4.42225  2.77519  2.73123  3.46354  2.40513  3.72494  3.29354  2.67741  2.69355  4.24690  2.90347  2.73739  3.18146  2.89801  2.37887  2.77519  2.98518  4.58477  3.61503
          0.01736  4.45803  5.18037  0.61958  0.77255  0.48711  0.95295
    339   2.68620  4.86333  3.11021  2.55794  4.12772  3.51258  3.74140  3.54108  2.53690  3.14874  3.96475  3.06933  3.15777  2.36856  2.78855  2.17341  2.20907  2.61605  5.39514  4.06709   1508 s - - -
          2.68618  4.42225  2.77519  2.73123  3.46354  2.40513  3.72494  3.29354  2.67741  2.69355  4.24690  2.90347  2.73739  3.18146  2.89801  2.37887  2.77519  2.98518  4.58477  3.61503
          0.01736  4.45803  5.18037  0.61958  0.77255  0.48711  0.95295
    340   2.82398  5.24795  3.06526  2.51213  4.60998  2.92781  3.14525  4.05775  1.55904  3.52921  4.29895  2.30812  3.95210  2.70886  2.37440  2.79153  3.04250  3.65132  5.64183  4.29145   1509 k - - -
          2.68618  4.42225  2.77519  2.73123  3.46354  2.40513  3.72494  3.29354  2.67741  2.69355  4.24690  2.90347  2.73739  3.18146  2.89801  2.37887  2.77519  2.98518  4.58477  3.61503
          0.01736  4.45803  5.18037  0.61958  0.77255  0.48711  0.95295
    341   2.71501  5.00192  2.58299  2.48377  4.30094  2.90209  3.74085  3.74274  2.53761  3.31395  4.10972  3.01327  3.01234  2.87755  2.99251  1.74222  2.95989  3.38209  5.52309  2.98178   1510 s - - -
          2.68621  4.42228  2.77523  2.73126  3.46357  2.40498  3.72498  3.29357  2.67744  2.69358  4.24693  2.90350  2.73743  3.18150  2.89804  2.37890  2.77523  2.98488  4.58480  3.61506
          0.17004  1.89217  5.18037  0.24073  1.54205  0.48711  0.95295
    342   2.76233  5.18407  2.75512  2.45085  4.51603  3.50588  3.69782  3.97354  2.16842  3.47567  4.24329  2.98784  3.91235  2.55871  2.37242  1.61790  2.96057  3.57102  5.62169  4.24513   1512 s - - -
          2.68618  4.42225  2.77519  2.73123  3.46354  2.40513  3.72494  3.29354  2.67741  2.69355  4.24690  2.90347  2.73739  3.18146  2.89801  2.37887  2.77519  2.98518  4.58477  3.61503
          0.01736  4.45803  5.18037  0.61958  0.77255  0.48711  0.95295
    343   2.74379  4.49362  3.57985  3.00253  3.64818  3.12419  3.91336  2.99309  2.52389  1.50069  3.59745  3.40619  4.06994  3.21387  2.65032  2.94788  2.97402  2.47935  5.06587  3.83561   1513 l - - -
          2.68618  4.42225  2.77519  2.73123  3.46354  2.40513  3.72494  3.29354  2.67741  2.69355  4.24690  2.90347  2.73739  3.18146  2.89801  2.37887  2.77519  2.98518  4.58477  3.61503
          0.01736  4.45803  5.18037  0.61958  0.77255  0.48711  0.95295
    344   2.68866  4.99977  3.02508  2.15656  4.27305  3.49583  3.07433  3.70932  2.45892  2.93505  4.06202  2.90047  3.88791  2.82006  2.59900  2.18641  2.27905  3.08809  5.47854  4.11885   1514 e - - -
          2.68618  4.42225  2.77519  2.73123  3.46354  2.40513  3.72494  3.29354  2.67741  2.69355  4.24690  2.90347  2.73739  3.18146  2.89801  2.37887  2.77519  2.98518  4.58477  3.61503
          0.01736  4.45803  5.18037  0.61958  0.77255  0.48711  0.95295
    345   2.44757  5.02905  3.14115  2.56392  4.31917  3.56166  3.71796  3.73676  1.78118  3.29503  2.95813  3.07552  3.13592  2.84110  2.07224  2.77986  2.99178  3.39208  5.48782  4.16264   1515 k - - -
          2.68618  4.42225  2.77519  2.73123  3.46354  2.40513  3.72494  3.29354  2.67741  2.69355  4.24690  2.90347  2.73739  3.18146  2.89801  2.37887  2.77519  2.98518  4.58477  3.61503
          0.01736  4.45803  5.18037  0.61958  0.77255  0.48711  0.95295
    346   3.16824  4.58338  4.69036  4.13761  2.58619  4.30206  4.60434  2.49305  3.99836  0.90374  3.17456  4.33387  4.61540  4.16366  4.13817  3.63175  2.44997  2.51109  5.06892  3.85926   1516 l - - -
          2.68618  4.42225  2.77519  2.73123  3.46354  2.40513  3.72494  3.29354  2.67741  2.69355  4.24690  2.90347  2.73739  3.18146  2.89801  2.37887  2.77519  2.98518  4.58477  3.61503
          0.01736  4.45803  5.18037  0.61958  0.77255  0.48711  0.95295
    347   2.92693  4.43256  3.03260  3.58648  1.37363  3.95610  3.98456  2.23649  3.50527  2.49639  3.50302  3.81579  4.31903  3.72157  3.73061  3.24498  3.15833  2.65305  4.51227  2.63108   1517 f - - -
          2.68618  4.42225  2.77519  2.73123  3.46354  2.40513  3.72494  3.29354  2.67741  2.69355  4.24690  2.90347  2.73739  3.18146  2.89801  2.37887  2.77519  2.98518  4.58477  3.61503
          0.01736  4.45803  5.18037  0.61958  0.77255  0.48711  0.95295
    348   2.71787  5.01253  2.45563  2.47282  4.28093  3.49427  3.72223  3.71965  2.51124  3.29099  4.08741  3.00560  2.92207  2.60487  2.98701  2.72383  1.83945  3.36635  5.50162  3.25502   1518 t - - -
          2.68618  4.42225  2.77519  2.73123  3.46354  2.40513  3.72494  3.29354  2.67741  2.69355  4.24690  2.90347  2.73739  3.18146  2.89801  2.37887  2.77519  2.98518  4.58477  3.61503
          0.01736  4.45803  5.18037  0.61958  0.77255  0.48711  0.95295
    349   2.41726  3.13234  4.19921  3.63666  3.41126  2.70930  4.21162  2.37303  3.52448  2.46693  3.40455  3.81708  4.17875  3.75199  3.71694  3.05892  2.51142  1.48481  4.93125  3.73848   1519 v - - -
          2.68618  4.42225  2.77519  2.73123  3.46354  2.40513  3.72494  3.29354  2.67741  2.69355  4.24690  2.90347  2.73739  3.18146  2.89801  2.37887  2.77519  2.98518  4.58477  3.61503
          0.01736  4.45803  5.18037  0.61958  0.77255  0.48711  0.95295
    350   2.15207  4.35827  3.65736  3.09408  3.52444  2.87315  3.97093  2.86287  3.03903  2.19479  2.89157  3.46474  4.05569  3.33244  3.37044  2.08771  2.91722  2.34118  4.98310  3.75798   1520 s - - -
          2.68618  4.42225  2.77519  2.73123  3.46354  2.40513  3.72494  3.29354  2.67741  2.69355  4.24690  2.90347  2.73739  3.18146  2.89801  2.37887  2.77519  2.98518  4.58477  3.61503
          0.01736  4.45803  5.18037  0.61958  0.77255  0.48711  0.95295
    351   2.90052  4.32708  4.44622  3.87071  2.13819  4.03036  4.27888  2.14208  3.73110  1.33506  3.24059  3.03843  4.37134  3.91809  3.87219  3.33285  3.13167  2.42029  4.81834  3.55679   1521 l - - -
          2.68618  4.42225  2.77519  2.73123  3.46354  2.40513  3.72494  3.29354  2.67741  2.69355  4.24690  2.90347  2.73739  3.18146  2.89801  2.37887  2.77519  2.98518  4.58477  3.61503
          0.01736  4.45803  5.18037  0.61958  0.77255  0.48711  0.95295
    352   2.87325  5.17562  2.79491  1.18078  4.34831  3.50852  3.82774  3.90966  2.65925  3.47341  4.29734  3.02465  3.99089  2.98920  3.12901  2.43152  3.12616  3.55281  5.60970  3.09803   1522 e - - -
          2.68618  4.42225  2.77519  2.73123  3.46354  2.40513  3.72494  3.29354  2.67741  2.69355  4.24690  2.90347  2.73739  3.18146  2.89801  2.37887  2.77519  2.98518  4.58477  3.61503
          0.01736  4.45803  5.18037  0.61958  0.77255  0.48711  0.95295
    353   3.00306  4.60774  3.91213  2.48351  2.49959  3.95312  3.88484  3.06019  3.32133  2.27144  3.68079  3.69536  4.31969  3.58552  3.61184  3.22978  3.23259  2.87915  4.45570  1.33163   1523 y - - -
          2.68618  4.42225  2.77519  2.73123  3.46354  2.40513  3.72494  3.29354  2.67741  2.69355  4.24690  2.90347  2.73739  3.18146  2.89801  2.37887  2.77519  2.98518  4.58477  3.61503
          0.01736  4.45803  5.18037  0.61958  0.77255  0.48711  0.95295
    354   3.04523  5.39659  3.01289  2.61786  4.78060  3.64103  3.80797  4.21376  1.92604  3.67334  4.48919  2.56520  4.08347  1.26036  2.65813  3.00318  3.26229  3.83140  5.75976  4.44938   1524 q - - -
          2.68618  4.42225  2.77519  2.73123  3.46354  2.40513  3.72494  3.29354  2.67741  2.69355  4.24690  2.90347  2.73739  3.18146  2.89801  2.37887  2.77519  2.98518  4.58477  3.61503
          0.01736  4.45803  5.18037  0.61958  0.77255  0.48711  0.95295
    355   2.76751  4.30687  4.06216  3.52836  2.79399  3.81751  4.20910  2.52910  3.43941  2.48724  3.46123  2.95049  4.23313  3.70124  3.67889  3.12863  2.76236  1.20833  4.98407  3.74862   1525 v - - -
          2.68618  4.42225  2.77519  2.73123  3.46354  2.40513  3.72494  3.29354  2.67741  2.69355  4.24690  2.90347  2.73739  3.18146  2.89801  2.37887  2.77519  2.98518  4.58477  3.61503
          0.01736  4.45803  5.18037  0.61958  0.77255  0.48711  0.95295
    356   2.37913  4.53352  3.51338  2.96493  3.74245  3.63495  3.93759  3.04949  2.30838  2.76902  1.69170  3.37805  4.05364  3.21409  3.15810  2.90973  2.55601  2.81323  5.15642  3.91673   1526 m - - -
          2.68618  4.42225  2.77519  2.73123  3.46354  2.40513  3.72494  3.29354  2.67741  2.69355  4.24690  2.90347  2.73739  3.18146  2.89801  2.37887  2.77519  2.98518  4.58477  3.61503
          0.01736  4.45803  5.18037  0.61958  0.77255  0.48711  0.95295
    357   2.72075  5.09335  2.51406  2.43628  4.38605  3.48187  3.70381  3.84194  2.47448  3.38201  4.16004  2.97622  3.89353  1.80044  2.95665  2.30155  2.59185  3.46091  5.56320  3.27705   1527 q - - -
          2.68618  4.42225  2.77519  2.73123  3.46354  2.40513  3.72494  3.29354  2.67741  2.69355  4.24690  2.90347  2.73739  3.18146  2.89801  2.37887  2.77519  2.98518  4.58477  3.61503
          0.01736  4.45803  5.18037  0.61958  0.77255  0.48711  0.95295
    358   2.64015  4.55953  3.35584  2.27132  3.71665  3.24255  3.85986  3.10248  2.78460  2.33506  3.66684  3.27410  4.00600  3.12269  3.17317  2.59353  2.93855  2.85505  2.13554  3.85259   1528 w - - -
          2.68618  4.42225  2.77519  2.73123  3.46354  2.40513  3.72494  3.29354  2.67741  2.69355  4.24690  2.90347  2.73739  3.18146  2.89801  2.37887  2.77519  2.98518  4.58477  3.61503
          0.01736  4.45803  5.18037  0.61958  0.77255  0.48711  0.95295
    359   2.78333  5.13658  2.99346  2.47836  4.49744  2.43490  3.73929  3.94321  2.43266  3.46377  4.24695  3.03045  3.93955  1.73624  2.48669  2.29420  3.02262  3.55238  5.62190  4.26414   1529 q - - -
          2.68618  4.42225  2.77519  2.73123  3.46354  2.40513  3.72494  3.29354  2.67741  2.69355  4.24690  2.90347  2.73739  3.18146  2.89801  2.37887  2.77519  2.98518  4.58477  3.61503
          0.01736  4.45803  5.18037  0.61958  0.77255  0.48711  0.95295
    360   2.69304  4.96575  2.53902  2.49123  4.22569  3.50545  3.08339  3.04851  1.69389  3.23146  3.40625  3.01818  3.89664  2.83701  2.93963  2.70737  2.92377  3.05232  5.45049  4.09964   1530 k - - -
          2.68618  4.42225  2.77519  2.73123  3.46354  2.40513  3.72494  3.29354  2.67741  2.69355  4.24690  2.90347  2.73739  3.18146  2.89801  2.37887  2.77519  2.98518  4.58477  3.61503
          0.01736  4.45803  5.18037  0.61958  0.77255  0.48711  0.95295
    361   2.50307  5.08557  2.99205  1.91016  4.38659  3.49929  3.69571  3.12331  1.74703  3.36828  4.14797  2.99384  3.14967  2.81531  2.89123  2.71349  2.95456  3.44979  5.54870  4.18024   1531 k - - -
          2.68618  4.42225  2.77519  2.73123  3.46354  2.40513  3.72494  3.29354  2.67741  2.69355  4.24690  2.90347  2.73739  3.18146  2.89801  2.37887  2.77519  2.98518  4.58477  3.61503
          0.01736  4.45803  5.18037  0.61958  0.77255  0.48711  0.95295
    362   2.11021  5.17336  2.77537  1.31883  4.58385  3.46061  3.85438  4.02851  2.66118  3.58195  4.38341  3.01299  2.73268  2.99552  3.16469  2.82300  3.11204  3.62796  5.76983  4.38129   1532 e - - -
          2.68618  4.42225  2.77519  2.73123  3.46354  2.40513  3.72494  3.29354  2.67741  2.69355  4.24690  2.90347  2.73739  3.18146  2.89801  2.37887  2.77519  2.98518  4.58477  3.61503
          0.01736  4.45803  5.18037  0.61958  0.77255  0.48711  0.95295
    363   2.30959  5.12980  2.35507  2.39436  4.43764  2.65538  3.32167  3.89694  2.47730  3.42502  4.19590  2.15417  3.89017  2.82061  2.96777  2.69257  2.96212  2.93387  5.59885  4.20925   1533 n - - -
          2.68618  4.42225  2.77519  2.73123  3.46354  2.40513  3.72494  3.29354  2.67741  2.69355  4.24690  2.90347  2.73739  3.18146  2.89801  2.37887  2.77519  2.98518  4.58477  3.61503
          0.01736  4.45803  5.18037  0.61958  0.77255  0.48711  0.95295
    364   2.19371  4.25755  4.17549  3.60633  3.39089  3.00312  4.21770  2.33428  3.49794  1.49519  3.36538  3.83771  4.23906  3.73743  3.70751  3.14972  3.00719  1.96222  4.94107  3.74740   1534 l - - -
          2.68618  4.42225  2.77519  2.73123  3.46354  2.40513  3.72494  3.29354  2.67741  2.69355  4.24690  2.90347  2.73739  3.18146  2.89801  2.37887  2.77519  2.98518  4.58477  3.61503
          0.01736  4.45803  5.18037  0.61958  0.77255  0.48711  0.95295
    365   1.95512  4.89037  2.67031  2.53976  4.19171  3.48923  3.74589  3.61272  2.54463  3.20967  4.01648  3.05388  3.30512  2.89279  2.80010  2.09251  2.92603  2.63389  5.44401  4.10504   1535 a - - -
          2.68618  4.42225  2.77519  2.73123  3.46354  2.40513  3.72494  3.29354  2.67741  2.69355  4.24690  2.90347  2.73739  3.18146  2.89801  2.37887  2.77519  2.98518  4.58477  3.61503
          0.01736  4.45803  5.18037  0.61958  0.77255  0.48711  0.95295
    366   3.29587  4.70551  4.50715  4.01884  1.19993  4.26211  3.87287  3.13651  3.87702  2.17873  3.74856  4.07452  4.59791  2.83814  4.02470  3.57132  3.52072  3.00269  4.16158  1.82315   1536 f - - -
          2.68618  4.42225  2.77519  2.73123  3.46354  2.40513  3.72494  3.29354  2.67741  2.69355  4.24690  2.90347  2.73739  3.18146  2.89801  2.37887  2.77519  2.98518  4.58477  3.61503
          0.01736  4.45803  5.18037  0.61958  0.77255  0.48711  0.95295
    367   2.73155  4.99210  2.69999  2.05236  4.24932  3.50981  3.73268  3.67522  2.51710  1.91579  4.06386  3.02429  3.91948  2.87432  2.60534  2.43337  2.96520  3.33522  5.48106  4.13113   1537 l - - -
          2.68618  4.42225  2.77519  2.73123  3.46354  2.40513  3.72494  3.29354  2.67741  2.69355  4.24690  2.90347  2.73739  3.18146  2.89801  2.37887  2.77519  2.98518  4.58477  3.61503
          0.01736  4.45803  5.18037  0.61958  0.77255  0.48711  0.95295
    368   2.69918  4.34075  3.78000  3.21757  3.50178  2.75650  4.04421  2.74811  3.14601  2.24715  2.99426  3.56027  4.10860  3.43498  3.45243  2.97972  1.66823  2.25484  4.99012  3.77352   1538 t - - -
          2.68618  4.42225  2.77519  2.73123  3.46354  2.40513  3.72494  3.29354  2.67741  2.69355  4.24690  2.90347  2.73739  3.18146  2.89801  2.37887  2.77519  2.98518  4.58477  3.61503
          0.01736  4.45803  5.18037  0.61958  0.77255  0.48711  0.95295
    369   2.85614  5.37566  2.00417  1.50504  4.70241  3.46661  3.77067  4.19295  2.57517  3.67422  4.44121  2.93038  3.94065  2.88871  2.43536  2.41246  3.10131  3.76058  5.81343  4.38148   1539 e - - -
          2.68618  4.42225  2.77519  2.73123  3.46354  2.40513  3.72494  3.29354  2.67741  2.69355  4.24690  2.90347  2.73739  3.18146  2.89801  2.37887  2.77519  2.98518  4.58477  3.61503
          0.01736  4.45803  5.18037  0.61958  0.77255  0.48711  0.95295
    370   2.50205  4.45903  3.66448  3.20069  4.17502  3.34203  4.22444  3.51638  3.17428  3.23965  4.09590  3.47901  1.41301  3.48677  3.52938  2.26188  2.21142  2.49629  5.55400  4.31981   1540 p - - -
          2.68618  4.42225  2.77519  2.73123  3.46354  2.40513  3.72494  3.29354  2.67741  2.69355  4.24690  2.90347  2.73739  3.18146  2.89801  2.37887  2.77519  2.98518  4.58477  3.61503
          0.01736  4.45803  5.18037  0.61958  0.77255  0.48711  0.95295
    371   2.80888  4.27481  4.23406  3.65973  3.10693  3.89877  2.81323  1.58495  3.50941  1.83343  3.33251  3.85404  4.25851  3.74153  3.68521  3.18581  3.03959  2.47893  4.67987  2.75413   1541 i - - -
          2.68618  4.42225  2.77519  2.73123  3.46354  2.40513  3.72494  3.29354  2.67741  2.69355  4.24690  2.90347  2.73739  3.18146  2.89801  2.37887  2.77519  2.98518  4.58477  3.61503
          0.01736  4.45803  5.18037  0.61958  0.77255  0.48711  0.95295
    372   2.82622  4.50244  3.65160  2.62754  1.54231  3.77114  3.90349  3.00553  3.11720  2.68832  3.61745  3.51545  4.16167  3.40340  3.44394  2.40340  3.06211  2.79090  4.70364  2.69397   1542 f - - -
          2.68618  4.42225  2.77519  2.73123  3.46354  2.40513  3.72494  3.29354  2.67741  2.69355  4.24690  2.90347  2.73739  3.18146  2.89801  2.37887  2.77519  2.98518  4.58477  3.61503
          0.01736  4.45803  5.18037  0.61958  0.77255  0.48711  0.95295
    373   2.66431  4.57410  3.45283  2.99723  3.86002  3.47521  4.03168  3.40116  2.97661  3.08179  3.95910  3.37627  4.01701  3.31466  3.34799  1.23096  2.47717  3.08825  5.28265  2.67226   1543 s - - -
          2.68618  4.42225  2.77519  2.73123  3.46354  2.40513  3.72494  3.29354  2.67741  2.69355  4.24690  2.90347  2.73739  3.18146  2.89801  2.37887  2.77519  2.98518  4.58477  3.61503
          0.01736  4.45803  5.18037  0.61958  0.77255  0.48711  0.95295
    374   2.85566  5.01518  3.07623  2.74304  4.61817  1.24086  3.97432  4.07379  2.65222  3.62554  4.44922  2.54792  4.04457  3.13619  2.25434  2.89725  3.17248  3.65522  5.77157  4.46418   1544 g - - -
          2.68618  4.42225  2.77519  2.73123  3.46354  2.40513  3.72494  3.29354  2.67741  2.69355  4.24690  2.90347  2.73739  3.18146  2.89801  2.37887  2.77519  2.98518  4.58477  3.61503
          0.01736  4.45803  5.18037  0.61958  0.77255  0.48711  0.95295
    375   2.68313  4.54142  3.37087  2.49206  3.04187  3.60780  3.84519  3.07480  2.78179  2.76390  3.15266  3.26529  3.99311  3.10551  3.18125  1.80227  2.43322  2.82856  5.10203  3.41368   1545 s - - -
          2.68618  4.42225  2.77519  2.73123  3.46354  2.40513  3.72494  3.29354  2.67741  2.69355  4.24690  2.90347  2.73739  3.18146  2.89801  2.37887  2.77519  2.98518  4.58477  3.61503
          0.01736  4.45803  5.18037  0.61958  0.77255  0.48711  0.95295
    376   2.72401  4.68780  3.28471  2.73149  3.87763  1.97504  3.81295  2.68955  2.34857  2.41483  3.77941  3.20674  3.98795  2.62907  3.03135  2.83319  2.95480  2.98566  5.22840  3.95132   1546 g - - -
          2.68618  4.42225  2.77519  2.73123  3.46354  2.40513  3.72494  3.29354  2.67741  2.69355  4.24690  2.90347  2.73739  3.18146  2.89801  2.37887  2.77519  2.98518  4.58477  3.61503
          0.01736  4.45803  5.18037  0.61958  0.77255  0.48711  0.95295
    377   2.68609  4.73963  2.85637  2.48476  3.94051  3.54989  2.89237  2.85201  2.61449  2.29049  3.82277  3.12446  3.93923  2.95567  3.05639  2.46881  2.24402  3.04973  5.27035  3.96827   1547 t - - -
          2.68618  4.42225  2.77519  2.73123  3.46354  2.40513  3.72494  3.29354  2.67741  2.69355  4.24690  2.90347  2.73739  3.18146  2.89801  2.37887  2.77519  2.98518  4.58477  3.61503
          0.01736  4.45803  5.18037  0.61958  0.77255  0.48711  0.95295
    378   2.43521  5.15832  2.82697  1.84135  4.43107  3.48859  3.76407  3.89844  2.56517  3.44723  4.24198  1.74675  3.93765  2.89875  3.04878  2.78040  3.04167  3.52492  5.62838  3.20187   1548 n - - -
          2.68618  4.42225  2.77519  2.73123  3.46354  2.40513  3.72494  3.29354  2.67741  2.69355  4.24690  2.90347  2.73739  3.18146  2.89801  2.37887  2.77519  2.98518  4.58477  3.61503
          0.01736  4.45803  5.18037  0.61958  0.77255  0.48711  0.95295
    379   2.94186  5.49826  1.50658  2.01487  4.82054  3.47136  3.81930  4.32088  2.00984  3.78839  4.56598  2.92646  3.97832  2.31054  3.16122  2.86464  3.19213  3.88073  5.92036  4.47147   1549 d - - -
          2.68618  4.42225  2.77519  2.73123  3.46354  2.40513  3.72494  3.29354  2.67741  2.69355  4.24690  2.90347  2.73739  3.18146  2.89801  2.37887  2.77519  2.98518  4.58477  3.61503
          0.01736  4.45803  5.18037  0.61958  0.77255  0.48711  0.95295
    380   2.82906  4.22050  4.56591  3.97709  2.71806  4.00935  4.34852  1.79591  3.82218  1.85902  3.27738  4.08821  4.35900  3.99875  3.92292  2.54097  3.06379  1.64175  4.89897  3.71561   1550 v - - -
          2.68618  4.42225  2.77519  2.73123  3.46354  2.40513  3.72494  3.29354  2.67741  2.69355  4.24690  2.90347  2.73739  3.18146  2.89801  2.37887  2.77519  2.98518  4.58477  3.61503
          0.01736  4.45803  5.18037  0.61958  0.77255  0.48711  0.95295
    381   2.69450  4.97226  2.63804  2.48859  4.25801  2.75879  3.71894  3.32044  2.50449  3.26593  4.06172  3.01583  3.89764  2.52934  2.97768  1.76707  2.93316  2.96280  5.48180  4.12644   1551 s - - -
          2.68618  4.42225  2.77519  2.73123  3.46354  2.40513  3.72494  3.29354  2.67741  2.69355  4.24690  2.90347  2.73739  3.18146  2.89801  2.37887  2.77519  2.98518  4.58477  3.61503
          0.01736  4.45803  5.18037  0.61958  0.77255  0.48711  0.95295
    382   2.97442  4.39996  4.46413  3.88440  3.47277  4.14657  4.47676  1.26272  3.69616  1.99037  3.38659  4.11688  4.48291  3.98124  2.70025  3.45463  3.21042  1.84611  5.14217  3.95821   1552 i - - -
          2.68618  4.42225  2.77519  2.73123  3.46354  2.40513  3.72494  3.29354  2.67741  2.69355  4.24690  2.90347  2.73739  3.18146  2.89801  2.37887  2.77519  2.98518  4.58477  3.61503
          0.01736  4.45803  5.18037  0.61958  0.77255  0.48711  0.95295
    383   2.74271  4.43034  3.68313  3.12958  3.55454  3.71989  1.73902  2.29675  3.03090  2.59735  3.54282  3.50889  4.11792  3.36440  3.35450  2.99188  2.55886  2.28617  5.03806  3.79053   1553 h - - -
          2.68618  4.42225  2.77519  2.73123  3.46354  2.40513  3.72494  3.29354  2.67741  2.69355  4.24690  2.90347  2.73739  3.18146  2.89801  2.37887  2.77519  2.98518  4.58477  3.61503
          0.01736  4.45803  5.18037  0.61958  0.77255  0.48711  0.95295
    384   2.35392  4.46882  4.84750  4.29990  3.67251  4.43446  4.88641  1.87935  4.18960  2.04231  3.38105  4.48820  4.75271  4.41677  4.36074  3.77483  3.37871  0.97940  5.44935  4.25880   1554 v - - -
          2.68618  4.42225  2.77519  2.73123  3.46354  2.40513  3.72494  3.29354  2.67741  2.69355  4.24690  2.90347  2.73739  3.18146  2.89801  2.37887  2.77519  2.98518  4.58477  3.61503
          0.01736  4.45803  5.18037  0.61958  0.77255  0.48711  0.95295
    385   2.99854  5.32558  3.12216  2.65065  4.74026  2.61036  3.78829  4.15923  1.23825  3.62358  4.43263  3.14915  4.06869  2.13133  2.61347  2.96992  3.21571  3.77566  5.71502  4.41899   1555 k - - -
          2.68618  4.42225  2.77519  2.73123  3.46354  2.40513  3.72494  3.29354  2.67741  2.69355  4.24690  2.90347  2.73739  3.18146  2.89801  2.37887  2.77519  2.98518  4.58477  3.61503
          0.01736  4.45803  5.18037  0.61958  0.77255  0.48711  0.95295
    386   2.43410  5.23798  1.93982  1.90086  4.56601  3.46686  3.70853  4.04317  2.47689  3.53811  4.29571  2.93953  3.89670  2.81866  2.44494  2.71935  2.60543  3.62144  5.68440  4.27409   1556 e - - -
          2.68618  4.42225  2.77519  2.73123  3.46354  2.40513  3.72494  3.29354  2.67741  2.69355  4.24690  2.90347  2.73739  3.18146  2.89801  2.37887  2.77519  2.98518  4.58477  3.61503
          0.01736  4.45803  5.18037  0.61958  0.77255  0.48711  0.95295
    387   2.76920  4.42690  3.73798  3.16344  3.05710  3.76407  3.97342  2.84489  3.04172  2.11391  3.47495  3.53270  4.13435  3.37170  1.68904  3.02284  2.99891  2.34159  4.90000  3.07438   1557 r - - -
          2.68619  4.42227  2.77521  2.73125  3.46355  2.40514  3.72496  3.29355  2.67742  2.69356  4.24691  2.90318  2.73741  3.18148  2.89802  2.37888  2.77521  2.98520  4.58478  3.61505
          0.09014  2.51857  5.18037  0.34720  1.22644  0.48711  0.95295
    388   2.71754  4.70389  3.25316  2.40079  3.88546  3.23505  3.79698  3.28203  2.62685  2.43697  3.79313  2.73948  3.97589  3.00523  2.73054  2.81774  2.94722  3.01107  2.16695  3.94285   1559 w - - -
          2.68618  4.42225  2.77519  2.73123  3.46354  2.40513  3.72494  3.29354  2.67741  2.69355  4.24690  2.90347  2.73739  3.18146  2.89801  2.37887  2.77519  2.98518  4.58477  3.61503
          0.01736  4.45803  5.18037  0.61958  0.77255  0.48711  0.95295
    389   2.75509  5.22949  1.67421  2.26436  4.54856  3.46448  3.03181  3.63533  2.47652  3.52332  4.28211  2.65167  3.89460  2.55873  2.97413  2.71646  2.72204  3.60724  5.67300  4.26372   1560 d - - -
          2.68618  4.42225  2.77519  2.73123  3.46354  2.40513  3.72494  3.29354  2.67741  2.69355  4.24690  2.90347  2.73739  3.18146  2.89801  2.37887  2.77519  2.98518  4.58477  3.61503
          0.01736  4.45803  5.18037  0.61958  0.77255  0.48711  0.95295
    390   2.29550  4.87064  2.67869  2.55441  4.12193  3.51857  3.74891  3.50074  2.30005  2.64610  3.96378  3.06873  3.92270  2.90629  3.00972  2.74186  1.84186  3.20326  5.39723  4.06855   1561 t - - -
          2.68618  4.42225  2.77519  2.73123  3.46354  2.40513  3.72494  3.29354  2.67741  2.69355  4.24690  2.90347  2.73739  3.18146  2.89801  2.37887  2.77519  2.98518  4.58477  3.61503
          0.01736  4.45803  5.18037  0.61958  0.77255  0.48711  0.95295
    391   2.93175  5.30226  2.67518  1.86875  4.69725  1.42442  3.89143  4.16090  2.49560  3.69173  4.50223  3.00106  4.00856  3.03871  3.20781  2.52782  3.20700  3.75548  5.86659  4.46537   1562 g - - -
          2.68618  4.42225  2.77519  2.73123  3.46354  2.40513  3.72494  3.29354  2.67741  2.69355  4.24690  2.90347  2.73739  3.18146  2.89801  2.37887  2.77519  2.98518  4.58477  3.61503
          0.01736  4.45803  5.18037  0.61958  0.77255  0.48711  0.95295
    392   2.71342  4.94099  3.08682  2.53655  4.21083  2.94866  3.72620  2.81352  1.66871  3.21683  4.02463  3.05377  3.91950  2.68689  2.92280  2.42748  2.67495  3.29365  5.44146  4.10653   1563 k - - -
          2.68618  4.42225  2.77519  2.73123  3.46354  2.40513  3.72494  3.29354  2.67741  2.69355  4.24690  2.90347  2.73739  3.18146  2.89801  2.37887  2.77519  2.98518  4.58477  3.61503
          0.01736  4.45803  5.18037  0.61958  0.77255  0.48711  0.95295
    393   2.78065  4.25853  4.19941  3.62482  3.22558  3.87431  4.14594  2.27640  3.49301  1.34770  3.29641  3.84076  4.23944  3.72499  3.67986  2.48661  3.01486  2.43795  4.79488  2.76672   1564 l - - -
          2.68618  4.42225  2.77519  2.73123  3.46354  2.40513  3.72494  3.29354  2.67741  2.69355  4.24690  2.90347  2.73739  3.18146  2.89801  2.37887  2.77519  2.98518  4.58477  3.61503
          0.01736  4.45803  5.18037  0.61958  0.77255  0.48711  0.95295
    394   2.27656  4.95880  3.05091  2.26525  4.28811  3.03864  3.75022  3.71506  2.51488  3.29240  4.09260  3.04981  3.91704  2.88923  2.43390  2.73089  1.80307  3.35790  5.50547  4.16150   1565 t - - -
          2.68618  4.42225  2.77519  2.73123  3.46354  2.40513  3.72494  3.29354  2.67741  2.69355  4.24690  2.90347  2.73739  3.18146  2.89801  2.37887  2.77519  2.98518  4.58477  3.61503
          0.01736  4.45803  5.18037  0.61958  0.77255  0.48711  0.95295
    395   2.98180  4.46045  2.79802  3.69587  3.54040  4.12129  4.45516  1.38698  3.63002  1.68058  3.43933  4.00967  4.46527  3.88822  3.89305  3.41853  3.22021  2.01083  5.21930  4.02050   1566 i - - -
          2.68618  4.42225  2.77519  2.73123  3.46354  2.40513  3.72494  3.29354  2.67741  2.69355  4.24690  2.90347  2.73739  3.18146  2.89801  2.37887  2.77519  2.98518  4.58477  3.61503
          0.01736  4.45803  5.18037  0.61958  0.77255  0.48711  0.95295
    396   2.97083  5.44701  1.29055  2.20430  4.80655  3.45269  3.89655  4.29522  2.80431  3.80559  4.60828  2.94401  4.00462  3.04003  3.34978  1.96394  2.74878  3.86832  5.97221  4.52142   1567 d - - -
          2.68618  4.42225  2.77519  2.73123  3.46354  2.40513  3.72494  3.29354  2.67741  2.69355  4.24690  2.90347  2.73739  3.18146  2.89801  2.37887  2.77519  2.98518  4.58477  3.61503
          0.01736  4.45803  5.18037  0.61958  0.77255  0.48711  0.95295
    397   3.02410  4.45880  4.50037  3.93042  1.66454  4.14001  4.36427  2.58265  3.79778  1.39924  3.01777  4.12634  2.80829  3.97694  3.95163  3.44554  3.25478  2.55491  4.87353  3.60344   1568 l - - -
          2.68618  4.42225  2.77519  2.73123  3.46354  2.40513  3.72494  3.29354  2.67741  2.69355  4.24690  2.90347  2.73739  3.18146  2.89801  2.37887  2.77519  2.98518  4.58477  3.61503
          0.01736  4.45803  5.18037  0.61958  0.77255  0.48711  0.95295
    398   2.98692  5.44925  1.30223  1.78034  4.74268  3.47345  3.89037  4.16800  2.79628  3.73745  4.55805  2.94816  4.01389  3.03653  3.33763  2.92218  3.25081  2.61333  5.93188  4.48753   1569 d - - -
          2.68618  4.42225  2.77519  2.73123  3.46354  2.40513  3.72494  3.29354  2.67741  2.69355  4.24690  2.90347  2.73739  3.18146  2.89801  2.37887  2.77519  2.98518  4.58477  3.61503
          0.01736  4.45803  5.18037  0.61958  0.77255  0.48711  0.95295
    399   1.88667  4.65630  3.97851  3.57603  2.91163  3.83711  4.02080  3.22517  3.49718  2.88243  3.91865  3.79316  4.34370  3.77945  3.75089  3.21299  3.31223  3.01553  4.55860  1.09533   1570 y - - -
          2.68618  4.42225  2.77519  2.73123  3.46354  2.40513  3.72494  3.29354  2.67741  2.69355  4.24690  2.90347  2.73739  3.18146  2.89801  2.37887  2.77519  2.98518  4.58477  3.61503
          0.01736  4.45803  5.18037  0.61958  0.77255  0.48711  0.95295
    400   2.79251  4.87083  3.29018  2.70107  4.11450  3.61894  3.77426  3.49387  2.14060  2.66484  3.95789  3.18229  4.00137  2.94419  1.71786  2.48658  3.01425  2.54853  5.36377  4.08213   1571 r - - -
          2.68618  4.42225  2.77519  2.73123  3.46354  2.40513  3.72494  3.29354  2.67741  2.69355  4.24690  2.90347  2.73739  3.18146  2.89801  2.37887  2.77519  2.98518  4.58477  3.61503
          0.01736  4.45803  5.18037  0.61958  0.77255  0.48711  0.95295
    401   2.69961  4.63661  3.35878  2.80397  3.88543  3.56965  3.86215  3.25569  2.69843  2.20651  3.79526  3.25472  3.99240  3.08603  2.47232  2.11749  1.98436  2.98343  5.24464  3.97597   1572 t - - -
          2.68618  4.42225  2.77519  2.73123  3.46354  2.40513  3.72494  3.29354  2.67741  2.69355  4.24690  2.90347  2.73739  3.18146  2.89801  2.37887  2.77519  2.98518  4.58477  3.61503
          0.01736  4.45803  5.18037  0.61958  0.77255  0.48711  0.95295
    402   2.72588  5.12679  1.76115  2.44190  4.42533  3.48412  3.74522  3.87147  2.25633  2.66217  4.21050  2.98412  3.92111  2.87419  3.01668  2.12428  3.00843  3.49541  5.61175  4.23042   1573 d - - -
          2.68618  4.42225  2.77519  2.73123  3.46354  2.40513  3.72494  3.29354  2.67741  2.69355  4.24690  2.90347  2.73739  3.18146  2.89801  2.37887  2.77519  2.98518  4.58477  3.61503
          0.01736  4.45803  5.18037  0.61958  0.77255  0.48711  0.95295
    403   2.38278  4.23222  4.09484  3.52189  3.33064  2.78476  4.14544  2.01947  3.41797  1.62215  3.34987  3.76656  4.18853  3.66025  3.63605  3.09436  2.64667  2.33805  4.88774  3.69141   1574 l - - -
          2.68618  4.42225  2.77519  2.73123  3.46354  2.40513  3.72494  3.29354  2.67741  2.69355  4.24690  2.90347  2.73739  3.18146  2.89801  2.37887  2.77519  2.98518  4.58477  3.61503
          0.01736  4.45803  5.18037  0.61958  0.77255  0.48711  0.95295
    404   3.07416  4.61664  4.19489  3.64244  1.12938  4.04876  4.06128  2.91248  3.34949  2.38912  3.20375  3.88737  4.41421  3.72385  2.50839  3.36081  3.31032  2.81220  4.62865  3.12904   1575 f - - -
          2.68618  4.42225  2.77519  2.73123  3.46354  2.40513  3.72494  3.29354  2.67741  2.69355  4.24690  2.90347  2.73739  3.18146  2.89801  2.37887  2.77519  2.98518  4.58477  3.61503
          0.01736  4.45803  5.18037  0.61958  0.77255  0.48711  0.95295
    405   2.76407  5.13582  3.03835  2.35875  4.46727  3.52610  3.70171  3.91066  1.79577  3.42693  4.20459  3.02061  3.92422  2.81774  2.55081  1.93873  2.39059  3.52413  5.58210  4.22539   1576 k - - -
          2.68618  4.42225  2.77519  2.73123  3.46354  2.40513  3.72494  3.29354  2.67741  2.69355  4.24690  2.90347  2.73739  3.18146  2.89801  2.37887  2.77519  2.98518  4.58477  3.61503
          0.01736  4.45803  5.18037  0.61958  0.77255  0.48711  0.95295
    406   2.63452  5.20871  2.50025  2.07261  4.54405  2.65048  3.66688  4.02522  2.41744  3.50255  4.25494  2.93318  3.08037  2.47107  2.28483  2.61229  2.94780  3.59472  5.64595  4.23686   1577 e - - -
          2.68618  4.42225  2.77519  2.73123  3.46354  2.40513  3.72494  3.29354  2.67741  2.69355  4.24690  2.90347  2.73739  3.18146  2.89801  2.37887  2.77519  2.98518  4.58477  3.61503
          0.01736  4.45803  5.18037  0.61958  0.77255  0.48711  0.95295
    407   2.75525  5.21547  2.82076  1.56538  4.54196  3.31680  3.03193  4.01318  2.44250  3.51011  4.27032  2.95457  3.89899  2.81002  2.42099  2.28650  2.98920  3.59843  5.65579  4.25742   1578 e - - -
          2.68618  4.42225  2.77519  2.73123  3.46354  2.40513  3.72494  3.29354  2.67741  2.69355  4.24690  2.90347  2.73739  3.18146  2.89801  2.37887  2.77519  2.98518  4.58477  3.61503
          0.01736  4.45803  5.18037  0.61958  0.77255  0.48711  0.95295
    408   2.76119  5.04551  2.95351  1.47069  4.33178  3.50855  3.75464  3.73447  2.52813  3.32494  4.13429  3.02626  3.93485  2.52311  2.98645  2.76650  2.59073  2.65025  5.54666  4.19011   1579 e - - -
          2.68618  4.42225  2.77519  2.73123  3.46354  2.40513  3.72494  3.29354  2.67741  2.69355  4.24690  2.90347  2.73739  3.18146  2.89801  2.37887  2.77519  2.98518  4.58477  3.61503
          0.01736  4.45803  5.18037  0.61958  0.77255  0.48711  0.95295
    409   2.55272  4.49539  4.89469  4.32869  3.46136  4.42318  4.81007  1.13264  4.19153  1.81900  2.43671  4.49260  4.71569  4.36384  4.31238  3.75672  3.39241  2.05879  5.28628  4.14167   1580 i - - -
          2.68618  4.42225  2.77519  2.73123  3.46354  2.40513  3.72494  3.29354  2.67741  2.69355  4.24690  2.90347  2.73739  3.18146  2.89801  2.37887  2.77519  2.98518  4.58477  3.61503
          0.01736  4.45803  5.18037  0.61958  0.77255  0.48711  0.95295
    410   2.14271  5.12556  2.84509  2.08137  4.43616  3.47408  3.68316  3.89686  2.24884  3.41791  4.18253  2.17702  3.87885  2.79558  2.92736  2.68650  2.58758  3.18994  5.58456  4.19515   1581 e - - -
          2.68618  4.42225  2.77519  2.73123  3.46354  2.40513  3.72494  3.29354  2.67741  2.69355  4.24690  2.90347  2.73739  3.18146  2.89801  2.37887  2.77519  2.98518  4.58477  3.61503
          0.01736  4.45803  5.18037  0.61958  0.77255  0.48711  0.95295
    411   2.10255  4.78402  2.66823  2.59353  4.00003  3.53671  3.75182  2.96538  2.58125  3.00002  2.98836  3.08163  3.92706  2.92633  2.65637  2.17452  2.88910  3.09870  5.30956  3.99735   1582 a - - -
          2.68618  4.42225  2.77519  2.73123  3.46354  2.40513  3.72494  3.29354  2.67741  2.69355  4.24690  2.90347  2.73739  3.18146  2.89801  2.37887  2.77519  2.98518  4.58477  3.61503
          0.01736  4.45803  5.18037  0.61958  0.77255  0.48711  0.95295
    412   2.92199  4.28273  4.77998  4.18263  3.24822  4.12423  4.45872  1.64811  4.00432  1.83006  2.63440  4.24596  4.44972  4.13596  4.05296  3.44161  3.15288  1.62346  3.10375  3.76788   1583 v - - -
          2.68618  4.42225  2.77519  2.73123  3.46354  2.40513  3.72494  3.29354  2.67741  2.69355  4.24690  2.90347  2.73739  3.18146  2.89801  2.37887  2.77519  2.98518  4.58477  3.61503
          0.01736  4.45803  5.18037  0.61958  0.77255  0.48711  0.95295
    413   2.66657  2.64126  3.56398  3.00911  3.62895  2.83665  3.94730  2.98876  2.54743  1.98516  3.58898  3.40107  4.03029  3.26471  3.29193  2.19695  2.92394  2.74851  5.06243  3.82713   1584 l - - -
          2.68618  4.42225  2.77519  2.73123  3.46354  2.40513  3.72494  3.29354  2.67741  2.69355  4.24690  2.90347  2.73739  3.18146  2.89801  2.37887  2.77519  2.98518  4.58477  3.61503
          0.01736  4.45803  5.18037  0.61958  0.77255  0.48711  0.95295
    414   2.84588  5.25660  2.72274  1.50474  4.63259  2.31690  3.82085  4.10317  2.64861  3.62455  4.41100  2.51218  3.95623  2.95280  3.15129  2.81175  2.33527  3.68844  5.79303  4.38343   1585 e - - -
          2.68618  4.42225  2.77519  2.73123  3.46354  2.40513  3.72494  3.29354  2.67741  2.69355  4.24690  2.90347  2.73739  3.18146  2.89801  2.37887  2.77519  2.98518  4.58477  3.61503
          0.01736  4.45803  5.18037  0.61958  0.77255  0.48711  0.95295
    415   2.82224  4.88962  3.31111  2.73187  4.12237  2.93728  3.00204  2.67570  2.43889  3.14105  3.98835  3.20575  4.02259  2.96264  1.51267  2.88535  3.04502  3.23695  5.36890  4.08443   1586 r - - -
          2.68618  4.42225  2.77519  2.73123  3.46354  2.40513  3.72494  3.29354  2.67741  2.69355  4.24690  2.90347  2.73739  3.18146  2.89801  2.37887  2.77519  2.98518  4.58477  3.61503
          0.01736  4.45803  5.18037  0.61958  0.77255  0.48711  0.95295
    416   3.62906  4.89727  5.43962  4.85078  2.02119  4.91364  5.14180  2.36055  4.70526  0.90233  1.93492  5.02047  5.02497  4.64369  4.69362  4.26940  3.83420  2.69853  5.27675  4.22058   1587 l - - -
          2.68618  4.42225  2.77519  2.73123  3.46354  2.40513  3.72494  3.29354  2.67741  2.69355  4.24690  2.90347  2.73739  3.18146  2.89801  2.37887  2.77519  2.98518  4.58477  3.61503
          0.01736  4.45803  5.18037  0.61958  0.77255  0.48711  0.95295
    417   2.51801  4.25810  4.10549  3.52679  3.38138  3.86343  4.16777  1.57958  2.63028  2.13603  2.99367  3.79031  4.22766  3.67118  3.64461  3.14635  2.82023  2.12367  4.91728  3.71909   1588 i - - -
          2.68618  4.42225  2.77519  2.73123  3.46354  2.40513  3.72494  3.29354  2.67741  2.69355  4.24690  2.90347  2.73739  3.18146  2.89801  2.37887  2.77519  2.98518  4.58477  3.61503
          0.01736  4.45803  5.18037  0.61958  0.77255  0.48711  0.95295
    418   2.26491  4.97830  2.61249  2.52608  4.33489  3.48018  3.76060  3.76271  2.53024  3.33689  4.13308  3.04378  3.91625  2.89668  2.24331  2.72863  1.78652  3.39402  5.54350  4.19209   1589 t - - -
          2.68618  4.42225  2.77519  2.73123  3.46354  2.40513  3.72494  3.29354  2.67741  2.69355  4.24690  2.90347  2.73739  3.18146  2.89801  2.37887  2.77519  2.98518  4.58477  3.61503
          0.01736  4.45803  5.18037  0.61958  0.77255  0.48711  0.95295
    419   2.91899  4.42397  4.27056  3.72170  3.34210  2.71706  4.34678  2.59733  3.57744  1.21077  2.13811  3.96825  4.35956  3.83260  3.77889  3.29931  3.16853  2.52305  5.02598  3.85043   1590 l - - -
          2.68618  4.42225  2.77519  2.73123  3.46354  2.40513  3.72494  3.29354  2.67741  2.69355  4.24690  2.90347  2.73739  3.18146  2.89801  2.37887  2.77519  2.98518  4.58477  3.61503
          0.01736  4.45803  5.18037  0.61958  0.77255  0.48711  0.95295
    420   2.92057  4.33930  4.50835  3.93848  3.39537  2.76789  4.45295  1.79957  3.80554  1.35149  3.32561  4.12120  4.43754  4.01575  3.96259  3.39898  3.16255  1.93599  5.05488  3.87806   1591 l - - -
          2.68618  4.42225  2.77519  2.73123  3.46354  2.40513  3.72494  3.29354  2.67741  2.69355  4.24690  2.90347  2.73739  3.18146  2.89801  2.37887  2.77519  2.98518  4.58477  3.61503
          0.01736  4.45803  5.18037  0.61958  0.77255  0.48711  0.95295
    421   2.19557  5.11731  2.81482  1.23274  4.53847  3.46359  3.86874  3.95100  2.68575  3.53628  4.34848  3.03751  3.97511  2.98567  3.16484  2.82526  2.57654  3.56505  5.74348  4.36828   1592 e - - -
          2.68618  4.42225  2.77519  2.73123  3.46354  2.40513  3.72494  3.29354  2.67741  2.69355  4.24690  2.90347  2.73739  3.18146  2.89801  2.37887  2.77519  2.98518  4.58477  3.61503
          0.01736  4.45803  5.18037  0.61958  0.77255  0.48711  0.95295
    422   2.37178  5.18815  1.94842  2.27579  4.49071  3.47194  3.72233  3.95589  2.51005  3.47769  4.24987  2.23951  3.90446  2.84119  3.00791  2.63746  2.88798  3.55797  5.64742  2.99126   1593 d - - -
          2.68618  4.42225  2.77519  2.73123  3.46354  2.40513  3.72494  3.29354  2.67741  2.69355  4.24690  2.90347  2.73739  3.18146  2.89801  2.37887  2.77519  2.98518  4.58477  3.61503
          0.01736  4.45803  5.18037  0.61958  0.77255  0.48711  0.95295
    423   1.17242  4.44570  4.22057  3.72056  3.73863  3.81690  4.51015  2.47293  3.62215  2.16416  3.64990  3.94380  4.33396  3.91134  3.88167  3.18398  3.16200  1.87011  5.37804  4.16973   1594 a - - -
          2.68618  4.42225  2.77519  2.73123  3.46354  2.40513  3.72494  3.29354  2.67741  2.69355  4.24690  2.90347  2.73739  3.18146  2.89801  2.37887  2.77519  2.98518  4.58477  3.61503
          0.01736  4.45803  5.18037  0.61958  0.77255  0.48711  0.95295
    424   2.21412  4.43637  2.93544  2.99279  3.58613  3.66976  3.94232  2.12561  2.95779  1.99798  3.54145  3.40507  2.93307  3.26274  3.31825  2.92247  2.93912  2.64887  5.03937  3.80164   1595 l - - -
          2.68618  4.42225  2.77519  2.73123  3.46354  2.40513  3.72494  3.29354  2.67741  2.69355  4.24690  2.90347  2.73739  3.18146  2.89801  2.37887  2.77519  2.98518  4.58477  3.61503
          0.01736  4.45803  5.18037  0.61958  0.77255  0.48711  0.95295
    425   2.21646  4.51282  3.41646  2.85342  3.67247  3.61098  3.86695  2.50099  2.81273  2.60277  3.62364  3.29572  4.00231  3.13799  2.75147  2.08082  2.33979  2.78720  5.02047  3.83905   1596 s - - -
          2.68618  4.42225  2.77519  2.73123  3.46354  2.40513  3.72494  3.29354  2.67741  2.69355  4.24690  2.90347  2.73739  3.18146  2.89801  2.37887  2.77519  2.98518  4.58477  3.61503
          0.01736  4.45803  5.18037  0.61958  0.77255  0.48711  0.95295
    426   2.79271  5.30141  2.04661  2.21462  4.62647  3.46330  2.42858  4.11322  2.51233  3.59791  4.35520  2.71426  3.90906  2.47915  3.01460  2.13107  3.03238  3.68303  5.73823  4.26940   1597 d - - -
          2.68618  4.42225  2.77519  2.73123  3.46354  2.40513  3.72494  3.29354  2.67741  2.69355  4.24690  2.90347  2.73739  3.18146  2.89801  2.37887  2.77519  2.98518  4.58477  3.61503
          0.01736  4.45803  5.18037  0.61958  0.77255  0.48711  0.95295
    427   3.71339  5.32907  4.38501  4.33091  5.21748  3.98594  5.32115  4.96533  4.44841  4.50231  5.60044  4.56402  0.22117  4.81434  4.59111  3.90678  4.20379  4.53300  6.19636  5.35693   1598 P - - -
          2.68618  4.42225  2.77519  2.73123  3.46354  2.40513  3.72494  3.29354  2.67741  2.69355  4.24690  2.90347  2.73739  3.18146  2.89801  2.37887  2.77519  2.98518  4.58477  3.61503
          0.01736  4.45803  5.18037  0.61958  0.77255  0.48711  0.95295
    428   2.89900  5.40325  1.47409  1.73576  4.71205  3.45053  3.81128  3.49980  2.66098  3.69823  4.48033  2.78312  3.96277  2.93945  3.18911  2.51880  3.15068  3.77838  5.85465  4.41560   1599 d - - -
          2.68618  4.42225  2.77519  2.73123  3.46354  2.40513  3.72494  3.29354  2.67741  2.69355  4.24690  2.90347  2.73739  3.18146  2.89801  2.37887  2.77519  2.98518  4.58477  3.61503
          0.01736  4.45803  5.18037  0.61958  0.77255  0.48711  0.95295
    429   2.41738  4.80979  3.04119  2.56393  3.01489  3.53297  2.66879  3.48526  2.28735  3.08304  3.48502  3.07570  3.92131  2.89403  2.13824  2.74094  2.92436  3.17489  5.35466  4.03212   1600 r - - -
          2.68618  4.42225  2.77519  2.73123  3.46354  2.40513  3.72494  3.29354  2.67741  2.69355  4.24690  2.90347  2.73739  3.18146  2.89801  2.37887  2.77519  2.98518  4.58477  3.61503
          0.01736  4.45803  5.18037  0.61958  0.77255  0.48711  0.95295
    430   2.51471  4.54213  3.38897  2.82626  3.71632  3.60674  3.85553  2.42592  2.77996  2.77151  3.59314  3.27613  2.46906  3.04518  2.73351  2.84252  2.14259  2.73944  5.11746  3.85856   1601 t - - -
          2.68618  4.42225  2.77519  2.73123  3.46354  2.40513  3.72494  3.29354  2.67741  2.69355  4.24690  2.90347  2.73739  3.18146  2.89801  2.37887  2.77519  2.98518  4.58477  3.61503
          0.01736  4.45803  5.18037  0.61958  0.77255  0.48711  0.95295
    431   2.35701  4.53861  4.89567  4.36436  3.61510  4.46828  4.94755  1.04479  4.23315  1.75354  3.45717  4.54900  4.79032  4.45595  4.39172  3.82462  3.44737  1.94074  5.46745  4.29616   1602 i - - -
          2.68618  4.42225  2.77519  2.73123  3.46354  2.40513  3.72494  3.29354  2.67741  2.69355  4.24690  2.90347  2.73739  3.18146  2.89801  2.37887  2.77519  2.98518  4.58477  3.61503
          0.01736  4.45803  5.18037  0.61958  0.77255  0.48711  0.95295
    432   2.27989  5.19426  1.21012  2.48958  4.79940  2.65427  3.98467  4.28389  2.90930  3.81889  4.62037  3.00914  3.99680  3.13930  3.43886  2.35431  3.19902  3.81363  5.99265  4.57449   1603 d - - -
          2.68618  4.42225  2.77519  2.73123  3.46354  2.40513  3.72494  3.29354  2.67741  2.69355  4.24690  2.90347  2.73739  3.18146  2.89801  2.37887  2.77519  2.98518  4.58477  3.61503
          0.01736  4.45803  5.18037  0.61958  0.77255  0.48711  0.95295
    433   2.92236  5.46000  2.19572  1.25851  4.78142  3.47144  3.81062  4.27740  2.63373  3.75288  4.53017  2.67602  3.97138  2.93508  2.42306  2.85118  3.17177  3.84298  5.88942  4.44711   1604 e - - -
          2.68618  4.42225  2.77519  2.73123  3.46354  2.40513  3.72494  3.29354  2.67741  2.69355  4.24690  2.90347  2.73739  3.18146  2.89801  2.37887  2.77519  2.98518  4.58477  3.61503
          0.01736  4.45803  5.18037  0.61958  0.77255  0.48711  0.95295
    434   3.00922  4.38684  4.70556  4.12810  2.99917  4.15169  4.29009  2.08565  3.95080  1.06808  3.21057  4.20014  4.47127  4.07977  4.02086  3.46452  3.23587  2.52930  3.65747  2.67462   1605 l - - -
          2.68618  4.42225  2.77519  2.73123  3.46354  2.40513  3.72494  3.29354  2.67741  2.69355  4.24690  2.90347  2.73739  3.18146  2.89801  2.37887  2.77519  2.98518  4.58477  3.61503
          0.01736  4.45803  5.18037  0.61958  0.77255  0.48711  0.95295
    435   2.62507  5.12754  2.96061  2.21142  4.44042  3.49088  3.69084  3.88628  2.14912  3.41670  4.18690  2.97792  3.03886  2.36759  2.89106  2.70825  1.93468  3.50267  5.58205  4.20327   1606 t - - -
          2.68618  4.42225  2.77519  2.73123  3.46354  2.40513  3.72494  3.29354  2.67741  2.69355  4.24690  2.90347  2.73739  3.18146  2.89801  2.37887  2.77519  2.98518  4.58477  3.61503
          0.01736  4.45803  5.18037  0.61958  0.77255  0.48711  0.95295
    436   3.09576  4.47573  4.75648  4.16926  3.19031  4.27050  4.54104  2.47871  4.01378  1.03204  2.53351  4.32026  4.56167  4.14777  4.10946  3.58452  3.32095  2.14411  4.98461  2.62962   1607 l - - -
          2.68618  4.42225  2.77519  2.73123  3.46354  2.40513  3.72494  3.29354  2.67741  2.69355  4.24690  2.90347  2.73739  3.18146  2.89801  2.37887  2.77519  2.98518  4.58477  3.61503
          0.01736  4.45803  5.18037  0.61958  0.77255  0.48711  0.95295
    437   3.20288  4.54683  4.92439  4.35060  3.21399  4.42012  4.67256  1.43375  4.18689  1.18198  3.17953  4.48244  4.69224  4.31121  4.26753  3.74829  3.42996  2.32428  5.05699  2.86372   1608 l - - -
          2.68618  4.42225  2.77519  2.73123  3.46354  2.40513  3.72494  3.29354  2.67741  2.69355  4.24690  2.90347  2.73739  3.18146  2.89801  2.37887  2.77519  2.98518  4.58477  3.61503
          0.01736  4.45803  5.18037  0.61958  0.77255  0.48711  0.95295
    438   2.58404  4.55190  3.45965  2.96718  4.04779  3.43133  4.03905  3.41367  2.93989  2.37157  3.96379  3.34895  2.78166  3.27535  3.32561  1.34603  2.67845  3.08566  5.41741  4.15611   1609 s - - -
          2.68618  4.42225  2.77519  2.73123  3.46354  2.40513  3.72494  3.29354  2.67741  2.69355  4.24690  2.90347  2.73739  3.18146  2.89801  2.37887  2.77519  2.98518  4.58477  3.61503
          0.01736  4.45803  5.18037  0.61958  0.77255  0.48711  0.95295
    439   2.44942  5.45368  1.91863  1.33905  4.77477  3.06829  3.82618  4.27096  2.68464  3.75717  4.53805  2.92394  3.97154  2.95445  3.04424  2.85314  3.17863  3.83833  5.90533  4.45543   1610 e - - -
          2.68618  4.42225  2.77519  2.73123  3.46354  2.40513  3.72494  3.29354  2.67741  2.69355  4.24690  2.90347  2.73739  3.18146  2.89801  2.37887  2.77519  2.98518  4.58477  3.61503
          0.01736  4.45803  5.18037  0.61958  0.77255  0.48711  0.95295
    440   2.04849  5.22099  2.26698  2.00398  4.56099  3.37187  3.73255  4.03624  2.52091  3.54165  4.30573  2.94668  3.09754  2.84793  3.02337  2.12230  2.99432  3.61779  5.69748  4.28803   1611 e - - -
          2.68618  4.42225  2.77519  2.73123  3.46354  2.40513  3.72494  3.29354  2.67741  2.69355  4.24690  2.90347  2.73739  3.18146  2.89801  2.37887  2.77519  2.98518  4.58477  3.61503
          0.01736  4.45803  5.18037  0.61958  0.77255  0.48711  0.95295
    441   2.93575  5.36448  2.67194  1.16365  4.66407  3.48856  2.92839  4.17035  2.66333  3.68248  4.48505  2.97757  3.99804  2.98577  3.14601  2.26745  3.19237  3.76734  5.82589  4.40592   1612 e - - -
          2.68618  4.42225  2.77519  2.73123  3.46354  2.40513  3.72494  3.29354  2.67741  2.69355  4.24690  2.90347  2.73739  3.18146  2.89801  2.37887  2.77519  2.98518  4.58477  3.61503
          0.01736  4.45803  5.18037  0.61958  0.77255  0.48711  0.95295
    442   2.45424  4.97835  3.12626  2.57002  4.30020  2.72809  3.74137  3.71557  1.52033  3.28914  4.09365  3.07844  3.93810  2.87880  2.66525  2.76102  2.91424  2.83404  5.49323  4.16483   1613 k - - -
          2.68618  4.42225  2.77519  2.73123  3.46354  2.40513  3.72494  3.29354  2.67741  2.69355  4.24690  2.90347  2.73739  3.18146  2.89801  2.37887  2.77519  2.98518  4.58477  3.61503
          0.01736  4.45816  5.18051  0.61958  0.77255  0.48711  0.95295
    443   1.89748  5.15431  2.92245  1.59336  4.46491  3.50820  3.30838  3.91457  2.46765  3.44498  4.23120  3.00344  3.93379  2.85221  2.62335  2.76930  3.02236  3.53372  5.61514  4.24482   1614 e - - -
          2.68618  4.42225  2.77519  2.73123  3.46354  2.40513  3.72494  3.29354  2.67741  2.69355  4.24690  2.90347  2.73739  3.18146  2.89801  2.37887  2.77519  2.98518  4.58477  3.61503
          0.01736  4.45816  5.18051  0.61958  0.77255  0.48711  0.95295
    444   2.85401  5.15054  3.21677  2.61345  4.48178  3.61721  3.71888  3.89619  1.64753  2.80587  3.92641  3.11455  3.99345  2.61593  1.87369  2.47196  3.06534  3.53750  5.55590  4.24881   1615 k - - -
          2.68618  4.42225  2.77519  2.73123  3.46354  2.40513  3.72494  3.29354  2.67741  2.69355  4.24690  2.90347  2.73739  3.18146  2.89801  2.37887  2.77519  2.98518  4.58477  3.61503
          0.01736  4.45816  5.18051  0.61958  0.77255  0.48711  0.95295
    445   2.04536  4.37346  3.95401  3.38989  3.41921  3.84858  4.14628  2.24814  3.27850  1.47372  3.36528  3.71269  4.21980  2.87760  3.54674  3.12931  3.03997  2.48579  4.98950  3.79253   1616 l - - -
          2.68618  4.42225  2.77519  2.73123  3.46354  2.40513  3.72494  3.29354  2.67741  2.69355  4.24690  2.90347  2.73739  3.18146  2.89801  2.37887  2.77519  2.98518  4.58477  3.61503
          0.01736  4.45816  5.18051  0.61958  0.77255  0.48711  0.95295
    446   3.14061  3.07810  5.00454  4.43401  3.41096  4.42292  4.81966  1.88351  4.28587  1.10109  3.30139  4.54139  4.71609  4.42557  4.36244  3.76192  3.37836  1.71212  5.24979  4.10501   1617 l - - -
          2.68618  4.42225  2.77519  2.73123  3.46354  2.40513  3.72494  3.29354  2.67741  2.69355  4.24690  2.90347  2.73739  3.18146  2.89801  2.37887  2.77519  2.98518  4.58477  3.61503
          0.01736  4.45816  5.18051  0.61958  0.77255  0.48711  0.95295
    447   2.23811  4.69216  3.22729  2.62869  3.88400  2.99146  3.78304  2.73422  2.23351  2.33987  3.77886  3.15637  3.95159  2.61986  3.07173  2.74914  2.72967  2.94633  5.23071  3.93990   1618 k - - -
          2.68618  4.42225  2.77519  2.73123  3.46354  2.40513  3.72494  3.29354  2.67741  2.69355  4.24690  2.90347  2.73739  3.18146  2.89801  2.37887  2.77519  2.98518  4.58477  3.61503
          0.09013  4.45816  2.59555  0.61958  0.77255  0.48711  0.95295
    448   2.73996  5.07816  3.04643  2.35222  4.39129  3.05123  3.67943  3.82620  2.35405  3.35674  3.93514  3.01149  3.90592  2.39536  1.79206  2.73232  2.43807  3.45457  5.52436  4.17749   1619 r - - -
          2.68618  4.42225  2.77519  2.73123  3.46354  2.40513  3.72494  3.29354  2.67741  2.69355  4.24690  2.90347  2.73739  3.18146  2.89801  2.37887  2.77519  2.98518  4.58477  3.61503
          0.01866  4.38669  5.10904  0.61958  0.77255  0.59416  0.80302
    449   1.60429  4.56848  3.29763  2.29491  2.42487  3.56833  3.91012  3.10370  2.86766  2.81383  3.72199  3.28517  4.01340  3.18623  3.25870  2.85828  2.96927  2.85881  5.15282  3.85622   1620 a - - -
          2.68618  4.42225  2.77519  2.73123  3.46354  2.40513  3.72494  3.29354  2.67741  2.69355  4.24690  2.90347  2.73739  3.18146  2.89801  2.37887  2.77519  2.98518  4.58477  3.61503
          0.01866  4.38669  5.10904  0.61958  0.77255  0.59416  0.80302
    450   2.04413  4.69946  3.14749  2.74643  4.45357  2.07551  3.97899  3.89761  2.82323  3.48010  4.28536  2.10023  3.89420  3.14311  3.26859  1.92982  2.93938  3.31732  5.69918  4.38123   1621 s - - -
          2.68618  4.42225  2.77519  2.73123  3.46354  2.40513  3.72494  3.29354  2.67741  2.69355  4.24690  2.90347  2.73739  3.18146  2.89801  2.37887  2.77519  2.98518  4.58477  3.61503
          0.01866  4.38669  5.10904  0.61958  0.77255  0.59416  0.80302
    451   2.94461  5.34471  2.30992  2.11939  4.73915  1.32607  3.90612  4.21857  2.83420  3.75184  4.57056  2.93994  2.86788  3.06217  3.37167  2.89544  3.23346  3.80314  5.93438  4.50219   1622 g - - -
          2.68618  4.42225  2.77519  2.73123  3.46354  2.40513  3.72494  3.29354  2.67741  2.69355  4.24690  2.90347  2.73739  3.18146  2.89801  2.37887  2.77519  2.98518  4.58477  3.61503
          0.01866  4.38669  5.10904  0.61958  0.77255  0.59416  0.80302
    452   2.47130  5.03110  2.95640  2.15358  4.31905  2.98261  3.67274  2.88171  2.12670  3.31286  4.09402  2.31197  3.86685  2.79549  2.91370  2.52691  2.91530  3.39168  5.50437  4.13370   1623 k - - -
          2.68618  4.42225  2.77519  2.73123  3.46354  2.40513  3.72494  3.29354  2.67741  2.69355  4.24690  2.90347  2.73739  3.18146  2.89801  2.37887  2.77519  2.98518  4.58477  3.61503
          0.01866  4.38669  5.10904  0.61958  0.77255  0.59416  0.80302
    453   2.69610  5.16556  2.69614  2.21437  4.49226  3.44996  3.65896  3.96452  2.40486  3.45487  4.21682  2.92469  2.62150  2.24348  2.53961  2.17128  2.93513  3.54750  5.60877  4.20891   1624 s - - -
          2.68618  4.42225  2.77519  2.73123  3.46354  2.40513  3.72494  3.29354  2.67741  2.69355  4.24690  2.90347  2.73739  3.18146  2.89801  2.37887  2.77519  2.98518  4.58477  3.61503
          0.01866  4.38669  5.10904  0.61958  0.77255  0.59416  0.80302
    454   2.23128  4.49255  3.42035  2.59256  3.69668  3.58498  3.89100  2.99235  2.82639  2.74645  3.63477  3.31191  4.00399  3.16684  2.92199  2.85302  2.52475  1.68453  5.11206  3.86217   1625 v - - -
          2.68618  4.42225  2.77519  2.73123  3.46354  2.40513  3.72494  3.29354  2.67741  2.69355  4.24690  2.90347  2.73739  3.18146  2.89801  2.37887  2.77519  2.98518  4.58477  3.61503
          0.01866  4.38669  5.10904  0.61958  0.77255  0.59416  0.80302
    455   2.63369  5.20055  2.34352  2.37369  4.53731  3.43575  3.48483  4.01105  2.52088  3.52225  4.29246  2.17035  2.44021  2.84254  3.02374  2.15546  3.00497  3.59754  5.68312  4.27453   1626 s - - -
          2.68618  4.42225  2.77519  2.73123  3.46354  2.40513  3.72494  3.29354  2.67741  2.69355  4.24690  2.90347  2.73739  3.18146  2.89801  2.37887  2.77519  2.98518  4.58477  3.61503
          0.01866  4.38669  5.10904  0.61958  0.77255  0.59416  0.80302
    456   2.22636  4.53216  3.98731  3.50218  2.94928  3.87963  3.98157  2.92083  3.37106  2.28414  3.63957  3.75423  4.30241  3.66840  3.62011  3.20538  3.20573  2.74843  4.55953  1.27382   1627 y - - -
          2.68618  4.42225  2.77519  2.73123  3.46354  2.40513  3.72494  3.29354  2.67741  2.69355  4.24690  2.90347  2.73739  3.18146  2.89801  2.37887  2.77519  2.98518  4.58477  3.61503
          0.01865  4.38685  5.10919  0.61958  0.77255  0.42535  1.06000
    457   2.19461  4.86312  3.23414  2.71023  4.39428  3.46674  3.86300  3.81577  2.56834  3.39339  4.19928  3.17359  2.64250  3.01213  1.57207  2.37271  2.99773  3.42331  5.59104  4.28325   1628 r - - -
          2.68618  4.42225  2.77519  2.73123  3.46354  2.40513  3.72494  3.29354  2.67741  2.69355  4.24690  2.90347  2.73739  3.18146  2.89801  2.37887  2.77519  2.98518  4.58477  3.61503
          0.01736  4.45831  5.18066  0.61958  0.77255  0.48711  0.95295
    458   2.70070  5.06397  2.49735  2.44529  4.35774  2.90657  3.68730  3.41035  1.69127  2.87346  4.12463  2.98169  3.88462  2.80274  2.90855  2.48577  2.93286  3.42719  5.53259  4.15931   1629 k - - -
          2.68618  4.42225  2.77519  2.73123  3.46354  2.40513  3.72494  3.29354  2.67741  2.69355  4.24690  2.90347  2.73739  3.18146  2.89801  2.37887  2.77519  2.98518  4.58477  3.61503
          0.01736  4.45831  5.18066  0.61958  0.77255  0.48711  0.95295
    459   2.31364  5.30967  1.88885  1.86482  4.63821  3.11597  3.72778  4.12660  2.23794  3.60806  4.36387  2.78095  3.90913  2.83851  2.90235  2.74326  3.03450  3.69317  5.74607  4.32083   1630 e - - -
          2.68618  4.42225  2.77519  2.73123  3.46354  2.40513  3.72494  3.29354  2.67741  2.69355  4.24690  2.90347  2.73739  3.18146  2.89801  2.37887  2.77519  2.98518  4.58477  3.61503
          0.01736  4.45831  5.18066  0.61958  0.77255  0.48711  0.95295
    460   2.72498  4.91229  3.06929  2.08772  4.15854  3.52987  3.74513  3.57034  2.26925  3.17384  2.06333  3.06591  3.15542  2.89939  2.96849  2.52441  2.95781  3.24998  5.41677  4.08822   1631 m - - -
          2.68618  4.42225  2.77519  2.73123  3.46354  2.40513  3.72494  3.29354  2.67741  2.69355  4.24690  2.90347  2.73739  3.18146  2.89801  2.37887  2.77519  2.98518  4.58477  3.61503
          0.01736  4.45831  5.18066  0.61958  0.77255  0.48711  0.95295
    461   2.68375  4.69817  3.43281  2.94686  4.31543  3.44577  4.02107  3.70930  2.74292  3.34505  4.18515  3.33420  4.00255  3.21479  2.31894  2.32971  1.22889  3.33018  5.58182  4.31955   1632 t - - -
          2.68618  4.42225  2.77519  2.73123  3.46354  2.40513  3.72494  3.29354  2.67741  2.69355  4.24690  2.90347  2.73739  3.18146  2.89801  2.37887  2.77519  2.98518  4.58477  3.61503
          0.01736  4.45831  5.18066  0.61958  0.77255  0.48711  0.95295
    462   3.35892  4.62420  5.25863  4.73074  2.72096  4.75855  5.19379  0.89763  4.61735  2.09787  3.42692  4.87123  5.00250  4.76268  4.71885  4.13238  3.60323  1.62672  5.53193  4.32970   1633 i - - -
          2.68618  4.42225  2.77519  2.73123  3.46354  2.40513  3.72494  3.29354  2.67741  2.69355  4.24690  2.90347  2.73739  3.18146  2.89801  2.37887  2.77519  2.98518  4.58477  3.61503
          0.01736  4.45831  5.18066  0.61958  0.77255  0.48711  0.95295
    463   2.69837  4.78105  2.46452  2.66228  4.13278  3.48691  3.86757  3.48266  2.72416  3.16265  4.00402  3.14898  1.92354  3.04973  3.17226  2.74287  2.54627  2.26608  5.44825  4.13586   1634 p - - -
          2.68618  4.42225  2.77519  2.73123  3.46354  2.40513  3.72494  3.29354  2.67741  2.69355  4.24690  2.90347  2.73739  3.18146  2.89801  2.37887  2.77519  2.98518  4.58477  3.61503
          0.01736  4.45831  5.18066  0.61958  0.77255  0.48711  0.95295
    464   2.45016  4.98854  3.00039  1.99476  3.06390  2.44863  3.71266  3.68969  2.46602  3.26404  4.06011  3.00896  3.89903  2.52264  2.97109  2.42783  2.93716  3.33936  5.47936  4.12255   1635 e - - -
          2.68618  4.42225  2.77519  2.73123  3.46354  2.40513  3.72494  3.29354  2.67741  2.69355  4.24690  2.90347  2.73739  3.18146  2.89801  2.37887  2.77519  2.98518  4.58477  3.61503
          0.01736  4.45831  5.18066  0.61958  0.77255  0.48711  0.95295
    465   2.83933  4.78498  2.48608  2.78339  3.89886  3.64347  3.91043  3.27308  2.74716  1.35647  3.83748  3.26228  4.06997  3.13732  2.62007  2.94758  3.07944  3.04720  5.30488  4.01419   1636 l - - -
          2.68618  4.42225  2.77519  2.73123  3.46354  2.40513  3.72494  3.29354  2.67741  2.69355  4.24690  2.90347  2.73739  3.18146  2.89801  2.37887  2.77519  2.98518  4.58477  3.61503
          0.01736  4.45831  5.18066  0.61958  0.77255  0.48711  0.95295
    466   3.24649  4.90745  3.62334  2.28920  0.90834  3.97158  4.08750  3.29011  3.46340  2.83226  3.96113  3.73326  4.44227  3.74621  3.76324  3.42049  3.51277  3.14637  4.71636  3.13773   1637 f - - -
          2.68618  4.42225  2.77519  2.73123  3.46354  2.40513  3.72494  3.29354  2.67741  2.69355  4.24690  2.90347  2.73739  3.18146  2.89801  2.37887  2.77519  2.98518  4.58477  3.61503
          0.01736  4.45831  5.18066  0.61958  0.77255  0.48711  0.95295
    467   2.10693  5.20272  2.96949  1.83534  4.53804  3.51333  3.69654  3.99535  2.32295  3.49053  4.25719  2.99149  3.91764  2.16576  2.39222  2.74339  3.00061  3.59041  5.62986  4.25509   1638 e - - -
          2.68618  4.42225  2.77519  2.73123  3.46354  2.40513  3.72494  3.29354  2.67741  2.69355  4.24690  2.90347  2.73739  3.18146  2.89801  2.37887  2.77519  2.98518  4.58477  3.61503
          0.01736  4.45831  5.18066  0.61958  0.77255  0.48711  0.95295
    468   2.39511  4.93489  2.99494  1.26335  4.30107  3.50913  3.91129  3.48497  2.74244  3.27325  4.14830  3.13786  4.00852  3.07916  3.19137  2.85146  3.07592  2.44842  5.60466  4.26871   1639 e - - -
          2.68618  4.42225  2.77519  2.73123  3.46354  2.40513  3.72494  3.29354  2.67741  2.69355  4.24690  2.90347  2.73739  3.18146  2.89801  2.37887  2.77519  2.98518  4.58477  3.61503
          0.01736  4.45831  5.18066  0.61958  0.77255  0.48711  0.95295
    469   3.22064  5.45664  3.36521  2.85176  4.89920  3.80118  3.83195  4.29080  1.31105  3.70778  4.55977  3.30517  4.20467  1.40478  2.42181  3.18750  3.40519  3.93916  5.74212  4.52216   1640 k - - -
          2.68618  4.42225  2.77519  2.73123  3.46354  2.40513  3.72494  3.29354  2.67741  2.69355  4.24690  2.90347  2.73739  3.18146  2.89801  2.37887  2.77519  2.98518  4.58477  3.61503
          0.01736  4.45831  5.18066  0.61958  0.77255  0.48711  0.95295
    470   1.65721  4.25072  4.15612  3.58745  2.85028  3.84031  4.15181  2.55805  3.47927  2.38185  3.35577  3.81293  4.22310  3.71152  3.68379  3.13594  2.99806  1.68516  4.83627  3.03357   1641 a - - -
          2.68618  4.42225  2.77519  2.73123  3.46354  2.40513  3.72494  3.29354  2.67741  2.69355  4.24690  2.90347  2.73739  3.18146  2.89801  2.37887  2.77519  2.98518  4.58477  3.61503
          0.01736  4.45831  5.18066  0.61958  0.77255  0.48711  0.95295
    471   2.43324  5.14645  2.97616  1.73194  4.46796  3.49706  3.67818  3.92511  1.98432  3.43398  4.19824  2.97836  3.89222  2.62246  2.60277  2.70409  2.95556  2.96787  5.58676  4.20834   1642 e - - -
          2.68618  4.42225  2.77519  2.73123  3.46354  2.40513  3.72494  3.29354  2.67741  2.69355  4.24690  2.90347  2.73739  3.18146  2.89801  2.37887  2.77519  2.98518  4.58477  3.61503
          0.01736  4.45831  5.18066  0.61958  0.77255  0.48711  0.95295
    472   2.58655  5.11133  2.97406  2.21148  4.42216  3.47886  3.66896  3.88185  2.38032  3.02881  4.16285  2.65946  3.87256  2.44306  2.48962  2.15846  2.44567  3.48379  5.56422  4.17903   1643 s - - -
          2.68618  4.42225  2.77519  2.73123  3.46354  2.40513  3.72494  3.29354  2.67741  2.69355  4.24690  2.90347  2.73739  3.18146  2.89801  2.37887  2.77519  2.98518  4.58477  3.61503
          0.01736  4.45831  5.18066  0.61958  0.77255  0.48711  0.95295
    473   2.24821  4.41088  3.57397  3.02306  3.56019  3.63729  3.11739  2.93551  2.96179  1.67337  3.54711  3.41557  4.04441  3.27750  3.30563  2.69663  2.33284  2.70564  5.02270  3.78774   1644 l - - -
          2.68618  4.42225  2.77519  2.73123  3.46354  2.40513  3.72494  3.29354  2.67741  2.69355  4.24690  2.90347  2.73739  3.18146  2.89801  2.37887  2.77519  2.98518  4.58477  3.61503
          0.01736  4.45831  5.18066  0.61958  0.77255  0.48711  0.95295
    474   1.72049  4.49951  3.61028  3.20780  4.59621  2.49216  4.32711  4.04058  3.24488  3.66355  4.46733  3.46011  2.12103  3.54084  3.62495  1.42704  2.94614  3.48074  5.88900  4.64357   1645 s - - -
          2.68618  4.42225  2.77519  2.73123  3.46354  2.40513  3.72494  3.29354  2.67741  2.69355  4.24690  2.90347  2.73739  3.18146  2.89801  2.37887  2.77519  2.98518  4.58477  3.61503
          0.01736  4.45831  5.18066  0.61958  0.77255  0.48711  0.95295
    475   3.35844  6.01340  0.67295  2.11652  5.30402  3.37257  4.12157  4.87718  3.26813  4.35463  5.25928  2.92042  4.15318  3.30866  3.94253  3.20034  3.67754  4.41879  6.49191  4.86752   1646 D - - -
          2.68618  4.42225  2.77519  2.73123  3.46354  2.40513  3.72494  3.29354  2.67741  2.69355  4.24690  2.90347  2.73739  3.18146  2.89801  2.37887  2.77519  2.98518  4.58477  3.61503
          0.01736  4.45831  5.18066  0.61958  0.77255  0.48711  0.95295
    476   2.37814  5.15076  2.87649  2.42171  4.47519  2.77537  2.49528  3.93927  1.98575  3.42825  4.19967  2.96326  3.87908  2.59883  2.54293  2.68514  2.94037  3.53091  5.59125  4.09680   1647 k - - -
          2.68618  4.42225  2.77519  2.73123  3.46354  2.40513  3.72494  3.29354  2.67741  2.69355  4.24690  2.90347  2.73739  3.18146  2.89801  2.37887  2.77519  2.98518  4.58477  3.61503
          0.01736  4.45831  5.18066  0.61958  0.77255  0.48711  0.95295
    477   2.60374  4.43114  3.79627  3.34484  4.02530  3.43323  4.29627  3.16060  3.29000  3.03786  3.96305  3.59296  1.46977  3.60635  3.60658  2.80299  2.10335  2.01636  5.47481  4.25246   1648 p - - -
          2.68618  4.42225  2.77519  2.73123  3.46354  2.40513  3.72494  3.29354  2.67741  2.69355  4.24690  2.90347  2.73739  3.18146  2.89801  2.37887  2.77519  2.98518  4.58477  3.61503
          0.01736  4.45831  5.18066  0.61958  0.77255  0.48711  0.95295
    478   0.69010  4.38132  3.98989  3.76653  4.71805  3.17726  4.74058  4.10051  3.80974  3.84494  4.67314  3.73292  3.97997  4.06142  4.04899  1.91241  2.99016  3.48697  6.08253  4.91090   1649 A - - -
          2.68618  4.42225  2.77519  2.73123  3.46354  2.40513  3.72494  3.29354  2.67741  2.69355  4.24690  2.90347  2.73739  3.18146  2.89801  2.37887  2.77519  2.98518  4.58477  3.61503
          0.01736  4.45831  5.18066  0.61958  0.77255  0.48711  0.95295
    479   3.05865  4.46479  4.70007  4.16566  3.62377  4.27133  4.77093  2.11880  4.03407  1.67918  3.49856  4.35285  4.64255  4.27950  4.21323  3.62038  2.43617  1.11464  5.37943  4.19299   1650 v - - -
          2.68618  4.42225  2.77519  2.73123  3.46354  2.40513  3.72494  3.29354  2.67741  2.69355  4.24690  2.90347  2.73739  3.18146  2.89801  2.37887  2.77519  2.98518  4.58477  3.61503
          0.01736  4.45831  5.18066  0.61958  0.77255  0.48711  0.95295
    480   2.74861  4.59928  3.38967  2.43003  3.77059  3.66128  3.90285  2.58154  2.79652  2.77606  3.68934  3.31227  4.05082  2.25654  3.18060  2.90997  2.98182  1.71089  5.18788  3.92638   1651 v - - -
          2.68618  4.42225  2.77519  2.73123  3.46354  2.40513  3.72494  3.29354  2.67741  2.69355  4.24690  2.90347  2.73739  3.18146  2.89801  2.37887  2.77519  2.98518  4.58477  3.61503
          0.01736  4.45831  5.18066  0.61958  0.77255  0.48711  0.95295
    481   2.96656  4.54399  2.96121  3.43506  1.82661  3.93839  3.86691  3.04605  3.36916  2.70213  3.66341  3.70925  4.30386  3.60678  3.64736  2.41620  3.19641  2.84582  3.32056  1.81845   1652 y - - -
          2.68618  4.42225  2.77519  2.73123  3.46354  2.40513  3.72494  3.29354  2.67741  2.69355  4.24690  2.90347  2.73739  3.18146  2.89801  2.37887  2.77519  2.98518  4.58477  3.61503
          0.01736  4.45831  5.18066  0.61958  0.77255  0.48711  0.95295
    482   3.10568  5.72864  1.92963  1.18748  5.02990  2.44040  3.94087  4.55934  2.90932  4.02347  4.83634  2.38213  4.04410  3.08838  3.49988  2.99288  3.38110  4.10625  6.16795  4.65803   1653 e - - -
          2.68618  4.42225  2.77519  2.73123  3.46354  2.40513  3.72494  3.29354  2.67741  2.69355  4.24690  2.90347  2.73739  3.18146  2.89801  2.37887  2.77519  2.98518  4.58477  3.61503
          0.01736  4.45831  5.18066  0.61958  0.77255  0.48711  0.95295
    483   2.79853  5.30102  2.24524  1.98039  4.62992  2.10148  3.73415  4.11522  2.52094  3.60185  4.36128  2.80086  3.91344  2.84687  2.44528  2.49289  3.03962  3.68608  5.74380  4.32174   1654 e - - -
          2.68618  4.42225  2.77519  2.73123  3.46354  2.40513  3.72494  3.29354  2.67741  2.69355  4.24690  2.90347  2.73739  3.18146  2.89801  2.37887  2.77519  2.98518  4.58477  3.61503
          0.01736  4.45831  5.18066  0.61958  0.77255  0.48711  0.95295
    484   2.85816  5.18792  3.16307  2.00854  4.52610  3.60538  3.71873  3.94813  2.23234  2.64924  4.24564  3.09536  3.98881  2.45672  1.68041  2.84367  3.07112  3.57874  5.58694  4.22210   1655 r - - -
          2.68618  4.42225  2.77519  2.73123  3.46354  2.40513  3.72494  3.29354  2.67741  2.69355  4.24690  2.90347  2.73739  3.18146  2.89801  2.37887  2.77519  2.98518  4.58477  3.61503
          0.01736  4.45831  5.18066  0.61958  0.77255  0.48711  0.95295
    485   2.21443  4.87933  3.11392  2.56929  4.16531  3.51238  3.34836  3.58057  2.46240  3.18229  3.99700  3.07767  3.92260  2.90452  2.68846  2.19499  1.90454  3.25023  5.42113  4.09436   1656 t - - -
          2.68618  4.42225  2.77519  2.73123  3.46354  2.40513  3.72494  3.29354  2.67741  2.69355  4.24690  2.90347  2.73739  3.18146  2.89801  2.37887  2.77519  2.98518  4.58477  3.61503
          0.01736  4.45831  5.18066  0.61958  0.77255  0.48711  0.95295
    486   3.33613  4.69701  4.86789  4.31866  3.04045  4.48520  4.54926  2.33072  4.13709  0.81256  3.18638  4.46872  4.74461  4.27567  4.24075  3.81543  3.55889  2.61122  4.88059  2.44879   1657 l - - -
          2.68618  4.42225  2.77519  2.73123  3.46354  2.40513  3.72494  3.29354  2.67741  2.69355  4.24690  2.90347  2.73739  3.18146  2.89801  2.37887  2.77519  2.98518  4.58477  3.61503
          0.01736  4.45831  5.18066  0.61958  0.77255  0.48711  0.95295
    487   2.61826  4.44389  3.70381  3.21497  3.92413  3.47061  4.17985  2.35048  3.16368  2.95882  3.86913  3.51956  4.04078  3.48129  3.50165  1.39750  1.96596  2.84907  5.36355  4.12921   1658 s - - -
          2.68618  4.42225  2.77519  2.73123  3.46354  2.40513  3.72494  3.29354  2.67741  2.69355  4.24690  2.90347  2.73739  3.18146  2.89801  2.37887  2.77519  2.98518  4.58477  3.61503
          0.01736  4.45831  5.18066  0.61958  0.77255  0.48711  0.95295
    488   3.49650  4.87301  4.66040  4.25214  2.56992  4.41858  4.00651  2.14928  4.04717  2.59580  3.82986  4.26198  4.77279  4.22908  4.16936  3.78885  3.74145  2.91170  4.25286  0.83542   1659 y - - -
          2.68618  4.42225  2.77519  2.73123  3.46354  2.40513  3.72494  3.29354  2.67741  2.69355  4.24690  2.90347  2.73739  3.18146  2.89801  2.37887  2.77519  2.98518  4.58477  3.61503
          0.01736  4.45831  5.18066  0.61958  0.77255  0.48711  0.95295
    489   3.06304  5.09599  3.55065  2.92954  4.11246  3.79692  3.78756  3.77781  2.28540  3.30283  4.19805  3.35484  4.17131  2.86568  1.11439  2.98376  3.25985  3.49136  5.33809  2.69609   1660 r - - -
          2.68618  4.42225  2.77519  2.73123  3.46354  2.40513  3.72494  3.29354  2.67741  2.69355  4.24690  2.90347  2.73739  3.18146  2.89801  2.37887  2.77519  2.98518  4.58477  3.61503
          0.01736  4.45831  5.18066  0.61958  0.77255  0.48711  0.95295
    490   2.68409  4.99263  2.99923  2.14028  4.28023  3.05222  3.73758  3.70788  2.51445  3.28537  3.83655  3.02785  3.91695  2.52826  2.97509  2.72461  1.66724  3.35795  5.50142  4.15048   1661 t - - -
          2.68618  4.42225  2.77519  2.73123  3.46354  2.40513  3.72494  3.29354  2.67741  2.69355  4.24690  2.90347  2.73739  3.18146  2.89801  2.37887  2.77519  2.98518  4.58477  3.61503
          0.01736  4.45831  5.18066  0.61958  0.77255  0.48711  0.95295
    491   2.90588  4.55693  4.08936  3.69996  3.56780  3.78478  4.44738  2.85867  3.54805  0.88490  3.60157  3.91691  4.32936  3.89151  3.76639  2.29391  3.24832  2.74700  5.24378  3.97459   1662 l - - -
          2.68618  4.42225  2.77519  2.73123  3.46354  2.40513  3.72494  3.29354  2.67741  2.69355  4.24690  2.90347  2.73739  3.18146  2.89801  2.37887  2.77519  2.98518  4.58477  3.61503
          0.01736  4.45831  5.18066  0.61958  0.77255  0.48711  0.95295
    492   2.36688  5.23335  2.39760  2.40836  4.56026  2.63021  1.88309  4.03137  2.59356  3.55447  4.33624  2.52638  3.93569  2.90538  3.09704  2.78102  3.06503  3.62828  5.72497  4.31842   1663 h - - -
          2.68618  4.42225  2.77519  2.73123  3.46354  2.40513  3.72494  3.29354  2.67741  2.69355  4.24690  2.90347  2.73739  3.18146  2.89801  2.37887  2.77519  2.98518  4.58477  3.61503
          0.01736  4.45831  5.18066  0.61958  0.77255  0.48711  0.95295
    493   2.74601  4.47495  2.44901  1.50132  4.52084  3.15132  3.71449  3.99120  2.49171  3.50124  4.26491  2.74249  3.89605  2.82840  2.98875  2.71620  2.45513  3.57948  5.65994  4.25672   1664 e - - -
          2.68618  4.42225  2.77519  2.73123  3.46354  2.40513  3.72494  3.29354  2.67741  2.69355  4.24690  2.90347  2.73739  3.18146  2.89801  2.37887  2.77519  2.98518  4.58477  3.61503
          0.01736  4.45831  5.18066  0.61958  0.77255  0.48711  0.95295
    494   2.44562  5.12348  3.04016  2.36372  4.44740  3.52934  3.70701  3.88666  2.38722  3.41068  4.19298  3.02624  3.92839  1.76213  2.28345  2.75499  2.45943  3.50694  5.57279  4.21941   1665 q - - -
          2.68618  4.42225  2.77519  2.73123  3.46354  2.40513  3.72494  3.29354  2.67741  2.69355  4.24690  2.90347  2.73739  3.18146  2.89801  2.37887  2.77519  2.98518  4.58477  3.61503
          0.01736  4.45831  5.18066  0.61958  0.77255  0.48711  0.95295
    495   2.05577  4.42319  3.78986  3.37172  4.42126  2.26258  4.39307  3.80904  3.36719  3.50584  4.33299  3.55389  3.95571  3.65477  3.70630  1.10723  2.94345  2.52721  5.77572  4.55847   1666 s - - -
          2.68618  4.42225  2.77519  2.73123  3.46354  2.40513  3.72494  3.29354  2.67741  2.69355  4.24690  2.90347  2.73739  3.18146  2.89801  2.37887  2.77519  2.98518  4.58477  3.61503
          0.01736  4.45831  5.18066  0.61958  0.77255  0.48711  0.95295
    496   2.11070  5.17915  2.79694  2.04437  4.50627  2.58745  3.68931  3.97772  2.44714  3.48101  4.23826  2.53196  3.88238  2.79826  2.44947  2.58463  2.96022  3.56299  5.63321  4.23260   1667 e - - -
          2.68618  4.42225  2.77519  2.73123  3.46354  2.40513  3.72494  3.29354  2.67741  2.69355  4.24690  2.90347  2.73739  3.18146  2.89801  2.37887  2.77519  2.98518  4.58477  3.61503
          0.01736  4.45831  5.18066  0.61958  0.77255  0.48711  0.95295
    497   2.95532  5.12479  3.37018  2.76071  4.43939  3.69978  3.69472  3.84098  2.26563  2.87989  4.20932  3.22819  2.79489  2.66518  1.29052  2.97335  3.15996  3.51908  5.52540  4.26132   1668 r - - -
          2.68618  4.42225  2.77519  2.73123  3.46354  2.40513  3.72494  3.29354  2.67741  2.69355  4.24690  2.90347  2.73739  3.18146  2.89801  2.37887  2.77519  2.98518  4.58477  3.61503
          0.01736  4.45831  5.18066  0.61958  0.77255  0.48711  0.95295
    498   2.96505  4.39829  4.41829  3.84296  3.48064  4.13345  4.46108  1.38662  2.63867  1.75377  3.39292  4.08904  4.47023  3.95633  3.87921  3.43763  3.20039  1.89463  5.14326  3.95870   1669 i - - -
          2.68618  4.42225  2.77519  2.73123  3.46354  2.40513  3.72494  3.29354  2.67741  2.69355  4.24690  2.90347  2.73739  3.18146  2.89801  2.37887  2.77519  2.98518  4.58477  3.61503
          0.01736  4.45831  5.18066  0.61958  0.77255  0.48711  0.95295
    499   0.67296  4.40891  3.94361  3.75522  4.78419  2.11203  4.76830  4.17661  3.85199  3.91060  4.73420  3.73976  3.99613  4.08900  4.09360  2.67753  3.01062  3.54252  6.12880  4.97431   1670 A - - -
          2.68618  4.42225  2.77519  2.73123  3.46354  2.40513  3.72494  3.29354  2.67741  2.69355  4.24690  2.90347  2.73739  3.18146  2.89801  2.37887  2.77519  2.98518  4.58477  3.61503
          0.01736  4.45831  5.18066  0.61958  0.77255  0.48711  0.95295
    500   2.69750  4.98637  3.04399  2.48729  4.25669  2.57934  3.69899  3.68813  2.40083  3.25776  3.57097  2.38437  3.89651  2.59713  2.33520  2.61692  2.92807  2.70018  5.46736  4.11474   1671 r - - -
          2.68618  4.42225  2.77519  2.73123  3.46354  2.40513  3.72494  3.29354  2.67741  2.69355  4.24690  2.90347  2.73739  3.18146  2.89801  2.37887  2.77519  2.98518  4.58477  3.61503
          0.01736  4.45831  5.18066  0.61958  0.77255  0.48711  0.95295
    501   2.68410  4.37668  3.55464  2.98596  3.55023  3.00669  3.90283  2.91141  2.92416  2.59933  2.74351  3.39257  4.03911  3.23873  2.20763  2.71014  2.91628  2.11673  4.99214  3.06517   1672 v - - -
          2.68618  4.42225  2.77519  2.73123  3.46354  2.40513  3.72494  3.29354  2.67741  2.69355  4.24690  2.90347  2.73739  3.18146  2.89801  2.37887  2.77519  2.98518  4.58477  3.61503
          0.01736  4.45831  5.18066  0.61958  0.77255  0.48711  0.95295
    502   3.70467  4.94495  5.49533  4.96098  3.34702  5.07371  5.42709  1.56849  4.79867  0.73152  3.11569  5.18334  5.18081  4.82786  4.84179  4.47826  3.92856  2.34353  5.54045  4.49884   1673 l - - -
          2.68618  4.42225  2.77519  2.73123  3.46354  2.40513  3.72494  3.29354  2.67741  2.69355  4.24690  2.90347  2.73739  3.18146  2.89801  2.37887  2.77519  2.98518  4.58477  3.61503
          0.01736  4.45831  5.18066  0.61958  0.77255  0.48711  0.95295
    503   2.87019  5.17133  3.20352  2.18324  4.50562  3.62188  3.72433  3.91947  1.69919  2.14918  4.23090  3.11664  4.00139  2.63904  2.25197  2.86153  3.08081  3.55984  5.57076  4.26462   1674 k - - -
          2.68618  4.42225  2.77519  2.73123  3.46354  2.40513  3.72494  3.29354  2.67741  2.69355  4.24690  2.90347  2.73739  3.18146  2.89801  2.37887  2.77519  2.98518  4.58477  3.61503
          0.01736  4.45831  5.18066  0.61958  0.77255  0.48711  0.95295
    504   2.74503  5.19994  2.91642  2.34223  4.52937  2.83483  2.83039  3.99714  2.18172  3.49231  4.25109  2.86697  3.89543  1.86044  2.87374  2.41236  2.97608  3.58359  5.63516  4.24346   1675 q - - -
          2.68618  4.42225  2.77519  2.73123  3.46354  2.40513  3.72494  3.29354  2.67741  2.69355  4.24690  2.90347  2.73739  3.18146  2.89801  2.37887  2.77519  2.98518  4.58477  3.61503
          0.05339  4.45831  3.20880  0.61958  0.77255  0.48711  0.95295
    505   2.18796  5.12090  2.71008  2.42688  4.43890  3.48222  3.60634  3.89640  1.94535  2.89709  4.17195  2.96434  3.87478  2.41293  2.40054  2.68313  2.93300  3.49761  5.56420  4.18508   1676 k - - -
          2.68618  4.42225  2.77519  2.73123  3.46354  2.40513  3.72494  3.29354  2.67741  2.69355  4.24690  2.90347  2.73739  3.18146  2.89801  2.37887  2.77519  2.98518  4.58477  3.61503
          0.01799  4.42291  5.14526  0.61958  0.77255  0.54253  0.87055
    506   2.95296  5.01705  3.04273  2.88699  4.72938  0.88925  4.22894  4.27248  3.04321  3.84071  4.71403  3.33635  4.13063  2.22762  3.40087  3.01966  3.33786  3.81995  5.93180  4.64359   1677 g - - -
          2.68618  4.42225  2.77519  2.73123  3.46354  2.40513  3.72494  3.29354  2.67741  2.69355  4.24690  2.90347  2.73739  3.18146  2.89801  2.37887  2.77519  2.98518  4.58477  3.61503
          0.01799  4.42291  5.14526  0.61958  0.77255  0.45384  1.00836
    507   2.54186  4.43878  4.96848  4.41999  3.38500  4.40183  4.91958  1.32094  4.30069  2.21183  3.53554  4.55856  4.77582  4.50641  4.43218  3.81156  3.37396  1.20098  5.42947  4.23548   1678 v - - -
          2.68618  4.42225  2.77519  2.73123  3.46354  2.40513  3.72494  3.29354  2.67741  2.69355  4.24690  2.90347  2.73739  3.18146  2.89801  2.37887  2.77519  2.98518  4.58477  3.61503
          0.01736  4.45831  5.18066  0.61958  0.77255  0.48711  0.95295
    508   2.77098  5.14424  2.88586  2.14210  4.46251  1.98284  2.79201  3.91725  2.50594  3.45074  4.23385  2.98836  3.92265  2.86615  2.83216  2.13891  3.01215  3.53076  5.62647  4.24650   1679 g - - -
          2.68618  4.42225  2.77519  2.73123  3.46354  2.40513  3.72494  3.29354  2.67741  2.69355  4.24690  2.90347  2.73739  3.18146  2.89801  2.37887  2.77519  2.98518  4.58477  3.61503
          0.01736  4.45831  5.18066  0.61958  0.77255  0.48711  0.95295
    509   2.07014  5.06712  2.99732  2.22624  4.36652  3.49132  2.86374  3.81344  2.43408  3.35330  4.13022  2.98771  2.76836  2.80733  2.43794  2.69724  2.67803  3.43511  5.53502  4.16463   1680 a - - -
          2.68618  4.42225  2.77519  2.73123  3.46354  2.40513  3.72494  3.29354  2.67741  2.69355  4.24690  2.90347  2.73739  3.18146  2.89801  2.37887  2.77519  2.98518  4.58477  3.61503
          0.01736  4.45831  5.18066  0.61958  0.77255  0.48711  0.95295
    510   2.90257  5.34783  1.53717  2.04143  4.64168  2.37852  3.82776  4.11138  2.68905  2.63550  4.43672  2.93940  3.97343  2.96468  3.21197  2.85159  3.15599  3.71492  5.81795  4.39395   1681 d - - -
          2.68618  4.42225  2.77519  2.73123  3.46354  2.40513  3.72494  3.29354  2.67741  2.69355  4.24690  2.90347  2.73739  3.18146  2.89801  2.37887  2.77519  2.98518  4.58477  3.61503
          0.01736  4.45831  5.18066  0.61958  0.77255  0.48711  0.95295
    511   2.70136  5.01122  2.73148  2.47539  4.29859  3.49385  3.70510  3.72906  2.47082  3.29772  4.08683  3.00554  3.89531  2.51784  2.54916  1.75439  2.85211  2.70697  5.50032  4.14010   1682 s - - -
          2.68618  4.42225  2.77519  2.73123  3.46354  2.40513  3.72494  3.29354  2.67741  2.69355  4.24690  2.90347  2.73739  3.18146  2.89801  2.37887  2.77519  2.98518  4.58477  3.61503
          0.01736  4.45831  5.18066  0.61958  0.77255  0.48711  0.95295
    512   2.69566  4.59065  3.36394  2.81406  3.79640  3.59376  3.87116  2.87249  2.76750  2.83159  3.71555  3.26843  2.01832  2.51694  3.16509  2.83968  2.55449  2.31259  5.18989  3.92396   1683 p - - -
          2.68618  4.42225  2.77519  2.73123  3.46354  2.40513  3.72494  3.29354  2.67741  2.69355  4.24690  2.90347  2.73739  3.18146  2.89801  2.37887  2.77519  2.98518  4.58477  3.61503
          0.01736  4.45831  5.18066  0.61958  0.77255  0.48711  0.95295
    513   2.16770  4.34824  4.17627  3.76923  3.97500  3.48822  4.55015  2.83649  3.70152  2.95161  3.92245  3.84958  4.14716  3.96592  3.93101  2.15658  3.03757  1.01608  5.50114  4.30494   1684 v - - -
          2.68618  4.42225  2.77519  2.73123  3.46354  2.40513  3.72494  3.29354  2.67741  2.69355  4.24690  2.90347  2.73739  3.18146  2.89801  2.37887  2.77519  2.98518  4.58477  3.61503
          0.01736  4.45817  5.18052  0.61958  0.77255  0.48711  0.95295
    514   1.05189  4.42537  3.77805  3.35263  4.03219  2.62027  4.30284  3.29443  3.31157  2.25528  3.99082  3.58683  4.03695  3.62177  3.62170  2.79854  2.98830  2.96765  5.47425  4.24971   1685 a - - -
          2.68618  4.42225  2.77519  2.73123  3.46354  2.40513  3.72494  3.29354  2.67741  2.69355  4.24690  2.90347  2.73739  3.18146  2.89801  2.37887  2.77519  2.98518  4.58477  3.61503
          0.01736  4.45817  5.18052  0.61958  0.77255  0.48711  0.95295
    515   2.95916  4.41121  4.35204  3.78340  3.46811  4.11021  4.43515  2.03319  3.64879  1.94135  3.38232  4.04830  4.45036  2.71897  3.86620  3.41054  3.19520  1.23333  5.13459  3.94655   1686 v - - -
          2.68618  4.42225  2.77519  2.73123  3.46354  2.40513  3.72494  3.29354  2.67741  2.69355  4.24690  2.90347  2.73739  3.18146  2.89801  2.37887  2.77519  2.98518  4.58477  3.61503
          0.01736  4.45817  5.18052  0.61958  0.77255  0.48711  0.95295
    516   3.14819  4.60594  4.47944  3.89882  3.29365  4.27156  4.54097  2.18030  3.74605  0.96862  2.80787  4.18924  4.55827  2.67121  3.94559  3.56966  3.37088  2.56839  5.13831  4.01866   1687 l - - -
          2.68618  4.42225  2.77519  2.73123  3.46354  2.40513  3.72494  3.29354  2.67741  2.69355  4.24690  2.90347  2.73739  3.18146  2.89801  2.37887  2.77519  2.98518  4.58477  3.61503
          0.01736  4.45817  5.18052  0.61958  0.77255  0.48711  0.95295
    517   2.39692  3.20095  4.05675  2.66887  3.35928  3.81902  4.12711  2.10789  3.37951  1.59620  3.34414  3.74668  4.19041  3.62915  3.60830  3.10192  2.96764  2.36554  4.88445  3.68623   1688 l - - -
          2.68618  4.42225  2.77519  2.73123  3.46354  2.40513  3.72494  3.29354  2.67741  2.69355  4.24690  2.90347  2.73739  3.18146  2.89801  2.37887  2.77519  2.98518  4.58477  3.61503
          0.01736  4.45817  5.18052  0.61958  0.77255  0.48711  0.95295
    518   2.74312  5.00904  2.90732  1.65182  4.29268  2.46161  3.75988  2.79823  2.56576  3.30310  4.10966  3.02172  2.99549  2.90317  3.04011  2.75438  2.98660  3.36743  5.52710  4.17030   1689 e - - -
          2.68618  4.42225  2.77519  2.73123  3.46354  2.40513  3.72494  3.29354  2.67741  2.69355  4.24690  2.90347  2.73739  3.18146  2.89801  2.37887  2.77519  2.98518  4.58477  3.61503
          0.01736  4.45817  5.18052  0.61958  0.77255  0.48711  0.95295
    519   3.10833  5.13775  3.58402  2.96300  3.72051  3.84049  2.86884  3.82169  2.35226  3.33482  4.23304  3.38325  4.20699  3.04751  1.16729  3.14085  3.30309  3.53984  5.09134  2.55511   1690 r - - -
          2.68618  4.42225  2.77519  2.73123  3.46354  2.40513  3.72494  3.29354  2.67741  2.69355  4.24690  2.90347  2.73739  3.18146  2.89801  2.37887  2.77519  2.98518  4.58477  3.61503
          0.01736  4.45817  5.18052  0.61958  0.77255  0.48711  0.95295
    520   2.71663  4.85922  3.05336  2.73871  4.57515  2.53369  4.02916  4.03617  2.84916  3.61594  4.42402  3.19348  3.97930  2.34612  3.27226  1.16977  3.07439  3.57880  5.80142  4.47219   1691 s - - -
          2.68618  4.42225  2.77519  2.73123  3.46354  2.40513  3.72494  3.29354  2.67741  2.69355  4.24690  2.90347  2.73739  3.18146  2.89801  2.37887  2.77519  2.98518  4.58477  3.61503
          0.01736  4.45817  5.18052  0.61958  0.77255  0.48711  0.95295
    521   2.22798  3.10242  3.34979  1.79107  3.71842  3.61536  3.86407  2.75261  2.79678  2.76702  3.09431  3.28004  4.00438  3.12197  3.19566  2.84991  2.92582  2.79506  5.12601  3.86508   1692 e - - -
          2.68618  4.42225  2.77519  2.73123  3.46354  2.40513  3.72494  3.29354  2.67741  2.69355  4.24690  2.90347  2.73739  3.18146  2.89801  2.37887  2.77519  2.98518  4.58477  3.61503
          0.01736  4.45817  5.18052  0.61958  0.77255  0.48711  0.95295
    522   2.73303  4.92484  2.42460  2.23962  4.53276  2.74569  3.68220  4.00515  2.41611  3.49732  4.25152  2.95165  3.88617  2.47764  1.83664  2.69894  2.96525  3.58577  5.63858  4.24061   1693 r - - -
          2.68618  4.42225  2.77519  2.73123  3.46354  2.40513  3.72494  3.29354  2.67741  2.69355  4.24690  2.90347  2.73739  3.18146  2.89801  2.37887  2.77519  2.98518  4.58477  3.61503
          0.01736  4.45817  5.18052  0.61958  0.77255  0.48711  0.95295
    523   2.74370  4.32464  3.87070  2.59095  3.43327  3.79243  4.07710  2.63083  3.22101  2.12211  2.13974  3.63514  4.16323  3.49975  3.50615  3.06136  2.56960  1.90271  4.95126  3.74317   1694 v - - -
          2.68618  4.42225  2.77519  2.73123  3.46354  2.40513  3.72494  3.29354  2.67741  2.69355  4.24690  2.90347  2.73739  3.18146  2.89801  2.37887  2.77519  2.98518  4.58477  3.61503
          0.01736  4.45817  5.18052  0.61958  0.77255  0.48711  0.95295
    524   3.01679  4.49253  4.30288  3.76819  3.56740  4.13768  4.49456  1.10838  3.59455  2.30943  3.47061  4.05904  4.49797  2.67855  3.82874  3.45826  3.26328  1.90505  5.25846  4.05567   1695 i - - -
          2.68618  4.42225  2.77519  2.73123  3.46354  2.40513  3.72494  3.29354  2.67741  2.69355  4.24690  2.90347  2.73739  3.18146  2.89801  2.37887  2.77519  2.98518  4.58477  3.61503
          0.01736  4.45817  5.18052  0.61958  0.77255  0.48711  0.95295
    525   2.05992  4.32913  3.90866  3.35707  3.55664  3.69249  4.14980  2.68881  3.28058  2.57206  2.83932  3.65328  4.05697  3.55963  3.56732  2.99909  1.69997  2.00371  5.06144  3.85142   1696 t - - -
          2.68618  4.42225  2.77519  2.73123  3.46354  2.40513  3.72494  3.29354  2.67741  2.69355  4.24690  2.90347  2.73739  3.18146  2.89801  2.37887  2.77519  2.98518  4.58477  3.61503
          0.01736  4.45817  5.18052  0.61958  0.77255  0.48711  0.95295
    526   1.52558  4.39176  3.68643  3.15628  3.73897  3.09886  4.07763  3.05959  3.10817  2.24708  3.69823  3.48425  4.02685  3.40692  3.44604  2.19629  2.92998  2.39006  5.17959  3.95273   1697 a - - -
          2.68618  4.42225  2.77519  2.73123  3.46354  2.40513  3.72494  3.29354  2.67741  2.69355  4.24690  2.90347  2.73739  3.18146  2.89801  2.37887  2.77519  2.98518  4.58477  3.61503
          0.01736  4.45817  5.18052  0.61958  0.77255  0.48711  0.95295
    527   2.95809  4.43851  4.31043  3.71911  3.43652  4.06065  4.34769  1.21591  3.43498  2.21144  2.61232  3.98281  4.40569  3.80242  2.61987  3.36640  3.19119  2.33517  5.08917  3.90723   1698 i - - -
          2.68618  4.42225  2.77519  2.73123  3.46354  2.40513  3.72494  3.29354  2.67741  2.69355  4.24690  2.90347  2.73739  3.18146  2.89801  2.37887  2.77519  2.98518  4.58477  3.61503
          0.01736  4.45817  5.18052  0.61958  0.77255  0.48711  0.95295
    528   3.24532  4.62062  4.82440  4.24825  3.13336  4.40817  4.60227  2.53358  4.07654  1.16992  1.56036  4.42260  4.67099  4.21349  4.18040  3.72831  3.46657  2.61162  4.99156  2.82374   1699 l - - -
          2.68618  4.42225  2.77519  2.73123  3.46354  2.40513  3.72494  3.29354  2.67741  2.69355  4.24690  2.90347  2.73739  3.18146  2.89801  2.37887  2.77519  2.98518  4.58477  3.61503
          0.01736  4.45817  5.18052  0.61958  0.77255  0.48711  0.95295
    529   1.25200  4.43800  3.90394  3.73100  4.83822  1.04017  4.77739  4.25062  3.85930  3.96993  4.78981  3.73947  4.00951  4.09238  4.10898  2.70237  3.04482  3.59626  6.16277  5.01494   1700 g - - -
          2.68618  4.42225  2.77519  2.73123  3.46354  2.40513  3.72494  3.29354  2.67741  2.69355  4.24690  2.90347  2.73739  3.18146  2.89801  2.37887  2.77519  2.98518  4.58477  3.61503
          0.01736  4.45803  5.18037  0.61958  0.77255  0.48711  0.95295
    530   3.44195  4.66765  5.41729  4.91121  3.76442  4.95777  5.52732  0.98965  4.81941  1.76961  3.52634  5.08209  5.16711  4.99743  4.94643  4.35907  3.69070  1.35738  5.83586  4.68287   1701 i - - -
          2.68618  4.42225  2.77519  2.73123  3.46354  2.40513  3.72494  3.29354  2.67741  2.69355  4.24690  2.90347  2.73739  3.18146  2.89801  2.37887  2.77519  2.98518  4.58477  3.61503
          0.01736  4.45803  5.18037  0.61958  0.77255  0.48711  0.95295
    531   3.81866  5.08384  5.45386  4.91155  3.23711  5.08926  5.36536  2.44997  4.69342  0.52307  2.52103  5.17160  5.17283  4.73013  4.73598  4.49741  4.03299  2.69323  5.45731  4.43646   1702 L - - -
          2.68618  4.42225  2.77519  2.73123  3.46354  2.40513  3.72494  3.29354  2.67741  2.69355  4.24690  2.90347  2.73739  3.18146  2.89801  2.37887  2.77519  2.98518  4.58477  3.61503
          0.01736  4.45803  5.18037  0.61958  0.77255  0.48711  0.95295
    532   2.32269  5.13494  3.18705  2.61137  4.49690  3.59468  3.73601  3.91331  1.39664  3.43147  4.23014  3.04493  3.98917  2.84539  2.34649  2.83952  2.53094  3.54594  5.57799  4.26645   1703 k - - -
          2.68618  4.42225  2.77519  2.73123  3.46354  2.40513  3.72494  3.29354  2.67741  2.69355  4.24690  2.90347  2.73739  3.18146  2.89801  2.37887  2.77519  2.98518  4.58477  3.61503
          0.01736  4.45803  5.18037  0.61958  0.77255  0.48711  0.95295
    533   1.05865  2.86284  4.00885  3.56121  4.26491  3.25267  4.45550  3.64887  3.50618  3.35969  4.20618  3.65094  2.47016  3.77578  3.79731  2.22640  2.82000  3.19221  5.66341  4.47146   1704 a - - -
          2.68618  4.42225  2.77519  2.73123  3.46354  2.40513  3.72494  3.29354  2.67741  2.69355  4.24690  2.90347  2.73739  3.18146  2.89801  2.37887  2.77519  2.98518  4.58477  3.61503
          0.01736  4.45803  5.18037  0.61958  0.77255  0.48711  0.95295
    534   2.97475  4.73921  3.97620  3.71020  2.21800  0.75344  4.45816  3.67626  3.76761  3.30605  4.34147  3.90742  4.31727  4.03333  4.02488  3.17694  3.39349  3.38772  5.20219  3.72541   1705 g - - -
          2.68618  4.42225  2.77519  2.73123  3.46354  2.40513  3.72494  3.29354  2.67741  2.69355  4.24690  2.90347  2.73739  3.18146  2.89801  2.37887  2.77519  2.98518  4.58477  3.61503
          0.01736  4.45803  5.18037  0.61958  0.77255  0.48711  0.95295
    535   2.24412  4.73071  3.18354  2.80880  4.39634  1.42167  2.65325  3.84088  2.89009  3.45592  4.27353  3.23734  3.96103  3.22059  3.31317  2.26252  3.01053  3.41809  5.67798  4.36940   1706 g - - -
          2.68618  4.42225  2.77519  2.73123  3.46354  2.40513  3.72494  3.29354  2.67741  2.69355  4.24690  2.90347  2.73739  3.18146  2.89801  2.37887  2.77519  2.98518  4.58477  3.61503
          0.01736  4.45803  5.18037  0.61958  0.77255  0.48711  0.95295
    536   0.90670  4.48591  4.10616  3.70616  2.38688  3.60659  4.40003  3.04100  3.65443  2.76608  3.85190  3.85345  4.22365  3.91480  3.89831  3.02588  3.15641  2.83013  5.16918  3.77977   1707 a - - -
          2.68618  4.42225  2.77519  2.73123  3.46354  2.40513  3.72494  3.29354  2.67741  2.69355  4.24690  2.90347  2.73739  3.18146  2.89801  2.37887  2.77519  2.98518  4.58477  3.61503
          0.01736  4.45803  5.18037  0.61958  0.77255  0.48711  0.95295
    537   3.43253  5.02359  2.48277  3.59535  2.06304  4.20652  3.77188  3.57997  3.63497  3.06027  4.15356  3.83742  4.58585  3.81820  3.92700  3.53227  3.66552  3.40314  4.12847  0.93978   1708 y - - -
          2.68618  4.42225  2.77519  2.73123  3.46354  2.40513  3.72494  3.29354  2.67741  2.69355  4.24690  2.90347  2.73739  3.18146  2.89801  2.37887  2.77519  2.98518  4.58477  3.61503
          0.01736  4.45803  5.18037  0.61958  0.77255  0.48711  0.95295
    538   2.31352  4.47613  4.73478  4.21280  3.66783  4.28014  4.83067  2.09588  4.09115  1.74306  3.53568  4.38966  4.66650  4.33476  4.27154  3.63979  3.35009  1.06101  5.43791  4.24790   1709 v - - -
          2.68618  4.42225  2.77519  2.73123  3.46354  2.40513  3.72494  3.29354  2.67741  2.69355  4.24690  2.90347  2.73739  3.18146  2.89801  2.37887  2.77519  2.98518  4.58477  3.61503
          0.01736  4.45803  5.18037  0.61958  0.77255  0.48711  0.95295
    539   2.60863  4.56074  3.59859  3.43049  4.73104  3.27324  4.58756  4.23984  3.56559  3.90296  4.74647  3.61527  0.82723  3.87050  3.86154  1.96180  3.11273  3.64297  6.04872  4.81912   1710 p - - -
          2.68618  4.42225  2.77519  2.73123  3.46354  2.40513  3.72494  3.29354  2.67741  2.69355  4.24690  2.90347  2.73739  3.18146  2.89801  2.37887  2.77519  2.98518  4.58477  3.61503
          0.01736  4.45803  5.18037  0.61958  0.77255  0.48711  0.95295
    540   3.44276  4.66576  5.42109  4.92168  3.80630  4.97205  5.56561  0.92761  4.83344  1.91916  3.56528  5.09618  5.18500  5.02842  4.97174  4.37818  3.69394  1.34287  5.88318  4.71749   1711 i - - -
          2.68618  4.42225  2.77519  2.73123  3.46354  2.40513  3.72494  3.29354  2.67741  2.69355  4.24690  2.90347  2.73739  3.18146  2.89801  2.37887  2.77519  2.98518  4.58477  3.61503
          0.01736  4.45803  5.18037  0.61958  0.77255  0.48711  0.95295
    541   3.13318  5.72171  1.03143  2.34250  5.02689  3.46958  3.95715  4.55200  2.18603  4.02322  4.84843  2.38382  4.06329  3.10954  3.45832  3.02282  3.40989  4.10983  6.16278  4.66780   1712 d - - -
          2.68618  4.42225  2.77519  2.73123  3.46354  2.40513  3.72494  3.29354  2.67741  2.69355  4.24690  2.90347  2.73739  3.18146  2.89801  2.37887  2.77519  2.98518  4.58477  3.61503
          0.01736  4.45803  5.18037  0.61958  0.77255  0.48711  0.95295
    542   2.96214  5.04533  3.06774  2.84709  4.57360  3.52991  4.11648  4.10010  2.84461  3.65732  4.55111  3.30391  1.00760  2.28613  3.17988  2.99786  3.30665  3.71094  5.80663  4.48997   1713 p - - -
          2.68618  4.42225  2.77519  2.73123  3.46354  2.40513  3.72494  3.29354  2.67741  2.69355  4.24690  2.90347  2.73739  3.18146  2.89801  2.37887  2.77519  2.98518  4.58477  3.61503
          0.01736  4.45803  5.18037  0.61958  0.77255  0.48711  0.95295
    543   2.32529  5.02508  2.16571  2.10709  4.29698  2.75554  3.70772  2.87314  2.49152  3.29970  4.09013  2.99377  3.89567  2.83771  2.97148  2.70980  2.94216  3.37509  5.50646  3.61310   1714 e - - -
          2.68618  4.42225  2.77519  2.73123  3.46354  2.40513  3.72494  3.29354  2.67741  2.69355  4.24690  2.90347  2.73739  3.18146  2.89801  2.37887  2.77519  2.98518  4.58477  3.61503
          0.01736  4.45803  5.18037  0.61958  0.77255  0.48711  0.95295
    544   3.76219  5.02689  4.89140  4.52107  0.90343  4.59173  2.62380  3.55850  4.35758  2.31334  4.14970  4.30411  4.89968  4.34458  4.39654  3.93188  3.97870  3.43184  3.90978  1.76584   1715 f - - -
          2.68618  4.42225  2.77519  2.73123  3.46354  2.40513  3.72494  3.29354  2.67741  2.69355  4.24690  2.90347  2.73739  3.18146  2.89801  2.37887  2.77519  2.98518  4.58477  3.61503
          0.01736  4.45803  5.18037  0.61958  0.77255  0.48711  0.95295
    545   1.87080  4.53452  3.77923  3.59219  4.71477  3.29352  4.67714  4.07102  3.67644  3.80401  4.69376  3.71320  0.80002  3.97883  3.94479  2.79918  3.12302  3.53908  6.05373  4.87497   1716 p - - -
          2.68618  4.42225  2.77519  2.73123  3.46354  2.40513  3.72494  3.29354  2.67741  2.69355  4.24690  2.90347  2.73739  3.18146  2.89801  2.37887  2.77519  2.98518  4.58477  3.61503
          0.01736  4.45803  5.18037  0.61958  0.77255  0.48711  0.95295
    546   1.72961  4.65449  3.26767  2.55367  3.91605  3.52573  3.83667  2.78642  2.71114  2.96435  3.81535  3.19451  3.30200  3.04593  3.13716  2.26007  2.55040  3.00211  5.26894  3.98372   1717 a - - -
          2.68618  4.42225  2.77519  2.73123  3.46354  2.40513  3.72494  3.29354  2.67741  2.69355  4.24690  2.90347  2.73739  3.18146  2.89801  2.37887  2.77519  2.98518  4.58477  3.61503
          0.01736  4.45803  5.18037  0.61958  0.77255  0.48711  0.95295
    547   2.75900  5.20856  2.21360  1.70119  4.51895  3.47174  3.71336  3.98704  2.48933  2.72133  4.26472  2.94714  3.90053  2.48370  2.98456  2.72499  2.60519  3.58064  5.65878  4.25566   1718 e - - -
          2.68618  4.42225  2.77519  2.73123  3.46354  2.40513  3.72494  3.29354  2.67741  2.69355  4.24690  2.90347  2.73739  3.18146  2.89801  2.37887  2.77519  2.98518  4.58477  3.61503
          0.01736  4.45803  5.18037  0.61958  0.77255  0.48711  0.95295
    548   3.29014  5.16116  3.99202  3.29772  4.23753  3.97172  4.00281  3.65222  2.34705  2.23979  4.20016  3.64412  4.36169  3.20001  0.88245  3.38418  3.49222  3.47600  5.48968  4.25810   1719 r - - -
          2.68618  4.42225  2.77519  2.73123  3.46354  2.40513  3.72494  3.29354  2.67741  2.69355  4.24690  2.90347  2.73739  3.18146  2.89801  2.37887  2.77519  2.98518  4.58477  3.61503
          0.01736  4.45803  5.18037  0.61958  0.77255  0.48711  0.95295
    549   3.55388  4.80493  5.42055  4.86114  3.38887  4.93846  5.31307  1.06419  4.72811  1.28593  2.49103  5.04814  5.08355  4.76481  4.77535  4.31175  3.77797  2.20073  5.50757  4.46656   1720 i - - -
          2.68618  4.42225  2.77519  2.73123  3.46354  2.40513  3.72494  3.29354  2.67741  2.69355  4.24690  2.90347  2.73739  3.18146  2.89801  2.37887  2.77519  2.98518  4.58477  3.61503
          0.01736  4.45803  5.18037  0.61958  0.77255  0.48711  0.95295
    550   2.79812  5.06838  3.10430  2.56474  4.32875  2.72419  3.71059  3.78953  2.40134  3.33879  4.14463  3.07784  3.96283  1.60919  2.38536  2.80348  3.02321  3.44056  5.50277  3.20228   1721 q - - -
          2.68618  4.42225  2.77519  2.73123  3.46354  2.40513  3.72494  3.29354  2.67741  2.69355  4.24690  2.90347  2.73739  3.18146  2.89801  2.37887  2.77519  2.98518  4.58477  3.61503
          0.01736  4.45803  5.18037  0.61958  0.77255  0.48711  0.95295
    551   2.44023  4.67693  3.43256  2.89325  3.11615  3.70025  3.00270  3.23223  2.83910  2.87735  3.77783  3.33225  4.08504  2.50170  3.22425  2.94255  3.04340  2.98724  4.83545  1.67659   1722 y - - -
          2.68618  4.42225  2.77519  2.73123  3.46354  2.40513  3.72494  3.29354  2.67741  2.69355  4.24690  2.90347  2.73739  3.18146  2.89801  2.37887  2.77519  2.98518  4.58477  3.61503
          0.01736  4.45803  5.18037  0.61958  0.77255  0.48711  0.95295
    552   2.95975  4.33983  4.68396  4.09883  2.68015  4.15288  4.49103  1.40976  3.94821  2.06480  2.21312  4.22779  4.47881  4.10935  4.04876  3.46778  2.43569  2.23166  5.00147  3.83855   1723 i - - -
          2.68618  4.42225  2.77519  2.73123  3.46354  2.40513  3.72494  3.29354  2.67741  2.69355  4.24690  2.90347  2.73739  3.18146  2.89801  2.37887  2.77519  2.98518  4.58477  3.61503
          0.01736  4.45803  5.18037  0.61958  0.77255  0.48711  0.95295
    553   3.21335  3.06085  4.95827  4.38996  2.53826  4.39100  4.66699  2.45577  4.22677  0.83612  3.14585  4.49512  4.68236  4.32275  4.28960  3.73046  3.44944  2.48066  5.02334  3.79490   1724 l - - -
          2.68618  4.42225  2.77519  2.73123  3.46354  2.40513  3.72494  3.29354  2.67741  2.69355  4.24690  2.90347  2.73739  3.18146  2.89801  2.37887  2.77519  2.98518  4.58477  3.61503
          0.01736  4.45803  5.18037  0.61958  0.77255  0.48711  0.95295
    554   2.78008  5.17103  2.97460  1.57254  4.48694  3.52671  3.70347  3.93890  2.32436  3.44949  4.22658  3.01004  3.92817  2.63456  2.22104  2.75807  3.00599  3.55054  5.59883  2.99182   1725 e - - -
          2.68618  4.42225  2.77519  2.73123  3.46354  2.40513  3.72494  3.29354  2.67741  2.69355  4.24690  2.90347  2.73739  3.18146  2.89801  2.37887  2.77519  2.98518  4.58477  3.61503
          0.01736  4.45803  5.18037  0.61958  0.77255  0.48711  0.95295
    555   2.88254  5.17525  1.30685  2.48054  4.43392  3.51761  3.84448  2.69832  2.31307  3.43013  4.27401  3.02570  3.99827  2.99661  3.14977  2.87229  3.13225  3.45592  5.67727  4.29739   1726 d - - -
          2.68618  4.42225  2.77519  2.73123  3.46354  2.40513  3.72494  3.29354  2.67741  2.69355  4.24690  2.90347  2.73739  3.18146  2.89801  2.37887  2.77519  2.98518  4.58477  3.61503
          0.01736  4.45803  5.18037  0.61958  0.77255  0.48711  0.95295
    556   2.11122  2.22539  4.14703  3.67529  3.93320  3.36691  4.42617  3.18416  3.59007  3.00636  3.90454  3.74218  4.03299  3.83886  3.82925  1.38284  2.94019  2.14265  5.39924  4.21238   1727 s - - -
          2.68618  4.42225  2.77519  2.73123  3.46354  2.40513  3.72494  3.29354  2.67741  2.69355  4.24690  2.90347  2.73739  3.18146  2.89801  2.37887  2.77519  2.98518  4.58477  3.61503
          0.01736  4.45803  5.18037  0.61958  0.77255  0.48711  0.95295
    557   2.80635  4.96062  2.95888  2.69100  4.57708  1.23666  4.01317  4.02859  2.80299  3.60717  4.43234  3.17013  2.60957  2.54249  3.21617  2.85453  3.14295  3.60660  5.79849  4.46871   1728 g - - -
          2.68618  4.42225  2.77519  2.73123  3.46354  2.40513  3.72494  3.29354  2.67741  2.69355  4.24690  2.90347  2.73739  3.18146  2.89801  2.37887  2.77519  2.98518  4.58477  3.61503
          0.01736  4.45803  5.18037  0.61958  0.77255  0.48711  0.95295
    558   1.24913  4.63181  3.43255  2.93572  4.06319  3.51153  4.00176  3.32107  2.23649  3.07941  3.96113  3.34271  3.94614  3.22455  3.17725  2.83347  3.00351  2.52351  5.41907  4.15840   1729 a - - -
          2.68618  4.42225  2.77519  2.73123  3.46354  2.40513  3.72494  3.29354  2.67741  2.69355  4.24690  2.90347  2.73739  3.18146  2.89801  2.37887  2.77519  2.98518  4.58477  3.61503
          0.01736  4.45803  5.18037  0.61958  0.77255  0.48711  0.95295
    559   2.35548  4.05847  2.29631  2.44738  4.37740  3.06288  3.69332  3.82830  1.87119  3.36755  4.14009  2.98193  3.87922  2.80566  2.93468  2.68176  2.45722  3.44071  5.54856  4.17225   1730 k - - -
          2.68618  4.42225  2.77519  2.73123  3.46354  2.40513  3.72494  3.29354  2.67741  2.69355  4.24690  2.90347  2.73739  3.18146  2.89801  2.37887  2.77519  2.98518  4.58477  3.61503
          0.01736  4.45803  5.18037  0.61958  0.77255  0.48711  0.95295
    560   2.06204  4.19548  4.02136  3.44056  2.37684  3.76078  3.17016  2.64966  3.33749  2.39099  3.30931  3.69359  4.13343  3.57746  3.55689  3.04007  2.39944  2.07758  3.64101  3.57783   1731 a - - -
          2.68618  4.42225  2.77519  2.73123  3.46354  2.40513  3.72494  3.29354  2.67741  2.69355  4.24690  2.90347  2.73739  3.18146  2.89801  2.37887  2.77519  2.98518  4.58477  3.61503
          0.01736  4.45803  5.18037  0.61958  0.77255  0.48711  0.95295
    561   3.42005  4.64826  5.39964  4.89230  3.77897  4.93220  5.50159  1.31818  4.80079  1.73637  3.54541  5.05695  5.14991  4.98509  4.92889  4.33042  3.66914  1.04001  5.82812  4.66742   1732 v - - -
          2.68618  4.42225  2.77519  2.73123  3.46354  2.40513  3.72494  3.29354  2.67741  2.69355  4.24690  2.90347  2.73739  3.18146  2.89801  2.37887  2.77519  2.98518  4.58477  3.61503
          0.01736  4.45803  5.18037  0.61958  0.77255  0.48711  0.95295
    562   3.14831  4.67584  4.50604  4.05878  3.49063  4.13831  4.73705  2.55549  3.85690  0.78851  3.36532  4.26983  4.58840  4.16139  4.03802  3.54473  2.38845  2.54236  5.36359  4.19951   1733 l - - -
          2.68618  4.42225  2.77519  2.73123  3.46354  2.40513  3.72494  3.29354  2.67741  2.69355  4.24690  2.90347  2.73739  3.18146  2.89801  2.37887  2.77519  2.98518  4.58477  3.61503
          0.01736  4.45803  5.18037  0.61958  0.77255  0.48711  0.95295
    563   2.69762  4.70324  3.21766  2.73776  3.96904  3.51549  3.87371  3.39780  2.74230  3.06123  3.91302  2.51158  3.97536  3.08694  3.15959  2.51656  1.50979  3.10533  5.32253  3.09357   1734 t - - -
          2.68618  4.42225  2.77519  2.73123  3.46354  2.40513  3.72494  3.29354  2.67741  2.69355  4.24690  2.90347  2.73739  3.18146  2.89801  2.37887  2.77519  2.98518  4.58477  3.61503
          0.01736  4.45803  5.18037  0.61958  0.77255  0.48711  0.95295
    564   2.91414  5.46831  2.06512  1.43023  4.78478  2.56793  3.28304  4.28689  2.65569  3.76147  4.53501  2.91684  3.96334  2.47463  3.18805  2.84049  3.16526  3.84731  5.90044  4.44728   1735 e - - -
          2.68618  4.42225  2.77519  2.73123  3.46354  2.40513  3.72494  3.29354  2.67741  2.69355  4.24690  2.90347  2.73739  3.18146  2.89801  2.37887  2.77519  2.98518  4.58477  3.61503
          0.01736  4.45803  5.18037  0.61958  0.77255  0.48711  0.95295
    565   2.22549  5.11894  2.73898  2.25601  4.43521  3.47252  3.68147  3.89670  2.40410  3.41664  4.18010  2.95976  3.16505  2.79327  2.62165  1.86234  2.86335  3.48828  5.58224  4.19338   1736 s - - -
          2.68618  4.42225  2.77519  2.73123  3.46354  2.40513  3.72494  3.29354  2.67741  2.69355  4.24690  2.90347  2.73739  3.18146  2.89801  2.37887  2.77519  2.98518  4.58477  3.61503
          0.01736  4.45803  5.18037  0.61958  0.77255  0.48711  0.95295
    566   2.09105  5.06359  3.01754  2.49151  4.38525  2.50134  3.50703  3.82378  1.73679  3.36872  4.15625  3.02340  3.91849  2.75609  2.88708  2.73909  2.76604  3.45122  5.55186  4.19628   1737 k - - -
          2.68618  4.42225  2.77519  2.73123  3.46354  2.40513  3.72494  3.29354  2.67741  2.69355  4.24690  2.90347  2.73739  3.18146  2.89801  2.37887  2.77519  2.98518  4.58477  3.61503
          0.01736  4.45803  5.18037  0.61958  0.77255  0.48711  0.95295
    567   3.11186  4.43637  4.95623  4.38406  3.45022  4.39604  4.78311  1.53476  4.24010  1.53532  2.65972  4.49944  4.69137  4.39095  4.32599  3.72976  2.81623  1.58682  5.23630  4.08621   1738 i - - -
          2.68618  4.42225  2.77519  2.73123  3.46354  2.40513  3.72494  3.29354  2.67741  2.69355  4.24690  2.90347  2.73739  3.18146  2.89801  2.37887  2.77519  2.98518  4.58477  3.61503
          0.01736  4.45803  5.18037  0.61958  0.77255  0.48711  0.95295
    568   2.19765  4.93650  3.07435  2.38639  4.18891  3.51841  3.08036  3.61003  2.23599  2.42402  4.00448  3.03946  3.90882  2.27954  2.93550  2.72460  2.93115  3.02366  5.42600  4.08666   1739 a - - -
          2.68618  4.42225  2.77519  2.73123  3.46354  2.40513  3.72494  3.29354  2.67741  2.69355  4.24690  2.90347  2.73739  3.18146  2.89801  2.37887  2.77519  2.98518  4.58477  3.61503
          0.01736  4.45803  5.18037  0.61958  0.77255  0.48711  0.95295
    569   1.72705  5.13571  2.40936  2.18793  4.44546  3.47292  3.70879  3.90441  2.48475  3.43279  4.20463  2.96256  3.85394  2.57707  2.97534  2.45171  2.91273  3.28346  5.60687  4.21679   1740 a - - -
          2.68618  4.42225  2.77519  2.73123  3.46354  2.40513  3.72494  3.29354  2.67741  2.69355  4.24690  2.90347  2.73739  3.18146  2.89801  2.37887  2.77519  2.98518  4.58477  3.61503
          0.01736  4.45803  5.18037  0.61958  0.77255  0.48711  0.95295
    570   2.71280  4.55378  3.41574  2.85558  3.67721  3.63115  3.80808  3.09147  2.76638  2.19890  3.65648  3.29857  2.07885  3.12838  2.74083  2.67475  2.94512  2.84769  5.08615  2.85231   1741 p - - -
          2.68618  4.42225  2.77519  2.73123  3.46354  2.40513  3.72494  3.29354  2.67741  2.69355  4.24690  2.90347  2.73739  3.18146  2.89801  2.37887  2.77519  2.98518  4.58477  3.61503
          0.01736  4.45803  5.18037  0.61958  0.77255  0.48711  0.95295
    571   1.96473  4.61975  3.26061  2.24667  3.79729  3.51185  3.81060  3.17746  2.68950  2.85123  2.96167  3.20195  3.96836  3.03733  3.12481  2.73816  2.57209  2.80053  5.17187  2.93178   1742 a - - -
          2.68618  4.42225  2.77519  2.73123  3.46354  2.40513  3.72494  3.29354  2.67741  2.69355  4.24690  2.90347  2.73739  3.18146  2.89801  2.37887  2.77519  2.98518  4.58477  3.61503
          0.01736  4.45803  5.18037  0.61958  0.77255  0.48711  0.95295
    572   1.80159  5.06524  3.00085  2.22950  4.37146  3.49480  3.69820  3.81590  2.43976  3.35767  4.13757  2.99714  3.89648  2.50311  2.43082  2.45878  2.71265  3.43164  5.54031  4.17373   1743 a - - -
          2.68587  4.42249  2.77530  2.73128  3.46324  2.40491  3.72484  3.29333  2.67764  2.69324  4.24713  2.90348  2.73732  3.18170  2.89824  2.37888  2.77543  2.98525  4.58501  3.61527
          0.18782  1.79812  5.18037  1.62668  0.21888  0.48711  0.95295
    573   2.46053  5.40573  1.61363  2.01387  4.72578  3.46042  3.78807  4.22027  2.61938  3.70310  4.47333  2.84706  3.94788  2.32601  3.14464  2.39522  3.12449  3.78680  5.84667  4.40485   1757 d - - -
          2.68618  4.42225  2.77519  2.73123  3.46354  2.40513  3.72494  3.29354  2.67741  2.69355  4.24690  2.90347  2.73739  3.18146  2.89801  2.37887  2.77519  2.98518  4.58477  3.61503
          0.01736  4.45803  5.18037  0.61958  0.77255  0.48711  0.95295
    574   1.55997  4.70410  3.25083  2.71783  3.11239  3.54115  3.82952  3.34682  2.67200  3.00220  3.85502  2.54828  3.96942  3.03552  2.57037  2.79662  2.95022  3.05935  5.28056  3.98059   1758 a - - -
          2.68618  4.42225  2.77519  2.73123  3.46354  2.40513  3.72494  3.29354  2.67741  2.69355  4.24690  2.90347  2.73739  3.18146  2.89801  2.37887  2.77519  2.98518  4.58477  3.61503
          0.01736  4.45803  5.18037  0.61958  0.77255  0.48711  0.95295
    575   2.76449  5.11666  2.97975  1.44709  4.43472  3.51148  3.72410  3.87244  2.44311  3.41016  4.19722  3.01418  3.12204  2.84703  2.38477  2.75325  2.99884  3.03511  5.58604  4.22301   1759 e - - -
          2.68618  4.42225  2.77519  2.73123  3.46354  2.40513  3.72494  3.29354  2.67741  2.69355  4.24690  2.90347  2.73739  3.18146  2.89801  2.37887  2.77519  2.98518  4.58477  3.61503
          0.01736  4.45803  5.18037  0.61958  0.77255  0.48711  0.95295
    576   2.38063  4.24711  3.87693  3.29841  2.82445  3.73469  4.01338  2.27743  2.94119  1.89221  3.35438  3.60517  4.05734  3.42806  2.38420  3.00377  2.91436  2.50520  4.39142  3.63960   1760 l - - -
          2.68618  4.42225  2.77519  2.73123  3.46354  2.40513  3.72494  3.29354  2.67741  2.69355  4.24690  2.90347  2.73739  3.18146  2.89801  2.37887  2.77519  2.98518  4.58477  3.61503
          0.01736  4.45803  5.18037  0.61958  0.77255  0.48711  0.95295
    577   2.71072  4.63177  3.29397  2.31790  3.81855  3.59846  3.83695  1.79224  2.44289  2.86376  3.73320  3.22758  3.99311  3.06741  3.11733  2.46179  2.74134  2.83339  5.19444  3.92223   1761 i - - -
          2.68618  4.42225  2.77519  2.73123  3.46354  2.40513  3.72494  3.29354  2.67741  2.69355  4.24690  2.90347  2.73739  3.18146  2.89801  2.37887  2.77519  2.98518  4.58477  3.61503
          0.01736  4.45803  5.18037  0.61958  0.77255  0.48711  0.95295
    578   2.26165  5.15233  1.65081  2.44685  4.57023  2.51522  3.79761  4.03905  2.60871  3.56405  4.34065  2.98633  3.92656  2.92452  2.83245  2.39017  3.04063  3.61711  5.73314  4.33527   1762 d - - -
          2.68618  4.42225  2.77519  2.73123  3.46354  2.40513  3.72494  3.29354  2.67741  2.69355  4.24690  2.90347  2.73739  3.18146  2.89801  2.37887  2.77519  2.98518  4.58477  3.61503
          0.01736  4.45803  5.18037  0.61958  0.77255  0.48711  0.95295
    579   2.91788  4.31219  4.60456  4.01757  1.96015  4.09267  4.41691  2.23253  3.87086  1.62921  3.21935  4.15467  4.42531  4.03680  3.98016  3.40235  2.20529  2.01633  4.94503  3.77198   1763 l - - -
          2.68618  4.42225  2.77519  2.73123  3.46354  2.40513  3.72494  3.29354  2.67741  2.69355  4.24690  2.90347  2.73739  3.18146  2.89801  2.37887  2.77519  2.98518  4.58477  3.61503
          0.01736  4.45803  5.18037  0.61958  0.77255  0.48711  0.95295
    580   2.82997  4.77984  1.54636  2.76866  3.89980  3.63816  3.94706  2.58275  2.84921  2.11858  3.83161  3.23040  4.08187  3.16756  3.27990  2.94715  3.07507  2.84104  5.34980  4.03510   1764 d - - -
          2.68618  4.42225  2.77519  2.73123  3.46354  2.40513  3.72494  3.29354  2.67741  2.69355  4.24690  2.90347  2.73739  3.18146  2.89801  2.37887  2.77519  2.98518  4.58477  3.61503
          0.01736  4.45803  5.18037  0.61958  0.77255  0.48711  0.95295
    581   2.72806  5.10343  2.96012  1.81600  4.40550  2.74973  3.69955  3.85518  2.44560  3.38955  4.16683  2.98475  3.89849  1.99079  2.86114  2.71427  2.96081  2.91976  5.42280  4.19149   1765 e - - -
          2.68618  4.42225  2.77519  2.73123  3.46354  2.40513  3.72494  3.29354  2.67741  2.69355  4.24690  2.90347  2.73739  3.18146  2.89801  2.37887  2.77519  2.98518  4.58477  3.61503
          0.01736  4.45803  5.18037  0.61958  0.77255  0.48711  0.95295
    582   1.26719  4.43664  3.68125  3.19671  4.01286  2.55367  4.18240  3.33090  3.16048  2.49084  3.94953  3.48839  3.99670  3.46930  3.50763  2.76101  2.24331  2.99343  5.42090  4.19040   1766 a - - -
          2.68618  4.42225  2.77519  2.73123  3.46354  2.40513  3.72494  3.29354  2.67741  2.69355  4.24690  2.90347  2.73739  3.18146  2.89801  2.37887  2.77519  2.98518  4.58477  3.61503
          0.01736  4.45803  5.18037  0.61958  0.77255  0.48711  0.95295
    583   2.37767  4.17435  4.17781  3.59281  3.28554  3.35636  4.12593  1.99400  3.47298  2.05985  2.86954  3.79428  2.93771  3.69402  3.65352  3.10242  2.93742  1.89804  4.80570  3.61388   1767 v - - -
          2.68618  4.42225  2.77519  2.73123  3.46354  2.40513  3.72494  3.29354  2.67741  2.69355  4.24690  2.90347  2.73739  3.18146  2.89801  2.37887  2.77519  2.98518  4.58477  3.61503
          0.01736  4.45803  5.18037  0.61958  0.77255  0.48711  0.95295
    584   1.81317  5.10255  2.60871  2.34809  4.40490  3.46460  3.62595  3.86010  2.43465  3.11088  4.15801  2.96872  3.88155  2.24870  2.65453  2.64759  2.93781  3.44922  5.56132  4.17958   1768 a - - -
          2.68618  4.42225  2.77519  2.73123  3.46354  2.40513  3.72494  3.29354  2.67741  2.69355  4.24690  2.90347  2.73739  3.18146  2.89801  2.37887  2.77519  2.98518  4.58477  3.61503
          0.01736  4.45803  5.18037  0.61958  0.77255  0.48711  0.95295
    585   2.68378  4.78775  3.14644  1.96832  3.32919  3.21144  2.89322  3.40261  2.57799  3.03452  3.45055  3.09549  3.92594  2.92246  3.02829  2.51795  2.58231  3.10529  5.30720  3.05880   1769 e - - -
          2.68618  4.42225  2.77519  2.73123  3.46354  2.40513  3.72494  3.29354  2.67741  2.69355  4.24690  2.90347  2.73739  3.18146  2.89801  2.37887  2.77519  2.98518  4.58477  3.61503
          0.09144  4.45803  2.57971  0.61958  0.77255  0.48711  0.95295
    586   2.51841  4.88732  2.98510  1.95027  4.19702  2.20035  3.76579  3.61128  2.58216  2.54100  4.03596  3.04131  3.90872  2.92244  3.04279  2.39534  2.95139  3.27374  5.46026  4.12309   1770 e - - -
          2.68618  4.42225  2.77519  2.73123  3.46354  2.40513  3.72494  3.29354  2.67741  2.69355  4.24690  2.90347  2.73739  3.18146  2.89801  2.37887  2.77519  2.98518  4.58477  3.61503
          0.01868  4.38527  5.10762  0.61958  0.77255  0.59590  0.80088
    587   1.95968  4.82983  2.85362  2.53658  4.07979  3.49380  3.72433  3.48688  2.52838  3.10381  3.31552  3.04890  3.87047  2.41040  2.98991  2.70683  2.19240  3.16569  5.35953  4.03315   1771 a - - -
          2.68618  4.42225  2.77519  2.73123  3.46354  2.40513  3.72494  3.29354  2.67741  2.69355  4.24690  2.90347  2.73739  3.18146  2.89801  2.37887  2.77519  2.98518  4.58477  3.61503
          0.02345  4.38527  4.53582  0.61958  0.77255  0.42443  1.06173
    588   2.18203  4.94725  2.47312  2.07687  4.20438  3.28836  3.70504  3.63034  2.49162  2.79240  3.00681  3.01703  3.82571  2.84291  2.96281  2.68526  2.73863  3.24500  5.43967  4.08994   1772 e - - -
          2.68618  4.42225  2.77519  2.73123  3.46354  2.40513  3.72494  3.29354  2.67741  2.69355  4.24690  2.90347  2.73739  3.18146  2.89801  2.37887  2.77519  2.98518  4.58477  3.61503
          0.01744  4.45368  5.17602  0.61958  0.77255  0.48269  0.96003
    589   1.76875  4.94830  2.77725  1.98225  4.21272  3.33189  3.73852  3.63204  2.54118  3.22741  2.96432  3.03115  3.91347  2.88399  3.01157  2.70927  2.94908  3.25312  5.46072  4.11392   1773 a - - -
          2.68618  4.42225  2.77519  2.73123  3.46354  2.40513  3.72494  3.29354  2.67741  2.69355  4.24690  2.90347  2.73739  3.18146  2.89801  2.37887  2.77519  2.98518  4.58477  3.61503
          0.01736  4.45803  5.18037  0.61958  0.77255  0.48711  0.95295
    590   2.68283  4.30273  2.48192  2.47227  4.00507  3.53603  3.74692  3.20018  2.57469  2.83555  3.49778  3.08106  3.92454  2.91947  2.66103  2.05295  2.91432  2.55213  5.31193  3.99795   1774 s - - -
          2.68618  4.42225  2.77519  2.73123  3.46354  2.40513  3.72494  3.29354  2.67741  2.69355  4.24690  2.90347  2.73739  3.18146  2.89801  2.37887  2.77519  2.98518  4.58477  3.61503
          0.01736  4.45803  5.18037  0.61958  0.77255  0.48711  0.95295
    591   2.14411  4.68889  3.21711  2.39143  3.88449  2.58489  3.78669  3.26088  2.65235  2.39328  3.76896  3.15572  3.74938  2.98958  3.08579  2.53414  2.78922  2.99410  5.23308  3.17432   1775 a - - -
          2.68618  4.42225  2.77519  2.73123  3.46354  2.40513  3.72494  3.29354  2.67741  2.69355  4.24690  2.90347  2.73739  3.18146  2.89801  2.37887  2.77519  2.98518  4.58477  3.61503
          0.01736  4.45803  5.18037  0.61958  0.77255  0.48711  0.95295
    592   2.30689  5.04985  2.61059  2.33927  4.33364  3.48492  3.04190  3.77872  2.46532  3.32977  4.11104  2.50520  3.05290  2.81713  2.94784  2.69560  2.91269  2.40900  5.52355  4.15126   1776 a - - -
          2.68618  4.42225  2.77519  2.73123  3.46354  2.40513  3.72494  3.29354  2.67741  2.69355  4.24690  2.90347  2.73739  3.18146  2.89801  2.37887  2.77519  2.98518  4.58477  3.61503
          0.01736  4.45803  5.18037  0.61958  0.77255  0.48711  0.95295
    593   1.98249  4.47710  3.39468  2.74256  3.69699  2.67538  3.85893  3.04358  2.80207  2.59256  3.63541  3.23382  3.99424  3.12414  3.19713  2.18046  2.89916  2.69676  3.53774  3.84488   1777 a - - -
          2.68618  4.42225  2.77519  2.73123  3.46354  2.40513  3.72494  3.29354  2.67741  2.69355  4.24690  2.90347  2.73739  3.18146  2.89801  2.37887  2.77519  2.98518  4.58477  3.61503
          0.01736  4.45803  5.18037  0.61958  0.77255  0.48711  0.95295
    594   2.71475  5.11428  1.88696  2.42091  4.41483  3.43032  3.19566  3.78009  2.46097  3.40323  4.17395  2.83502  2.92457  2.80978  2.94833  2.67447  2.34177  3.48306  5.57766  3.88694   1778 d - - -
          2.68618  4.42225  2.77519  2.73123  3.46354  2.40513  3.72494  3.29354  2.67741  2.69355  4.24690  2.90347  2.73739  3.18146  2.89801  2.37887  2.77519  2.98518  4.58477  3.61503
          0.01736  4.45803  5.18037  0.61958  0.77255  0.48711  0.95295
    595   2.18438  4.37138  3.65138  3.04891  3.51020  3.48387  3.96329  2.61105  3.02130  2.31488  3.44202  3.46777  4.07578  2.45364  3.35324  2.94995  2.93065  1.81032  4.97445  3.74806   1779 v - - -
          2.68618  4.42225  2.77519  2.73123  3.46354  2.40513  3.72494  3.29354  2.67741  2.69355  4.24690  2.90347  2.73739  3.18146  2.89801  2.37887  2.77519  2.98518  4.58477  3.61503
          0.01736  4.45803  5.18037  0.61958  0.77255  0.48711  0.95295
    596   2.70030  5.01290  3.00574  2.41159  4.29350  3.49594  3.69962  3.08946  2.46376  3.29223  4.08087  2.30963  3.05904  2.77877  2.62776  1.92932  2.93293  3.37038  5.49455  4.13426   1780 s - - -
          2.68582  4.42256  2.77483  2.73110  3.46385  2.40544  3.72526  3.29385  2.67748  2.69287  4.24721  2.90332  2.73687  3.18177  2.89832  2.37909  2.77551  2.98500  4.58508  3.61534
          0.67754  1.44485  1.36120  1.59430  0.22696  0.48711  0.95295
    597   1.48385  4.31462  3.45266  3.07461  4.31093  3.08878  4.16850  3.71749  3.10414  3.39052  4.21266  3.31772  2.19333  3.40707  3.46189  1.83414  2.79640  3.19323  5.64084  4.40414   1798 a - - -
          2.68618  4.42225  2.77519  2.73123  3.46354  2.40513  3.72494  3.29354  2.67741  2.69355  4.24690  2.90347  2.73739  3.18146  2.89801  2.37887  2.77519  2.98518  4.58477  3.61503
          0.02324  4.16937  4.89172  0.61958  0.77255  0.31932  1.29699
    598   2.33071  5.20915  2.26473  2.20824  4.54125  2.66263  3.48416  4.02051  2.42479  3.50809  4.25638  2.93250  3.87528  2.47215  2.32643  2.68406  2.95469  3.59344  5.64725  4.23958   1799 e - - -
          2.68618  4.42225  2.77519  2.73123  3.46354  2.40513  3.72494  3.29354  2.67741  2.69355  4.24690  2.90347  2.73739  3.18146  2.89801  2.37887  2.77519  2.98518  4.58477  3.61503
          0.01736  4.45803  5.18037  0.61958  0.77255  0.48711  0.95295
    599   2.41820  5.04468  2.39866  2.44491  4.33185  3.48526  3.59933  2.92297  2.44352  3.32512  4.10268  2.38246  3.87887  2.80182  2.33319  2.48341  2.92057  3.40422  5.20567  4.14247   1800 r - - -
          2.68618  4.42225  2.77519  2.73123  3.46354  2.40513  3.72494  3.29354  2.67741  2.69355  4.24690  2.90347  2.73739  3.18146  2.89801  2.37887  2.77519  2.98518  4.58477  3.61503
          0.01736  4.45803  5.18037  0.61958  0.77255  0.48711  0.95295
    600   3.02514  4.60482  4.01389  2.54885  3.42066  4.04923  4.31568  2.65192  3.35987  1.04786  2.66621  3.85548  4.39067  3.67801  3.63404  3.34445  3.25464  2.62160  5.15232  3.98011   1801 l - - -
          2.68618  4.42225  2.77519  2.73123  3.46354  2.40513  3.72494  3.29354  2.67741  2.69355  4.24690  2.90347  2.73739  3.18146  2.89801  2.37887  2.77519  2.98518  4.58477  3.61503
          0.01736  4.45803  5.18037  0.61958  0.77255  0.48711  0.95295
    601   0.90187  4.51816  4.06069  3.66882  3.90998  3.60016  4.53153  2.92755  3.56093  2.05336  3.87889  3.85078  4.23131  3.89620  3.81652  3.02963  3.16927  2.72969  5.52120  4.28534   1802 a - - -
          2.68618  4.42225  2.77519  2.73123  3.46354  2.40513  3.72494  3.29354  2.67741  2.69355  4.24690  2.90347  2.73739  3.18146  2.89801  2.37887  2.77519  2.98518  4.58477  3.61503
          0.01736  4.45803  5.18037  0.61958  0.77255  0.48711  0.95295
    602   2.84345  4.79965  3.29161  2.82034  3.66795  3.64528  3.84419  3.43311  2.69358  3.06313  3.94470  2.69092  4.07221  3.12430  2.66910  2.59224  3.08747  3.16023  5.09504  1.46733   1803 y - - -
          2.68618  4.42225  2.77519  2.73123  3.46354  2.40513  3.72494  3.29354  2.67741  2.69355  4.24690  2.90347  2.73739  3.18146  2.89801  2.37887  2.77519  2.98518  4.58477  3.61503
          0.01736  4.45803  5.18037  0.61958  0.77255  0.48711  0.95295
    603   2.87407  4.30749  4.38919  3.81234  3.35215  4.02338  2.86640  1.39621  3.66531  2.01305  3.33420  4.01531  4.37256  3.90065  3.83767  3.32527  3.10888  1.83222  4.96642  3.75802   1804 i - - -
          2.68618  4.42225  2.77519  2.73123  3.46354  2.40513  3.72494  3.29354  2.67741  2.69355  4.24690  2.90347  2.73739  3.18146  2.89801  2.37887  2.77519  2.98518  4.58477  3.61503
          0.01736  4.45803  5.18037  0.61958  0.77255  0.48711  0.95295
    604   3.14072  4.48580  4.87015  4.30103  3.44535  4.40048  4.77806  1.14519  4.15998  1.81550  2.43228  4.46562  4.69447  4.33414  4.28091  3.73113  2.67210  2.07831  5.26014  4.11556   1805 i - - -
          2.68618  4.42225  2.77519  2.73123  3.46354  2.40513  3.72494  3.29354  2.67741  2.69355  4.24690  2.90347  2.73739  3.18146  2.89801  2.37887  2.77519  2.98518  4.58477  3.61503
          0.01736  4.45803  5.18037  0.61958  0.77255  0.48711  0.95295
    605   3.89911  5.10860  5.06217  4.73236  1.87349  4.72327  3.81630  3.44800  4.55250  1.98655  4.03997  4.43425  5.00617  4.47813  4.54107  4.08182  4.11357  3.41138  3.94614  0.79666   1806 y - - -
          2.68618  4.42225  2.77519  2.73123  3.46354  2.40513  3.72494  3.29354  2.67741  2.69355  4.24690  2.90347  2.73739  3.18146  2.89801  2.37887  2.77519  2.98518  4.58477  3.61503
          0.01736  4.45803  5.18037  0.61958  0.77255  0.48711  0.95295
    606   2.85765  4.50930  4.17490  3.73363  3.84216  3.78307  4.56709  1.99260  3.60331  2.62701  3.76414  3.94927  4.34424  3.94273  3.85782  3.18461  1.04043  2.37447  5.49198  4.26699   1807 t - - -
          2.68618  4.42225  2.77519  2.73123  3.46354  2.40513  3.72494  3.29354  2.67741  2.69355  4.24690  2.90347  2.73739  3.18146  2.89801  2.37887  2.77519  2.98518  4.58477  3.61503
          0.01736  4.45803  5.18037  0.61958  0.77255  0.48711  0.95295
    607   2.52856  4.48596  3.69835  3.53266  4.85942  2.12178  4.67455  4.36697  3.71030  4.02411  4.82477  3.64387  4.00145  3.95844  4.00361  0.70999  3.05458  3.67467  6.16300  4.96729   1808 s - - -
          2.68618  4.42225  2.77519  2.73123  3.46354  2.40513  3.72494  3.29354  2.67741  2.69355  4.24690  2.90347  2.73739  3.18146  2.89801  2.37887  2.77519  2.98518  4.58477  3.61503
          0.01736  4.45803  5.18037  0.61958  0.77255  0.48711  0.95295
    608   3.55044  5.22811  4.33792  4.32553  5.38268  0.21314  5.36712  5.16574  4.58220  4.72545  5.73298  4.50533  4.63112  4.86095  4.71594  3.74442  4.07382  4.58064  6.28364  5.51729   1809 G - - -
          2.68618  4.42225  2.77519  2.73123  3.46354  2.40513  3.72494  3.29354  2.67741  2.69355  4.24690  2.90347  2.73739  3.18146  2.89801  2.37887  2.77519  2.98518  4.58477  3.61503
          0.01736  4.45803  5.18037  0.61958  0.77255  0.48711  0.95295
    609   2.74864  4.89295  2.98911  2.12461  4.41157  3.43589  3.95015  3.81978  2.78998  3.43964  4.26570  3.14320  3.97956  3.12208  3.23151  2.20242  1.34283  3.43774  5.67317  4.34278   1810 t - - -
          2.68618  4.42225  2.77519  2.73123  3.46354  2.40513  3.72494  3.29354  2.67741  2.69355  4.24690  2.90347  2.73739  3.18146  2.89801  2.37887  2.77519  2.98518  4.58477  3.61503
          0.01736  4.45803  5.18037  0.61958  0.77255  0.48711  0.95295
    610   2.56250  4.48333  3.82319  3.60379  4.68897  2.14570  4.65597  4.06636  3.66825  3.80032  4.64916  3.69993  4.03415  3.95854  3.93800  2.75146  0.76079  3.51191  6.02304  4.84902   1811 t - - -
          2.68618  4.42225  2.77519  2.73123  3.46354  2.40513  3.72494  3.29354  2.67741  2.69355  4.24690  2.90347  2.73739  3.18146  2.89801  2.37887  2.77519  2.98518  4.58477  3.61503
          0.01736  4.45803  5.18037  0.61958  0.77255  0.48711  0.95295
    611   2.90895  4.72972  3.83052  3.57238  4.22191  0.76378  4.56341  3.62077  3.55332  2.13639  4.36249  3.81907  4.25803  3.92088  3.82048  3.10527  3.33701  3.32906  5.66919  4.40954   1812 g - - -
          2.68618  4.42225  2.77519  2.73123  3.46354  2.40513  3.72494  3.29354  2.67741  2.69355  4.24690  2.90347  2.73739  3.18146  2.89801  2.37887  2.77519  2.98518  4.58477  3.61503
          0.01736  4.45803  5.18037  0.61958  0.77255  0.48711  0.95295
    612   2.78264  5.16988  3.03345  2.23801  4.50666  3.53404  3.70259  3.95184  2.36418  3.45716  4.23312  3.02223  3.93235  2.41241  1.73700  2.31142  2.60419  3.56044  5.60206  4.24547   1813 r - - -
          2.68618  4.42225  2.77519  2.73123  3.46354  2.40513  3.72494  3.29354  2.67741  2.69355  4.24690  2.90347  2.73739  3.18146  2.89801  2.37887  2.77519  2.98518  4.58477  3.61503
          0.01736  4.45803  5.18037  0.61958  0.77255  0.48711  0.95295
    613   1.87080  4.53452  3.77923  3.59219  4.71477  3.29352  4.67714  4.07102  3.67644  3.80401  4.69376  3.71320  0.80002  3.97883  3.94479  2.79918  3.12302  3.53908  6.05373  4.87497   1814 p - - -
          2.68618  4.42225  2.77519  2.73123  3.46354  2.40513  3.72494  3.29354  2.67741  2.69355  4.24690  2.90347  2.73739  3.18146  2.89801  2.37887  2.77519  2.98518  4.58477  3.61503
          0.01736  4.45803  5.18037  0.61958  0.77255  0.48711  0.95295
    614   2.23292  5.11939  3.37332  2.91611  4.70434  3.64984  3.95244  4.03567  0.91887  3.60751  4.47427  3.34348  4.14695  3.10442  2.67898  3.05060  3.28657  3.67238  5.74415  4.50754   1815 k - - -
          2.68618  4.42225  2.77519  2.73123  3.46354  2.40513  3.72494  3.29354  2.67741  2.69355  4.24690  2.90347  2.73739  3.18146  2.89801  2.37887  2.77519  2.98518  4.58477  3.61503
          0.01736  4.45803  5.18037  0.61958  0.77255  0.48711  0.95295
    615   2.64315  4.50464  3.95787  3.72393  4.44836  0.78724  4.69492  3.59913  3.74944  3.50896  4.46793  3.80536  4.11506  4.04429  3.99496  2.85650  3.13444  2.13082  5.88136  4.67608   1816 g - - -
          2.68618  4.42225  2.77519  2.73123  3.46354  2.40513  3.72494  3.29354  2.67741  2.69355  4.24690  2.90347  2.73739  3.18146  2.89801  2.37887  2.77519  2.98518  4.58477  3.61503
          0.01736  4.45803  5.18037  0.61958  0.77255  0.48711  0.95295
    616   2.10556  4.42173  3.86163  3.45388  3.88419  3.58715  4.36143  2.77334  3.42558  2.86648  3.83405  2.77948  4.16679  3.72748  3.71422  2.97728  3.06172  1.09263  5.39516  4.17111   1817 v - - -
          2.68618  4.42225  2.77519  2.73123  3.46354  2.40513  3.72494  3.29354  2.67741  2.69355  4.24690  2.90347  2.73739  3.18146  2.89801  2.37887  2.77519  2.98518  4.58477  3.61503
          0.01736  4.45803  5.18037  0.61958  0.77255  0.48711  0.95295
    617   2.73097  4.56116  3.43337  2.21147  3.68088  3.66046  3.89204  2.61109  2.81232  2.50235  1.96397  3.32401  4.04061  2.70930  3.19221  2.89937  2.96136  2.80217  5.12141  3.87150   1818 m - - -
          2.68618  4.42225  2.77519  2.73123  3.46354  2.40513  3.72494  3.29354  2.67741  2.69355  4.24690  2.90347  2.73739  3.18146  2.89801  2.37887  2.77519  2.98518  4.58477  3.61503
          0.01736  4.45803  5.18037  0.61958  0.77255  0.48711  0.95295
    618   3.00801  4.45836  4.37247  3.82918  3.56510  4.15951  4.52160  1.20483  3.67268  2.32592  3.46889  4.10149  4.51254  2.70218  3.89701  3.47731  3.25264  1.66710  5.24978  4.05012   1819 i - - -
          2.68618  4.42225  2.77519  2.73123  3.46354  2.40513  3.72494  3.29354  2.67741  2.69355  4.24690  2.90347  2.73739  3.18146  2.89801  2.37887  2.77519  2.98518  4.58477  3.61503
          0.01736  4.45803  5.18037  0.61958  0.77255  0.48711  0.95295
    619   2.74631  4.95875  2.99339  1.47052  4.25048  3.49724  3.78470  3.64657  2.58384  2.57455  4.08271  3.06016  3.94319  2.93687  3.03929  2.43163  2.57799  3.31362  5.50388  4.16160   1820 e - - -
          2.68618  4.42225  2.77519  2.73123  3.46354  2.40513  3.72494  3.29354  2.67741  2.69355  4.24690  2.90347  2.73739  3.18146  2.89801  2.37887  2.77519  2.98518  4.58477  3.61503
          0.01736  4.45803  5.18037  0.61958  0.77255  0.48711  0.95295
    620   3.06375  4.85134  3.66840  3.21055  3.37352  3.85061  1.12440  3.33070  2.91596  2.84083  2.56118  3.58750  4.28979  3.42096  3.19145  3.21168  3.31995  3.15794  4.92578  3.43142   1821 h - - -
          2.68618  4.42225  2.77519  2.73123  3.46354  2.40513  3.72494  3.29354  2.67741  2.69355  4.24690  2.90347  2.73739  3.18146  2.89801  2.37887  2.77519  2.98518  4.58477  3.61503
          0.09144  4.45803  2.57971  0.61958  0.77255  0.48711  0.95295
    621   2.80108  5.00944  3.15844  2.65787  4.47857  2.79417  3.79535  3.89569  2.40067  3.43656  4.24805  2.70341  3.97890  2.92820  1.37898  2.82620  2.65553  3.51621  5.59589  4.29680   1822 r - - -
          2.68618  4.42225  2.77519  2.73123  3.46354  2.40513  3.72494  3.29354  2.67741  2.69355  4.24690  2.90347  2.73739  3.18146  2.89801  2.37887  2.77519  2.98518  4.58477  3.61503
          0.01868  4.38527  5.10762  0.61958  0.77255  0.59590  0.80088
    622   2.72257  4.96526  2.98533  2.50538  4.25698  3.01194  3.73401  3.68754  2.49902  2.57667  4.07633  2.60336  3.91141  1.73493  2.94209  2.55863  2.96481  3.34166  5.48136  4.13709   1823 q - - -
          2.68618  4.42225  2.77519  2.73123  3.46354  2.40513  3.72494  3.29354  2.67741  2.69355  4.24690  2.90347  2.73739  3.18146  2.89801  2.37887  2.77519  2.98518  4.58477  3.61503
          0.01868  4.38527  5.10762  0.61958  0.77255  0.59590  0.80088
    623   3.25745  4.57196  5.03278  4.47498  2.35935  4.53222  4.83436  2.18403  4.33676  1.42827  3.20412  4.61300  4.78764  4.44752  4.41957  3.87685  3.49058  1.21593  5.18351  3.97134   1824 v - - -
          2.68618  4.42225  2.77519  2.73123  3.46354  2.40513  3.72494  3.29354  2.67741  2.69355  4.24690  2.90347  2.73739  3.18146  2.89801  2.37887  2.77519  2.98518  4.58477  3.61503
          0.01868  4.38527  5.10762  0.61958  0.77255  0.42443  1.06173
    624   1.84052  4.78593  3.17340  2.80236  4.21099  3.46415  1.47323  3.70917  2.79963  3.33533  4.18290  3.24540  4.00994  3.13782  3.18251  2.57392  3.06461  3.35029  5.52885  4.20048   1825 h - - -
          2.68618  4.42225  2.77519  2.73123  3.46354  2.40513  3.72494  3.29354  2.67741  2.69355  4.24690  2.90347  2.73739  3.18146  2.89801  2.37887  2.77519  2.98518  4.58477  3.61503
          0.01736  4.45803  5.18037  0.61958  0.77255  0.48711  0.95295
    625   2.96971  5.32638  2.84515  2.52299  4.50874  3.56380  1.62818  4.11044  2.51720  3.61215  4.43036  2.05689  4.03656  2.31256  2.91206  2.93226  3.20793  3.73291  5.67741  4.27499   1826 h - - -
          2.68618  4.42225  2.77519  2.73123  3.46354  2.40513  3.72494  3.29354  2.67741  2.69355  4.24690  2.90347  2.73739  3.18146  2.89801  2.37887  2.77519  2.98518  4.58477  3.61503
          0.01736  4.45803  5.18037  0.61958  0.77255  0.48711  0.95295
    626   2.78560  4.26411  4.20145  3.62722  3.23366  3.87938  4.15464  2.27225  3.49511  1.31723  3.29440  3.84539  4.24413  3.72830  3.68300  2.48740  3.01999  2.43690  4.80659  2.88102   1827 l - - -
          2.68618  4.42225  2.77519  2.73123  3.46354  2.40513  3.72494  3.29354  2.67741  2.69355  4.24690  2.90347  2.73739  3.18146  2.89801  2.37887  2.77519  2.98518  4.58477  3.61503
          0.01736  4.45803  5.18037  0.61958  0.77255  0.48711  0.95295
    627   2.92910  4.33490  4.54141  3.97712  3.48490  2.77174  4.50924  1.90561  3.85041  1.83820  3.41814  4.15864  4.47557  4.07291  4.01528  3.43713  3.17438  1.28576  5.12691  3.93589   1828 v - - -
          2.68618  4.42225  2.77519  2.73123  3.46354  2.40513  3.72494  3.29354  2.67741  2.69355  4.24690  2.90347  2.73739  3.18146  2.89801  2.37887  2.77519  2.98518  4.58477  3.61503
          0.01736  4.45803  5.18037  0.61958  0.77255  0.48711  0.95295
    628   2.50866  5.16118  3.00577  1.99079  4.48965  3.50588  3.04697  3.94730  2.36930  3.14678  4.21120  2.98536  3.89781  2.16446  2.15818  2.71167  2.96301  3.51739  5.59269  4.21761   1829 e - - -
          2.68618  4.42225  2.77519  2.73123  3.46354  2.40513  3.72494  3.29354  2.67741  2.69355  4.24690  2.90347  2.73739  3.18146  2.89801  2.37887  2.77519  2.98518  4.58477  3.61503
          0.01736  4.45803  5.18037  0.61958  0.77255  0.48711  0.95295
    629   1.96160  4.44130  3.62794  3.11652  2.93439  3.43659  4.10110  3.26682  3.08581  2.98124  3.85559  3.44472  3.99357  3.39017  3.44588  1.52317  2.19440  2.95949  5.31759  4.07576   1830 s - - -
          2.68618  4.42225  2.77519  2.73123  3.46354  2.40513  3.72494  3.29354  2.67741  2.69355  4.24690  2.90347  2.73739  3.18146  2.89801  2.37887  2.77519  2.98518  4.58477  3.61503
          0.01736  4.45803  5.18037  0.61958  0.77255  0.48711  0.95295
    630   2.39370  4.33416  3.75372  2.82600  3.45889  3.73058  4.01134  2.54305  3.12001  1.62096  3.43144  3.54392  2.93502  3.40661  3.42760  2.99356  2.94355  2.25375  4.94676  3.73033   1831 l - - -
          2.68618  4.42225  2.77519  2.73123  3.46354  2.40513  3.72494  3.29354  2.67741  2.69355  4.24690  2.90347  2.73739  3.18146  2.89801  2.37887  2.77519  2.98518  4.58477  3.61503
          0.01736  4.45803  5.18037  0.61958  0.77255  0.48711  0.95295
    631   2.46236  5.18854  3.07906  2.52691  4.53965  2.82328  3.70814  3.97894  2.09901  3.47571  4.25492  3.04728  3.95217  1.72803  2.27331  2.78981  3.03295  3.58841  5.60993  4.26619   1832 q - - -
          2.68618  4.42225  2.77519  2.73123  3.46354  2.40513  3.72494  3.29354  2.67741  2.69355  4.24690  2.90347  2.73739  3.18146  2.89801  2.37887  2.77519  2.98518  4.58477  3.61503
          0.01736  4.45803  5.18037  0.61958  0.77255  0.48711  0.95295
    632   2.80820  5.15634  3.05342  1.94180  4.46971  3.55570  3.69279  3.90641  2.36226  2.66335  4.21506  3.04595  3.95330  1.75417  2.49032  2.79353  3.03063  3.53413  5.58169  4.23746   1833 q - - -
          2.68618  4.42225  2.77519  2.73123  3.46354  2.40513  3.72494  3.29354  2.67741  2.69355  4.24690  2.90347  2.73739  3.18146  2.89801  2.37887  2.77519  2.98518  4.58477  3.61503
          0.01736  4.45803  5.18037  0.61958  0.77255  0.48711  0.95295
    633   2.68579  4.86475  3.12745  2.03846  4.10806  3.53835  3.74853  3.49572  2.52940  2.89270  3.94993  3.08751  3.93392  2.90772  2.60379  2.75725  1.83599  2.85124  5.38181  4.06159   1834 t - - -
          2.68618  4.42225  2.77519  2.73123  3.46354  2.40513  3.72494  3.29354  2.67741  2.69355  4.24690  2.90347  2.73739  3.18146  2.89801  2.37887  2.77519  2.98518  4.58477  3.61503
          0.01736  4.45803  5.18037  0.61958  0.77255  0.48711  0.95295
    634   2.72973  4.25608  4.00514  3.42853  3.32536  3.80443  4.08466  1.65565  3.32720  2.25064  2.91719  2.42232  4.17237  3.58255  3.56606  3.08172  2.96203  2.39864  4.84979  2.95420   1835 i - - -
          2.68618  4.42225  2.77519  2.73123  3.46354  2.40513  3.72494  3.29354  2.67741  2.69355  4.24690  2.90347  2.73739  3.18146  2.89801  2.37887  2.77519  2.98518  4.58477  3.61503
          0.01736  4.45803  5.18037  0.61958  0.77255  0.48711  0.95295
    635   2.73652  4.30516  3.87875  3.01100  2.72591  3.16564  3.99375  2.76401  3.24556  2.49369  3.41841  3.62629  4.14707  3.50769  3.51155  3.04460  2.97059  2.15241  4.75787  1.70149   1836 y - - -
          2.68618  4.42225  2.77519  2.73123  3.46354  2.40513  3.72494  3.29354  2.67741  2.69355  4.24690  2.90347  2.73739  3.18146  2.89801  2.37887  2.77519  2.98518  4.58477  3.61503
          0.01736  4.45803  5.18037  0.61958  0.77255  0.48711  0.95295
    636   2.74922  4.61964  3.39752  2.84563  3.67824  3.64991  3.85817  3.13156  2.74788  2.13661  3.69227  3.29692  4.03686  1.82473  3.12158  2.89421  2.58178  2.89855  5.10368  2.82339   1837 q - - -
          2.68618  4.42225  2.77519  2.73123  3.46354  2.40513  3.72494  3.29354  2.67741  2.69355  4.24690  2.90347  2.73739  3.18146  2.89801  2.37887  2.77519  2.98518  4.58477  3.61503
          0.01736  4.45803  5.18037  0.61958  0.77255  0.48711  0.95295
    637   1.99975  2.18083  4.09518  3.69358  4.45547  2.18278  4.58219  3.86732  3.64665  3.56380  4.38949  3.61641  3.95584  3.90076  3.91780  1.20257  2.93003  3.33809  5.83540  4.66013   1838 s - - -
          2.68618  4.42225  2.77519  2.73123  3.46354  2.40513  3.72494  3.29354  2.67741  2.69355  4.24690  2.90347  2.73739  3.18146  2.89801  2.37887  2.77519  2.98518  4.58477  3.61503
          0.10786  4.45803  2.40062  0.61958  0.77255  0.48711  0.95295
    638   2.68478  4.85613  3.01067  2.43677  4.11538  1.99137  3.74141  2.90749  2.54993  3.13901  3.96309  3.04578  2.86657  2.53097  2.99950  2.71069  2.93494  3.20647  5.39109  4.06423   1839 g - - -
          2.68618  4.42225  2.77519  2.73123  3.46354  2.40513  3.72494  3.29354  2.67741  2.69355  4.24690  2.90347  2.73739  3.18146  2.89801  2.37887  2.77519  2.98518  4.58477  3.61503
          0.01899  4.36916  5.09150  0.61958  0.77255  0.61750  0.77499
    639   2.68926  4.64891  2.47031  1.96167  4.39988  3.43346  3.68009  3.85616  2.44793  3.38871  4.16088  2.93182  3.86162  2.79846  2.93644  2.12650  2.18644  3.46285  5.56497  4.16429   1840 e - - -
          2.68618  4.42225  2.77519  2.73123  3.46354  2.40513  3.72494  3.29354  2.67741  2.69355  4.24690  2.90347  2.73739  3.18146  2.89801  2.37887  2.77519  2.98518  4.58477  3.61503
          0.01899  4.36916  5.09150  0.61958  0.77255  0.41319  1.08333
    640   2.93839  5.35120  2.94933  1.65705  4.71174  3.58127  3.76573  4.15824  2.37182  3.61624  4.41787  3.05629  4.01377  1.63212  2.36393  2.89467  3.16071  3.75998  5.73381  4.38701   1841 q - - -
          2.68618  4.42225  2.77519  2.73123  3.46354  2.40513  3.72494  3.29354  2.67741  2.69355  4.24690  2.90347  2.73739  3.18146  2.89801  2.37887  2.77519  2.98518  4.58477  3.61503
          0.01736  4.45803  5.18037  0.61958  0.77255  0.48711  0.95295
    641   2.16783  4.79917  3.22108  2.70705  4.16876  3.51165  3.84727  3.55875  2.60933  3.18894  4.02364  3.17865  3.93489  2.56658  2.75726  2.78884  1.51182  3.23665  5.44367  4.14773   1842 t - - -
          2.68618  4.42225  2.77519  2.73123  3.46354  2.40513  3.72494  3.29354  2.67741  2.69355  4.24690  2.90347  2.73739  3.18146  2.89801  2.37887  2.77519  2.98518  4.58477  3.61503
          0.01736  4.45803  5.18037  0.61958  0.77255  0.48711  0.95295
    642   2.35948  2.97005  2.98116  3.15641  3.52092  3.66336  4.01205  2.81608  3.10244  1.62424  3.49481  3.51038  4.07776  3.38985  3.42137  2.94113  2.46430  2.59709  4.99160  3.77065   1843 l - - -
          2.68618  4.42225  2.77519  2.73123  3.46354  2.40513  3.72494  3.29354  2.67741  2.69355  4.24690  2.90347  2.73739  3.18146  2.89801  2.37887  2.77519  2.98518  4.58477  3.61503
          0.01736  4.45803  5.18037  0.61958  0.77255  0.48711  0.95295
    643   2.80218  4.64239  3.55202  2.96336  3.83611  3.69872  3.92466  3.06500  2.68335  2.43123  3.74302  3.38704  4.09377  3.16152  1.54526  2.96568  2.57854  2.30954  5.23035  3.98866   1844 r - - -
          2.68618  4.42225  2.77519  2.73123  3.46354  2.40513  3.72494  3.29354  2.67741  2.69355  4.24690  2.90347  2.73739  3.18146  2.89801  2.37887  2.77519  2.98518  4.58477  3.61503
          0.01736  4.45803  5.18037  0.61958  0.77255  0.48711  0.95295
    644   2.74774  4.39749  2.77032  3.15492  3.43283  3.74970  4.00356  2.43303  3.10258  2.47479  1.69411  3.52986  4.12590  3.39158  3.42409  3.01244  2.98053  2.59852  4.94552  2.98603   1845 m - - -
          2.68618  4.42225  2.77519  2.73123  3.46354  2.40513  3.72494  3.29354  2.67741  2.69355  4.24690  2.90347  2.73739  3.18146  2.89801  2.37887  2.77519  2.98518  4.58477  3.61503
          0.01736  4.45803  5.18037  0.61958  0.77255  0.48711  0.95295
    645   1.18789  4.40584  3.81598  3.36182  3.90090  3.45375  4.26813  3.15078  3.29859  1.98678  3.86886  3.60388  4.05793  3.60920  3.59952  2.34380  2.98698  2.86938  5.36667  4.14193   1846 a - - -
          2.68618  4.42225  2.77519  2.73123  3.46354  2.40513  3.72494  3.29354  2.67741  2.69355  4.24690  2.90347  2.73739  3.18146  2.89801  2.37887  2.77519  2.98518  4.58477  3.61503
          0.01736  4.45803  5.18037  0.61958  0.77255  0.48711  0.95295
    646   2.70910  4.63474  3.29521  2.80346  3.88119  2.88674  3.89095  3.26595  2.76701  1.71846  3.80745  3.25562  4.00040  2.56523  3.15664  2.07851  2.97056  2.99416  5.25500  3.98233   1847 l - - -
          2.68618  4.42225  2.77519  2.73123  3.46354  2.40513  3.72494  3.29354  2.67741  2.69355  4.24690  2.90347  2.73739  3.18146  2.89801  2.37887  2.77519  2.98518  4.58477  3.61503
          0.01736  4.45803  5.18037  0.61958  0.77255  0.48711  0.95295
    647   3.54045  4.82682  5.30465  4.74128  2.41666  4.81699  5.05635  2.38098  4.60102  0.77412  3.07346  4.90442  4.98441  4.61125  4.63610  4.17498  3.75983  1.95508  5.25902  4.10839   1848 l - - -
          2.68618  4.42225  2.77519  2.73123  3.46354  2.40513  3.72494  3.29354  2.67741  2.69355  4.24690  2.90347  2.73739  3.18146  2.89801  2.37887  2.77519  2.98518  4.58477  3.61503
          0.01736  4.45803  5.18037  0.61958  0.77255  0.48711  0.95295
    648   1.27681  4.66640  3.29778  2.88140  4.24787  3.39620  2.66578  3.69843  2.89812  3.33765  4.17230  3.28785  3.97194  3.24658  3.29734  2.00919  2.99576  3.31050  5.56839  4.26800   1849 a - - -
          2.68618  4.42225  2.77519  2.73123  3.46354  2.40513  3.72494  3.29354  2.67741  2.69355  4.24690  2.90347  2.73739  3.18146  2.89801  2.37887  2.77519  2.98518  4.58477  3.61503
          0.09014  4.45803  2.59541  0.61958  0.77255  0.48711  0.95295
    649   2.76500  5.06093  2.85454  2.48934  4.48138  3.43800  3.80289  3.93618  2.58474  3.48422  4.28213  2.52224  1.80823  2.32051  3.03924  2.29665  3.03814  3.53865  5.66524  4.29760   1850 p - - -
          2.68618  4.42225  2.77519  2.73123  3.46354  2.40513  3.72494  3.29354  2.67741  2.69355  4.24690  2.90347  2.73739  3.18146  2.89801  2.37887  2.77519  2.98518  4.58477  3.61503
          0.01866  4.38654  5.10889  0.61958  0.77255  0.59416  0.80302
    650   2.67737  3.50980  4.33847  3.74566  1.78145  3.80709  4.10110  2.52573  3.59064  2.27080  2.81343  3.86312  4.17382  3.77361  3.70215  2.74718  2.91036  2.15436  4.67309  2.83383   1851 f - - -
          2.68618  4.42225  2.77519  2.73123  3.46354  2.40513  3.72494  3.29354  2.67741  2.69355  4.24690  2.90347  2.73739  3.18146  2.89801  2.37887  2.77519  2.98518  4.58477  3.61503
          0.01866  4.38654  5.10889  0.61958  0.77255  0.59416  0.80302
    651   2.68865  4.67059  3.27534  2.80943  3.90745  3.48572  1.77066  3.43139  2.75570  3.09002  3.95761  3.24526  3.97992  3.13708  3.13881  1.91502  2.98444  2.57177  5.28673  3.94236   1852 h - - -
          2.68618  4.42225  2.77519  2.73123  3.46354  2.40513  3.72494  3.29354  2.67741  2.69355  4.24690  2.90347  2.73739  3.18146  2.89801  2.37887  2.77519  2.98518  4.58477  3.61503
          0.01866  4.38654  5.10889  0.61958  0.77255  0.42535  1.06000
    652   2.16501  4.63652  4.40819  4.05578  0.89567  3.91178  4.30856  2.98584  3.97766  2.57311  3.77611  4.10994  4.46713  4.17198  4.13653  3.34431  3.40875  2.85740  4.72762  3.17222   1853 f - - -
          2.68618  4.42225  2.77519  2.73123  3.46354  2.40513  3.72494  3.29354  2.67741  2.69355  4.24690  2.90347  2.73739  3.18146  2.89801  2.37887  2.77519  2.98518  4.58477  3.61503
          0.01736  4.45803  5.18037  0.61958  0.77255  0.48711  0.95295
    653   3.74901  5.84663  0.34994  2.90304  5.33317  3.77597  4.60609  5.08363  3.82085  4.59255  5.62016  3.47645  4.46889  3.87048  4.38869  3.66915  4.11066  4.66965  6.36630  5.15673   1854 D - - -
          2.68618  4.42225  2.77519  2.73123  3.46354  2.40513  3.72494  3.29354  2.67741  2.69355  4.24690  2.90347  2.73739  3.18146  2.89801  2.37887  2.77519  2.98518  4.58477  3.61503
          0.01736  4.45803  5.18037  0.61958  0.77255  0.48711  0.95295
    654   1.17006  4.60262  3.40224  2.98569  4.06344  3.46369  4.08322  3.38019  2.98000  2.54273  4.01623  2.45494  4.02375  3.32952  3.35159  2.82415  3.01677  3.07086  5.45380  4.17406   1855 a - - -
          2.68618  4.42225  2.77519  2.73123  3.46354  2.40513  3.72494  3.29354  2.67741  2.69355  4.24690  2.90347  2.73739  3.18146  2.89801  2.37887  2.77519  2.98518  4.58477  3.61503
          0.01736  4.45803  5.18037  0.61958  0.77255  0.48711  0.95295
    655   2.57761  4.49137  3.54817  3.06706  2.93913  2.46367  4.10843  3.44027  3.05993  3.12652  3.98387  3.40602  3.97540  3.36910  3.43671  1.30801  2.43669  3.09465  5.42254  4.16322   1856 s - - -
          2.68618  4.42225  2.77519  2.73123  3.46354  2.40513  3.72494  3.29354  2.67741  2.69355  4.24690  2.90347  2.73739  3.18146  2.89801  2.37887  2.77519  2.98518  4.58477  3.61503
          0.01736  4.45803  5.18037  0.61958  0.77255  0.48711  0.95295
    656   3.31029  4.59170  5.17204  4.63384  3.62633  4.69352  5.16679  1.75332  4.51341  2.12777  2.07965  4.79543  4.95193  4.68777  4.63412  4.05898  3.55501  0.98801  5.56918  4.42085   1857 v - - -
          2.68618  4.42225  2.77519  2.73123  3.46354  2.40513  3.72494  3.29354  2.67741  2.69355  4.24690  2.90347  2.73739  3.18146  2.89801  2.37887  2.77519  2.98518  4.58477  3.61503
          0.01736  4.45803  5.18037  0.61958  0.77255  0.48711  0.95295
    657   2.35999  4.93070  3.07550  2.53148  3.27547  3.51502  3.72856  3.61751  1.67720  3.20960  4.01804  2.51757  3.91530  2.86074  2.94937  2.73194  2.58743  3.28257  5.43725  4.09889   1858 k - - -
          2.68618  4.42225  2.77519  2.73123  3.46354  2.40513  3.72494  3.29354  2.67741  2.69355  4.24690  2.90347  2.73739  3.18146  2.89801  2.37887  2.77519  2.98518  4.58477  3.61503
          0.01736  4.45803  5.18037  0.61958  0.77255  0.48711  0.95295
    658   2.88659  5.38439  2.30816  2.04604  4.70149  3.47201  3.79600  4.18483  2.61375  3.67893  4.45810  2.93883  3.95913  1.44212  3.12157  2.82757  2.61778  3.76438  5.82899  4.40009   1859 q - - -
          2.68618  4.42225  2.77519  2.73123  3.46354  2.40513  3.72494  3.29354  2.67741  2.69355  4.24690  2.90347  2.73739  3.18146  2.89801  2.37887  2.77519  2.98518  4.58477  3.61503
          0.01736  4.45803  5.18037  0.61958  0.77255  0.48711  0.95295
    659   3.00819  4.46048  4.40541  3.82600  3.34392  4.14222  4.43580  1.29193  3.67207  1.80513  2.63768  4.08525  4.46190  2.70319  3.86768  3.44041  3.23700  2.38405  5.07540  3.91882   1860 i - - -
          2.68618  4.42225  2.77519  2.73123  3.46354  2.40513  3.72494  3.29354  2.67741  2.69355  4.24690  2.90347  2.73739  3.18146  2.89801  2.37887  2.77519  2.98518  4.58477  3.61503
          0.01736  4.45803  5.18037  0.61958  0.77255  0.48711  0.95295
    660   2.28533  4.55706  4.50558  4.01140  1.13837  4.11278  4.30820  2.66418  3.88259  1.98751  3.43318  4.14783  4.51579  4.07359  4.04242  3.46246  3.35563  2.58900  4.74359  3.28261   1861 f - - -
          2.68618  4.42225  2.77519  2.73123  3.46354  2.40513  3.72494  3.29354  2.67741  2.69355  4.24690  2.90347  2.73739  3.18146  2.89801  2.37887  2.77519  2.98518  4.58477  3.61503
          0.01736  4.45803  5.18037  0.61958  0.77255  0.48711  0.95295
    661   0.83334  4.43448  3.77650  3.48342  4.65216  2.40743  4.54915  4.07548  3.55395  3.75448  4.56666  3.60839  2.53773  3.82043  3.86753  2.66646  2.98443  3.49047  5.98372  4.78745   1862 a - - -
          2.68618  4.42225  2.77519  2.73123  3.46354  2.40513  3.72494  3.29354  2.67741  2.69355  4.24690  2.90347  2.73739  3.18146  2.89801  2.37887  2.77519  2.98518  4.58477  3.61503
          0.01736  4.45803  5.18037  0.61958  0.77255  0.48711  0.95295
    662   2.57208  4.50777  3.45120  2.91511  3.74425  3.55647  3.92947  3.12692  2.88389  2.82703  3.70486  3.33171  3.10819  3.20533  3.26677  1.59007  2.93108  2.41322  5.15713  2.81905   1863 s - - -
          2.68618  4.42225  2.77519  2.73123  3.46354  2.40513  3.72494  3.29354  2.67741  2.69355  4.24690  2.90347  2.73739  3.18146  2.89801  2.37887  2.77519  2.98518  4.58477  3.61503
          0.01736  4.45803  5.18037  0.61958  0.77255  0.48711  0.95295
    663   3.57744  4.88585  5.26533  4.75830  3.37479  4.83227  5.27155  2.29186  4.58040  0.67498  3.16994  4.96380  5.05303  4.69461  4.66699  4.24010  3.82618  1.85362  5.50497  4.41738   1864 L - - -
          2.68618  4.42225  2.77519  2.73123  3.46354  2.40513  3.72494  3.29354  2.67741  2.69355  4.24690  2.90347  2.73739  3.18146  2.89801  2.37887  2.77519  2.98518  4.58477  3.61503
          0.01736  4.45803  5.18037  0.61958  0.77255  0.48711  0.95295
    664   2.76904  2.43105  4.28364  3.74786  3.44461  3.77596  4.32856  2.66595  3.59443  1.25084  3.42256  3.91076  2.74883  3.84864  3.77851  3.12784  3.06440  2.50786  5.03601  3.84333   1865 l - - -
          2.68618  4.42225  2.77519  2.73123  3.46354  2.40513  3.72494  3.29354  2.67741  2.69355  4.24690  2.90347  2.73739  3.18146  2.89801  2.37887  2.77519  2.98518  4.58477  3.61503
          0.01736  4.45803  5.18037  0.61958  0.77255  0.48711  0.95295
    665   2.69449  4.20152  4.04387  3.46291  3.27774  3.77678  3.51372  2.22129  3.35130  1.56065  3.30681  3.00085  4.14678  3.59390  3.56554  3.05721  2.92638  2.19273  4.78823  3.07554   1866 l - - -
          2.68618  4.42225  2.77519  2.73123  3.46354  2.40513  3.72494  3.29354  2.67741  2.69355  4.24690  2.90347  2.73739  3.18146  2.89801  2.37887  2.77519  2.98518  4.58477  3.61503
          0.01736  4.45803  5.18037  0.61958  0.77255  0.48711  0.95295
    666   3.55044  5.22811  4.33792  4.32553  5.38268  0.21314  5.36712  5.16574  4.58220  4.72545  5.73298  4.50533  4.63112  4.86095  4.71594  3.74442  4.07382  4.58064  6.28364  5.51729   1867 G - - -
          2.68618  4.42225  2.77519  2.73123  3.46354  2.40513  3.72494  3.29354  2.67741  2.69355  4.24690  2.90347  2.73739  3.18146  2.89801  2.37887  2.77519  2.98518  4.58477  3.61503
          0.01736  4.45803  5.18037  0.61958  0.77255  0.48711  0.95295
    667   2.16826  5.12631  2.99187  2.51287  4.49147  2.78053  3.74918  3.93332  2.07564  3.46005  4.24681  3.03677  3.94409  1.71637  2.86924  2.77708  3.02828  3.54543  5.62316  4.26790   1868 q - - -
          2.68618  4.42225  2.77519  2.73123  3.46354  2.40513  3.72494  3.29354  2.67741  2.69355  4.24690  2.90347  2.73739  3.18146  2.89801  2.37887  2.77519  2.98518  4.58477  3.61503
          0.01736  4.45803  5.18037  0.61958  0.77255  0.48711  0.95295
    668   2.40317  4.78832  3.18400  2.67698  4.24785  3.44603  3.85958  3.66349  2.32058  3.27417  4.08822  3.14981  2.79418  3.02244  3.09712  2.37042  1.61970  3.29747  5.51249  4.19743   1869 t - - -
          2.68618  4.42225  2.77519  2.73123  3.46354  2.40513  3.72494  3.29354  2.67741  2.69355  4.24690  2.90347  2.73739  3.18146  2.89801  2.37887  2.77519  2.98518  4.58477  3.61503
          0.01736  4.45803  5.18037  0.61958  0.77255  0.48711  0.95295
    669   3.76556  5.01600  5.47573  4.94815  3.29831  5.08741  5.40905  1.97488  4.76151  0.57736  3.07535  5.18829  5.18765  4.79593  4.80599  4.50093  3.98797  2.48177  5.50676  4.46087   1870 L - - -
          2.68618  4.42225  2.77519  2.73123  3.46354  2.40513  3.72494  3.29354  2.67741  2.69355  4.24690  2.90347  2.73739  3.18146  2.89801  2.37887  2.77519  2.98518  4.58477  3.61503
          0.01736  4.45803  5.18037  0.61958  0.77255  0.48711  0.95295
    670   2.67596  4.33022  3.74282  3.21549  3.48173  2.68123  4.03205  2.90784  3.15436  2.64298  3.54992  3.53911  4.08164  3.44335  3.45797  2.50822  2.94993  2.02291  4.96366  1.84717   1871 y - - -
          2.68618  4.42225  2.77519  2.73123  3.46354  2.40513  3.72494  3.29354  2.67741  2.69355  4.24690  2.90347  2.73739  3.18146  2.89801  2.37887  2.77519  2.98518  4.58477  3.61503
          0.01736  4.45803  5.18037  0.61958  0.77255  0.48711  0.95295
    671   2.94271  4.36281  4.44747  3.88580  3.50881  4.12712  4.48669  1.36298  3.76765  1.95623  3.44060  2.77493  4.47516  4.01260  3.96448  3.43654  3.18348  1.69798  5.14998  3.94979   1872 i - - -
          2.68618  4.42225  2.77519  2.73123  3.46354  2.40513  3.72494  3.29354  2.67741  2.69355  4.24690  2.90347  2.73739  3.18146  2.89801  2.37887  2.77519  2.98518  4.58477  3.61503
          0.01736  4.45803  5.18037  0.61958  0.77255  0.48711  0.95295
    672   2.26982  3.18966  4.10935  2.77093  3.43729  3.86570  4.20527  2.16395  3.44561  2.45006  3.41098  3.80523  4.24409  3.69833  3.68106  3.15564  3.00971  1.45284  4.97202  3.76891   1873 v - - -
          2.68618  4.42225  2.77519  2.73123  3.46354  2.40513  3.72494  3.29354  2.67741  2.69355  4.24690  2.90347  2.73739  3.18146  2.89801  2.37887  2.77519  2.98518  4.58477  3.61503
          0.01736  4.45803  5.18037  0.61958  0.77255  0.48711  0.95295
    673   2.99623  5.03253  3.51014  3.04329  4.61446  3.64518  4.03419  4.06365  2.52166  3.60470  4.47655  3.43745  1.24021  3.20849  1.66123  3.03956  3.30023  3.68862  5.71145  4.48398   1874 p - - -
          2.68618  4.42225  2.77519  2.73123  3.46354  2.40513  3.72494  3.29354  2.67741  2.69355  4.24690  2.90347  2.73739  3.18146  2.89801  2.37887  2.77519  2.98518  4.58477  3.61503
          0.01736  4.45803  5.18037  0.61958  0.77255  0.48711  0.95295
    674   3.05049  5.25399  3.48089  2.81578  4.61136  3.76630  2.90756  4.00350  1.22203  2.56009  4.31973  3.26927  4.12420  2.89308  2.06355  3.04807  3.23540  3.67051  5.58324  4.34334   1875 k - - -
          2.68618  4.42225  2.77519  2.73123  3.46354  2.40513  3.72494  3.29354  2.67741  2.69355  4.24690  2.90347  2.73739  3.18146  2.89801  2.37887  2.77519  2.98518  4.58477  3.61503
          0.01736  4.45803  5.18037  0.61958  0.77255  0.48711  0.95295
    675   2.42690  5.05821  2.99930  2.00828  4.34838  3.49297  3.68668  3.79344  2.03517  3.33763  4.11658  2.88990  3.88779  2.80708  2.81424  2.69672  2.30323  3.41961  5.52358  3.04874   1876 e - - -
          2.68618  4.42225  2.77519  2.73123  3.46354  2.40513  3.72494  3.29354  2.67741  2.69355  4.24690  2.90347  2.73739  3.18146  2.89801  2.37887  2.77519  2.98518  4.58477  3.61503
          0.01736  4.45803  5.18037  0.61958  0.77255  0.48711  0.95295
    676   2.47046  4.48845  3.53229  2.57733  3.68964  3.66775  3.97552  2.32311  2.94834  2.70951  3.62617  3.40787  4.07387  3.26874  3.31898  2.92884  1.62748  2.45770  5.13831  3.89290   1877 t - - -
          2.68618  4.42225  2.77519  2.73123  3.46354  2.40513  3.72494  3.29354  2.67741  2.69355  4.24690  2.90347  2.73739  3.18146  2.89801  2.37887  2.77519  2.98518  4.58477  3.61503
          0.01736  4.45803  5.18037  0.61958  0.77255  0.48711  0.95295
    677   2.91170  4.38119  4.44194  3.91516  3.53952  4.01810  4.51639  2.30119  3.77794  1.69824  3.48266  4.10153  4.43837  4.03611  3.96587  2.68920  3.18669  1.17663  5.19053  3.98438   1878 v - - -
          2.68618  4.42225  2.77519  2.73123  3.46354  2.40513  3.72494  3.29354  2.67741  2.69355  4.24690  2.90347  2.73739  3.18146  2.89801  2.37887  2.77519  2.98518  4.58477  3.61503
          0.01736  4.45803  5.18037  0.61958  0.77255  0.48711  0.95295
    678   2.74307  5.04484  2.42188  2.21993  4.31102  3.49674  3.73568  3.74285  2.53069  2.55686  4.11545  3.00174  3.91707  2.68114  3.00813  2.74426  1.81912  3.39102  5.53010  4.16620   1879 t - - -
          2.68618  4.42225  2.77519  2.73123  3.46354  2.40513  3.72494  3.29354  2.67741  2.69355  4.24690  2.90347  2.73739  3.18146  2.89801  2.37887  2.77519  2.98518  4.58477  3.61503
          0.01736  4.45803  5.18037  0.61958  0.77255  0.48711  0.95295
    679   2.77585  5.24388  2.45982  2.39349  4.57525  3.46815  3.72538  4.05117  2.12758  3.54985  4.31253  1.77243  2.98035  2.83893  2.99457  2.73657  2.60527  3.63210  5.69944  4.29026   1880 n - - -
          2.68618  4.42225  2.77519  2.73123  3.46354  2.40513  3.72494  3.29354  2.67741  2.69355  4.24690  2.90347  2.73739  3.18146  2.89801  2.37887  2.77519  2.98518  4.58477  3.61503
          0.01736  4.45803  5.18037  0.61958  0.77255  0.48711  0.95295
    680   2.72698  4.57190  3.41992  2.88067  3.68225  1.72550  2.83940  3.11290  2.79882  2.43938  2.97543  3.31829  4.03340  3.16089  3.16819  2.88686  2.96911  2.87261  5.10556  3.81599   1881 g - - -
          2.68618  4.42225  2.77519  2.73123  3.46354  2.40513  3.72494  3.29354  2.67741  2.69355  4.24690  2.90347  2.73739  3.18146  2.89801  2.37887  2.77519  2.98518  4.58477  3.61503
          0.01736  4.45803  5.18037  0.61958  0.77255  0.48711  0.95295
    681   2.05690  4.96558  3.02877  2.21171  4.24029  3.49939  3.71805  3.66778  2.49817  2.79886  4.04725  3.02253  3.90235  2.40464  2.96458  2.08583  2.80217  3.32095  5.46747  4.11696   1882 a - - -
          2.68618  4.42225  2.77519  2.73123  3.46354  2.40513  3.72494  3.29354  2.67741  2.69355  4.24690  2.90347  2.73739  3.18146  2.89801  2.37887  2.77519  2.98518  4.58477  3.61503
          0.01736  4.45803  5.18037  0.61958  0.77255  0.48711  0.95295
    682   1.54689  4.78215  3.28753  2.77162  4.34006  3.44640  3.91033  3.75406  2.64669  3.35523  4.17036  3.21480  3.17735  3.07388  1.85247  2.50855  2.98143  3.36670  5.57399  4.27834   1883 a - - -
          2.68618  4.42225  2.77519  2.73123  3.46354  2.40513  3.72494  3.29354  2.67741  2.69355  4.24690  2.90347  2.73739  3.18146  2.89801  2.37887  2.77519  2.98518  4.58477  3.61503
          0.01736  4.45803  5.18037  0.61958  0.77255  0.48711  0.95295
    683   3.81702  5.07921  5.46649  4.91815  3.23319  5.09559  5.36832  2.45046  4.70912  0.54220  2.38340  5.17791  5.17189  4.73157  4.74682  4.49897  4.02899  2.69832  5.45489  4.44436   1884 L - - -
          2.68618  4.42225  2.77519  2.73123  3.46354  2.40513  3.72494  3.29354  2.67741  2.69355  4.24690  2.90347  2.73739  3.18146  2.89801  2.37887  2.77519  2.98518  4.58477  3.61503
          0.01736  4.45803  5.18037  0.61958  0.77255  0.48711  0.95295
    684   1.91514  4.57136  3.37040  2.83351  3.80093  3.57019  3.88470  3.16482  2.78938  1.94550  3.72716  3.27731  3.99527  2.51192  3.18074  2.46926  2.74973  2.90378  5.19097  3.92887   1885 a - - -
          2.68618  4.42225  2.77519  2.73123  3.46354  2.40513  3.72494  3.29354  2.67741  2.69355  4.24690  2.90347  2.73739  3.18146  2.89801  2.37887  2.77519  2.98518  4.58477  3.61503
          0.01736  4.45803  5.18037  0.61958  0.77255  0.48711  0.95295
    685   2.28064  5.13767  2.29025  2.32468  4.45638  3.46933  3.66462  3.92417  2.41263  3.43188  4.18686  2.76637  2.96196  2.55534  2.57658  2.65540  2.82185  2.98173  5.58705  4.19208   1886 a - - -
          2.68618  4.42225  2.77519  2.73123  3.46354  2.40513  3.72494  3.29354  2.67741  2.69355  4.24690  2.90347  2.73739  3.18146  2.89801  2.37887  2.77519  2.98518  4.58477  3.61503
          0.01736  4.45803  5.18037  0.61958  0.77255  0.48711  0.95295
    686   2.71993  3.66441  2.76555  3.15776  3.42398  3.71446  3.98771  2.79924  3.10808  2.57431  3.49403  3.51975  4.10702  3.39407  3.42702  2.98431  2.96070  1.92478  4.91576  1.91254   1887 y - - -
          2.68618  4.42225  2.77519  2.73123  3.46354  2.40513  3.72494  3.29354  2.67741  2.69355  4.24690  2.90347  2.73739  3.18146  2.89801  2.37887  2.77519  2.98518  4.58477  3.61503
          0.01736  4.45803  5.18037  0.61958  0.77255  0.48711  0.95295
    687   2.69601  4.42912  2.93655  2.97972  3.53447  2.79629  3.91316  2.34798  2.94222  2.63512  3.18901  3.39056  4.04660  3.24652  3.30016  2.91201  2.92947  2.69309  4.98649  1.99456   1888 y - - -
          2.68618  4.42225  2.77519  2.73123  3.46354  2.40513  3.72494  3.29354  2.67741  2.69355  4.24690  2.90347  2.73739  3.18146  2.89801  2.37887  2.77519  2.98518  4.58477  3.61503
          0.01736  4.45803  5.18037  0.61958  0.77255  0.48711  0.95295
    688   2.92072  5.24061  3.17375  2.28930  4.60555  3.63349  3.74376  4.01941  2.27915  3.50908  4.31121  3.12697  4.02666  2.45924  1.41495  2.90222  2.45312  3.64939  5.62886  4.32634   1889 r - - -
          2.68618  4.42225  2.77519  2.73123  3.46354  2.40513  3.72494  3.29354  2.67741  2.69355  4.24690  2.90347  2.73739  3.18146  2.89801  2.37887  2.77519  2.98518  4.58477  3.61503
          0.01736  4.45803  5.18037  0.61958  0.77255  0.48711  0.95295
    689   2.31957  5.12616  3.00073  2.42893  4.44812  3.49557  3.67730  3.90365  2.27050  3.41723  4.18274  2.98154  3.16555  2.23746  2.13079  2.36363  2.85126  3.50641  5.57408  4.19807   1890 r - - -
          2.68618  4.42225  2.77519  2.73123  3.46354  2.40513  3.72494  3.29354  2.67741  2.69355  4.24690  2.90347  2.73739  3.18146  2.89801  2.37887  2.77519  2.98518  4.58477  3.61503
          0.01736  4.45803  5.18037  0.61958  0.77255  0.48711  0.95295
    690   2.74515  5.19545  2.87743  2.17298  4.51273  2.72859  3.10055  3.98195  2.27472  3.48710  4.24924  1.83639  3.89408  2.80976  2.93812  2.55094  2.97942  3.57262  5.64060  3.96035   1891 n - - -
          2.68618  4.42225  2.77519  2.73123  3.46354  2.40513  3.72494  3.29354  2.67741  2.69355  4.24690  2.90347  2.73739  3.18146  2.89801  2.37887  2.77519  2.98518  4.58477  3.61503
          0.09014  4.45803  2.59541  0.61958  0.77255  0.48711  0.95295
    691   2.68673  4.74784  2.92577  2.00346  4.43837  2.89981  3.66064  3.90112  2.40188  3.41382  4.17525  2.56457  3.85858  2.77083  2.21115  2.21039  2.92131  3.49574  5.57181  4.18444   1892 e - - -
          2.68618  4.42225  2.77519  2.73123  3.46354  2.40513  3.72494  3.29354  2.67741  2.69355  4.24690  2.90347  2.73739  3.18146  2.89801  2.37887  2.77519  2.98518  4.58477  3.61503
          0.01866  4.38654  5.10889  0.61958  0.77255  0.59416  0.80302
    692   3.40861  4.64665  5.33000  4.81548  3.65901  4.88829  5.41962  0.96555  4.71346  1.67914  3.42700  4.99890  5.09710  4.88131  4.83945  4.28244  3.65512  1.53030  5.73065  4.59080   1893 i - - -
          2.68618  4.42225  2.77519  2.73123  3.46354  2.40513  3.72494  3.29354  2.67741  2.69355  4.24690  2.90347  2.73739  3.18146  2.89801  2.37887  2.77519  2.98518  4.58477  3.61503
          0.01866  4.38654  5.10889  0.61958  0.77255  0.42535  1.06000
    693   2.73778  5.09377  2.91256  1.62899  4.37966  3.48568  3.71989  3.83152  2.49998  3.37923  4.16402  2.53286  3.90525  2.83250  2.98139  2.41729  2.59813  3.45762  5.56783  2.99868   1894 e - - -
          2.68618  4.42225  2.77519  2.73123  3.46354  2.40513  3.72494  3.29354  2.67741  2.69355  4.24690  2.90347  2.73739  3.18146  2.89801  2.37887  2.77519  2.98518  4.58477  3.61503
          0.01736  4.45803  5.18037  0.61958  0.77255  0.48711  0.95295
    694   1.55954  4.35966  4.26785  3.72675  3.63269  3.90856  4.43624  1.72710  3.63703  2.53447  3.56252  3.95906  4.35104  3.89781  3.87846  3.24050  2.47838  1.90070  5.22487  4.02105   1895 a - - -
          2.68618  4.42225  2.77519  2.73123  3.46354  2.40513  3.72494  3.29354  2.67741  2.69355  4.24690  2.90347  2.73739  3.18146  2.89801  2.37887  2.77519  2.98518  4.58477  3.61503
          0.01736  4.45803  5.18037  0.61958  0.77255  0.48711  0.95295
    695   1.94268  4.37631  3.93961  3.38988  3.58231  3.77288  4.20249  2.25412  3.31010  2.21304  3.52806  3.70284  4.20416  3.59896  3.60251  3.07579  1.67659  2.39113  5.11877  3.90655   1896 t - - -
          2.68618  4.42225  2.77519  2.73123  3.46354  2.40513  3.72494  3.29354  2.67741  2.69355  4.24690  2.90347  2.73739  3.18146  2.89801  2.37887  2.77519  2.98518  4.58477  3.61503
          0.01736  4.45803  5.18037  0.61958  0.77255  0.48711  0.95295
    696   2.68676  3.75002  1.92278  2.55388  4.08067  2.78846  3.73623  3.18236  2.30437  3.10544  3.18009  3.06789  3.91588  2.89561  3.00469  2.73264  2.91988  3.17310  5.36353  4.03740   1897 d - - -
          2.68618  4.42225  2.77519  2.73123  3.46354  2.40513  3.72494  3.29354  2.67741  2.69355  4.24690  2.90347  2.73739  3.18146  2.89801  2.37887  2.77519  2.98518  4.58477  3.61503
          0.01736  4.45803  5.18037  0.61958  0.77255  0.48711  0.95295
    697   2.72807  4.65709  2.56928  2.76174  3.84751  1.91764  3.87996  2.68028  2.78830  2.18088  3.76998  3.23550  4.00952  3.11136  3.20674  2.85496  2.97428  2.90188  5.24468  3.96135   1898 g - - -
          2.68618  4.42225  2.77519  2.73123  3.46354  2.40513  3.72494  3.29354  2.67741  2.69355  4.24690  2.90347  2.73739  3.18146  2.89801  2.37887  2.77519  2.98518  4.58477  3.61503
          0.01736  4.45803  5.18037  0.61958  0.77255  0.48711  0.95295
    698   2.48433  4.42483  3.78254  3.51382  4.64311  2.17602  4.56957  4.06003  3.57643  3.75150  4.56867  3.62105  3.97175  3.85161  3.87273  2.36367  0.87671  3.47910  5.98473  4.78922   1899 t - - -
          2.68618  4.42225  2.77519  2.73123  3.46354  2.40513  3.72494  3.29354  2.67741  2.69355  4.24690  2.90347  2.73739  3.18146  2.89801  2.37887  2.77519  2.98518  4.58477  3.61503
          0.01736  4.45803  5.18037  0.61958  0.77255  0.48711  0.95295
    699   2.60432  4.44767  3.82972  3.41635  4.12533  3.40903  4.37798  3.22186  3.35818  3.11035  4.05898  3.63224  1.19638  3.68338  3.66264  2.81852  2.40138  2.16160  5.58271  4.36265   1900 p - - -
          2.68618  4.42225  2.77519  2.73123  3.46354  2.40513  3.72494  3.29354  2.67741  2.69355  4.24690  2.90347  2.73739  3.18146  2.89801  2.37887  2.77519  2.98518  4.58477  3.61503
          0.01736  4.45803  5.18037  0.61958  0.77255  0.48711  0.95295
    700   0.84787  4.38508  3.91612  3.64648  4.74054  2.14010  4.66430  4.18060  3.71279  3.86041  4.65724  3.67157  3.95563  3.95431  3.99403  2.00694  2.96532  3.52986  6.07640  4.90259   1901 a - - -
          2.68618  4.42225  2.77519  2.73123  3.46354  2.40513  3.72494  3.29354  2.67741  2.69355  4.24690  2.90347  2.73739  3.18146  2.89801  2.37887  2.77519  2.98518  4.58477  3.61503
          0.01736  4.45803  5.18037  0.61958  0.77255  0.48711  0.95295
    701   2.82073  4.73253  3.44986  2.86408  3.81659  3.68552  1.74264  3.27619  2.57470  2.35151  3.81369  3.30861  4.06672  3.07532  2.35265  2.94106  3.04389  2.69053  5.18451  3.88415   1902 h - - -
          2.68618  4.42225  2.77519  2.73123  3.46354  2.40513  3.72494  3.29354  2.67741  2.69355  4.24690  2.90347  2.73739  3.18146  2.89801  2.37887  2.77519  2.98518  4.58477  3.61503
          0.01736  4.45803  5.18037  0.61958  0.77255  0.48711  0.95295
    702   2.95803  4.45163  4.31711  3.79637  2.58977  2.67759  4.30738  2.65565  3.68029  1.04175  3.32402  4.00722  4.39166  3.90044  3.86681  3.33328  3.21339  2.57756  4.88577  3.57736   1903 l - - -
          2.68618  4.42225  2.77519  2.73123  3.46354  2.40513  3.72494  3.29354  2.67741  2.69355  4.24690  2.90347  2.73739  3.18146  2.89801  2.37887  2.77519  2.98518  4.58477  3.61503
          0.01736  4.45803  5.18037  0.61958  0.77255  0.48711  0.95295
    703   2.38021  5.00894  3.09700  2.53879  4.25035  3.54385  3.03979  3.70672  2.42924  3.27219  4.07629  3.05644  3.93376  1.79276  2.51387  2.76019  2.97402  3.36383  5.45687  2.98071   1904 q - - -
          2.68618  4.42225  2.77519  2.73123  3.46354  2.40513  3.72494  3.29354  2.67741  2.69355  4.24690  2.90347  2.73739  3.18146  2.89801  2.37887  2.77519  2.98518  4.58477  3.61503
          0.01736  4.45803  5.18037  0.61958  0.77255  0.48711  0.95295
    704   3.21516  4.67137  4.51994  3.95115  3.28122  4.31885  4.57540  2.58279  3.72717  1.17421  1.55929  4.23828  4.60257  3.12332  3.91225  3.63275  3.43810  2.66425  5.15655  4.03139   1905 l - - -
          2.68618  4.42225  2.77519  2.73123  3.46354  2.40513  3.72494  3.29354  2.67741  2.69355  4.24690  2.90347  2.73739  3.18146  2.89801  2.37887  2.77519  2.98518  4.58477  3.61503
          0.01736  4.45803  5.18037  0.61958  0.77255  0.48711  0.95295
    705   2.91106  4.44833  4.10349  3.54638  3.35524  3.96688  4.25234  2.59666  3.40673  1.22573  2.30493  2.71512  4.32307  3.69558  3.64896  3.25969  3.14615  2.53820  5.01159  3.81219   1906 l - - -
          2.68618  4.42225  2.77519  2.73123  3.46354  2.40513  3.72494  3.29354  2.67741  2.69355  4.24690  2.90347  2.73739  3.18146  2.89801  2.37887  2.77519  2.98518  4.58477  3.61503
          0.01736  4.45803  5.18037  0.61958  0.77255  0.48711  0.95295
    706   2.14880  3.15278  4.44224  3.83916  3.30771  3.90049  4.26223  2.08763  3.70692  1.98943  3.30290  3.97960  4.27725  3.89921  3.82635  2.91983  2.99319  1.59752  4.85624  3.66964   1907 v - - -
          2.68618  4.42225  2.77519  2.73123  3.46354  2.40513  3.72494  3.29354  2.67741  2.69355  4.24690  2.90347  2.73739  3.18146  2.89801  2.37887  2.77519  2.98518  4.58477  3.61503
          0.01736  4.45803  5.18037  0.61958  0.77255  0.48711  0.95295
    707   1.62493  4.88277  2.66106  2.54194  4.13964  3.50912  3.35271  3.55569  2.55949  3.16389  3.34670  3.05976  2.92544  2.90489  3.02064  2.73688  2.93828  3.23163  5.41109  4.07752   1908 a - - -
          2.68618  4.42225  2.77519  2.73123  3.46354  2.40513  3.72494  3.29354  2.67741  2.69355  4.24690  2.90347  2.73739  3.18146  2.89801  2.37887  2.77519  2.98518  4.58477  3.61503
          0.01736  4.45803  5.18037  0.61958  0.77255  0.48711  0.95295
    708   1.62814  4.82129  2.53600  2.38434  3.53683  3.53438  3.76978  3.42658  2.60573  2.66479  3.90792  3.09324  3.93867  2.94347  3.05987  2.76578  2.93545  3.12428  5.34943  4.02986   1909 a - - -
          2.68618  4.42225  2.77519  2.73123  3.46354  2.40513  3.72494  3.29354  2.67741  2.69355  4.24690  2.90347  2.73739  3.18146  2.89801  2.37887  2.77519  2.98518  4.58477  3.61503
          0.09014  4.45803  2.59541  0.61958  0.77255  0.48711  0.95295
    709   2.67131  4.73410  3.09492  2.68009  4.12746  1.73998  3.87796  3.53848  2.73012  2.43985  4.01787  2.60432  2.86118  3.06954  3.15841  2.75049  2.96554  3.20460  5.44171  4.13452   1910 g - - -
          2.68618  4.42225  2.77519  2.73123  3.46354  2.40513  3.72494  3.29354  2.67741  2.69355  4.24690  2.90347  2.73739  3.18146  2.89801  2.37887  2.77519  2.98518  4.58477  3.61503
          0.01866  4.38654  5.10889  0.61958  0.77255  0.42535  1.06000
    710   2.83655  5.26044  1.57223  2.41265  4.66110  2.47862  3.82540  4.14067  2.66674  3.65432  4.43479  2.69602  2.99905  2.95544  3.18281  2.80104  2.41349  3.71200  5.81794  4.39945   1911 d - - -
          2.68618  4.42225  2.77519  2.73123  3.46354  2.40513  3.72494  3.29354  2.67741  2.69355  4.24690  2.90347  2.73739  3.18146  2.89801  2.37887  2.77519  2.98518  4.58477  3.61503
          0.01736  4.45803  5.18037  0.61958  0.77255  0.48711  0.95295
    711   1.93354  4.13290  4.47721  3.87873  2.42375  3.88007  4.19788  2.20813  3.71071  2.11789  3.21324  3.96730  4.23983  3.87880  3.79514  3.18386  2.96051  1.81979  3.58013  3.55771   1912 v - - -
          2.68618  4.42225  2.77519  2.73123  3.46354  2.40513  3.72494  3.29354  2.67741  2.69355  4.24690  2.90347  2.73739  3.18146  2.89801  2.37887  2.77519  2.98518  4.58477  3.61503
          0.01736  4.45803  5.18037  0.61958  0.77255  0.48711  0.95295
    712   2.68755  3.50718  3.04949  1.86911  4.23528  3.43806  3.72904  3.66213  2.50651  3.24502  4.04480  3.03756  3.90211  2.86803  2.69435  1.90160  2.71694  3.28160  5.46577  4.11997   1913 e - - -
          2.68618  4.42225  2.77519  2.73123  3.46354  2.40513  3.72494  3.29354  2.67741  2.69355  4.24690  2.90347  2.73739  3.18146  2.89801  2.37887  2.77519  2.98518  4.58477  3.61503
          0.10786  4.45803  2.40062  0.61958  0.77255  0.48711  0.95295
    713   2.70531  4.82666  3.08480  2.62092  4.17243  1.80438  3.79838  3.57893  2.12555  2.65961  4.02527  3.10887  3.93422  2.96709  2.97208  2.39010  2.96953  3.24804  5.43658  4.12625   1914 g - - -
          2.68618  4.42225  2.77519  2.73123  3.46354  2.40513  3.72494  3.29354  2.67741  2.69355  4.24690  2.90347  2.73739  3.18146  2.89801  2.37887  2.77519  2.98518  4.58477  3.61503
          0.01899  4.36916  5.09150  0.61958  0.77255  0.61750  0.77499
    714   2.68469  4.20463  3.98246  2.82555  2.57399  3.76200  4.05218  2.02309  3.30932  1.81425  3.28948  3.67790  4.13131  3.55676  3.54037  2.59852  2.91726  2.40440  4.80889  3.60344   1915 l - - -
          2.68618  4.42225  2.77519  2.73123  3.46354  2.40513  3.72494  3.29354  2.67741  2.69355  4.24690  2.90347  2.73739  3.18146  2.89801  2.37887  2.77519  2.98518  4.58477  3.61503
          0.01899  4.36916  5.09150  0.61958  0.77255  0.61750  0.77499
    715   2.72314  5.08299  2.98936  1.94734  4.38797  3.49147  3.67077  3.82820  1.91306  2.65828  4.14104  2.98264  3.88818  2.46342  2.80825  2.71101  2.55994  3.45220  5.52961  4.17022   1916 k - - -
          2.68618  4.42225  2.77519  2.73123  3.46354  2.40513  3.72494  3.29354  2.67741  2.69355  4.24690  2.90347  2.73739  3.18146  2.89801  2.37887  2.77519  2.98518  4.58477  3.61503
          0.01899  4.36916  5.09150  0.61958  0.77255  0.61750  0.77499
    716   3.08516  4.60320  4.23279  3.67332  3.32082  4.15220  4.40399  2.16931  3.46745  1.04213  3.18972  4.00479  4.46571  2.58816  3.70168  3.45448  3.31202  2.54664  5.12543  3.96149   1917 l - - -
          2.68618  4.42225  2.77519  2.73123  3.46354  2.40513  3.72494  3.29354  2.67741  2.69355  4.24690  2.90347  2.73739  3.18146  2.89801  2.37887  2.77519  2.98518  4.58477  3.61503
          0.01899  4.36916  5.09150  0.61958  0.77255  0.61750  0.77499
    717   2.83994  5.25628  2.37113  2.47165  4.61974  3.53295  3.69701  4.06530  1.81177  3.53802  4.31771  3.00988  3.94547  2.81035  1.67993  2.70331  3.06134  3.66273  5.65094  4.30168   1918 r - - -
          2.68618  4.42225  2.77519  2.73123  3.46354  2.40513  3.72494  3.29354  2.67741  2.69355  4.24690  2.90347  2.73739  3.18146  2.89801  2.37887  2.77519  2.98518  4.58477  3.61503
          0.01899  4.36916  5.09150  0.61958  0.77255  0.41319  1.08333
    718   2.74607  5.14501  2.94413  2.26578  4.45467  3.49641  2.01735  3.90894  2.19623  3.43010  4.20338  2.77497  2.91028  2.81672  2.89414  2.72513  2.60375  3.51851  5.59474  4.18704   1919 h - - -
          2.68618  4.42225  2.77519  2.73123  3.46354  2.40513  3.72494  3.29354  2.67741  2.69355  4.24690  2.90347  2.73739  3.18146  2.89801  2.37887  2.77519  2.98518  4.58477  3.61503
          0.01736  4.45803  5.18037  0.61958  0.77255  0.48711  0.95295
    719   2.83618  4.24495  4.51451  3.92061  2.48838  3.98709  4.29737  2.19278  3.76664  1.72964  1.87633  4.04894  4.32915  3.93231  3.87041  2.62353  3.06658  2.38512  4.83835  3.66487   1920 l - - -
          2.68618  4.42225  2.77519  2.73123  3.46354  2.40513  3.72494  3.29354  2.67741  2.69355  4.24690  2.90347  2.73739  3.18146  2.89801  2.37887  2.77519  2.98518  4.58477  3.61503
          0.01736  4.45803  5.18037  0.61958  0.77255  0.48711  0.95295
    720   2.85460  4.32680  4.25640  3.67757  3.33065  3.97121  4.27652  2.33319  3.56172  1.30740  2.70185  2.77361  4.31916  3.79139  3.76368  3.26162  3.08687  2.09700  4.95478  3.77620   1921 l - - -
          2.68618  4.42225  2.77519  2.73123  3.46354  2.40513  3.72494  3.29354  2.67741  2.69355  4.24690  2.90347  2.73739  3.18146  2.89801  2.37887  2.77519  2.98518  4.58477  3.61503
          0.01736  4.45803  5.18037  0.61958  0.77255  0.48711  0.95295
    721   2.45232  4.18509  4.15772  3.57924  2.76575  2.79670  4.13247  1.61141  3.46434  2.37372  3.31057  3.78929  3.56131  3.68935  3.65272  3.08891  2.94019  2.12136  4.82717  3.63335   1922 i - - -
          2.68618  4.42225  2.77519  2.73123  3.46354  2.40513  3.72494  3.29354  2.67741  2.69355  4.24690  2.90347  2.73739  3.18146  2.89801  2.37887  2.77519  2.98518  4.58477  3.61503
          0.01736  4.45803  5.18037  0.61958  0.77255  0.48711  0.95295
    722   2.55316  4.49275  3.62150  3.26323  4.35991  1.02548  4.33166  3.76895  3.27131  3.45747  3.34671  3.50951  3.98762  3.59377  3.60752  2.04146  2.99409  3.32290  5.72252  4.47714   1923 g - - -
          2.68618  4.42225  2.77519  2.73123  3.46354  2.40513  3.72494  3.29354  2.67741  2.69355  4.24690  2.90347  2.73739  3.18146  2.89801  2.37887  2.77519  2.98518  4.58477  3.61503
          0.01736  4.45803  5.18037  0.61958  0.77255  0.48711  0.95295
    723   2.91158  4.74106  3.82885  3.58510  4.27477  0.71374  4.58669  3.69182  3.57443  2.27468  4.43023  3.82609  4.25868  3.94302  3.83987  3.10420  3.34864  3.38234  5.70665  4.44832   1924 g - - -
          2.68618  4.42225  2.77519  2.73123  3.46354  2.40513  3.72494  3.29354  2.67741  2.69355  4.24690  2.90347  2.73739  3.18146  2.89801  2.37887  2.77519  2.98518  4.58477  3.61503
          0.01736  4.45803  5.18037  0.61958  0.77255  0.48711  0.95295
    724   2.63904  5.25232  2.92559  1.32567  4.58207  3.53739  3.13787  4.03730  2.41993  3.53661  4.32162  3.02007  3.96569  2.86519  2.31159  2.81937  3.08090  3.64426  5.67428  4.30864   1925 e - - -
          2.68618  4.42225  2.77519  2.73123  3.46354  2.40513  3.72494  3.29354  2.67741  2.69355  4.24690  2.90347  2.73739  3.18146  2.89801  2.37887  2.77519  2.98518  4.58477  3.61503
          0.01736  4.45803  5.18037  0.61958  0.77255  0.48711  0.95295
    725   2.68879  4.89973  2.67243  2.53780  4.16921  1.99605  3.74148  3.58575  2.53692  3.18689  2.95832  3.05459  3.91463  2.89152  2.61753  2.73012  2.51459  3.25496  5.42660  4.09087   1926 g - - -
          2.68618  4.42225  2.77519  2.73123  3.46354  2.40513  3.72494  3.29354  2.67741  2.69355  4.24690  2.90347  2.73739  3.18146  2.89801  2.37887  2.77519  2.98518  4.58477  3.61503
          0.01736  4.45803  5.18037  0.61958  0.77255  0.48711  0.95295
    726   2.42712  4.24875  4.45877  3.87279  2.63680  3.96606  4.23064  2.53445  3.72428  1.32270  3.22402  4.00587  4.31454  3.89792  3.84111  3.26809  3.06189  2.19764  4.76444  2.62390   1927 l - - -
          2.68618  4.42225  2.77519  2.73123  3.46354  2.40513  3.72494  3.29354  2.67741  2.69355  4.24690  2.90347  2.73739  3.18146  2.89801  2.37887  2.77519  2.98518  4.58477  3.61503
          0.01736  4.45803  5.18037  0.61958  0.77255  0.48711  0.95295
    727   2.76705  4.92035  3.21096  2.65181  4.23303  3.56392  3.77681  3.63183  2.19657  3.22888  4.05382  3.14165  3.97449  2.93077  2.33405  1.56863  3.00633  2.68033  5.45148  4.14896   1928 s - - -
          2.68618  4.42225  2.77519  2.73123  3.46354  2.40513  3.72494  3.29354  2.67741  2.69355  4.24690  2.90347  2.73739  3.18146  2.89801  2.37887  2.77519  2.98518  4.58477  3.61503
          0.01736  4.45803  5.18037  0.61958  0.77255  0.48711  0.95295
    728   1.98525  4.61101  3.35893  2.81550  3.98252  3.48176  3.90754  3.36204  2.77984  3.03263  3.88160  3.25178  3.95753  3.12145  2.67984  2.08985  2.02758  2.58901  5.33316  4.05713   1929 a - - -
          2.68618  4.42225  2.77519  2.73123  3.46354  2.40513  3.72494  3.29354  2.67741  2.69355  4.24690  2.90347  2.73739  3.18146  2.89801  2.37887  2.77519  2.98518  4.58477  3.61503
          0.01736  4.45803  5.18037  0.61958  0.77255  0.48711  0.95295
    729   1.91048  4.92996  2.59130  2.25595  4.21098  2.70786  3.77449  3.61952  2.59842  3.23122  4.04769  3.04890  3.92913  2.92889  3.06942  2.75430  2.96663  2.30133  5.47561  4.13334   1930 a - - -
          2.68618  4.42225  2.77519  2.73123  3.46354  2.40513  3.72494  3.29354  2.67741  2.69355  4.24690  2.90347  2.73739  3.18146  2.89801  2.37887  2.77519  2.98518  4.58477  3.61503
          0.01736  4.45803  5.18037  0.61958  0.77255  0.48711  0.95295
    730   2.70122  4.65182  2.60644  2.71565  3.83099  2.87240  3.09058  3.19967  2.71753  2.53932  3.75104  3.19526  3.97670  3.04757  3.13955  2.81726  2.93698  1.82134  5.20448  3.91982   1931 v - - -
          2.68618  4.42225  2.77519  2.73123  3.46354  2.40513  3.72494  3.29354  2.67741  2.69355  4.24690  2.90347  2.73739  3.18146  2.89801  2.37887  2.77519  2.98518  4.58477  3.61503
          0.01736  4.45803  5.18037  0.61958  0.77255  0.48711  0.95295
    731   1.55857  4.51115  3.48315  2.47693  3.69853  3.64501  3.94629  2.93382  2.90313  2.71459  2.74620  3.37042  4.05269  3.22838  3.27919  2.90449  2.96075  2.37149  5.13929  3.89128   1932 a - - -
          2.68618  4.42225  2.77519  2.73123  3.46354  2.40513  3.72494  3.29354  2.67741  2.69355  4.24690  2.90347  2.73739  3.18146  2.89801  2.37887  2.77519  2.98518  4.58477  3.61503
          0.01736  4.45803  5.18037  0.61958  0.77255  0.48711  0.95295
    732   2.04018  5.26511  2.06802  1.93773  4.59113  3.47015  3.71139  4.06859  2.50135  3.56377  4.32626  2.93505  3.91118  2.84017  2.29598  2.74340  3.02545  3.64834  5.71080  4.29890   1933 e - - -
          2.68618  4.42225  2.77519  2.73123  3.46354  2.40513  3.72494  3.29354  2.67741  2.69355  4.24690  2.90347  2.73739  3.18146  2.89801  2.37887  2.77519  2.98518  4.58477  3.61503
          0.01736  4.45803  5.18037  0.61958  0.77255  0.48711  0.95295
    733   2.94190  3.19814  3.32953  2.70140  4.57203  3.68116  3.73993  3.96966  1.45794  3.46504  4.27654  3.18237  4.05175  2.07398  2.09924  2.93536  3.14336  3.61642  5.58446  4.30992   1934 k - - -
          2.68618  4.42225  2.77519  2.73123  3.46354  2.40513  3.72494  3.29354  2.67741  2.69355  4.24690  2.90347  2.73739  3.18146  2.89801  2.37887  2.77519  2.98518  4.58477  3.61503
          0.01736  4.45803  5.18037  0.61958  0.77255  0.48711  0.95295
    734   2.12404  4.26767  3.97055  3.40293  3.33897  3.75775  4.07276  2.70726  3.28943  1.53690  3.36136  3.67958  3.02923  3.55920  3.53097  3.04543  2.95710  2.52019  3.05647  3.63583   1935 l - - -
          2.68618  4.42225  2.77519  2.73123  3.46354  2.40513  3.72494  3.29354  2.67741  2.69355  4.24690  2.90347  2.73739  3.18146  2.89801  2.37887  2.77519  2.98518  4.58477  3.61503
          0.01736  4.45803  5.18037  0.61958  0.77255  0.48711  0.95295
    735   2.14468  4.33138  4.14632  3.57974  3.35236  3.87844  4.22703  2.60523  3.46407  1.38143  2.33303  3.83824  3.55058  3.71252  3.68459  3.17648  3.05617  2.47813  4.95774  3.77840   1936 l - - -
          2.68618  4.42225  2.77519  2.73123  3.46354  2.40513  3.72494  3.29354  2.67741  2.69355  4.24690  2.90347  2.73739  3.18146  2.89801  2.37887  2.77519  2.98518  4.58477  3.61503
          0.01736  4.45803  5.18037  0.61958  0.77255  0.48711  0.95295
    736   2.39183  5.18126  2.74287  2.23573  4.51302  3.46508  3.66257  3.98403  2.02352  3.48051  4.22706  2.69345  2.95364  2.43008  2.89302  2.66696  2.42846  3.56506  5.62121  4.21702   1937 k - - -
          2.68618  4.42225  2.77519  2.73123  3.46354  2.40513  3.72494  3.29354  2.67741  2.69355  4.24690  2.90347  2.73739  3.18146  2.89801  2.37887  2.77519  2.98518  4.58477  3.61503
          0.01736  4.45803  5.18037  0.61958  0.77255  0.48711  0.95295
    737   2.76456  4.44277  2.74313  3.12927  3.57172  3.75849  4.04846  2.65183  3.07562  1.47660  3.51331  3.52481  4.14339  3.38852  3.43158  3.02327  2.62229  2.17886  5.07942  3.85130   1938 l - - -
          2.68618  4.42225  2.77519  2.73123  3.46354  2.40513  3.72494  3.29354  2.67741  2.69355  4.24690  2.90347  2.73739  3.18146  2.89801  2.37887  2.77519  2.98518  4.58477  3.61503
          0.01736  4.45803  5.18037  0.61958  0.77255  0.48711  0.95295
    738   2.23247  4.27089  4.05195  3.52808  1.56721  2.63207  4.18479  2.76469  3.44259  2.54293  3.49559  3.73628  4.14047  3.68790  3.67241  2.99207  2.97028  2.21202  4.96355  3.72335   1939 f - - -
          2.68618  4.42225  2.77519  2.73123  3.46354  2.40513  3.72494  3.29354  2.67741  2.69355  4.24690  2.90347  2.73739  3.18146  2.89801  2.37887  2.77519  2.98518  4.58477  3.61503
          0.01736  4.45803  5.18037  0.61958  0.77255  0.48711  0.95295
    739   2.48764  5.02458  3.01471  2.45449  4.31317  2.95630  2.67537  3.75433  1.96274  3.30833  4.09128  2.99496  3.17727  2.79972  2.91899  2.69292  2.46353  3.11227  5.50350  4.13880   1940 k - - -
          2.68618  4.42225  2.77519  2.73123  3.46354  2.40513  3.72494  3.29354  2.67741  2.69355  4.24690  2.90347  2.73739  3.18146  2.89801  2.37887  2.77519  2.98518  4.58477  3.61503
          0.01736  4.45803  5.18037  0.61958  0.77255  0.48711  0.95295
    740   2.50858  5.09178  2.99076  1.89513  4.38822  3.50532  3.69922  2.89546  2.19922  3.36891  4.15108  2.99809  3.90550  2.00620  2.88503  2.72361  2.96370  3.45398  5.54971  4.18373   1941 e - - -
          2.68618  4.42225  2.77519  2.73123  3.46354  2.40513  3.72494  3.29354  2.67741  2.69355  4.24690  2.90347  2.73739  3.18146  2.89801  2.37887  2.77519  2.98518  4.58477  3.61503
          0.01736  4.45803  5.18037  0.61958  0.77255  0.48711  0.95295
    741   1.90301  4.78926  3.14190  2.22497  4.04830  2.93457  3.77619  3.45343  2.60552  3.08271  3.91257  3.10686  3.92951  2.94949  3.05399  2.21053  2.83250  3.14141  3.40659  4.03790   1942 a - - -
          2.68618  4.42225  2.77519  2.73123  3.46354  2.40513  3.72494  3.29354  2.67741  2.69355  4.24690  2.90347  2.73739  3.18146  2.89801  2.37887  2.77519  2.98518  4.58477  3.61503
          0.17004  4.45803  1.93250  0.61958  0.77255  0.48711  0.95295
    742   2.85054  4.71613  3.32425  3.07327  3.54096  1.10601  4.05849  3.59494  3.15417  3.23140  4.16961  3.44761  4.11456  3.48305  3.49452  2.98657  3.19907  3.28837  5.04417  2.25873   1943 g - - -
          2.68618  4.42225  2.77519  2.73123  3.46354  2.40513  3.72494  3.29354  2.67741  2.69355  4.24690  2.90347  2.73739  3.18146  2.89801  2.37887  2.77519  2.98518  4.58477  3.61503
          0.02020  4.30818  5.03053  0.61958  0.77255  0.69243  0.69387
    743   2.48880  4.74833  3.14852  2.43732  3.96525  3.51746  3.71468  2.62212  2.30087  2.88324  3.82997  3.08137  3.90412  2.89159  2.28497  2.72846  2.35378  3.06340  5.26533  3.96420   1944 r - - -
          2.68618  4.42225  2.77519  2.73123  3.46354  2.40513  3.72494  3.29354  2.67741  2.69355  4.24690  2.90347  2.73739  3.18146  2.89801  2.37887  2.77519  2.98518  4.58477  3.61503
          0.02020  4.30818  5.03053  0.61958  0.77255  0.69243  0.69387
    744   1.65296  4.50049  3.34453  2.73212  4.10312  1.99534  3.99338  3.47870  2.89164  3.15883  4.00031  3.25997  3.88944  3.21336  3.29248  2.63424  2.36431  2.85794  5.44702  4.18004   1945 a - - -
          2.68618  4.42225  2.77519  2.73123  3.46354  2.40513  3.72494  3.29354  2.67741  2.69355  4.24690  2.90347  2.73739  3.18146  2.89801  2.37887  2.77519  2.98518  4.58477  3.61503
          0.02020  4.30818  5.03053  0.61958  0.77255  0.69243  0.69387
    745   2.87370  4.93304  3.37773  2.88110  4.42389  3.56017  3.88746  3.85274  2.40005  3.36166  4.28065  3.29555  1.54307  3.05772  1.69276  2.94312  3.14856  3.50385  5.55886  4.31120   1946 p - - -
          2.68618  4.42225  2.77519  2.73123  3.46354  2.40513  3.72494  3.29354  2.67741  2.69355  4.24690  2.90347  2.73739  3.18146  2.89801  2.37887  2.77519  2.98518  4.58477  3.61503
          0.02020  4.30818  5.03053  0.61958  0.77255  0.37692  1.15826
    746   2.85184  4.97197  3.19471  2.18196  4.49361  3.59923  3.71196  3.90742  1.96165  3.39019  4.22095  3.10673  3.99018  2.84143  1.56024  2.84390  3.06486  2.90178  5.56647  4.25498   1947 r - - -
          2.68618  4.42225  2.77519  2.73123  3.46354  2.40513  3.72494  3.29354  2.67741  2.69355  4.24690  2.90347  2.73739  3.18146  2.89801  2.37887  2.77519  2.98518  4.58477  3.61503
          0.01736  4.45803  5.18037  0.61958  0.77255  0.48711  0.95295
    747   3.00961  4.60000  2.68867  3.43673  3.49068  4.02599  4.33362  2.20920  3.42269  1.08677  3.39593  3.82227  4.39100  3.69642  3.73232  3.33238  3.24891  2.47367  5.20269  3.98969   1948 l - - -
          2.68618  4.42225  2.77519  2.73123  3.46354  2.40513  3.72494  3.29354  2.67741  2.69355  4.24690  2.90347  2.73739  3.18146  2.89801  2.37887  2.77519  2.98518  4.58477  3.61503
          0.01736  4.45803  5.18037  0.61958  0.77255  0.48711  0.95295
    748   2.69830  4.49641  2.70930  2.89237  3.63352  3.64300  3.88854  2.52451  2.86073  2.39312  3.59133  3.32990  4.02730  3.17690  3.24346  2.88303  1.81128  2.73993  5.06595  3.08905   1949 t - - -
          2.68618  4.42225  2.77519  2.73123  3.46354  2.40513  3.72494  3.29354  2.67741  2.69355  4.24690  2.90347  2.73739  3.18146  2.89801  2.37887  2.77519  2.98518  4.58477  3.61503
          0.01736  4.45803  5.18037  0.61958  0.77255  0.48711  0.95295
    749   2.98753  5.36723  2.78333  2.49936  4.57498  3.54956  2.89959  4.16248  2.55852  3.66055  4.47869  1.28485  4.03948  2.30807  2.96648  2.94225  3.23115  3.77719  5.73570  4.32781   1950 n - - -
          2.68618  4.42225  2.77519  2.73123  3.46354  2.40513  3.72494  3.29354  2.67741  2.69355  4.24690  2.90347  2.73739  3.18146  2.89801  2.37887  2.77519  2.98518  4.58477  3.61503
          0.01736  4.45803  5.18037  0.61958  0.77255  0.48711  0.95295
    750   2.72687  4.39648  3.66173  2.66301  3.56319  2.86758  4.02677  2.76062  3.07941  2.59852  2.88110  3.51075  4.11188  3.38702  3.40359  2.98803  2.97256  1.42422  5.03962  3.81341   1951 v - - -
          2.68618  4.42225  2.77519  2.73123  3.46354  2.40513  3.72494  3.29354  2.67741  2.69355  4.24690  2.90347  2.73739  3.18146  2.89801  2.37887  2.77519  2.98518  4.58477  3.61503
          0.01736  4.45803  5.18037  0.61958  0.77255  0.48711  0.95295
    751   3.31662  5.07504  3.72488  3.31398  3.06674  3.99713  3.89834  3.68639  2.11369  3.21574  4.24037  3.65720  4.42348  3.47506  3.11659  3.40583  3.54834  3.47135  4.63397  0.92740   1952 y - - -
          2.68618  4.42225  2.77519  2.73123  3.46354  2.40513  3.72494  3.29354  2.67741  2.69355  4.24690  2.90347  2.73739  3.18146  2.89801  2.37887  2.77519  2.98518  4.58477  3.61503
          0.01736  4.45803  5.18037  0.61958  0.77255  0.48711  0.95295
    752   2.64315  4.50464  3.95787  3.72393  4.44836  0.78724  4.69492  3.59913  3.74944  3.50896  4.46793  3.80536  4.11506  4.04429  3.99496  2.85650  3.13444  2.13082  5.88136  4.67608   1953 g - - -
          2.68618  4.42225  2.77519  2.73123  3.46354  2.40513  3.72494  3.29354  2.67741  2.69355  4.24690  2.90347  2.73739  3.18146  2.89801  2.37887  2.77519  2.98518  4.58477  3.61503
          0.01736  4.45803  5.18037  0.61958  0.77255  0.48711  0.95295
    753   3.10293  5.05723  3.62463  3.23736  4.67991  3.69340  4.24642  4.17782  2.80264  3.72849  4.63200  3.61267  0.83841  3.45426  2.07576  3.19924  3.44194  3.79959  5.79886  4.61438   1954 p - - -
          2.68618  4.42225  2.77519  2.73123  3.46354  2.40513  3.72494  3.29354  2.67741  2.69355  4.24690  2.90347  2.73739  3.18146  2.89801  2.37887  2.77519  2.98518  4.58477  3.61503
          0.01736  4.45803  5.18037  0.61958  0.77255  0.48711  0.95295
    754   2.47971  4.43257  3.76156  3.44672  4.62286  2.19573  4.51028  4.05053  3.49676  3.72411  4.53388  3.58619  3.96012  3.77459  3.81645  1.94784  1.02718  3.47362  5.95451  4.74896   1955 t - - -
          2.68618  4.42225  2.77519  2.73123  3.46354  2.40513  3.72494  3.29354  2.67741  2.69355  4.24690  2.90347  2.73739  3.18146  2.89801  2.37887  2.77519  2.98518  4.58477  3.61503
          0.01736  4.45803  5.18037  0.61958  0.77255  0.48711  0.95295
    755   3.06207  5.28948  2.82995  0.98342  4.04583  3.60746  3.92084  3.97154  2.81751  3.52149  4.42274  3.13486  4.11861  3.15371  3.25889  3.04234  3.31833  3.65546  5.44143  2.58354   1956 e - - -
          2.68618  4.42225  2.77519  2.73123  3.46354  2.40513  3.72494  3.29354  2.67741  2.69355  4.24690  2.90347  2.73739  3.18146  2.89801  2.37887  2.77519  2.98518  4.58477  3.61503
          0.01736  4.45803  5.18037  0.61958  0.77255  0.48711  0.95295
    756   1.94435  4.66163  3.36547  2.84843  4.22043  3.41857  3.96611  3.62028  2.77757  3.25937  4.08743  3.26481  3.95169  3.15479  2.42165  2.33045  1.60438  3.24918  5.51629  4.23448   1957 t - - -
          2.68618  4.42225  2.77519  2.73123  3.46354  2.40513  3.72494  3.29354  2.67741  2.69355  4.24690  2.90347  2.73739  3.18146  2.89801  2.37887  2.77519  2.98518  4.58477  3.61503
          0.01736  4.45803  5.18037  0.61958  0.77255  0.48711  0.95295
    757   2.42138  1.78772  4.16870  3.63499  3.54334  3.59668  4.26210  2.19121  3.52546  2.60681  3.53371  3.78123  4.12213  3.76428  3.73207  2.57851  2.13812  2.52636  5.04834  3.85712   1958 c - - -
          2.68618  4.42225  2.77519  2.73123  3.46354  2.40513  3.72494  3.29354  2.67741  2.69355  4.24690  2.90347  2.73739  3.18146  2.89801  2.37887  2.77519  2.98518  4.58477  3.61503
          0.01736  4.45803  5.18037  0.61958  0.77255  0.48711  0.95295
    758   3.01658  4.67369  3.61372  2.38063  3.95704  3.89100  4.40870  2.53100  3.36096  2.78977  3.87334  3.72398  4.38259  3.72015  3.68214  3.31169  3.30575  0.92345  5.54057  4.28297   1959 v - - -
          2.68618  4.42225  2.77519  2.73123  3.46354  2.40513  3.72494  3.29354  2.67741  2.69355  4.24690  2.90347  2.73739  3.18146  2.89801  2.37887  2.77519  2.98518  4.58477  3.61503
          0.01736  4.45803  5.18037  0.61958  0.77255  0.48711  0.95295
    759   2.71925  4.57864  1.91692  2.83071  2.95371  2.98766  3.84119  3.11120  2.81215  2.32966  3.67244  3.28287  4.01939  3.13114  3.21216  2.86883  2.95213  2.86798  3.32174  3.68595   1960 d - - -
          2.68618  4.42225  2.77519  2.73123  3.46354  2.40513  3.72494  3.29354  2.67741  2.69355  4.24690  2.90347  2.73739  3.18146  2.89801  2.37887  2.77519  2.98518  4.58477  3.61503
          0.01736  4.45803  5.18037  0.61958  0.77255  0.48711  0.95295
    760   0.97348  2.83193  4.19609  3.77039  4.19171  2.24752  4.55428  3.49312  3.69190  3.27901  4.15103  3.75492  3.99416  3.93555  3.92735  2.69745  2.93604  2.68167  5.62810  4.45356   1961 a - - -
          2.68618  4.42225  2.77519  2.73123  3.46354  2.40513  3.72494  3.29354  2.67741  2.69355  4.24690  2.90347  2.73739  3.18146  2.89801  2.37887  2.77519  2.98518  4.58477  3.61503
          0.01736  4.45803  5.18037  0.61958  0.77255  0.48711  0.95295
    761   2.69415  4.81306  3.12819  2.21293  4.09554  3.51197  3.79032  3.48990  2.60912  3.12271  3.13954  3.11001  3.93662  2.96022  3.05370  1.72996  2.23621  3.17584  5.39045  4.07422   1962 s - - -
          2.68618  4.42225  2.77519  2.73123  3.46354  2.40513  3.72494  3.29354  2.67741  2.69355  4.24690  2.90347  2.73739  3.18146  2.89801  2.37887  2.77519  2.98518  4.58477  3.61503
          0.01736  4.45803  5.18037  0.61958  0.77255  0.48711  0.95295
    762   3.02242  4.38030  4.74901  4.18936  3.38442  4.25293  4.57169  1.63075  4.04031  2.29560  3.42018  4.31516  4.58460  4.23549  4.16066  3.58013  3.26275  1.24724  5.07037  2.33965   1963 v - - -
          2.68618  4.42225  2.77519  2.73123  3.46354  2.40513  3.72494  3.29354  2.67741  2.69355  4.24690  2.90347  2.73739  3.18146  2.89801  2.37887  2.77519  2.98518  4.58477  3.61503
          0.01736  4.45803  5.18037  0.61958  0.77255  0.48711  0.95295
    763   2.77992  5.08320  2.95944  2.12503  4.29477  3.52352  1.80126  3.79323  2.49367  3.34948  4.15195  3.02434  3.94044  2.60007  2.94032  2.59421  3.01190  3.43959  5.51226  3.19119   1964 h - - -
          2.68618  4.42225  2.77519  2.73123  3.46354  2.40513  3.72494  3.29354  2.67741  2.69355  4.24690  2.90347  2.73739  3.18146  2.89801  2.37887  2.77519  2.98518  4.58477  3.61503
          0.01736  4.45803  5.18037  0.61958  0.77255  0.48711  0.95295
    764   2.62916  5.05338  3.00898  2.27941  4.34810  3.49483  3.68948  3.79145  2.43508  3.33432  4.11655  2.99338  2.34465  2.29359  2.57005  2.69326  2.46446  3.13239  5.52284  4.15630   1965 e - - -
          2.68618  4.42225  2.77519  2.73123  3.46354  2.40513  3.72494  3.29354  2.67741  2.69355  4.24690  2.90347  2.73739  3.18146  2.89801  2.37887  2.77519  2.98518  4.58477  3.61503
          0.01736  4.45803  5.18037  0.61958  0.77255  0.48711  0.95295
    765   2.92680  4.32302  4.56884  3.99600  2.82317  4.07951  4.29137  2.44460  3.84562  2.20850  2.93427  4.11301  4.42052  4.01601  3.95903  3.38909  3.15978  1.17992  4.77205  2.45582   1966 v - - -
          2.68618  4.42225  2.77519  2.73123  3.46354  2.40513  3.72494  3.29354  2.67741  2.69355  4.24690  2.90347  2.73739  3.18146  2.89801  2.37887  2.77519  2.98518  4.58477  3.61503
          0.01736  4.45803  5.18037  0.61958  0.77255  0.48711  0.95295
    766   2.46849  4.58579  2.83026  2.76107  3.75803  3.59100  3.54103  2.45166  2.73916  2.30092  3.68208  3.20755  3.97850  3.06668  3.15100  2.22908  2.43196  2.87804  5.14508  3.87495   1967 s - - -
          2.68618  4.42225  2.77519  2.73123  3.46354  2.40513  3.72494  3.29354  2.67741  2.69355  4.24690  2.90347  2.73739  3.18146  2.89801  2.37887  2.77519  2.98518  4.58477  3.61503
          0.09144  4.45803  2.57971  0.61958  0.77255  0.48711  0.95295
    767   1.90168  4.80534  3.12928  2.61323  4.27653  2.58696  3.80740  3.70373  2.59130  3.29448  4.09729  3.09499  2.47913  2.92629  2.40671  2.56190  2.88901  3.32263  5.51451  4.18831   1968 a - - -
          2.68618  4.42225  2.77519  2.73123  3.46354  2.40513  3.72494  3.29354  2.67741  2.69355  4.24690  2.90347  2.73739  3.18146  2.89801  2.37887  2.77519  2.98518  4.58477  3.61503
          0.01868  4.38527  5.10762  0.61958  0.77255  0.42443  1.06173
    768   2.77727  5.32657  1.91743  1.77040  4.66264  3.46092  3.72619  4.15130  2.11321  3.62383  4.37837  2.90028  3.91476  2.47333  2.75798  2.75122  3.04267  3.71410  5.75312  4.33114   1969 e - - -
          2.68618  4.42225  2.77519  2.73123  3.46354  2.40513  3.72494  3.29354  2.67741  2.69355  4.24690  2.90347  2.73739  3.18146  2.89801  2.37887  2.77519  2.98518  4.58477  3.61503
          0.01736  4.45803  5.18037  0.61958  0.77255  0.48711  0.95295
    769   2.31250  4.99390  3.01350  2.23116  4.28582  3.49323  3.69057  3.69014  2.39901  2.83447  4.07118  2.14356  3.88616  2.81692  2.67859  2.39240  2.92161  3.09667  5.48687  4.12456   1970 n - - -
          2.68618  4.42225  2.77519  2.73123  3.46354  2.40513  3.72494  3.29354  2.67741  2.69355  4.24690  2.90347  2.73739  3.18146  2.89801  2.37887  2.77519  2.98518  4.58477  3.61503
          0.01736  4.45803  5.18037  0.61958  0.77255  0.48711  0.95295
    770   2.13133  4.90292  3.05323  2.26025  4.35188  2.42568  3.80934  3.78994  2.61080  3.36630  4.15934  3.07110  2.35857  2.95064  3.07899  2.51341  2.51955  3.39338  5.57596  4.22758   1971 a - - -
          2.68618  4.42225  2.77519  2.73123  3.46354  2.40513  3.72494  3.29354  2.67741  2.69355  4.24690  2.90347  2.73739  3.18146  2.89801  2.37887  2.77519  2.98518  4.58477  3.61503
          0.01736  4.45803  5.18037  0.61958  0.77255  0.48711  0.95295
    771   2.61187  4.28936  3.81444  2.75117  3.40892  2.79732  4.01591  2.68397  3.16803  1.97207  2.47283  3.57643  4.11041  3.44332  3.45488  3.00067  2.92966  1.98481  4.89796  3.68678   1972 l - - -
          2.68618  4.42225  2.77519  2.73123  3.46354  2.40513  3.72494  3.29354  2.67741  2.69355  4.24690  2.90347  2.73739  3.18146  2.89801  2.37887  2.77519  2.98518  4.58477  3.61503
          0.01736  4.45803  5.18037  0.61958  0.77255  0.48711  0.95295
    772   2.31818  5.15929  2.67451  2.39752  4.48353  3.42295  2.74979  3.95551  2.40443  3.45570  4.00972  2.38276  3.17343  2.21852  2.88880  2.66900  2.93045  3.53913  5.60461  4.20539   1973 q - - -
          2.68618  4.42225  2.77519  2.73123  3.46354  2.40513  3.72494  3.29354  2.67741  2.69355  4.24690  2.90347  2.73739  3.18146  2.89801  2.37887  2.77519  2.98518  4.58477  3.61503
          0.01736  4.45803  5.18037  0.61958  0.77255  0.48711  0.95295
    773   2.26964  4.73051  3.20438  2.65572  3.98313  3.52908  3.79534  2.76533  2.63600  3.02181  3.83549  3.10408  3.94142  2.31435  3.07212  1.96241  2.49527  3.07703  5.30792  4.00774   1974 s - - -
          2.68618  4.42225  2.77519  2.73123  3.46354  2.40513  3.72494  3.29354  2.67741  2.69355  4.24690  2.90347  2.73739  3.18146  2.89801  2.37887  2.77519  2.98518  4.58477  3.61503
          0.38061  4.45803  1.18754  0.61958  0.77255  0.48711  0.95295
    774   2.76701  4.91487  2.81276  2.55237  4.40656  2.32771  3.84135  3.90406  2.57449  3.46318  4.32038  3.03874  3.90667  1.40889  2.93606  2.79841  3.07974  3.51454  5.59686  4.27738   1975 q - - -
          2.68530  4.42231  2.77526  2.73129  3.46360  2.40519  3.72501  3.29360  2.67747  2.69361  4.24696  2.90353  2.73746  3.18153  2.89807  2.37893  2.77526  2.98525  4.58483  3.61509
          0.75036  0.92027  2.04488  0.15441  1.94435  0.40732  1.09492
    775   1.42191  4.37440  4.10462  3.59446  3.63177  3.77490  4.39754  2.36521  3.49896  2.06705  3.54096  3.84698  4.26478  3.79227  3.76779  3.12874  3.08628  1.78441  5.27122  4.06075   1977 a - - -
          2.68618  4.42225  2.77519  2.73123  3.46354  2.40513  3.72494  3.29354  2.67741  2.69355  4.24690  2.90347  2.73739  3.18146  2.89801  2.37887  2.77519  2.98518  4.58477  3.61503
          0.02055  4.29076  5.01311  0.61958  0.77255  0.71206  0.67458
    776   2.74662  4.37618  3.81927  3.32246  3.10503  3.69088  3.95391  2.85165  3.22771  2.59856  3.56158  3.60082  4.13740  3.52039  3.49792  2.46436  3.02064  2.09042  4.66597  1.57911   1978 y - - -
          2.68618  4.42225  2.77519  2.73123  3.46354  2.40513  3.72494  3.29354  2.67741  2.69355  4.24690  2.90347  2.73739  3.18146  2.89801  2.37887  2.77519  2.98518  4.58477  3.61503
          0.02055  4.29076  5.01311  0.61958  0.77255  0.54325  0.86955
    777   3.32244  4.63355  5.06167  4.56607  3.58124  4.63672  5.16923  1.99805  4.41657  1.46549  3.40443  4.75368  4.93350  4.64051  4.56523  4.03445  3.58537  0.95443  5.58020  4.39880   1979 v - - -
          2.68618  4.42225  2.77519  2.73123  3.46354  2.40513  3.72494  3.29354  2.67741  2.69355  4.24690  2.90347  2.73739  3.18146  2.89801  2.37887  2.77519  2.98518  4.58477  3.61503
          0.01899  4.36916  5.09150  0.61958  0.77255  0.61750  0.77499
    778   1.81827  4.45706  3.65650  3.44530  4.58858  3.21878  4.53994  3.93573  3.52106  3.67137  4.55622  3.59551  0.93728  3.82933  3.80554  2.70442  3.02727  3.42230  5.93847  4.73836   1980 p - - -
          2.68618  4.42225  2.77519  2.73123  3.46354  2.40513  3.72494  3.29354  2.67741  2.69355  4.24690  2.90347  2.73739  3.18146  2.89801  2.37887  2.77519  2.98518  4.58477  3.61503
          0.01899  4.36916  5.09150  0.61958  0.77255  0.61750  0.77499
    779   3.01389  4.57434  4.14754  3.58785  3.64220  3.99574  4.30028  1.08640  3.08930  2.44736  3.59090  3.88352  4.39500  3.65771  2.36734  3.35964  3.26579  2.37141  5.24741  4.02017   1981 i - - -
          2.68618  4.42225  2.77519  2.73123  3.46354  2.40513  3.72494  3.29354  2.67741  2.69355  4.24690  2.90347  2.73739  3.18146  2.89801  2.37887  2.77519  2.98518  4.58477  3.61503
          0.01899  4.36916  5.09150  0.61958  0.77255  0.61750  0.77499
    780   2.74765  4.66869  3.59615  3.45915  4.87574  0.72488  4.65882  4.40571  3.68057  4.03784  4.89076  3.68696  2.15632  3.95481  3.98176  2.91077  3.24793  3.79996  6.07037  4.96040   1982 g - - -
          2.68618  4.42225  2.77519  2.73123  3.46354  2.40513  3.72494  3.29354  2.67741  2.69355  4.24690  2.90347  2.73739  3.18146  2.89801  2.37887  2.77519  2.98518  4.58477  3.61503
          0.01899  4.36916  5.09150  0.61958  0.77255  0.41319  1.08333
    781   2.77506  5.16551  2.48838  2.49065  4.49347  3.53394  3.69525  3.93852  1.46862  3.44515  3.26069  3.01863  3.92731  2.80846  2.39124  2.75431  2.99909  3.54880  5.59190  4.23382   1983 k - - -
          2.68618  4.42225  2.77519  2.73123  3.46354  2.40513  3.72494  3.29354  2.67741  2.69355  4.24690  2.90347  2.73739  3.18146  2.89801  2.37887  2.77519  2.98518  4.58477  3.61503
          0.01736  4.45803  5.18037  0.61958  0.77255  0.48711  0.95295
    782   1.65976  4.80249  3.15480  2.76125  4.37904  3.42704  3.97771  3.79480  2.78079  3.40753  4.23807  3.21206  1.79876  2.37406  3.18868  2.78184  3.03458  3.40497  5.64329  4.33595   1984 a - - -
          2.68618  4.42225  2.77519  2.73123  3.46354  2.40513  3.72494  3.29354  2.67741  2.69355  4.24690  2.90347  2.73739  3.18146  2.89801  2.37887  2.77519  2.98518  4.58477  3.61503
          0.01736  4.45803  5.18037  0.61958  0.77255  0.48711  0.95295
    783   2.97159  4.39316  4.51433  3.92872  2.79382  4.12155  4.42117  2.03608  3.79792  1.24830  3.16902  4.12803  4.44004  2.73329  3.94514  3.42259  3.19946  2.12065  4.97735  3.82334   1985 l - - -
          2.68618  4.42225  2.77519  2.73123  3.46354  2.40513  3.72494  3.29354  2.67741  2.69355  4.24690  2.90347  2.73739  3.18146  2.89801  2.37887  2.77519  2.98518  4.58477  3.61503
          0.01736  4.45803  5.18037  0.61958  0.77255  0.48711  0.95295
    784   2.85020  5.03666  2.21996  2.64153  4.87759  1.02328  4.17564  4.37437  3.18414  3.94677  4.77162  3.13607  4.03550  3.36569  3.69856  2.30088  3.24938  3.85231  6.12118  4.73336   1986 g - - -
          2.68618  4.42225  2.77519  2.73123  3.46354  2.40513  3.72494  3.29354  2.67741  2.69355  4.24690  2.90347  2.73739  3.18146  2.89801  2.37887  2.77519  2.98518  4.58477  3.61503
          0.01736  4.45803  5.18037  0.61958  0.77255  0.48711  0.95295
    785   2.76277  5.02505  2.95074  2.57663  4.55667  2.75970  3.87231  4.01374  2.64371  3.55921  4.35216  1.42231  3.95767  3.01348  2.68072  2.22027  3.05952  3.58889  5.73164  4.37408   1987 n - - -
          2.68618  4.42225  2.77519  2.73123  3.46354  2.40513  3.72494  3.29354  2.67741  2.69355  4.24690  2.90347  2.73739  3.18146  2.89801  2.37887  2.77519  2.98518  4.58477  3.61503
          0.01736  4.45803  5.18037  0.61958  0.77255  0.48711  0.95295
    786   2.13136  3.40810  3.30908  2.75221  3.81547  3.56605  3.83100  3.19488  2.56216  2.39572  3.73070  2.30876  3.96918  3.05939  3.14132  2.55561  2.55553  2.92831  5.18981  3.91524   1988 a - - -
          2.68618  4.42225  2.77519  2.73123  3.46354  2.40513  3.72494  3.29354  2.67741  2.69355  4.24690  2.90347  2.73739  3.18146  2.89801  2.37887  2.77519  2.98518  4.58477  3.61503
          0.01736  4.45803  5.18037  0.61958  0.77255  0.48711  0.95295
    787   2.80880  5.28822  2.38185  2.17846  4.63812  3.51001  3.70922  4.10789  2.26645  3.57823  4.33843  2.97748  3.92887  2.27029  1.73057  2.76483  3.03762  3.68380  5.69809  4.30992   1989 r - - -
          2.68618  4.42225  2.77519  2.73123  3.46354  2.40513  3.72494  3.29354  2.67741  2.69355  4.24690  2.90347  2.73739  3.18146  2.89801  2.37887  2.77519  2.98518  4.58477  3.61503
          0.01736  4.45803  5.18037  0.61958  0.77255  0.48711  0.95295
    788   3.45366  4.70939  5.33465  4.79978  3.55288  4.86964  5.32957  1.84567  4.68117  1.12378  3.33026  4.97890  5.07117  4.80231  4.77775  4.24964  3.69296  1.22565  5.61692  4.51261   1990 l - - -
          2.68618  4.42225  2.77519  2.73123  3.46354  2.40513  3.72494  3.29354  2.67741  2.69355  4.24690  2.90347  2.73739  3.18146  2.89801  2.37887  2.77519  2.98518  4.58477  3.61503
          0.01736  4.45803  5.18037  0.61958  0.77255  0.48711  0.95295
    789   2.30902  2.72425  4.18099  3.67907  3.23471  3.69583  4.16240  2.89680  3.54160  2.65896  3.62092  3.82130  4.20721  3.79839  3.74212  3.05559  3.06545  2.67767  4.79747  1.27224   1991 y - - -
          2.68618  4.42225  2.77519  2.73123  3.46354  2.40513  3.72494  3.29354  2.67741  2.69355  4.24690  2.90347  2.73739  3.18146  2.89801  2.37887  2.77519  2.98518  4.58477  3.61503
          0.01736  4.45803  5.18037  0.61958  0.77255  0.48711  0.95295
    790   2.35176  4.54351  4.89831  4.37892  3.70371  4.47705  5.00901  0.93017  4.25303  2.06065  3.53942  4.56797  4.81651  4.49901  4.42938  3.84266  3.45849  1.86131  5.55897  4.37183   1992 i - - -
          2.68618  4.42225  2.77519  2.73123  3.46354  2.40513  3.72494  3.29354  2.67741  2.69355  4.24690  2.90347  2.73739  3.18146  2.89801  2.37887  2.77519  2.98518  4.58477  3.61503
          0.01736  4.45803  5.18037  0.61958  0.77255  0.48711  0.95295
    791   2.94458  3.09666  4.54845  3.98141  3.08913  4.05661  4.27141  2.57429  3.80265  1.06966  3.28115  4.09851  4.41087  3.98986  3.91792  3.37470  3.18344  2.47465  4.74748  2.51051   1993 l - - -
          2.68618  4.42225  2.77519  2.73123  3.46354  2.40513  3.72494  3.29354  2.67741  2.69355  4.24690  2.90347  2.73739  3.18146  2.89801  2.37887  2.77519  2.98518  4.58477  3.61503
          0.01736  4.45803  5.18037  0.61958  0.77255  0.48711  0.95295
    792   2.85655  5.05018  1.25488  2.54604  4.36614  3.49228  3.92235  2.61769  2.81910  3.39579  4.25803  3.07543  4.01288  3.09704  3.30676  2.42533  3.13703  3.36911  5.66992  4.29728   1994 d - - -
          2.68618  4.42225  2.77519  2.73123  3.46354  2.40513  3.72494  3.29354  2.67741  2.69355  4.24690  2.90347  2.73739  3.18146  2.89801  2.37887  2.77519  2.98518  4.58477  3.61503
          0.01736  4.45803  5.18037  0.61958  0.77255  0.48711  0.95295
    793   2.72618  5.15607  3.00674  2.17530  4.48422  3.50360  3.67408  3.94166  1.92109  3.44357  4.20596  2.98335  3.14424  2.20021  2.49913  2.70697  2.94511  2.78469  5.58933  4.21362   1995 k - - -
          2.68618  4.42225  2.77519  2.73123  3.46354  2.40513  3.72494  3.29354  2.67741  2.69355  4.24690  2.90347  2.73739  3.18146  2.89801  2.37887  2.77519  2.98518  4.58477  3.61503
          0.01736  4.45803  5.18037  0.61958  0.77255  0.48711  0.95295
    794   2.66995  5.08761  3.01701  2.45757  4.38880  3.50097  2.64862  3.83763  1.97377  3.36825  4.14248  2.50114  3.89172  2.37520  2.83673  2.70184  2.63553  3.45585  3.67172  4.13088   1996 k - - -
          2.68618  4.42225  2.77519  2.73123  3.46354  2.40513  3.72494  3.29354  2.67741  2.69355  4.24690  2.90347  2.73739  3.18146  2.89801  2.37887  2.77519  2.98518  4.58477  3.61503
          0.01736  4.45803  5.18037  0.61958  0.77255  0.48711  0.95295
    795   2.74030  5.07970  2.97517  2.12436  4.41240  2.00478  3.70142  3.85891  2.23994  3.39162  3.43933  2.99424  3.90695  2.28718  2.88675  2.72664  2.97094  3.47919  5.56609  4.19703   1997 g - - -
          2.68618  4.42225  2.77519  2.73123  3.46354  2.40513  3.72494  3.29354  2.67741  2.69355  4.24690  2.90347  2.73739  3.18146  2.89801  2.37887  2.77519  2.98518  4.58477  3.61503
          0.01736  4.45803  5.18037  0.61958  0.77255  0.48711  0.95295
    796   2.91933  3.39767  3.30100  2.67700  4.54523  3.66634  2.93701  3.94875  1.81728  3.44882  4.25688  3.16376  4.03630  2.51014  1.58227  2.91250  3.12215  3.59469  5.57400  4.29067   1998 r - - -
          2.68618  4.42225  2.77519  2.73123  3.46354  2.40513  3.72494  3.29354  2.67741  2.69355  4.24690  2.90347  2.73739  3.18146  2.89801  2.37887  2.77519  2.98518  4.58477  3.61503
          0.01736  4.45803  5.18037  0.61958  0.77255  0.48711  0.95295
    797   2.68868  4.36628  3.77243  3.24384  3.56980  2.67235  4.08937  2.85132  3.17328  1.55525  3.54056  3.56847  2.51255  3.47045  3.47621  2.95305  2.96761  2.29377  5.06076  3.84286   1999 l - - -
          2.68618  4.42225  2.77519  2.73123  3.46354  2.40513  3.72494  3.29354  2.67741  2.69355  4.24690  2.90347  2.73739  3.18146  2.89801  2.37887  2.77519  2.98518  4.58477  3.61503
          0.01736  4.45803  5.18037  0.61958  0.77255  0.48711  0.95295
    798   2.75146  4.71397  3.34359  2.84169  4.01589  3.57947  3.93668  3.24364  2.73717  2.99558  3.90831  3.29098  4.03693  1.56182  3.11211  2.87227  2.38762  2.15709  5.38385  4.10604   2000 q - - -
          2.68618  4.42225  2.77519  2.73123  3.46354  2.40513  3.72494  3.29354  2.67741  2.69355  4.24690  2.90347  2.73739  3.18146  2.89801  2.37887  2.77519  2.98518  4.58477  3.61503
          0.01736  4.45803  5.18037  0.61958  0.77255  0.48711  0.95295
    799   2.78238  5.15415  2.76495  2.01044  4.70457  3.46944  4.06822  4.12213  2.94158  3.72567  4.58810  3.13307  1.09880  3.25094  3.38401  2.97370  3.29165  3.72473  5.93455  4.57637   2001 p - - -
          2.68618  4.42225  2.77519  2.73123  3.46354  2.40513  3.72494  3.29354  2.67741  2.69355  4.24690  2.90347  2.73739  3.18146  2.89801  2.37887  2.77519  2.98518  4.58477  3.61503
          0.01736  4.45803  5.18037  0.61958  0.77255  0.48711  0.95295
    800   2.41822  5.01443  2.33596  1.81922  3.08291  3.49158  3.70264  3.34994  2.48315  3.28810  4.07858  2.99571  3.32157  2.83209  2.96174  2.70379  2.93384  3.36311  5.49578  4.13152   2002 e - - -
          2.68618  4.42225  2.77519  2.73123  3.46354  2.40513  3.72494  3.29354  2.67741  2.69355  4.24690  2.90347  2.73739  3.18146  2.89801  2.37887  2.77519  2.98518  4.58477  3.61503
          0.01736  4.45803  5.18037  0.61958  0.77255  0.48711  0.95295
    801   2.96349  4.88258  3.28127  3.07161  4.36157  0.82915  2.40728  4.18229  3.15632  3.76421  4.64676  3.47929  4.18388  3.55188  3.49776  3.05993  3.35159  3.75485  5.68950  4.32117   2003 g - - -
          2.68618  4.42225  2.77519  2.73123  3.46354  2.40513  3.72494  3.29354  2.67741  2.69355  4.24690  2.90347  2.73739  3.18146  2.89801  2.37887  2.77519  2.98518  4.58477  3.61503
          0.01736  4.45803  5.18037  0.61958  0.77255  0.48711  0.95295
    802   2.70943  4.39803  3.63346  2.64821  3.55496  3.70018  3.98155  2.19619  3.02495  2.60098  3.51565  3.46748  2.92959  3.32715  3.36653  2.95777  2.25031  1.91914  5.02055  3.79010   2004 v - - -
          2.68618  4.42225  2.77519  2.73123  3.46354  2.40513  3.72494  3.29354  2.67741  2.69355  4.24690  2.90347  2.73739  3.18146  2.89801  2.37887  2.77519  2.98518  4.58477  3.61503
          0.01736  4.45803  5.18037  0.61958  0.77255  0.48711  0.95295
    803   1.02654  4.50531  3.24991  3.17755  4.33316  3.31771  4.28239  3.63300  3.23530  3.38964  4.24466  3.46526  3.98395  3.53125  3.60190  2.72132  1.94135  3.15740  5.69871  4.45515   2005 a - - -
          2.68618  4.42225  2.77519  2.73123  3.46354  2.40513  3.72494  3.29354  2.67741  2.69355  4.24690  2.90347  2.73739  3.18146  2.89801  2.37887  2.77519  2.98518  4.58477  3.61503
          0.01736  4.45803  5.18037  0.61958  0.77255  0.48711  0.95295
    804   3.15827  5.31784  2.79218  1.94602  5.00041  0.80535  4.28295  4.51038  3.24993  4.07876  4.95962  3.25826  4.20055  3.49070  3.71140  3.16330  3.52714  4.05854  6.15734  4.84688   2006 g - - -
          2.68618  4.42225  2.77519  2.73123  3.46354  2.40513  3.72494  3.29354  2.67741  2.69355  4.24690  2.90347  2.73739  3.18146  2.89801  2.37887  2.77519  2.98518  4.58477  3.61503
          0.01736  4.45803  5.18037  0.61958  0.77255  0.48711  0.95295
    805   2.96639  5.38494  2.41671  1.09186  4.53401  3.49337  3.86218  4.12489  2.74876  3.65782  4.47869  2.97037  4.01211  3.01948  3.26472  2.91212  3.22185  3.74459  5.77376  2.77670   2007 e - - -
          2.68618  4.42225  2.77519  2.73123  3.46354  2.40513  3.72494  3.29354  2.67741  2.69355  4.24690  2.90347  2.73739  3.18146  2.89801  2.37887  2.77519  2.98518  4.58477  3.61503
          0.01736  4.45803  5.18037  0.61958  0.77255  0.48711  0.95295
    806   3.12921  4.65074  4.33019  3.72909  3.40316  4.17211  4.39434  2.41568  3.32067  0.93820  3.29348  4.03302  4.49493  3.77603  2.51549  3.48903  3.35525  2.62616  5.16495  3.99193   2008 l - - -
          2.68618  4.42225  2.77519  2.73123  3.46354  2.40513  3.72494  3.29354  2.67741  2.69355  4.24690  2.90347  2.73739  3.18146  2.89801  2.37887  2.77519  2.98518  4.58477  3.61503
          0.01736  4.45803  5.18037  0.61958  0.77255  0.48711  0.95295
    807   2.70506  3.30012  3.59521  2.47578  3.46770  3.68173  3.43978  2.90255  2.97416  2.61593  3.51541  3.42995  4.06394  3.28383  3.31344  2.93524  2.93793  2.37745  4.93270  1.84565   2009 y - - -
          2.68618  4.42225  2.77519  2.73123  3.46354  2.40513  3.72494  3.29354  2.67741  2.69355  4.24690  2.90347  2.73739  3.18146  2.89801  2.37887  2.77519  2.98518  4.58477  3.61503
          0.01736  4.45803  5.18037  0.61958  0.77255  0.48711  0.95295
    808   3.07789  4.42843  4.79816  4.24474  3.40305  4.31987  4.64214  1.09629  4.09570  2.25353  3.42133  4.37942  4.64290  4.29285  4.21991  3.65238  3.31909  1.68959  5.12656  2.63679   2010 i - - -
          2.68618  4.42225  2.77519  2.73123  3.46354  2.40513  3.72494  3.29354  2.67741  2.69355  4.24690  2.90347  2.73739  3.18146  2.89801  2.37887  2.77519  2.98518  4.58477  3.61503
          0.01736  4.45803  5.18037  0.61958  0.77255  0.48711  0.95295
    809   1.60705  4.42887  3.56607  3.02792  3.69758  2.77070  3.98683  3.05996  2.99125  2.77326  3.65684  3.40599  4.01567  3.29685  3.35061  2.44937  2.91002  2.28718  5.12752  3.03674   2011 a - - -
          2.68618  4.42225  2.77519  2.73123  3.46354  2.40513  3.72494  3.29354  2.67741  2.69355  4.24690  2.90347  2.73739  3.18146  2.89801  2.37887  2.77519  2.98518  4.58477  3.61503
          0.01736  4.45803  5.18037  0.61958  0.77255  0.48711  0.95295
    810   2.54995  4.49950  3.67447  3.56804  4.90489  0.73636  4.73600  4.42557  3.80754  4.08922  4.89663  3.66831  4.02015  4.03813  4.08284  1.91591  3.08604  3.71501  6.21041  5.02375   2012 g - - -
          2.68618  4.42225  2.77519  2.73123  3.46354  2.40513  3.72494  3.29354  2.67741  2.69355  4.24690  2.90347  2.73739  3.18146  2.89801  2.37887  2.77519  2.98518  4.58477  3.61503
          0.01736  4.45803  5.18037  0.61958  0.77255  0.48711  0.95295
    811   2.42492  5.19300  1.81527  2.16920  4.51221  3.46894  3.69308  3.50402  2.12410  3.48756  4.24627  2.94399  3.29514  2.80292  2.94918  2.70093  2.96898  3.57011  5.64097  4.23821   2013 d - - -
          2.68618  4.42225  2.77519  2.73123  3.46354  2.40513  3.72494  3.29354  2.67741  2.69355  4.24690  2.90347  2.73739  3.18146  2.89801  2.37887  2.77519  2.98518  4.58477  3.61503
          0.01736  4.45803  5.18037  0.61958  0.77255  0.48711  0.95295
    812   2.34003  4.73652  3.16955  2.81743  4.41371  1.34448  2.63973  3.86402  2.91155  3.47920  4.29901  3.24392  3.96889  3.24207  3.33065  2.30331  3.02544  3.43705  5.69697  4.38749   2014 g - - -
          2.68618  4.42225  2.77519  2.73123  3.46354  2.40513  3.72494  3.29354  2.67741  2.69355  4.24690  2.90347  2.73739  3.18146  2.89801  2.37887  2.77519  2.98518  4.58477  3.61503
          0.01736  4.45803  5.18037  0.61958  0.77255  0.48711  0.95295
    813   3.42249  4.67914  5.30363  4.77905  3.63285  4.85232  5.34746  1.85324  4.66348  1.37661  3.41524  4.95903  5.07424  4.82370  4.78269  4.23630  3.66760  0.99303  5.67569  4.54077   2015 v - - -
          2.68618  4.42225  2.77519  2.73123  3.46354  2.40513  3.72494  3.29354  2.67741  2.69355  4.24690  2.90347  2.73739  3.18146  2.89801  2.37887  2.77519  2.98518  4.58477  3.61503
          0.01736  4.45803  5.18037  0.61958  0.77255  0.48711  0.95295
    814   2.07281  4.47477  3.62576  3.14559  4.20973  1.54343  4.19271  3.58673  3.13050  3.27815  4.11954  3.44202  2.58749  3.43796  3.50401  2.69900  2.39788  2.53096  5.57121  4.32910   2016 g - - -
          2.68618  4.42225  2.77519  2.73123  3.46354  2.40513  3.72494  3.29354  2.67741  2.69355  4.24690  2.90347  2.73739  3.18146  2.89801  2.37887  2.77519  2.98518  4.58477  3.61503
          0.01736  4.45803  5.18037  0.61958  0.77255  0.48711  0.95295
    815   2.90566  5.32066  2.41218  2.54371  4.69458  3.59114  3.73367  4.13498  2.05798  3.59488  4.37729  3.06451  3.99880  2.45230  1.44545  2.86614  3.12182  3.73266  5.69474  4.35731   2017 r - - -
          2.68618  4.42225  2.77519  2.73123  3.46354  2.40513  3.72494  3.29354  2.67741  2.69355  4.24690  2.90347  2.73739  3.18146  2.89801  2.37887  2.77519  2.98518  4.58477  3.61503
          0.01736  4.45803  5.18037  0.61958  0.77255  0.48711  0.95295
    816   3.03294  4.86448  3.60725  3.36518  3.62765  0.80859  4.27230  3.85259  3.44077  3.46411  4.43220  3.69361  4.29087  3.76999  3.74889  3.17875  3.41273  3.53145  5.14462  2.25276   2018 g - - -
          2.68618  4.42225  2.77519  2.73123  3.46354  2.40513  3.72494  3.29354  2.67741  2.69355  4.24690  2.90347  2.73739  3.18146  2.89801  2.37887  2.77519  2.98518  4.58477  3.61503
          0.01736  4.45803  5.18037  0.61958  0.77255  0.48711  0.95295
    817   3.45249  4.86978  4.56029  4.12543  2.58054  4.35479  3.98317  3.12385  3.90175  2.53783  2.42049  4.18501  4.71130  4.12240  4.04667  3.71428  3.69454  3.05986  4.26119  0.85192   2019 y - - -
          2.68618  4.42225  2.77519  2.73123  3.46354  2.40513  3.72494  3.29354  2.67741  2.69355  4.24690  2.90347  2.73739  3.18146  2.89801  2.37887  2.77519  2.98518  4.58477  3.61503
          0.01736  4.45803  5.18037  0.61958  0.77255  0.48711  0.95295
    818   2.77576  4.20844  4.37075  3.77826  3.23369  3.90985  4.21721  2.22662  3.62860  1.39310  3.07078  3.93893  4.26289  3.82560  3.14698  3.20683  3.00667  2.01273  4.81589  2.91888   2020 l - - -
          2.68618  4.42225  2.77519  2.73123  3.46354  2.40513  3.72494  3.29354  2.67741  2.69355  4.24690  2.90347  2.73739  3.18146  2.89801  2.37887  2.77519  2.98518  4.58477  3.61503
          0.01736  4.45803  5.18037  0.61958  0.77255  0.48711  0.95295
    819   2.87703  5.35627  2.31658  2.38015  4.66212  3.46810  2.51038  4.15960  2.62991  3.66081  4.44229  1.61558  2.76651  2.92775  3.14340  2.82284  3.12769  3.74258  5.80969  4.37913   2021 n - - -
          2.68618  4.42225  2.77519  2.73123  3.46354  2.40513  3.72494  3.29354  2.67741  2.69355  4.24690  2.90347  2.73739  3.18146  2.89801  2.37887  2.77519  2.98518  4.58477  3.61503
          0.01736  4.45803  5.18037  0.61958  0.77255  0.48711  0.95295
    820   2.04871  4.48629  3.68188  3.10373  3.59278  3.73481  3.99183  2.88992  2.91488  1.62951  3.28079  3.49273  4.12022  3.30951  2.30401  3.00209  3.00935  2.70319  5.07497  3.85382   2022 l - - -
          2.68618  4.42225  2.77519  2.73123  3.46354  2.40513  3.72494  3.29354  2.67741  2.69355  4.24690  2.90347  2.73739  3.18146  2.89801  2.37887  2.77519  2.98518  4.58477  3.61503
          0.01736  4.45803  5.18037  0.61958  0.77255  0.48711  0.95295
    821   3.05580  4.86228  3.62578  3.31574  3.36648  3.74701  4.12179  3.63672  3.28098  3.22047  4.23165  3.65579  0.94468  3.65266  3.58161  3.18661  3.38995  3.37862  4.92292  2.25624   2023 p - - -
          2.68618  4.42225  2.77519  2.73123  3.46354  2.40513  3.72494  3.29354  2.67741  2.69355  4.24690  2.90347  2.73739  3.18146  2.89801  2.37887  2.77519  2.98518  4.58477  3.61503
          0.01736  4.45803  5.18037  0.61958  0.77255  0.48711  0.95295
    822   2.77219  5.23616  2.17926  1.62997  3.05828  3.47006  3.71973  4.02172  2.35258  3.52639  4.29148  2.94219  3.90505  2.48648  2.99887  2.73361  3.00988  3.61017  5.68109  4.27207   2024 e - - -
          2.68618  4.42225  2.77519  2.73123  3.46354  2.40513  3.72494  3.29354  2.67741  2.69355  4.24690  2.90347  2.73739  3.18146  2.89801  2.37887  2.77519  2.98518  4.58477  3.61503
          0.01736  4.45803  5.18037  0.61958  0.77255  0.48711  0.95295
    823   2.67453  4.38692  3.84172  3.27354  3.44260  3.79383  4.07646  2.73404  3.16008  1.35337  3.05354  3.62113  4.16818  2.85049  3.44852  3.06594  2.41908  2.55293  4.98491  3.78322   2025 l - - -
          2.68618  4.42225  2.77519  2.73123  3.46354  2.40513  3.72494  3.29354  2.67741  2.69355  4.24690  2.90347  2.73739  3.18146  2.89801  2.37887  2.77519  2.98518  4.58477  3.61503
          0.01736  4.45803  5.18037  0.61958  0.77255  0.48711  0.95295
    824   2.86106  4.86591  3.36872  2.97301  4.43189  3.55302  4.05590  3.74689  2.06542  3.42093  4.30645  3.37748  4.10464  3.24910  2.97513  2.96074  1.03825  3.40596  5.66126  4.41048   2026 t - - -
          2.68618  4.42225  2.77519  2.73123  3.46354  2.40513  3.72494  3.29354  2.67741  2.69355  4.24690  2.90347  2.73739  3.18146  2.89801  2.37887  2.77519  2.98518  4.58477  3.61503
          0.01736  4.45803  5.18037  0.61958  0.77255  0.48711  0.95295
    825   1.58905  5.00188  2.81942  1.92261  4.38449  3.46407  3.83467  3.79888  2.66400  3.39753  4.20807  3.04971  3.94787  2.98491  3.13955  2.77861  2.25508  3.43199  5.62148  4.26384   2027 a - - -
          2.68618  4.42225  2.77519  2.73123  3.46354  2.40513  3.72494  3.29354  2.67741  2.69355  4.24690  2.90347  2.73739  3.18146  2.89801  2.37887  2.77519  2.98518  4.58477  3.61503
          0.01736  4.45803  5.18037  0.61958  0.77255  0.48711  0.95295
    826   2.47295  5.53733  2.02442  1.17178  4.86729  2.87040  3.88808  4.36946  2.79854  3.85865  4.65633  2.92378  4.00677  3.02755  3.35435  2.91659  3.26672  3.90123  6.01250  4.54394   2028 e - - -
          2.68618  4.42225  2.77519  2.73123  3.46354  2.40513  3.72494  3.29354  2.67741  2.69355  4.24690  2.90347  2.73739  3.18146  2.89801  2.37887  2.77519  2.98518  4.58477  3.61503
          0.01736  4.45803  5.18037  0.61958  0.77255  0.48711  0.95295
    827   2.50033  5.28942  3.16400  2.15655  4.67425  3.63078  3.73150  4.09493  1.32241  3.55981  4.35111  3.11314  4.02077  2.84531  2.20541  2.89389  3.13238  3.70739  5.65816  4.34901   2029 k - - -
          2.68618  4.42225  2.77519  2.73123  3.46354  2.40513  3.72494  3.29354  2.67741  2.69355  4.24690  2.90347  2.73739  3.18146  2.89801  2.37887  2.77519  2.98518  4.58477  3.61503
          0.01736  4.45803  5.18037  0.61958  0.77255  0.48711  0.95295
    828   3.51493  4.80667  4.95960  4.52465  0.94234  4.51448  3.97979  2.16316  4.35142  2.43676  3.67872  4.37942  4.81334  4.36030  4.37222  3.85522  3.73824  2.94739  4.16336  2.07729   2030 f - - -
          2.68618  4.42225  2.77519  2.73123  3.46354  2.40513  3.72494  3.29354  2.67741  2.69355  4.24690  2.90347  2.73739  3.18146  2.89801  2.37887  2.77519  2.98518  4.58477  3.61503
          0.01736  4.45803  5.18037  0.61958  0.77255  0.48711  0.95295
    829   2.78787  4.27669  4.19741  3.62489  3.36214  3.88625  4.22722  2.33952  3.50748  1.38428  3.32448  3.86043  2.88685  3.74780  3.71248  2.98135  3.02949  1.92720  4.93459  3.74453   2031 l - - -
          2.68618  4.42225  2.77519  2.73123  3.46354  2.40513  3.72494  3.29354  2.67741  2.69355  4.24690  2.90347  2.73739  3.18146  2.89801  2.37887  2.77519  2.98518  4.58477  3.61503
          0.01736  4.45803  5.18037  0.61958  0.77255  0.48711  0.95295
    830   2.73236  5.12024  3.00155  2.33449  4.42980  3.50538  3.18792  3.87984  2.18024  2.68980  4.17460  2.88918  3.15009  1.84140  2.84889  2.71569  2.96038  3.49284  5.56545  4.19563   2032 q - - -
          2.68618  4.42225  2.77519  2.73123  3.46354  2.40513  3.72494  3.29354  2.67741  2.69355  4.24690  2.90347  2.73739  3.18146  2.89801  2.37887  2.77519  2.98518  4.58477  3.61503
          0.01736  4.45803  5.18037  0.61958  0.77255  0.48711  0.95295
    831   2.71105  4.94251  1.72707  2.51067  4.19430  3.50784  3.06123  3.25479  2.53728  3.21210  4.02465  3.03456  3.91568  2.88340  3.00529  2.73480  2.45219  2.91279  5.44830  4.10058   2033 d - - -
          2.68618  4.42225  2.77519  2.73123  3.46354  2.40513  3.72494  3.29354  2.67741  2.69355  4.24690  2.90347  2.73739  3.18146  2.89801  2.37887  2.77519  2.98518  4.58477  3.61503
          0.01736  4.45803  5.18037  0.61958  0.77255  0.48711  0.95295
    832   2.82794  5.02339  2.23767  2.60899  4.62202  3.41354  4.03147  4.05197  2.94327  3.64472  4.48997  3.11414  1.23425  3.20579  3.42709  2.85983  2.52666  3.63090  5.87275  4.50596   2034 p - - -
          2.68618  4.42225  2.77519  2.73123  3.46354  2.40513  3.72494  3.29354  2.67741  2.69355  4.24690  2.90347  2.73739  3.18146  2.89801  2.37887  2.77519  2.98518  4.58477  3.61503
          0.01736  4.45803  5.18037  0.61958  0.77255  0.48711  0.95295
    833   2.77797  4.40191  3.80548  3.28635  1.57694  3.75296  3.98507  2.89316  3.22016  2.20446  3.53809  2.87624  4.16288  3.49918  3.50780  2.39880  3.02862  2.68562  4.75775  3.36676   2035 f - - -
          2.68618  4.42225  2.77519  2.73123  3.46354  2.40513  3.72494  3.29354  2.67741  2.69355  4.24690  2.90347  2.73739  3.18146  2.89801  2.37887  2.77519  2.98518  4.58477  3.61503
          0.01736  4.45803  5.18037  0.61958  0.77255  0.48711  0.95295
    834   2.56452  4.59011  3.36813  2.88179  4.06156  1.91514  3.99054  3.43203  2.88765  3.11606  3.93653  2.33505  3.96536  3.21252  3.29477  2.68280  2.50225  2.08880  5.41633  4.14485   2036 g - - -
          2.68618  4.42225  2.77519  2.73123  3.46354  2.40513  3.72494  3.29354  2.67741  2.69355  4.24690  2.90347  2.73739  3.18146  2.89801  2.37887  2.77519  2.98518  4.58477  3.61503
          0.01736  4.45803  5.18037  0.61958  0.77255  0.48711  0.95295
    835   2.68594  4.99999  3.02031  2.26167  4.27694  2.65959  3.69688  3.71289  2.14973  3.02162  4.06695  3.00269  2.60184  2.82552  2.90968  2.41888  2.92520  2.88009  5.48335  4.12378   2037 k - - -
          2.68618  4.42225  2.77519  2.73123  3.46354  2.40513  3.72494  3.29354  2.67741  2.69355  4.24690  2.90347  2.73739  3.18146  2.89801  2.37887  2.77519  2.98518  4.58477  3.61503
          0.01736  4.45803  5.18037  0.61958  0.77255  0.48711  0.95295
    836   2.25313  4.64800  3.25191  2.72335  3.89767  2.20745  3.82941  3.25368  2.70564  2.74169  3.07475  3.13749  3.31012  3.04023  3.13139  2.17539  2.91737  3.00140  5.25262  3.96831   2038 s - - -
          2.68618  4.42225  2.77519  2.73123  3.46354  2.40513  3.72494  3.29354  2.67741  2.69355  4.24690  2.90347  2.73739  3.18146  2.89801  2.37887  2.77519  2.98518  4.58477  3.61503
          0.01736  4.45803  5.18037  0.61958  0.77255  0.48711  0.95295
    837   2.74379  5.09657  1.95415  2.11922  4.37240  2.37567  3.72521  3.09136  2.51838  3.37421  4.16205  2.96937  3.90780  2.85388  3.00641  2.73145  2.98028  3.45104  5.56934  3.43345   2039 d - - -
          2.68601  4.42233  2.77528  2.73131  3.46362  2.40494  3.72502  3.29362  2.67749  2.69363  4.24698  2.90355  2.73735  3.18154  2.89809  2.37886  2.77508  2.98502  4.58485  3.61511
          0.10786  2.33696  5.18037  1.12332  0.39334  0.48711  0.95295
    838   3.02782  5.18996  3.37357  2.84180  4.68292  2.81937  3.82255  4.06939  2.19553  3.56575  4.40251  3.22430  4.12805  2.98489  1.05055  2.82431  3.25948  3.70944  5.66989  4.43479   2044 r - - -
          2.68618  4.42225  2.77519  2.73123  3.46354  2.40513  3.72494  3.29354  2.67741  2.69355  4.24690  2.90347  2.73739  3.18146  2.89801  2.37887  2.77519  2.98518  4.58477  3.61503
          0.09014  4.45803  2.59541  0.61958  0.77255  0.48711  0.95295
    839   2.83841  4.45971  3.86687  3.28709  3.48213  3.84932  4.10095  2.66812  2.40154  2.17584  1.59466  3.64599  4.21309  3.45723  3.34453  3.12777  3.06982  2.29206  5.05531  3.85287   2045 m - - -
          2.68618  4.42225  2.77519  2.73123  3.46354  2.40513  3.72494  3.29354  2.67741  2.69355  4.24690  2.90347  2.73739  3.18146  2.89801  2.37887  2.77519  2.98518  4.58477  3.61503
          0.01866  4.38654  5.10889  0.61958  0.77255  0.42535  1.06000
    840   3.31662  5.07504  3.72488  3.31398  3.06674  3.99713  3.89834  3.68639  2.11369  3.21574  4.24037  3.65720  4.42348  3.47506  3.11659  3.40583  3.54834  3.47135  4.63397  0.92740   2046 y - - -
          2.68618  4.42225  2.77519  2.73123  3.46354  2.40513  3.72494  3.29354  2.67741  2.69355  4.24690  2.90347  2.73739  3.18146  2.89801  2.37887  2.77519  2.98518  4.58477  3.61503
          0.01736  4.45803  5.18037  0.61958  0.77255  0.48711  0.95295
    841   3.25450  5.28953  3.83303  3.07771  4.65632  3.92420  3.82837  3.98855  1.83544  2.46020  4.36616  3.45976  4.26669  2.97308  1.03879  3.27781  3.41257  3.70885  5.58515  4.41996   2047 r - - -
          2.68618  4.42225  2.77519  2.73123  3.46354  2.40513  3.72494  3.29354  2.67741  2.69355  4.24690  2.90347  2.73739  3.18146  2.89801  2.37887  2.77519  2.98518  4.58477  3.61503
          0.01736  4.45803  5.18037  0.61958  0.77255  0.48711  0.95295
    842   2.63523  4.39830  3.80000  3.32856  2.55960  3.50319  4.18254  3.11552  3.27944  2.85626  3.78181  3.59010  4.06943  3.57153  3.58232  2.38494  1.21755  2.84751  5.17626  3.88616   2048 t - - -
          2.68618  4.42225  2.77519  2.73123  3.46354  2.40513  3.72494  3.29354  2.67741  2.69355  4.24690  2.90347  2.73739  3.18146  2.89801  2.37887  2.77519  2.98518  4.58477  3.61503
          0.01735  4.45876  5.18111  0.61958  0.77255  0.48711  0.95295
    843   1.81885  4.47532  3.85538  3.73309  4.89799  0.71314  4.81801  4.31674  3.91054  4.04077  4.86997  3.75591  4.03635  4.14065  4.15160  2.74007  3.08951  3.65087  6.21016  5.07042   2049 g - - -
          2.68618  4.42225  2.77519  2.73123  3.46354  2.40513  3.72494  3.29354  2.67741  2.69355  4.24690  2.90347  2.73739  3.18146  2.89801  2.37887  2.77519  2.98518  4.58477  3.61503
          0.01735  4.45876  5.18111  0.61958  0.77255  0.48711  0.95295
    844   3.15913  5.34364  0.87856  2.63632  4.41107  3.60655  4.12493  3.83397  3.11571  2.33611  4.50096  3.18500  4.18820  3.33867  3.61778  3.15157  3.45418  3.58043  5.81239  4.38998   2050 d - - -
          2.68618  4.42225  2.77519  2.73123  3.46354  2.40513  3.72494  3.29354  2.67741  2.69355  4.24690  2.90347  2.73739  3.18146  2.89801  2.37887  2.77519  2.98518  4.58477  3.61503
          0.01735  4.45876  5.18111  0.61958  0.77255  0.48711  0.95295
    845   2.71284  4.30809  2.83685  3.24585  3.41791  3.75305  4.02930  2.38147  3.17361  2.08734  2.44783  3.58539  4.12471  3.44903  3.01180  3.01663  2.94493  1.92731  4.91733  3.70638   2051 v - - -
          2.68618  4.42225  2.77519  2.73123  3.46354  2.40513  3.72494  3.29354  2.67741  2.69355  4.24690  2.90347  2.73739  3.18146  2.89801  2.37887  2.77519  2.98518  4.58477  3.61503
          0.01735  4.45876  5.18111  0.61958  0.77255  0.48711  0.95295
    846   1.33070  4.34650  4.05928  3.64807  4.05008  2.57500  4.48499  3.11306  3.60176  3.07638  4.00180  3.74821  4.06805  3.86510  3.85850  2.81062  2.99010  1.47767  5.52734  4.33321   2052 a - - -
          2.68618  4.42225  2.77519  2.73123  3.46354  2.40513  3.72494  3.29354  2.67741  2.69355  4.24690  2.90347  2.73739  3.18146  2.89801  2.37887  2.77519  2.98518  4.58477  3.61503
          0.01735  4.45876  5.18111  0.61958  0.77255  0.48711  0.95295
    847   3.07285  5.16088  3.50798  2.86848  4.36905  3.78642  3.78759  3.92556  2.21483  3.42691  4.28562  3.31029  4.15296  2.29157  1.16548  3.08660  3.26197  3.61542  5.47476  3.03832   2053 r - - -
          2.68618  4.42225  2.77519  2.73123  3.46354  2.40513  3.72494  3.29354  2.67741  2.69355  4.24690  2.90347  2.73739  3.18146  2.89801  2.37887  2.77519  2.98518  4.58477  3.61503
          0.01735  4.45876  5.18111  0.61958  0.77255  0.48711  0.95295
    848   1.97147  4.56642  4.16401  3.65700  2.76953  3.98562  3.92026  3.06993  3.51084  2.70518  3.70690  3.84686  4.38135  3.76724  3.72875  3.29903  3.28217  2.88202  1.50161  2.24499   2054 w - - -
          2.68618  4.42225  2.77519  2.73123  3.46354  2.40513  3.72494  3.29354  2.67741  2.69355  4.24690  2.90347  2.73739  3.18146  2.89801  2.37887  2.77519  2.98518  4.58477  3.61503
          0.01735  4.45876  5.18111  0.61958  0.77255  0.48711  0.95295
    849   2.72581  4.56435  4.99297  4.43607  3.48619  4.52732  4.94163  1.86879  4.30763  1.02519  3.31370  4.60803  4.80545  4.46770  4.42798  3.87214  3.47772  1.70436  5.38049  4.25074   2055 l - - -
          2.68618  4.42225  2.77519  2.73123  3.46354  2.40513  3.72494  3.29354  2.67741  2.69355  4.24690  2.90347  2.73739  3.18146  2.89801  2.37887  2.77519  2.98518  4.58477  3.61503
          0.01735  4.45876  5.18111  0.61958  0.77255  0.48711  0.95295
    850   2.04295  4.46347  3.67733  3.39808  4.65219  3.21834  4.50072  4.07726  3.47289  3.73240  4.56798  3.56556  1.04854  3.74981  3.79540  1.95832  2.99440  3.50039  5.97885  4.76309   2056 p - - -
          2.68618  4.42225  2.77519  2.73123  3.46354  2.40513  3.72494  3.29354  2.67741  2.69355  4.24690  2.90347  2.73739  3.18146  2.89801  2.37887  2.77519  2.98518  4.58477  3.61503
          0.01735  4.45876  5.18111  0.61958  0.77255  0.48711  0.95295
    851   2.97030  5.46389  1.25121  2.37427  4.85397  3.44512  3.90756  4.35779  2.82151  3.85400  4.65274  2.41610  2.93319  3.05020  3.37268  2.23761  3.25596  3.91347  6.00984  4.55008   2057 d - - -
          2.68618  4.42225  2.77519  2.73123  3.46354  2.40513  3.72494  3.29354  2.67741  2.69355  4.24690  2.90347  2.73739  3.18146  2.89801  2.37887  2.77519  2.98518  4.58477  3.61503
          0.01735  4.45876  5.18111  0.61958  0.77255  0.48711  0.95295
    852   2.63882  4.68493  3.15989  2.99516  4.79047  1.02349  4.33941  4.27978  3.30044  3.88925  4.69613  2.51150  3.99535  3.55539  3.69717  2.02444  3.09871  3.69016  6.06372  4.76937   2058 g - - -
          2.68618  4.42225  2.77519  2.73123  3.46354  2.40513  3.72494  3.29354  2.67741  2.69355  4.24690  2.90347  2.73739  3.18146  2.89801  2.37887  2.77519  2.98518  4.58477  3.61503
          0.01735  4.45876  5.18111  0.61958  0.77255  0.48711  0.95295
    853   2.67866  3.70535  2.61511  2.15824  4.23826  3.48608  3.75981  3.65958  2.56529  3.25437  4.06096  3.04453  3.91483  2.90609  3.03471  2.56027  1.67592  3.31314  5.48493  4.13929   2059 t - - -
          2.68618  4.42225  2.77519  2.73123  3.46354  2.40513  3.72494  3.29354  2.67741  2.69355  4.24690  2.90347  2.73739  3.18146  2.89801  2.37887  2.77519  2.98518  4.58477  3.61503
          0.01735  4.45876  5.18111  0.61958  0.77255  0.48711  0.95295
    854   3.08928  4.44685  4.79711  4.22507  3.29632  4.30841  4.59291  1.11852  4.06952  1.82914  3.22568  4.36165  4.61301  4.23593  4.17715  3.63132  3.32200  2.10837  5.05032  2.62757   2060 i - - -
          2.68618  4.42225  2.77519  2.73123  3.46354  2.40513  3.72494  3.29354  2.67741  2.69355  4.24690  2.90347  2.73739  3.18146  2.89801  2.37887  2.77519  2.98518  4.58477  3.61503
          0.01735  4.45876  5.18111  0.61958  0.77255  0.48711  0.95295
    855   2.24052  4.95774  2.97555  1.25541  4.34269  3.50274  3.90092  3.57061  2.72618  3.31806  4.18231  3.12080  3.99670  3.06285  3.17921  2.83574  3.07205  2.67478  5.62797  4.28545   2061 e - - -
          2.68618  4.42225  2.77519  2.73123  3.46354  2.40513  3.72494  3.29354  2.67741  2.69355  4.24690  2.90347  2.73739  3.18146  2.89801  2.37887  2.77519  2.98518  4.58477  3.61503
          0.01735  4.45876  5.18111  0.61958  0.77255  0.48711  0.95295
    856   2.30544  4.74012  4.43691  3.98651  2.09666  4.20859  3.87691  3.19723  3.87565  2.76783  3.85671  4.04998  4.58850  4.02612  4.04063  3.53888  3.53788  3.04100  4.17226  0.98670   2062 y - - -
          2.68618  4.42225  2.77519  2.73123  3.46354  2.40513  3.72494  3.29354  2.67741  2.69355  4.24690  2.90347  2.73739  3.18146  2.89801  2.37887  2.77519  2.98518  4.58477  3.61503
          0.01735  4.45876  5.18111  0.61958  0.77255  0.48711  0.95295
    857   2.70904  3.39531  4.12222  3.53890  3.29735  3.80668  4.11261  1.81041  3.42235  1.86943  3.29422  3.76884  2.93509  2.97119  3.62077  3.09219  2.94254  2.25846  4.81980  3.62703   2063 i - - -
          2.68618  4.42225  2.77519  2.73123  3.46354  2.40513  3.72494  3.29354  2.67741  2.69355  4.24690  2.90347  2.73739  3.18146  2.89801  2.37887  2.77519  2.98518  4.58477  3.61503
          0.01735  4.45876  5.18111  0.61958  0.77255  0.48711  0.95295
    858   3.02082  4.97435  3.59226  3.28820  4.80566  0.75670  4.36699  4.31880  3.00751  3.88795  4.76134  3.63787  4.24015  3.58816  2.11608  3.13425  3.41449  3.86298  5.91732  4.75339   2064 g - - -
          2.68618  4.42225  2.77519  2.73123  3.46354  2.40513  3.72494  3.29354  2.67741  2.69355  4.24690  2.90347  2.73739  3.18146  2.89801  2.37887  2.77519  2.98518  4.58477  3.61503
          0.01735  4.45876  5.18111  0.61958  0.77255  0.48711  0.95295
[truncated: 1,268,524 more chars]
