# Supplementary material for: Genome-Wide Identification and Evolutionary Analyses of SrfA Operon Genes in Bacillus
Source: Genes (Basel). 2023 Feb 7;14(2):422. doi: 10.3390/genes14020422 (PMC9956979; doi:10.3390/genes14020422)
Supplement: Supplementary file 1 [file genes-14-00422-s001.zip › Supplementary Dataset 5 SrfAB.hmm]

HMMER3/f [3.3 | Nov 2019]
NAME  SrfAB-align
LENG  3584
ALPH  amino
RF    no
MM    no
CONS  yes
CS    no
MAP   yes
DATE  Sun Sep 18 06:33:26 2022
NSEQ  445
EFFN  0.702782
CKSUM 2518011746
STATS LOCAL MSV      -14.6369  0.69383
STATS LOCAL VITERBI  -15.6794  0.69383
STATS LOCAL FORWARD   -8.8629  0.69383
HMM          A        C        D        E        F        G        H        I        K        L        M        N        P        Q        R        S        T        V        W        Y   
            m->m     m->i     m->d     i->m     i->i     d->m     d->d
  COMPO   2.49584  4.48789  2.88007  2.63680  3.29235  2.83972  3.73066  2.79677  2.73883  2.38017  3.64737  3.11534  3.34636  3.11860  2.96085  2.69256  2.85121  2.61306  4.70349  3.46254
          2.68618  4.42226  2.77520  2.73124  3.46354  2.40513  3.72495  3.29354  2.67741  2.69355  4.24644  2.90347  2.73740  3.18147  2.89801  2.37887  2.77520  2.98519  4.58477  3.61504
          0.07880  2.72375  4.59080  0.47137  0.97856  0.00000        *
      1   3.05901  4.51573  4.36445  3.84199  3.14744  4.15925  4.52891  2.00642  3.64401  1.62738  1.56738  4.13140  4.48180  3.92993  3.84863  3.51649  3.31341  2.18477  5.09476  3.91818      2 m - - -
          2.68618  4.42225  2.77519  2.73123  3.46354  2.40513  3.72494  3.29354  2.67741  2.69355  4.24690  2.90347  2.73739  3.18146  2.89801  2.37887  2.77519  2.98518  4.58477  3.61503
          0.02936  3.93843  4.66078  0.61958  0.77255  0.48644  0.95402
      2   2.52018  4.60771  2.38183  2.49500  4.26910  3.11251  3.88065  3.74548  2.82650  3.39494  4.25032  2.95263  3.76021  3.09232  3.26848  1.36059  2.90607  3.31424  5.57499  4.22395      3 s - - -
          2.68618  4.42225  2.77519  2.73123  3.46354  2.40513  3.72494  3.29354  2.67741  2.69355  4.24690  2.90347  2.73739  3.18146  2.89801  2.37887  2.77519  2.98518  4.58477  3.61503
          0.02936  3.93843  4.66078  0.61958  0.77255  0.48644  0.95402
      3   2.79580  4.87183  3.09114  2.65804  4.32613  3.43349  3.69579  3.63265  1.30004  3.24587  4.14510  3.09351  3.91553  2.85901  2.43112  2.84126  2.70431  3.31657  5.43072  4.18551      4 k - - -
          2.68618  4.42225  2.77519  2.73123  3.46354  2.40513  3.72494  3.29354  2.67741  2.69355  4.24690  2.90347  2.73739  3.18146  2.89801  2.37887  2.77519  2.98518  4.58477  3.61503
          0.02936  3.93843  4.66078  0.61958  0.77255  0.48644  0.95402
      4   2.78887  4.89391  3.00476  2.61342  4.35215  3.40202  3.68947  3.75793  1.30023  3.32542  4.19941  3.05770  3.89947  2.85416  2.45005  2.53257  3.05653  3.41181  5.44554  4.17954      5 k - - -
          2.68618  4.42225  2.77519  2.73123  3.46354  2.40513  3.72494  3.29354  2.67741  2.69355  4.24690  2.90347  2.73739  3.18146  2.89801  2.37887  2.77519  2.98518  4.58477  3.61503
          0.02936  3.93843  4.66078  0.61958  0.77255  0.48644  0.95402
      5   2.37838  4.38157  2.94714  2.74386  4.19963  3.03048  3.98620  3.72909  2.89298  3.38946  4.24089  2.65795  3.72579  3.23022  3.24935  1.27850  2.81595  3.24601  5.53237  4.20980      6 s - - -
          2.68618  4.42225  2.77519  2.73123  3.46354  2.40513  3.72494  3.29354  2.67741  2.69355  4.24690  2.90347  2.73739  3.18146  2.89801  2.37887  2.77519  2.98518  4.58477  3.61503
          0.02936  3.93843  4.66078  0.61958  0.77255  0.48644  0.95402
      6   3.08249  4.48306  4.42899  4.04737  3.41890  4.13737  4.76335  0.99983  3.87677  1.99161  3.34415  4.28347  4.56236  4.21835  4.06581  3.63913  3.38053  1.84912  5.32328  4.06718      7 i - - -
          2.68618  4.42225  2.77519  2.73123  3.46354  2.40513  3.72494  3.29354  2.67741  2.69355  4.24690  2.90347  2.73739  3.18146  2.89801  2.37887  2.77519  2.98518  4.58477  3.61503
          0.02936  3.93843  4.66078  0.61958  0.77255  0.48644  0.95402
      7   2.85709  5.08696  2.62215  2.18879  4.36968  3.36501  3.69165  3.83232  2.34981  3.36603  4.25484  2.90647  3.88186  1.52216  2.69268  2.83613  3.10903  3.50142  5.52538  4.19190      8 q - - -
          2.68618  4.42225  2.77519  2.73123  3.46354  2.40513  3.72494  3.29354  2.67741  2.69355  4.24690  2.90347  2.73739  3.18146  2.89801  2.37887  2.77519  2.98518  4.58477  3.61503
          0.02936  3.93843  4.66078  0.61958  0.77255  0.48644  0.95402
      8   2.78887  4.89391  3.00476  2.61342  4.35215  3.40202  3.68947  3.75793  1.30023  3.32542  4.19941  3.05770  3.89947  2.85416  2.45005  2.53257  3.05653  3.41181  5.44554  4.17954      9 k - - -
          2.68618  4.42225  2.77519  2.73123  3.46354  2.40513  3.72494  3.29354  2.67741  2.69355  4.24690  2.90347  2.73739  3.18146  2.89801  2.37887  2.77519  2.98518  4.58477  3.61503
          0.02936  3.93843  4.66078  0.61958  0.77255  0.48644  0.95402
      9   2.96112  4.39657  4.43449  3.94101  3.44674  4.11392  4.67484  1.92342  3.78318  2.01559  2.88972  4.18145  4.50897  4.09058  4.00312  3.49448  3.24622  1.08620  5.32265  4.10541     10 v - - -
          2.68618  4.42225  2.77519  2.73123  3.46354  2.40513  3.72494  3.29354  2.67741  2.69355  4.24690  2.90347  2.73739  3.18146  2.89801  2.37887  2.77519  2.98518  4.58477  3.61503
          0.02807  3.98304  4.70539  0.61958  0.77255  0.48644  0.95402
     10   2.79223  4.52966  3.46090  3.10674  2.72883  3.56183  3.70461  3.18945  3.04300  2.80047  3.81143  3.40673  4.06729  3.38272  3.33002  2.35625  3.09796  2.95581  4.32893  1.44159     11 y - - -
          2.68618  4.42225  2.77519  2.73123  3.46354  2.40513  3.72494  3.29354  2.67741  2.69355  4.24690  2.90347  2.73739  3.18146  2.89801  2.37887  2.77519  2.98518  4.58477  3.61503
          0.02807  3.98304  4.70539  0.61958  0.77255  0.48644  0.95402
     11   1.20321  4.17700  3.35898  3.08442  4.25770  2.27138  4.18166  3.63629  3.16585  3.34722  4.18651  3.27190  3.31321  3.45353  3.48559  2.41299  2.71544  3.12383  5.60273  4.39095     12 a - - -
          2.68618  4.42225  2.77519  2.73123  3.46354  2.40513  3.72494  3.29354  2.67741  2.69355  4.24690  2.90347  2.73739  3.18146  2.89801  2.37887  2.77519  2.98518  4.58477  3.61503
          0.02807  3.98304  4.70539  0.61958  0.77255  0.48644  0.95402
     12   3.28073  4.71079  4.36666  4.00802  3.18047  4.12185  4.62912  2.39165  3.77466  0.75018  3.17071  4.27272  4.53884  4.11650  3.93224  3.70708  3.57032  2.45749  5.09884  3.84736     13 l - - -
          2.68618  4.42225  2.77519  2.73123  3.46354  2.40513  3.72494  3.29354  2.67741  2.69355  4.24690  2.90347  2.73739  3.18146  2.89801  2.37887  2.77519  2.98518  4.58477  3.61503
          0.02807  3.98304  4.70539  0.61958  0.77255  0.48644  0.95402
     13   1.89647  4.18205  3.51501  3.20231  4.09905  3.04124  4.21823  3.19361  3.17500  3.09130  4.03118  3.36641  3.76089  3.50963  3.46237  2.49342  1.34444  2.82385  5.52615  4.31207     14 t - - -
          2.68618  4.42225  2.77519  2.73123  3.46354  2.40513  3.72494  3.29354  2.67741  2.69355  4.24690  2.90347  2.73739  3.18146  2.89801  2.37887  2.77519  2.98518  4.58477  3.61503
          0.02807  3.98304  4.70539  0.61958  0.77255  0.48644  0.95402
     14   1.91002  4.28907  3.27278  3.02217  4.20489  3.04738  4.14988  3.51906  3.07916  3.25790  4.17212  3.27514  1.43775  3.41840  3.39435  2.52487  2.81513  3.09217  5.56307  4.33375     15 p - - -
          2.68618  4.42225  2.77519  2.73123  3.46354  2.40513  3.72494  3.29354  2.67741  2.69355  4.24690  2.90347  2.73739  3.18146  2.89801  2.37887  2.77519  2.98518  4.58477  3.61503
          0.02807  3.98304  4.70539  0.61958  0.77255  0.48644  0.95402
     15   3.05877  4.59075  4.16928  3.77214  3.25993  3.91711  4.48174  2.44673  3.53382  1.83894  1.18102  4.03566  4.37928  3.90900  3.72595  3.41892  3.36674  2.46543  5.11487  3.88582     16 m - - -
          2.68618  4.42225  2.77519  2.73123  3.46354  2.40513  3.72494  3.29354  2.67741  2.69355  4.24690  2.90347  2.73739  3.18146  2.89801  2.37887  2.77519  2.98518  4.58477  3.61503
          0.02807  3.98304  4.70539  0.61958  0.77255  0.48644  0.95402
     16   2.97192  4.95889  2.97941  2.73684  4.14187  3.44111  3.89579  3.79049  2.55022  3.28177  4.30747  3.19719  3.99676  1.04963  2.83182  3.01545  3.26926  3.51358  5.39475  4.09617     17 q - - -
          2.68618  4.42225  2.77519  2.73123  3.46354  2.40513  3.72494  3.29354  2.67741  2.69355  4.24690  2.90347  2.73739  3.18146  2.89801  2.37887  2.77519  2.98518  4.58477  3.61503
          0.02807  3.98304  4.70539  0.61958  0.77255  0.48644  0.95402
     17   2.87620  5.22206  2.50690  1.37801  4.54960  3.34666  3.69588  3.98079  2.05627  3.51244  4.36410  2.84718  3.87378  2.84973  2.79580  2.82431  3.12680  3.61633  5.65701  4.29695     18 e - - -
          2.68618  4.42225  2.77519  2.73123  3.46354  2.40513  3.72494  3.29354  2.67741  2.69355  4.24690  2.90347  2.73739  3.18146  2.89801  2.37887  2.77519  2.98518  4.58477  3.61503
          0.02807  3.98304  4.70539  0.61958  0.77255  0.48644  0.95402
     18   2.80732  4.57083  3.50365  3.41759  4.55605  0.57720  4.53025  4.18338  3.61384  3.82340  4.80071  3.66807  3.96548  3.92933  3.83692  2.98256  3.29717  3.69037  5.62112  4.66199     19 G - - -
          2.68618  4.42225  2.77519  2.73123  3.46354  2.40513  3.72494  3.29354  2.67741  2.69355  4.24690  2.90347  2.73739  3.18146  2.89801  2.37887  2.77519  2.98518  4.58477  3.61503
          0.02807  3.98304  4.70539  0.61958  0.77255  0.48644  0.95402
     19   3.05877  4.59075  4.16928  3.77214  3.25993  3.91711  4.48174  2.44673  3.53382  1.83894  1.18102  4.03566  4.37928  3.90900  3.72595  3.41892  3.36674  2.46543  5.11487  3.88582     20 m - - -
          2.68618  4.42225  2.77519  2.73123  3.46354  2.40513  3.72494  3.29354  2.67741  2.69355  4.24690  2.90347  2.73739  3.18146  2.89801  2.37887  2.77519  2.98518  4.58477  3.61503
          0.02807  3.98304  4.70539  0.61958  0.77255  0.48644  0.95402
     20   3.29332  4.65603  4.65888  4.16032  2.27491  4.40700  4.45713  2.29451  4.01535  0.93978  2.95213  4.36664  4.65129  4.14807  4.14984  3.77701  3.52572  2.41054  4.74114  3.34441     21 l - - -
          2.68618  4.42225  2.77519  2.73123  3.46354  2.40513  3.72494  3.29354  2.67741  2.69355  4.24690  2.90347  2.73739  3.18146  2.89801  2.37887  2.77519  2.98518  4.58477  3.61503
          0.02807  3.98304  4.70539  0.61958  0.77255  0.48644  0.95402
     21   3.54408  4.83700  4.47136  4.13373  1.63146  4.29948  3.47007  3.27138  3.99143  2.62603  3.88288  3.98988  4.62464  4.02518  4.07544  3.66726  3.77235  3.18924  3.63305  1.00331     22 y - - -
          2.68618  4.42225  2.77519  2.73123  3.46354  2.40513  3.72494  3.29354  2.67741  2.69355  4.24690  2.90347  2.73739  3.18146  2.89801  2.37887  2.77519  2.98518  4.58477  3.61503
          0.02807  3.98304  4.70539  0.61958  0.77255  0.48644  0.95402
     22   2.67383  4.66311  3.02928  2.68038  3.74394  3.36158  1.72958  3.45425  2.55142  3.07506  3.99015  3.11338  3.89055  3.03093  2.87703  2.76337  2.41551  3.14783  5.13575  3.72815     23 h - - -
          2.68618  4.42225  2.77519  2.73123  3.46354  2.40513  3.72494  3.29354  2.67741  2.69355  4.24690  2.90347  2.73739  3.18146  2.89801  2.37887  2.77519  2.98518  4.58477  3.61503
          0.02807  3.98304  4.70539  0.61958  0.77255  0.48644  0.95402
     23   1.48222  4.36675  3.38612  2.97805  3.41093  3.37249  3.90104  2.97335  2.92831  2.70845  3.68648  3.31743  3.91576  3.27824  3.25084  2.74857  2.88982  2.72690  4.92506  2.70769     24 a - - -
          2.68618  4.42225  2.77519  2.73123  3.46354  2.40513  3.72494  3.29354  2.67741  2.69355  4.24690  2.90347  2.73739  3.18146  2.89801  2.37887  2.77519  2.98518  4.58477  3.61503
          0.02807  3.98304  4.70539  0.61958  0.77255  0.48644  0.95402
     24   2.40004  4.37155  4.09874  3.55002  3.22698  3.92712  4.28802  2.28159  3.41319  1.45383  2.25988  3.85488  4.28314  3.69245  3.65475  3.24158  3.10267  2.23254  5.00943  3.84358     25 l - - -
          2.68618  4.42225  2.77519  2.73123  3.46354  2.40513  3.72494  3.29354  2.67741  2.69355  4.24690  2.90347  2.73739  3.18146  2.89801  2.37887  2.77519  2.98518  4.58477  3.61503
          0.02807  3.98304  4.70539  0.61958  0.77255  0.48644  0.95402
     25   3.12850  4.54585  4.53373  4.03740  3.19607  4.26326  4.69723  2.08486  3.85457  1.03862  3.05605  4.29779  4.58899  4.11467  4.04050  3.64711  3.39383  1.79939  5.18835  4.00264     26 l - - -
          2.68618  4.42225  2.77519  2.73123  3.46354  2.40513  3.72494  3.29354  2.67741  2.69355  4.24690  2.90347  2.73739  3.18146  2.89801  2.37887  2.77519  2.98518  4.58477  3.61503
          0.02807  3.98304  4.70539  0.61958  0.77255  0.48644  0.95402
     26   3.11110  5.25296  0.77155  2.40947  4.64547  3.29686  4.03233  4.25939  3.13799  3.84846  4.82997  2.97101  3.95758  3.27237  3.66845  3.06168  3.45238  3.88714  5.79235  4.50140     27 d - - -
          2.68618  4.42225  2.77519  2.73123  3.46354  2.40513  3.72494  3.29354  2.67741  2.69355  4.24690  2.90347  2.73739  3.18146  2.89801  2.37887  2.77519  2.98518  4.58477  3.61503
          0.02807  3.98304  4.70539  0.61958  0.77255  0.48644  0.95402
     27   2.38191  4.31688  3.26137  2.97992  4.15879  3.08171  4.09737  3.47077  2.99146  3.20240  4.11916  3.25760  1.48702  3.35672  3.30938  2.54529  2.20709  3.06742  5.51756  4.27898     28 p - - -
          2.68618  4.42225  2.77519  2.73123  3.46354  2.40513  3.72494  3.29354  2.67741  2.69355  4.24690  2.90347  2.73739  3.18146  2.89801  2.37887  2.77519  2.98518  4.58477  3.61503
          0.02807  3.98304  4.70539  0.61958  0.77255  0.48644  0.95402
     28   2.70895  4.88005  2.54430  2.39424  4.05897  2.64153  1.85817  3.67777  2.57035  3.26511  4.11731  2.91100  3.83963  2.91702  3.00065  2.72756  2.98881  3.33243  5.36918  3.94155     29 h - - -
          2.68618  4.42225  2.77519  2.73123  3.46354  2.40513  3.72494  3.29354  2.67741  2.69355  4.24690  2.90347  2.73739  3.18146  2.89801  2.37887  2.77519  2.98518  4.58477  3.61503
          0.02807  3.98304  4.70539  0.61958  0.77255  0.48644  0.95402
     29   2.37203  4.29337  3.30529  3.12718  4.18770  3.02133  4.23349  3.72574  3.20841  3.43779  4.35528  3.33356  3.76946  3.54927  3.49036  0.93578  2.86062  3.23656  5.55154  4.27207     30 s - - -
          2.68618  4.42225  2.77519  2.73123  3.46354  2.40513  3.72494  3.29354  2.67741  2.69355  4.24690  2.90347  2.73739  3.18146  2.89801  2.37887  2.77519  2.98518  4.58477  3.61503
          0.02807  3.98304  4.70539  0.61958  0.77255  0.48644  0.95402
     30   2.62397  4.75880  2.64905  2.07318  4.29431  3.21577  3.80767  3.71765  2.66098  3.34823  4.20322  2.93108  3.80893  2.99691  3.08250  1.49730  2.94081  3.33165  5.56197  4.21698     31 s - - -
          2.68618  4.42225  2.77519  2.73123  3.46354  2.40513  3.72494  3.29354  2.67741  2.69355  4.24690  2.90347  2.73739  3.18146  2.89801  2.37887  2.77519  2.98518  4.58477  3.61503
          0.02807  3.98304  4.70539  0.61958  0.77255  0.48644  0.95402
     31   1.83623  4.17396  3.37159  3.11780  4.27091  2.94303  4.20908  3.63306  3.18036  3.37676  4.23295  3.28533  3.69363  3.48535  3.48527  1.20769  2.72071  3.11886  5.63127  4.39913     32 s - - -
          2.68618  4.42225  2.77519  2.73123  3.46354  2.40513  3.72494  3.29354  2.67741  2.69355  4.24690  2.90347  2.73739  3.18146  2.89801  2.37887  2.77519  2.98518  4.58477  3.61503
          0.02807  3.98304  4.70539  0.61958  0.77255  0.48644  0.95402
     32   3.40972  4.85383  4.00273  3.75374  2.30397  3.95992  3.67471  3.40380  3.60812  2.82897  4.06756  3.86160  4.43162  3.88749  3.76878  3.53506  3.69718  3.27971  3.95166  0.80004     33 y - - -
          2.68618  4.42225  2.77519  2.73123  3.46354  2.40513  3.72494  3.29354  2.67741  2.69355  4.24690  2.90347  2.73739  3.18146  2.89801  2.37887  2.77519  2.98518  4.58477  3.61503
          0.02807  3.98304  4.70539  0.61958  0.77255  0.48644  0.95402
     33   3.05255  4.49162  4.40569  3.94717  1.44476  4.07499  4.15526  2.35591  3.82476  1.90239  3.22549  4.08066  4.45449  4.00060  3.98557  3.44990  3.32546  1.95983  4.50307  2.97755     34 f - - -
          2.68618  4.42225  2.77519  2.73123  3.46354  2.40513  3.72494  3.29354  2.67741  2.69355  4.24690  2.90347  2.73739  3.18146  2.89801  2.37887  2.77519  2.98518  4.58477  3.61503
          0.02807  3.98304  4.70539  0.61958  0.77255  0.48644  0.95402
     34   2.63147  4.67092  2.82228  2.15792  4.12591  3.28684  3.82723  3.39816  2.65087  3.13122  4.03163  3.02486  3.84783  3.03079  3.03648  2.71315  1.58784  3.08444  5.44058  4.13868     35 t - - -
          2.68618  4.42225  2.77519  2.73123  3.46354  2.40513  3.72494  3.29354  2.67741  2.69355  4.24690  2.90347  2.73739  3.18146  2.89801  2.37887  2.77519  2.98518  4.58477  3.61503
          0.02807  3.98304  4.70539  0.61958  0.77255  0.48644  0.95402
     35   2.97192  4.95889  2.97941  2.73684  4.14187  3.44111  3.89579  3.79049  2.55022  3.28177  4.30747  3.19719  3.99676  1.04963  2.83182  3.01545  3.26926  3.51358  5.39475  4.09617     36 q - - -
          2.68618  4.42225  2.77519  2.73123  3.46354  2.40513  3.72494  3.29354  2.67741  2.69355  4.24690  2.90347  2.73739  3.18146  2.89801  2.37887  2.77519  2.98518  4.58477  3.61503
          0.02807  3.98304  4.70539  0.61958  0.77255  0.48644  0.95402
     36   3.29036  4.65296  4.66480  4.16138  2.28132  4.41336  4.46277  2.28307  4.01597  0.94249  2.94577  4.36903  4.65329  4.14743  4.15090  3.77703  3.52188  2.40295  4.74747  3.35520     37 l - - -
          2.68618  4.42225  2.77519  2.73123  3.46354  2.40513  3.72494  3.29354  2.67741  2.69355  4.24690  2.90347  2.73739  3.18146  2.89801  2.37887  2.77519  2.98518  4.58477  3.61503
          0.02807  3.98304  4.70539  0.61958  0.77255  0.48644  0.95402
     37   2.63278  3.03505  3.00064  1.48635  4.00659  3.34810  3.82131  3.28570  2.65304  3.03314  3.93715  3.09308  3.86447  3.02984  3.04467  2.72867  2.93157  2.99375  5.33285  4.04491     38 e - - -
          2.68618  4.42225  2.77519  2.73123  3.46354  2.40513  3.72494  3.29354  2.67741  2.69355  4.24690  2.90347  2.73739  3.18146  2.89801  2.37887  2.77519  2.98518  4.58477  3.61503
          0.02807  3.98304  4.70539  0.61958  0.77255  0.48644  0.95402
     38   3.29332  4.65603  4.65888  4.16032  2.27491  4.40700  4.45713  2.29451  4.01535  0.93978  2.95213  4.36664  4.65129  4.14807  4.14984  3.77701  3.52572  2.41054  4.74114  3.34441     39 l - - -
          2.68618  4.42225  2.77519  2.73123  3.46354  2.40513  3.72494  3.29354  2.67741  2.69355  4.24690  2.90347  2.73739  3.18146  2.89801  2.37887  2.77519  2.98518  4.58477  3.61503
          0.02807  3.98304  4.70539  0.61958  0.77255  0.48644  0.95402
     39   2.55750  4.62016  3.12325  2.64642  4.16350  2.41805  3.74536  3.55695  2.41236  3.16921  4.00849  3.07386  3.81637  2.92086  1.92703  2.64182  2.40698  3.19081  5.38390  4.11247     40 r - - -
          2.68618  4.42225  2.77519  2.73123  3.46354  2.40513  3.72494  3.29354  2.67741  2.69355  4.24690  2.90347  2.73739  3.18146  2.89801  2.37887  2.77519  2.98518  4.58477  3.61503
          0.02807  3.98304  4.70539  0.61958  0.77255  0.48644  0.95402
     40   2.65170  4.29091  3.76349  3.36654  3.55866  2.66118  4.22474  1.36183  3.28067  2.45549  3.54275  3.63441  4.08795  3.62086  3.54110  2.96545  2.98293  2.21198  5.14826  3.90432     41 i - - -
          2.68618  4.42225  2.77519  2.73123  3.46354  2.40513  3.72494  3.29354  2.67741  2.69355  4.24690  2.90347  2.73739  3.18146  2.89801  2.37887  2.77519  2.98518  4.58477  3.61503
          0.02807  3.98304  4.70539  0.61958  0.77255  0.48644  0.95402
     41   2.71542  4.81836  2.84081  2.50909  3.90312  3.37321  1.89675  3.59963  2.44245  3.18007  4.04745  2.99281  3.87042  2.75332  2.79813  2.33282  2.98547  3.27331  5.23124  3.82694     42 h - - -
          2.68618  4.42225  2.77519  2.73123  3.46354  2.40513  3.72494  3.29354  2.67741  2.69355  4.24690  2.90347  2.73739  3.18146  2.89801  2.37887  2.77519  2.98518  4.58477  3.61503
          0.02807  3.98304  4.70539  0.61958  0.77255  0.48644  0.95402
     42   2.80732  4.57083  3.50365  3.41759  4.55605  0.57720  4.53025  4.18338  3.61384  3.82340  4.80071  3.66807  3.96548  3.92933  3.83692  2.98256  3.29717  3.69037  5.62112  4.66199     43 G - - -
          2.68618  4.42225  2.77519  2.73123  3.46354  2.40513  3.72494  3.29354  2.67741  2.69355  4.24690  2.90347  2.73739  3.18146  2.89801  2.37887  2.77519  2.98518  4.58477  3.61503
          0.02807  3.98304  4.70539  0.61958  0.77255  0.48644  0.95402
     43   2.10943  3.77196  2.66482  2.65405  3.87935  3.27873  3.77106  3.22556  2.65267  2.92664  3.77411  3.08439  3.78271  2.98041  3.07198  2.07095  2.76187  2.68772  5.22670  3.94542     44 s - - -
          2.68618  4.42225  2.77519  2.73123  3.46354  2.40513  3.72494  3.29354  2.67741  2.69355  4.24690  2.90347  2.73739  3.18146  2.89801  2.37887  2.77519  2.98518  4.58477  3.61503
          0.02807  3.98304  4.70539  0.61958  0.77255  0.48644  0.95402
     44   3.29676  4.66155  4.55397  4.11317  1.31702  4.29558  4.05078  2.49433  3.96080  1.54843  3.18334  4.19956  4.59793  4.08668  4.08309  3.67578  3.53918  2.55049  4.28851  2.69999     45 f - - -
          2.68618  4.42225  2.77519  2.73123  3.46354  2.40513  3.72494  3.29354  2.67741  2.69355  4.24690  2.90347  2.73739  3.18146  2.89801  2.37887  2.77519  2.98518  4.58477  3.61503
          0.02807  3.98304  4.70539  0.61958  0.77255  0.48644  0.95402
     45   2.85446  5.30310  1.56936  2.17942  4.57769  3.25947  3.72553  4.10469  2.63670  3.62044  4.46573  2.74941  3.83423  1.95231  3.15447  2.77908  3.13061  3.70603  5.76720  4.31820     46 d - - -
          2.68618  4.42225  2.77519  2.73123  3.46354  2.40513  3.72494  3.29354  2.67741  2.69355  4.24690  2.90347  2.73739  3.18146  2.89801  2.37887  2.77519  2.98518  4.58477  3.61503
          0.02807  3.98304  4.70539  0.61958  0.77255  0.48644  0.95402
     46   3.12850  4.54585  4.53373  4.03740  3.19607  4.26326  4.69723  2.08486  3.85457  1.03862  3.05605  4.29779  4.58899  4.11467  4.04050  3.64711  3.39383  1.79939  5.18835  4.00264     47 l - - -
          2.68618  4.42225  2.77519  2.73123  3.46354  2.40513  3.72494  3.29354  2.67741  2.69355  4.24690  2.90347  2.73739  3.18146  2.89801  2.37887  2.77519  2.98518  4.58477  3.61503
          0.02807  3.98304  4.70539  0.61958  0.77255  0.48644  0.95402
     47   2.92108  5.43883  1.86893  1.24510  4.72859  3.23079  3.75738  4.22785  2.74569  3.75173  4.60655  2.70449  3.84097  2.92393  3.31539  2.81835  3.20687  3.80012  5.90948  4.42875     48 e - - -
          2.68618  4.42225  2.77519  2.73123  3.46354  2.40513  3.72494  3.29354  2.67741  2.69355  4.24690  2.90347  2.73739  3.18146  2.89801  2.37887  2.77519  2.98518  4.58477  3.61503
          0.02807  3.98304  4.70539  0.61958  0.77255  0.48644  0.95402
     48   3.14825  4.46916  4.77755  4.23631  3.30175  4.46515  4.87405  1.51020  4.11491  1.34586  3.10335  4.48458  4.70957  4.30819  4.28495  3.82005  3.38911  1.60542  5.30725  4.17212     49 l - - -
          2.68618  4.42225  2.77519  2.73123  3.46354  2.40513  3.72494  3.29354  2.67741  2.69355  4.24690  2.90347  2.73739  3.18146  2.89801  2.37887  2.77519  2.98518  4.58477  3.61503
          0.02807  3.98304  4.70539  0.61958  0.77255  0.48644  0.95402
     49   3.29676  4.66155  4.55397  4.11317  1.31702  4.29558  4.05078  2.49433  3.96080  1.54843  3.18334  4.19956  4.59793  4.08668  4.08309  3.67578  3.53918  2.55049  4.28851  2.69999     50 f - - -
          2.68618  4.42225  2.77519  2.73123  3.46354  2.40513  3.72494  3.29354  2.67741  2.69355  4.24690  2.90347  2.73739  3.18146  2.89801  2.37887  2.77519  2.98518  4.58477  3.61503
          0.02807  3.98304  4.70539  0.61958  0.77255  0.48644  0.95402
     50   2.83705  5.10774  2.69490  1.43248  4.43841  3.39148  3.68016  3.87619  2.32643  3.40722  4.25920  2.92113  3.88137  2.83219  2.25038  2.81288  3.07975  3.52486  5.54694  4.22282     51 e - - -
          2.68618  4.42225  2.77519  2.73123  3.46354  2.40513  3.72494  3.29354  2.67741  2.69355  4.24690  2.90347  2.73739  3.18146  2.89801  2.37887  2.77519  2.98518  4.58477  3.61503
          0.02807  3.98304  4.70539  0.61958  0.77255  0.48644  0.95402
     51   2.28224  4.82629  3.06096  2.64443  4.31233  3.40000  3.73002  3.62187  1.36807  3.25367  4.13831  3.08659  3.89951  2.89563  2.55249  2.79619  3.02160  3.29197  5.45421  4.19479     52 k - - -
          2.68618  4.42225  2.77519  2.73123  3.46354  2.40513  3.72494  3.29354  2.67741  2.69355  4.24690  2.90347  2.73739  3.18146  2.89801  2.37887  2.77519  2.98518  4.58477  3.61503
          0.02807  3.98304  4.70539  0.61958  0.77255  0.48644  0.95402
     52   1.83623  4.17396  3.37159  3.11780  4.27091  2.94303  4.20908  3.63306  3.18036  3.37676  4.23295  3.28533  3.69363  3.48535  3.48527  1.20769  2.72071  3.11886  5.63127  4.39913     53 s - - -
          2.68618  4.42225  2.77519  2.73123  3.46354  2.40513  3.72494  3.29354  2.67741  2.69355  4.24690  2.90347  2.73739  3.18146  2.89801  2.37887  2.77519  2.98518  4.58477  3.61503
          0.02807  3.98304  4.70539  0.61958  0.77255  0.48644  0.95402
     53   3.01740  4.42798  4.49238  4.01201  3.42224  4.19058  4.72775  1.90007  3.85014  1.73401  3.30225  4.25304  4.56873  4.15783  4.06296  3.58149  3.29858  1.12344  5.32728  4.08685     54 v - - -
          2.68618  4.42225  2.77519  2.73123  3.46354  2.40513  3.72494  3.29354  2.67741  2.69355  4.24690  2.90347  2.73739  3.18146  2.89801  2.37887  2.77519  2.98518  4.58477  3.61503
          0.02807  3.98304  4.70539  0.61958  0.77255  0.48644  0.95402
     54   2.08188  4.58379  2.78413  2.59437  4.27649  3.13840  3.92183  3.69136  2.80263  3.38543  4.25841  1.47805  3.79064  3.13635  3.19553  2.61662  2.92012  3.27340  5.58414  4.24693     55 n - - -
          2.68618  4.42225  2.77519  2.73123  3.46354  2.40513  3.72494  3.29354  2.67741  2.69355  4.24690  2.90347  2.73739  3.18146  2.89801  2.37887  2.77519  2.98518  4.58477  3.61503
          0.02807  3.98304  4.70539  0.61958  0.77255  0.48644  0.95402
     55   2.26788  4.96737  2.51462  1.36938  4.39456  3.26669  3.78273  3.72448  2.64221  3.39058  4.27485  2.87274  3.84240  2.95864  3.09141  2.75000  3.05178  3.37643  5.64115  4.27265     56 e - - -
          2.68618  4.42225  2.77519  2.73123  3.46354  2.40513  3.72494  3.29354  2.67741  2.69355  4.24690  2.90347  2.73739  3.18146  2.89801  2.37887  2.77519  2.98518  4.58477  3.61503
          0.02807  3.98304  4.70539  0.61958  0.77255  0.48644  0.95402
     56   2.81830  4.42019  3.95459  3.50549  3.35548  3.76574  4.31138  2.35789  3.31750  1.22395  3.27459  3.78924  4.23423  3.68597  3.55817  3.15483  2.48466  2.28164  5.12803  3.90556     57 l - - -
          2.68618  4.42225  2.77519  2.73123  3.46354  2.40513  3.72494  3.29354  2.67741  2.69355  4.24690  2.90347  2.73739  3.18146  2.89801  2.37887  2.77519  2.98518  4.58477  3.61503
          0.02807  3.98304  4.70539  0.61958  0.77255  0.48644  0.95402
     57   2.65108  4.27606  3.83164  3.40862  3.50397  3.59185  4.23219  1.39211  3.29217  2.39322  3.49599  3.66442  4.11461  3.63753  3.54769  2.43014  2.97737  2.13534  5.12534  3.85925     58 i - - -
          2.68618  4.42225  2.77519  2.73123  3.46354  2.40513  3.72494  3.29354  2.67741  2.69355  4.24690  2.90347  2.73739  3.18146  2.89801  2.37887  2.77519  2.98518  4.58477  3.61503
          0.02807  3.98304  4.70539  0.61958  0.77255  0.48644  0.95402
     58   2.77277  4.78386  3.24806  2.79393  4.33812  2.50454  3.79510  3.78503  2.30536  3.34376  4.21737  3.19734  3.92244  2.97711  1.30337  2.84543  3.06976  3.42270  5.43268  4.22436     59 r - - -
          2.68618  4.42225  2.77519  2.73123  3.46354  2.40513  3.72494  3.29354  2.67741  2.69355  4.24690  2.90347  2.73739  3.18146  2.89801  2.37887  2.77519  2.98518  4.58477  3.61503
          0.02807  3.98304  4.70539  0.61958  0.77255  0.48644  0.95402
     59   2.51422  4.53444  3.05084  2.61191  3.89637  3.28786  2.92990  3.36902  2.58939  3.01493  3.86437  3.05505  3.80125  2.96512  2.98289  2.06765  2.06929  3.03579  5.25347  3.94383     60 s - - -
          2.68618  4.42225  2.77519  2.73123  3.46354  2.40513  3.72494  3.29354  2.67741  2.69355  4.24690  2.90347  2.73739  3.18146  2.89801  2.37887  2.77519  2.98518  4.58477  3.61503
          0.02807  3.98304  4.70539  0.61958  0.77255  0.48644  0.95402
     60   3.40972  4.85383  4.00273  3.75374  2.30397  3.95992  3.67471  3.40380  3.60812  2.82897  4.06756  3.86160  4.43162  3.88749  3.76878  3.53506  3.69718  3.27971  3.95166  0.80004     61 y - - -
          2.68618  4.42225  2.77519  2.73123  3.46354  2.40513  3.72494  3.29354  2.67741  2.69355  4.24690  2.90347  2.73739  3.18146  2.89801  2.37887  2.77519  2.98518  4.58477  3.61503
          0.02807  3.98304  4.70539  0.61958  0.77255  0.48644  0.95402
     61   2.78532  5.11016  1.28787  2.22143  4.57661  3.18378  3.81466  4.08995  2.82137  3.66914  4.52832  2.77378  3.81985  2.99841  3.36910  2.22989  3.11990  3.66090  5.82393  4.37348     62 d - - -
          2.68618  4.42225  2.77519  2.73123  3.46354  2.40513  3.72494  3.29354  2.67741  2.69355  4.24690  2.90347  2.73739  3.18146  2.89801  2.37887  2.77519  2.98518  4.58477  3.61503
          0.02807  3.98304  4.70539  0.61958  0.77255  0.48644  0.95402
     62   3.08675  4.42595  4.72539  4.23977  3.50329  4.38158  4.95800  1.11722  4.11049  1.99551  3.32121  4.46546  4.71207  4.38383  4.31017  3.77564  3.35890  1.46258  5.47949  4.27317     63 i - - -
          2.68618  4.42225  2.77519  2.73123  3.46354  2.40513  3.72494  3.29354  2.67741  2.69355  4.24690  2.90347  2.73739  3.18146  2.89801  2.37887  2.77519  2.98518  4.58477  3.61503
          0.02807  3.98304  4.70539  0.61958  0.77255  0.48644  0.95402
     63   3.28073  4.71079  4.36666  4.00802  3.18047  4.12185  4.62912  2.39165  3.77466  0.75018  3.17071  4.27272  4.53884  4.11650  3.93224  3.70708  3.57032  2.45749  5.09884  3.84736     64 l - - -
          2.68618  4.42225  2.77519  2.73123  3.46354  2.40513  3.72494  3.29354  2.67741  2.69355  4.24690  2.90347  2.73739  3.18146  2.89801  2.37887  2.77519  2.98518  4.58477  3.61503
          0.02807  3.98304  4.70539  0.61958  0.77255  0.48644  0.95402
     64   3.13292  4.96247  3.63512  3.12438  4.34518  3.59848  3.90868  3.89534  2.28796  3.39123  4.38936  3.47524  4.09644  3.12425  0.82206  3.21227  3.39183  3.61472  5.38388  4.24940     65 r - - -
          2.68618  4.42225  2.77519  2.73123  3.46354  2.40513  3.72494  3.29354  2.67741  2.69355  4.24690  2.90347  2.73739  3.18146  2.89801  2.37887  2.77519  2.98518  4.58477  3.61503
          0.02807  3.98304  4.70539  0.61958  0.77255  0.48644  0.95402
     65   2.47500  4.31993  3.52915  3.28759  4.06934  3.15522  4.29610  3.21005  3.23274  3.06959  4.11388  3.47838  3.86808  3.62227  3.48542  2.67762  0.99741  2.89310  5.49741  4.28630     66 t - - -
          2.68618  4.42225  2.77519  2.73123  3.46354  2.40513  3.72494  3.29354  2.67741  2.69355  4.24690  2.90347  2.73739  3.18146  2.89801  2.37887  2.77519  2.98518  4.58477  3.61503
          0.02807  3.98304  4.70539  0.61958  0.77255  0.48644  0.95402
     66   2.89582  4.40894  4.27738  3.94491  3.63264  3.83712  4.72806  2.05018  3.81436  2.30113  3.58197  4.11670  4.39218  4.16664  4.01605  3.34838  3.25513  0.89625  5.43543  4.17348     67 v - - -
          2.68618  4.42225  2.77519  2.73123  3.46354  2.40513  3.72494  3.29354  2.67741  2.69355  4.24690  2.90347  2.73739  3.18146  2.89801  2.37887  2.77519  2.98518  4.58477  3.61503
          0.02807  3.98304  4.70539  0.61958  0.77255  0.48644  0.95402
     67   3.40148  4.77117  4.39026  4.12667  0.84680  4.06351  3.93003  2.91257  4.03115  2.25761  3.62700  4.14497  4.52033  4.16890  4.12353  3.66511  3.70302  2.91122  4.14806  2.50193     68 f - - -
          2.68618  4.42225  2.77519  2.73123  3.46354  2.40513  3.72494  3.29354  2.67741  2.69355  4.24690  2.90347  2.73739  3.18146  2.89801  2.37887  2.77519  2.98518  4.58477  3.61503
          0.02807  3.98304  4.70539  0.61958  0.77255  0.48644  0.95402
     68   2.48325  4.21195  3.75651  3.37949  3.69740  3.33798  4.25388  2.52372  3.29833  2.64474  3.68563  3.56792  3.96551  3.63009  3.55840  2.25159  2.87691  1.31138  5.26075  4.00552     69 v - - -
          2.68618  4.42225  2.77519  2.73123  3.46354  2.40513  3.72494  3.29354  2.67741  2.69355  4.24690  2.90347  2.73739  3.18146  2.89801  2.37887  2.77519  2.98518  4.58477  3.61503
          0.02807  3.98304  4.70539  0.61958  0.77255  0.48644  0.95402
     69   2.68720  4.71700  2.92406  2.62071  3.67479  3.34036  1.72238  3.59075  2.56901  3.17874  4.07468  3.06686  3.88280  3.02132  2.91062  2.28046  2.99645  3.25665  5.08868  3.61002     70 h - - -
          2.68618  4.42225  2.77519  2.73123  3.46354  2.40513  3.72494  3.29354  2.67741  2.69355  4.24690  2.90347  2.73739  3.18146  2.89801  2.37887  2.77519  2.98518  4.58477  3.61503
          0.02807  3.98304  4.70539  0.61958  0.77255  0.48644  0.95402
     70   2.72282  4.84981  2.76951  2.51287  4.31514  2.51931  3.79123  3.81450  2.52092  3.38116  4.24951  2.99617  3.85854  1.48857  2.87898  2.75835  3.03448  3.43762  5.51663  4.20161     71 q - - -
          2.68618  4.42225  2.77519  2.73123  3.46354  2.40513  3.72494  3.29354  2.67741  2.69355  4.24690  2.90347  2.73739  3.18146  2.89801  2.37887  2.77519  2.98518  4.58477  3.61503
          0.02807  3.98304  4.70539  0.61958  0.77255  0.48644  0.95402
     71   2.89233  5.03160  3.11045  2.63190  4.34675  3.52054  3.64951  3.80671  2.09590  3.29843  4.18022  3.08643  3.95101  1.56792  2.02681  2.90156  3.10916  3.48812  5.40910  4.14736     72 q - - -
          2.68618  4.42225  2.77519  2.73123  3.46354  2.40513  3.72494  3.29354  2.67741  2.69355  4.24690  2.90347  2.73739  3.18146  2.89801  2.37887  2.77519  2.98518  4.58477  3.61503
          0.02807  3.98304  4.70539  0.61958  0.77255  0.48644  0.95402
     72   2.81830  4.42019  3.95459  3.50549  3.35548  3.76574  4.31138  2.35789  3.31750  1.22395  3.27459  3.78924  4.23423  3.68597  3.55817  3.15483  2.48466  2.28164  5.12803  3.90556     73 l - - -
          2.68618  4.42225  2.77519  2.73123  3.46354  2.40513  3.72494  3.29354  2.67741  2.69355  4.24690  2.90347  2.73739  3.18146  2.89801  2.37887  2.77519  2.98518  4.58477  3.61503
          0.02807  3.98304  4.70539  0.61958  0.77255  0.48644  0.95402
     73   2.82458  5.19105  2.06219  2.24852  4.46492  3.29004  3.71824  3.98518  2.56760  3.51669  4.36778  2.80408  3.84220  1.56499  3.03662  2.77394  3.09602  3.60676  5.66168  4.24805     74 q - - -
          2.68618  4.42225  2.77519  2.73123  3.46354  2.40513  3.72494  3.29354  2.67741  2.69355  4.24690  2.90347  2.73739  3.18146  2.89801  2.37887  2.77519  2.98518  4.58477  3.61503
          0.02807  3.98304  4.70539  0.61958  0.77255  0.48644  0.95402
     74   2.28224  4.82629  3.06096  2.64443  4.31233  3.40000  3.73002  3.62187  1.36807  3.25367  4.13831  3.08659  3.89951  2.89563  2.55249  2.79619  3.02160  3.29197  5.45421  4.19479     75 k - - -
          2.68618  4.42225  2.77519  2.73123  3.46354  2.40513  3.72494  3.29354  2.67741  2.69355  4.24690  2.90347  2.73739  3.18146  2.89801  2.37887  2.77519  2.98518  4.58477  3.61503
          0.02807  3.98304  4.70539  0.61958  0.77255  0.48644  0.95402
     75   2.90352  4.64147  3.52281  3.37851  4.36262  3.32276  4.44614  3.93737  3.44544  3.55188  4.60708  3.67363  0.64551  3.83086  3.67768  3.07469  3.35399  3.57000  5.51799  4.48510     76 P - - -
          2.68618  4.42225  2.77519  2.73123  3.46354  2.40513  3.72494  3.29354  2.67741  2.69355  4.24690  2.90347  2.73739  3.18146  2.89801  2.37887  2.77519  2.98518  4.58477  3.61503
          0.02807  3.98304  4.70539  0.61958  0.77255  0.48644  0.95402
     76   2.87166  4.80987  3.39405  2.82286  3.55436  3.60518  3.65932  3.43925  2.25219  2.99068  3.93427  3.22952  4.00573  2.92893  1.47306  2.94647  3.08968  3.18841  4.93586  2.70744     77 r - - -
          2.68618  4.42225  2.77519  2.73123  3.46354  2.40513  3.72494  3.29354  2.67741  2.69355  4.24690  2.90347  2.73739  3.18146  2.89801  2.37887  2.77519  2.98518  4.58477  3.61503
          0.02807  3.98304  4.70539  0.61958  0.77255  0.48644  0.95402
     77   2.97192  4.95889  2.97941  2.73684  4.14187  3.44111  3.89579  3.79049  2.55022  3.28177  4.30747  3.19719  3.99676  1.04963  2.83182  3.01545  3.26926  3.51358  5.39475  4.09617     78 q - - -
          2.68618  4.42225  2.77519  2.73123  3.46354  2.40513  3.72494  3.29354  2.67741  2.69355  4.24690  2.90347  2.73739  3.18146  2.89801  2.37887  2.77519  2.98518  4.58477  3.61503
          0.02807  3.98304  4.70539  0.61958  0.77255  0.48644  0.95402
     78   3.01740  4.42798  4.49238  4.01201  3.42224  4.19058  4.72775  1.90007  3.85014  1.73401  3.30225  4.25304  4.56873  4.15783  4.06296  3.58149  3.29858  1.12344  5.32728  4.08685     79 v - - -
          2.68618  4.42225  2.77519  2.73123  3.46354  2.40513  3.72494  3.29354  2.67741  2.69355  4.24690  2.90347  2.73739  3.18146  2.89801  2.37887  2.77519  2.98518  4.58477  3.61503
          0.02807  3.98304  4.70539  0.61958  0.77255  0.48644  0.95402
     79   2.89293  4.40480  4.28273  3.94239  3.61820  3.85031  4.72389  2.03298  3.80721  2.27837  3.56490  4.11610  4.39923  4.16000  4.01128  3.34968  3.24935  0.91103  5.43062  4.16217     80 v - - -
          2.68618  4.42225  2.77519  2.73123  3.46354  2.40513  3.72494  3.29354  2.67741  2.69355  4.24690  2.90347  2.73739  3.18146  2.89801  2.37887  2.77519  2.98518  4.58477  3.61503
          0.02807  3.98304  4.70539  0.61958  0.77255  0.48644  0.95402
     80   3.28073  4.71079  4.36666  4.00802  3.18047  4.12185  4.62912  2.39165  3.77466  0.75018  3.17071  4.27272  4.53884  4.11650  3.93224  3.70708  3.57032  2.45749  5.09884  3.84736     81 l - - -
          2.68618  4.42225  2.77519  2.73123  3.46354  2.40513  3.72494  3.29354  2.67741  2.69355  4.24690  2.90347  2.73739  3.18146  2.89801  2.37887  2.77519  2.98518  4.58477  3.61503
          0.02807  3.98304  4.70539  0.61958  0.77255  0.48644  0.95402
     81   1.45372  4.52574  3.09312  2.73492  4.09463  3.25830  3.86348  3.37212  2.18222  3.10295  3.99846  3.13391  3.83566  3.07531  2.92772  2.66502  2.89257  3.02930  5.40068  4.13428     82 a - - -
          2.68618  4.42225  2.77519  2.73123  3.46354  2.40513  3.72494  3.29354  2.67741  2.69355  4.24690  2.90347  2.73739  3.18146  2.89801  2.37887  2.77519  2.98518  4.58477  3.61503
          0.02807  3.98304  4.70539  0.61958  0.77255  0.48644  0.95402
     82   3.03210  5.18846  2.50251  0.90308  4.54567  3.33661  3.92562  4.01905  2.82256  3.62203  4.58047  2.97296  3.94659  3.13537  3.24970  2.99957  3.33636  3.68585  5.70215  4.40846     83 e - - -
          2.68618  4.42225  2.77519  2.73123  3.46354  2.40513  3.72494  3.29354  2.67741  2.69355  4.24690  2.90347  2.73739  3.18146  2.89801  2.37887  2.77519  2.98518  4.58477  3.61503
          0.02807  3.98304  4.70539  0.61958  0.77255  0.48644  0.95402
     83   3.13292  4.96247  3.63512  3.12438  4.34518  3.59848  3.90868  3.89534  2.28796  3.39123  4.38936  3.47524  4.09644  3.12425  0.82206  3.21227  3.39183  3.61472  5.38388  4.24940     84 r - - -
          2.68618  4.42225  2.77519  2.73123  3.46354  2.40513  3.72494  3.29354  2.67741  2.69355  4.24690  2.90347  2.73739  3.18146  2.89801  2.37887  2.77519  2.98518  4.58477  3.61503
          0.02807  3.98304  4.70539  0.61958  0.77255  0.48644  0.95402
     84   2.80155  4.93247  3.01423  2.59901  4.37601  3.42750  3.70461  3.78220  1.32850  3.33131  4.19537  3.06250  2.82106  2.86307  2.52960  2.82754  3.05873  3.43647  5.46381  4.20547     85 k - - -
          2.68618  4.42225  2.77519  2.73123  3.46354  2.40513  3.72494  3.29354  2.67741  2.69355  4.24690  2.90347  2.73739  3.18146  2.89801  2.37887  2.77519  2.98518  4.58477  3.61503
          0.02807  3.98304  4.70539  0.61958  0.77255  0.48644  0.95402
     85   2.36113  4.28551  3.32016  2.99431  4.09604  3.08816  4.07817  3.39276  2.98391  3.13841  4.04258  3.26454  2.64894  3.34038  3.30596  2.53103  1.37688  3.00211  5.46540  4.23072     86 t - - -
          2.68618  4.42225  2.77519  2.73123  3.46354  2.40513  3.72494  3.29354  2.67741  2.69355  4.24690  2.90347  2.73739  3.18146  2.89801  2.37887  2.77519  2.98518  4.58477  3.61503
          0.02807  3.98304  4.70539  0.61958  0.77255  0.48644  0.95402
     86   2.94573  5.08170  3.32335  2.71132  4.51510  3.59585  3.60865  3.86424  1.28951  3.34711  4.20641  3.12911  3.98218  2.74568  1.90691  2.95029  2.96747  3.53996  5.43266  4.23230     87 k - - -
          2.68618  4.42225  2.77519  2.73123  3.46354  2.40513  3.72494  3.29354  2.67741  2.69355  4.24690  2.90347  2.73739  3.18146  2.89801  2.37887  2.77519  2.98518  4.58477  3.61503
          0.02807  3.98304  4.70539  0.61958  0.77255  0.48644  0.95402
     87   2.89582  4.40894  4.27738  3.94491  3.63264  3.83712  4.72806  2.05018  3.81436  2.30113  3.58197  4.11670  4.39218  4.16664  4.01605  3.34838  3.25513  0.89625  5.43543  4.17348     88 v - - -
          2.68618  4.42225  2.77519  2.73123  3.46354  2.40513  3.72494  3.29354  2.67741  2.69355  4.24690  2.90347  2.73739  3.18146  2.89801  2.37887  2.77519  2.98518  4.58477  3.61503
          0.02807  3.98304  4.70539  0.61958  0.77255  0.48644  0.95402
     88   2.86018  5.05551  2.64207  2.04798  4.09015  3.38737  1.70621  3.79177  2.45268  3.34089  4.22173  2.93033  3.90034  2.90615  2.82055  2.84723  3.11225  3.46599  5.36840  3.95843     89 h - - -
          2.68618  4.42225  2.77519  2.73123  3.46354  2.40513  3.72494  3.29354  2.67741  2.69355  4.24690  2.90347  2.73739  3.18146  2.89801  2.37887  2.77519  2.98518  4.58477  3.61503
          0.02807  3.98304  4.70539  0.61958  0.77255  0.48644  0.95402
     89   2.24957  4.46032  3.53148  3.15452  2.87568  3.55696  3.79900  2.98169  3.07268  2.65124  3.69397  3.45013  4.06194  3.41526  3.35251  2.94447  3.05684  2.77532  4.47301  1.50910     90 y - - -
          2.68618  4.42225  2.77519  2.73123  3.46354  2.40513  3.72494  3.29354  2.67741  2.69355  4.24690  2.90347  2.73739  3.18146  2.89801  2.37887  2.77519  2.98518  4.58477  3.61503
          0.02807  3.98304  4.70539  0.61958  0.77255  0.48644  0.95402
     90   2.79278  4.89325  2.77562  1.47525  4.02017  3.42339  3.76929  3.32300  2.56020  2.44290  3.97768  3.00391  3.91517  2.96155  2.95473  2.83142  3.05088  3.08458  5.38336  4.03538     91 e - - -
          2.68618  4.42225  2.77519  2.73123  3.46354  2.40513  3.72494  3.29354  2.67741  2.69355  4.24690  2.90347  2.73739  3.18146  2.89801  2.37887  2.77519  2.98518  4.58477  3.61503
          0.02807  3.98304  4.70539  0.61958  0.77255  0.48644  0.95402
     91   3.11110  5.25296  0.77155  2.40947  4.64547  3.29686  4.03233  4.25939  3.13799  3.84846  4.82997  2.97101  3.95758  3.27237  3.66845  3.06168  3.45238  3.88714  5.79235  4.50140     92 d - - -
          2.68618  4.42225  2.77519  2.73123  3.46354  2.40513  3.72494  3.29354  2.67741  2.69355  4.24690  2.90347  2.73739  3.18146  2.89801  2.37887  2.77519  2.98518  4.58477  3.61503
          0.02807  3.98304  4.70539  0.61958  0.77255  0.48644  0.95402
     92   2.91778  4.37365  4.17362  3.67189  2.96652  3.99087  4.14455  1.38382  3.50688  2.05298  3.26607  3.90705  4.34671  3.79023  3.71265  3.32788  3.16331  2.14853  4.67489  2.58502     93 i - - -
          2.68618  4.42225  2.77519  2.73123  3.46354  2.40513  3.72494  3.29354  2.67741  2.69355  4.24690  2.90347  2.73739  3.18146  2.89801  2.37887  2.77519  2.98518  4.58477  3.61503
          0.02807  3.98304  4.70539  0.61958  0.77255  0.48644  0.95402
     93   2.49337  4.51599  3.14313  2.71943  4.14498  3.22226  3.82167  3.55584  2.53387  3.18771  4.03630  3.11020  3.79650  3.01722  2.36430  1.54229  2.71124  3.16837  5.40670  4.13259     94 s - - -
          2.68618  4.42225  2.77519  2.73123  3.46354  2.40513  3.72494  3.29354  2.67741  2.69355  4.24690  2.90347  2.73739  3.18146  2.89801  2.37887  2.77519  2.98518  4.58477  3.61503
          0.02807  3.98304  4.70539  0.61958  0.77255  0.48644  0.95402
     94   2.73383  5.13015  2.23178  2.25758  4.35676  3.32600  2.62883  3.88856  2.42888  3.41035  4.21815  2.80896  3.81064  2.01310  2.89386  2.69221  2.97928  3.50663  5.54316  4.13020     95 q - - -
          2.68618  4.42225  2.77519  2.73123  3.46354  2.40513  3.72494  3.29354  2.67741  2.69355  4.24690  2.90347  2.73739  3.18146  2.89801  2.37887  2.77519  2.98518  4.58477  3.61503
          0.02807  3.98304  4.70539  0.61958  0.77255  0.48644  0.95402
     95   2.14243  4.41733  3.44018  2.89970  3.59192  3.51187  3.83836  2.84536  2.65536  1.90138  3.53104  3.29201  3.94698  3.11381  2.51808  2.81580  2.88644  2.63601  5.04675  3.80401     96 l - - -
          2.68618  4.42225  2.77519  2.73123  3.46354  2.40513  3.72494  3.29354  2.67741  2.69355  4.24690  2.90347  2.73739  3.18146  2.89801  2.37887  2.77519  2.98518  4.58477  3.61503
          0.02807  3.98304  4.70539  0.61958  0.77255  0.48644  0.95402
     96   2.97652  5.52217  1.19830  1.78380  4.80933  3.21442  3.78956  4.32652  2.83455  3.84494  4.71865  2.68723  3.85182  2.96510  3.43652  2.85700  3.27331  3.90825  5.99452  4.49320     97 d - - -
          2.68618  4.42225  2.77519  2.73123  3.46354  2.40513  3.72494  3.29354  2.67741  2.69355  4.24690  2.90347  2.73739  3.18146  2.89801  2.37887  2.77519  2.98518  4.58477  3.61503
          0.02807  3.98304  4.70539  0.61958  0.77255  0.48644  0.95402
     97   2.62344  5.28042  2.04045  1.47940  4.57618  3.26705  3.67943  4.05489  2.53539  3.57033  4.38247  2.73570  3.80996  2.78373  3.01864  2.72545  3.04103  3.65049  5.74189  4.29841     98 e - - -
          2.68618  4.42225  2.77519  2.73123  3.46354  2.40513  3.72494  3.29354  2.67741  2.69355  4.24690  2.90347  2.73739  3.18146  2.89801  2.37887  2.77519  2.98518  4.58477  3.61503
          0.02807  3.98304  4.70539  0.61958  0.77255  0.48644  0.95402
     98   2.18776  4.95078  2.47960  2.19563  4.25021  3.32315  3.62710  3.69161  2.44911  3.25705  4.05922  2.50567  3.78292  2.68267  2.93667  2.54879  2.51482  3.32680  5.46532  4.09017     99 a - - -
          2.68618  4.42225  2.77519  2.73123  3.46354  2.40513  3.72494  3.29354  2.67741  2.69355  4.24690  2.90347  2.73739  3.18146  2.89801  2.37887  2.77519  2.98518  4.58477  3.61503
          0.02807  3.98304  4.70539  0.61958  0.77255  0.48644  0.95402
     99   2.72373  4.76355  3.24486  2.75083  4.24959  3.40382  3.71335  3.69907  2.21095  3.26297  4.13309  3.14999  3.90437  2.90101  1.42860  2.30547  3.01096  3.34651  5.38630  4.13131    100 r - - -
          2.68618  4.42225  2.77519  2.73123  3.46354  2.40513  3.72494  3.29354  2.67741  2.69355  4.24690  2.90347  2.73739  3.18146  2.89801  2.37887  2.77519  2.98518  4.58477  3.61503
          0.02807  3.98304  4.70539  0.61958  0.77255  0.48644  0.95402
    100   2.89233  5.03160  3.11045  2.63190  4.34675  3.52054  3.64951  3.80671  2.09590  3.29843  4.18022  3.08643  3.95101  1.56792  2.02681  2.90156  3.10916  3.48812  5.40910  4.14736    101 q - - -
          2.68618  4.42225  2.77519  2.73123  3.46354  2.40513  3.72494  3.29354  2.67741  2.69355  4.24690  2.90347  2.73739  3.18146  2.89801  2.37887  2.77519  2.98518  4.58477  3.61503
          0.12271  3.98304  2.33454  0.61958  0.77255  0.48644  0.95402
    101   2.63340  4.66720  3.04175  2.62163  4.11336  3.33778  3.71865  3.41151  1.81929  3.08873  3.97703  3.05970  3.84237  2.90170  2.64705  2.71400  1.99852  3.09855  5.34506  4.07825    102 k - - -
          2.68618  4.42225  2.77519  2.73123  3.46354  2.40513  3.72494  3.29354  2.67741  2.69355  4.24690  2.90347  2.73739  3.18146  2.89801  2.37887  2.77519  2.98518  4.58477  3.61503
          0.03081  3.89113  4.61348  0.61958  0.77255  0.57215  0.83082
    102   2.87548  5.31174  2.00850  1.27013  4.60950  3.20302  3.72956  4.09031  2.69777  3.64421  4.51213  2.69877  3.80906  2.90291  3.23742  2.78985  3.16247  3.70162  5.80048  4.35520    103 e - - -
          2.68618  4.42225  2.77519  2.73123  3.46354  2.40513  3.72494  3.29354  2.67741  2.69355  4.24690  2.90347  2.73739  3.18146  2.89801  2.37887  2.77519  2.98518  4.58477  3.61503
          0.03081  3.89113  4.61348  0.61958  0.77255  0.43626  1.03974
    103   2.33889  4.54610  3.22054  2.70929  3.33416  3.51266  2.70474  3.12166  2.59217  2.76692  3.66278  3.15143  3.91532  2.99119  2.84373  2.78155  2.89431  2.86995  4.79887  2.37247    104 a - - -
          2.68618  4.42225  2.77519  2.73123  3.46354  2.40513  3.72494  3.29354  2.67741  2.69355  4.24690  2.90347  2.73739  3.18146  2.89801  2.37887  2.77519  2.98518  4.58477  3.61503
          0.02807  3.98304  4.70539  0.61958  0.77255  0.48644  0.95402
    104   3.11277  4.43268  4.76703  4.25647  3.46973  4.44804  4.95736  1.15183  4.12916  1.89061  3.28044  4.49495  4.73823  4.38599  4.32584  3.82531  3.37138  1.46868  5.45417  4.26139    105 i - - -
          2.68618  4.42225  2.77519  2.73123  3.46354  2.40513  3.72494  3.29354  2.67741  2.69355  4.24690  2.90347  2.73739  3.18146  2.89801  2.37887  2.77519  2.98518  4.58477  3.61503
          0.02807  3.98304  4.70539  0.61958  0.77255  0.48644  0.95402
    105   2.90744  5.22324  2.41216  1.17338  4.41124  3.31081  3.40504  4.00654  2.58827  3.53997  4.42293  2.83429  3.88094  2.93564  3.02047  2.85350  3.18058  3.64742  5.62965  4.21696    106 e - - -
          2.68618  4.42225  2.77519  2.73123  3.46354  2.40513  3.72494  3.29354  2.67741  2.69355  4.24690  2.90347  2.73739  3.18146  2.89801  2.37887  2.77519  2.98518  4.58477  3.61503
          0.02807  3.98304  4.70539  0.61958  0.77255  0.48644  0.95402
    106   2.87541  5.05002  3.01354  2.18975  4.43279  3.41080  3.64381  3.82665  2.11255  3.34450  4.19857  3.04211  3.93174  2.79097  1.46312  2.86618  3.09328  3.49277  5.45905  4.20513    107 r - - -
          2.68618  4.42225  2.77519  2.73123  3.46354  2.40513  3.72494  3.29354  2.67741  2.69355  4.24690  2.90347  2.73739  3.18146  2.89801  2.37887  2.77519  2.98518  4.58477  3.61503
          0.02807  3.98304  4.70539  0.61958  0.77255  0.48644  0.95402
    107   3.54408  4.83700  4.47136  4.13373  1.63146  4.29948  3.47007  3.27138  3.99143  2.62603  3.88288  3.98988  4.62464  4.02518  4.07544  3.66726  3.77235  3.18924  3.63305  1.00331    108 y - - -
          2.68618  4.42225  2.77519  2.73123  3.46354  2.40513  3.72494  3.29354  2.67741  2.69355  4.24690  2.90347  2.73739  3.18146  2.89801  2.37887  2.77519  2.98518  4.58477  3.61503
          0.02807  3.98304  4.70539  0.61958  0.77255  0.48644  0.95402
    108   3.07528  5.04121  3.25848  2.86059  4.45293  3.55170  3.82397  3.88938  0.89649  3.43089  4.38739  3.27981  4.04506  3.00991  2.45748  3.11061  3.32084  3.59129  5.46295  4.29206    109 k - - -
          2.68618  4.42225  2.77519  2.73123  3.46354  2.40513  3.72494  3.29354  2.67741  2.69355  4.24690  2.90347  2.73739  3.18146  2.89801  2.37887  2.77519  2.98518  4.58477  3.61503
          0.02807  3.98304  4.70539  0.61958  0.77255  0.48644  0.95402
    109   2.36744  4.89597  3.08416  2.54562  4.23962  3.42801  3.61228  3.63763  2.17485  3.15021  4.02717  3.02149  3.87396  2.18896  1.93242  2.75365  2.95530  3.30762  5.36648  4.08756    110 r - - -
          2.68618  4.42225  2.77519  2.73123  3.46354  2.40513  3.72494  3.29354  2.67741  2.69355  4.24690  2.90347  2.73739  3.18146  2.89801  2.37887  2.77519  2.98518  4.58477  3.61503
          0.02807  3.98304  4.70539  0.61958  0.77255  0.48644  0.95402
    110   2.22191  4.91372  1.66274  2.29199  4.48156  2.46113  3.78000  3.93250  2.71949  3.51425  4.33715  2.82093  3.78257  2.94831  3.23677  2.60287  2.98008  3.49955  5.71491  4.31579    111 d - - -
          2.68618  4.42225  2.77519  2.73123  3.46354  2.40513  3.72494  3.29354  2.67741  2.69355  4.24690  2.90347  2.73739  3.18146  2.89801  2.37887  2.77519  2.98518  4.58477  3.61503
          0.02807  3.98304  4.70539  0.61958  0.77255  0.48644  0.95402
    111   2.67905  4.46748  2.59064  2.87777  3.73262  3.51127  4.02279  2.52240  2.99450  2.64957  3.68601  3.30889  4.01677  3.29987  3.37817  2.89189  2.97762  1.44884  5.26566  3.96703    112 v - - -
          2.68618  4.42225  2.77519  2.73123  3.46354  2.40513  3.72494  3.29354  2.67741  2.69355  4.24690  2.90347  2.73739  3.18146  2.89801  2.37887  2.77519  2.98518  4.58477  3.61503
          0.02807  3.98304  4.70539  0.61958  0.77255  0.48644  0.95402
    112   2.89233  5.03160  3.11045  2.63190  4.34675  3.52054  3.64951  3.80671  2.09590  3.29843  4.18022  3.08643  3.95101  1.56792  2.02681  2.90156  3.10916  3.48812  5.40910  4.14736    113 q - - -
          2.68618  4.42225  2.77519  2.73123  3.46354  2.40513  3.72494  3.29354  2.67741  2.69355  4.24690  2.90347  2.73739  3.18146  2.89801  2.37887  2.77519  2.98518  4.58477  3.61503
          0.02807  3.98304  4.70539  0.61958  0.77255  0.48644  0.95402
    113   2.35558  4.71067  3.07262  2.52328  4.17833  3.44258  3.57322  3.58484  2.21992  3.15021  3.98122  3.00584  3.85258  2.05765  2.14837  2.71415  2.91480  3.25499  5.34103  4.04945    114 q - - -
          2.68618  4.42225  2.77519  2.73123  3.46354  2.40513  3.72494  3.29354  2.67741  2.69355  4.24690  2.90347  2.73739  3.18146  2.89801  2.37887  2.77519  2.98518  4.58477  3.61503
          0.02807  3.98304  4.70539  0.61958  0.77255  0.48644  0.95402
    114   2.88924  5.03696  3.09807  2.61352  4.35979  3.51941  3.64393  3.80805  2.09094  3.30240  4.17886  3.07762  3.94773  1.58209  2.02997  2.89632  3.10432  3.48755  5.41499  4.15417    115 q - - -
          2.68618  4.42225  2.77519  2.73123  3.46354  2.40513  3.72494  3.29354  2.67741  2.69355  4.24690  2.90347  2.73739  3.18146  2.89801  2.37887  2.77519  2.98518  4.58477  3.61503
          0.02807  3.98304  4.70539  0.61958  0.77255  0.48644  0.95402
    115   2.80732  4.57083  3.50365  3.41759  4.55605  0.57720  4.53025  4.18338  3.61384  3.82340  4.80071  3.66807  3.96548  3.92933  3.83692  2.98256  3.29717  3.69037  5.62112  4.66199    116 G - - -
          2.68618  4.42225  2.77519  2.73123  3.46354  2.40513  3.72494  3.29354  2.67741  2.69355  4.24690  2.90347  2.73739  3.18146  2.89801  2.37887  2.77519  2.98518  4.58477  3.61503
          0.02807  3.98304  4.70539  0.61958  0.77255  0.48644  0.95402
    116   3.40148  4.77117  4.39026  4.12667  0.84680  4.06351  3.93003  2.91257  4.03115  2.25761  3.62700  4.14497  4.52033  4.16890  4.12353  3.66511  3.70302  2.91122  4.14806  2.50193    117 f - - -
          2.68618  4.42225  2.77519  2.73123  3.46354  2.40513  3.72494  3.29354  2.67741  2.69355  4.24690  2.90347  2.73739  3.18146  2.89801  2.37887  2.77519  2.98518  4.58477  3.61503
          0.02807  3.98304  4.70539  0.61958  0.77255  0.48644  0.95402
    117   2.76772  5.18082  2.11293  2.21317  4.38395  3.28834  2.32979  3.95482  2.53901  3.48094  4.29836  2.11721  3.81343  2.82413  3.04199  2.71489  3.02740  3.56611  5.60340  4.16007    118 d - - -
          2.68618  4.42225  2.77519  2.73123  3.46354  2.40513  3.72494  3.29354  2.67741  2.69355  4.24690  2.90347  2.73739  3.18146  2.89801  2.37887  2.77519  2.98518  4.58477  3.61503
          0.02807  3.98304  4.70539  0.61958  0.77255  0.48644  0.95402
    118   3.28073  4.71079  4.36666  4.00802  3.18047  4.12185  4.62912  2.39165  3.77466  0.75018  3.17071  4.27272  4.53884  4.11650  3.93224  3.70708  3.57032  2.45749  5.09884  3.84736    119 l - - -
          2.68618  4.42225  2.77519  2.73123  3.46354  2.40513  3.72494  3.29354  2.67741  2.69355  4.24690  2.90347  2.73739  3.18146  2.89801  2.37887  2.77519  2.98518  4.58477  3.61503
          0.02807  3.98304  4.70539  0.61958  0.77255  0.48644  0.95402
    119   1.10745  4.16705  3.41399  3.18025  4.28730  2.22235  4.26042  3.62280  3.26676  3.38272  4.24356  3.32615  3.70436  3.55315  3.55933  2.42871  2.73775  3.11415  5.63793  4.44191    120 a - - -
          2.68618  4.42225  2.77519  2.73123  3.46354  2.40513  3.72494  3.29354  2.67741  2.69355  4.24690  2.90347  2.73739  3.18146  2.89801  2.37887  2.77519  2.98518  4.58477  3.61503
          0.02807  3.98304  4.70539  0.61958  0.77255  0.48644  0.95402
    120   2.28224  4.82629  3.06096  2.64443  4.31233  3.40000  3.73002  3.62187  1.36807  3.25367  4.13831  3.08659  3.89951  2.89563  2.55249  2.79619  3.02160  3.29197  5.45421  4.19479    121 k - - -
          2.68618  4.42225  2.77519  2.73123  3.46354  2.40513  3.72494  3.29354  2.67741  2.69355  4.24690  2.90347  2.73739  3.18146  2.89801  2.37887  2.77519  2.98518  4.58477  3.61503
          0.02807  3.98304  4.70539  0.61958  0.77255  0.48644  0.95402
    121   3.11110  5.25296  0.77155  2.40947  4.64547  3.29686  4.03233  4.25939  3.13799  3.84846  4.82997  2.97101  3.95758  3.27237  3.66845  3.06168  3.45238  3.88714  5.79235  4.50140    122 d - - -
          2.68618  4.42225  2.77519  2.73123  3.46354  2.40513  3.72494  3.29354  2.67741  2.69355  4.24690  2.90347  2.73739  3.18146  2.89801  2.37887  2.77519  2.98518  4.58477  3.61503
          0.02807  3.98304  4.70539  0.61958  0.77255  0.48644  0.95402
    122   3.09922  4.42597  4.75021  4.23655  3.47245  4.42451  4.94060  1.14249  4.10900  1.95264  3.18345  4.47426  4.72126  4.36621  4.30704  3.79964  3.35900  1.47451  5.44962  4.26346    123 i - - -
          2.68618  4.42225  2.77519  2.73123  3.46354  2.40513  3.72494  3.29354  2.67741  2.69355  4.24690  2.90347  2.73739  3.18146  2.89801  2.37887  2.77519  2.98518  4.58477  3.61503
          0.02807  3.98304  4.70539  0.61958  0.77255  0.48644  0.95402
    123   3.28073  4.71079  4.36666  4.00802  3.18047  4.12185  4.62912  2.39165  3.77466  0.75018  3.17071  4.27272  4.53884  4.11650  3.93224  3.70708  3.57032  2.45749  5.09884  3.84736    124 l - - -
          2.68618  4.42225  2.77519  2.73123  3.46354  2.40513  3.72494  3.29354  2.67741  2.69355  4.24690  2.90347  2.73739  3.18146  2.89801  2.37887  2.77519  2.98518  4.58477  3.61503
          0.02807  3.98304  4.70539  0.61958  0.77255  0.48644  0.95402
    124   3.29676  4.66155  4.55397  4.11317  1.31702  4.29558  4.05078  2.49433  3.96080  1.54843  3.18334  4.19956  4.59793  4.08668  4.08309  3.67578  3.53918  2.55049  4.28851  2.69999    125 f - - -
          2.68618  4.42225  2.77519  2.73123  3.46354  2.40513  3.72494  3.29354  2.67741  2.69355  4.24690  2.90347  2.73739  3.18146  2.89801  2.37887  2.77519  2.98518  4.58477  3.61503
          0.02807  3.98304  4.70539  0.61958  0.77255  0.48644  0.95402
    125   3.03221  5.13713  3.40232  2.77795  4.57792  3.63943  3.61922  3.93725  1.18887  3.39253  4.26843  3.18493  4.02257  2.75835  1.83941  3.03160  3.20795  3.62045  5.44191  4.26598    126 k - - -
          2.68618  4.42225  2.77519  2.73123  3.46354  2.40513  3.72494  3.29354  2.67741  2.69355  4.24690  2.90347  2.73739  3.18146  2.89801  2.37887  2.77519  2.98518  4.58477  3.61503
          0.02807  3.98304  4.70539  0.61958  0.77255  0.48644  0.95402
    126   1.49420  4.20877  3.83103  3.43252  3.78984  3.31600  4.32930  2.49310  3.36126  2.62985  3.70642  3.59782  3.96203  3.67476  3.63188  2.73985  2.87204  1.70921  5.37963  4.15856    127 a - - -
          2.68618  4.42225  2.77519  2.73123  3.46354  2.40513  3.72494  3.29354  2.67741  2.69355  4.24690  2.90347  2.73739  3.18146  2.89801  2.37887  2.77519  2.98518  4.58477  3.61503
          0.02807  3.98304  4.70539  0.61958  0.77255  0.48644  0.95402
    127   1.18079  4.15148  3.55576  3.25121  4.13584  3.00531  4.25502  3.24267  3.23461  3.13814  4.06680  3.37919  3.74111  3.55242  3.51532  2.46184  2.16035  2.85022  5.55937  4.35379    128 a - - -
          2.68618  4.42225  2.77519  2.73123  3.46354  2.40513  3.72494  3.29354  2.67741  2.69355  4.24690  2.90347  2.73739  3.18146  2.89801  2.37887  2.77519  2.98518  4.58477  3.61503
          0.02807  3.98304  4.70539  0.61958  0.77255  0.48644  0.95402
    128   2.89582  4.40894  4.27738  3.94491  3.63264  3.83712  4.72806  2.05018  3.81436  2.30113  3.58197  4.11670  4.39218  4.16664  4.01605  3.34838  3.25513  0.89625  5.43543  4.17348    129 v - - -
          2.68618  4.42225  2.77519  2.73123  3.46354  2.40513  3.72494  3.29354  2.67741  2.69355  4.24690  2.90347  2.73739  3.18146  2.89801  2.37887  2.77519  2.98518  4.58477  3.61503
          0.02807  3.98304  4.70539  0.61958  0.77255  0.48644  0.95402
    129   3.16644  4.54434  4.54756  4.06865  1.43906  4.24706  4.20299  1.95587  3.93349  1.78051  3.13899  4.20131  4.55485  4.07812  4.07134  3.60869  3.41195  2.31366  4.49988  2.98252    130 f - - -
          2.68618  4.42225  2.77519  2.73123  3.46354  2.40513  3.72494  3.29354  2.67741  2.69355  4.24690  2.90347  2.73739  3.18146  2.89801  2.37887  2.77519  2.98518  4.58477  3.61503
          0.02807  3.98304  4.70539  0.61958  0.77255  0.48644  0.95402
    130   2.74015  4.74161  3.34329  2.80765  4.21853  3.43949  3.74199  3.55918  2.21136  3.16538  4.07042  3.19523  3.92687  2.91881  1.41831  2.82511  2.43376  3.24461  5.37266  4.14524    131 r - - -
          2.68618  4.42225  2.77519  2.73123  3.46354  2.40513  3.72494  3.29354  2.67741  2.69355  4.24690  2.90347  2.73739  3.18146  2.89801  2.37887  2.77519  2.98518  4.58477  3.61503
          0.02807  3.98304  4.70539  0.61958  0.77255  0.48644  0.95402
    131   3.12850  4.54585  4.53373  4.03740  3.19607  4.26326  4.69723  2.08486  3.85457  1.03862  3.05605  4.29779  4.58899  4.11467  4.04050  3.64711  3.39383  1.79939  5.18835  4.00264    132 l - - -
          2.68618  4.42225  2.77519  2.73123  3.46354  2.40513  3.72494  3.29354  2.67741  2.69355  4.24690  2.90347  2.73739  3.18146  2.89801  2.37887  2.77519  2.98518  4.58477  3.61503
          0.02807  3.98304  4.70539  0.61958  0.77255  0.48644  0.95402
    132   2.37822  4.78040  2.17485  2.37006  4.36454  2.55691  3.75868  3.81591  2.64844  3.39554  4.20494  2.84980  3.76310  2.92164  3.12402  1.89251  2.89268  3.38726  5.60152  4.23481    133 s - - -
          2.68618  4.42225  2.77519  2.73123  3.46354  2.40513  3.72494  3.29354  2.67741  2.69355  4.24690  2.90347  2.73739  3.18146  2.89801  2.37887  2.77519  2.98518  4.58477  3.61503
          0.02807  3.98304  4.70539  0.61958  0.77255  0.48644  0.95402
    133   2.12132  5.17645  2.06499  1.66620  4.50187  3.26071  3.69589  3.94969  2.60105  3.50697  4.32795  2.75777  3.80756  2.84786  3.13007  2.70718  3.03653  3.55943  5.70123  4.27281    134 e - - -
          2.68618  4.42225  2.77519  2.73123  3.46354  2.40513  3.72494  3.29354  2.67741  2.69355  4.24690  2.90347  2.73739  3.18146  2.89801  2.37887  2.77519  2.98518  4.58477  3.61503
          0.02807  3.98304  4.70539  0.61958  0.77255  0.48644  0.95402
    134   2.75059  5.18599  1.97415  2.18823  4.51021  2.68156  3.65745  3.97973  1.87953  3.49741  4.30066  2.77570  3.80492  2.79684  2.97580  2.69732  3.00722  3.57859  5.66186  4.24744    135 k - - -
          2.68618  4.42225  2.77519  2.73123  3.46354  2.40513  3.72494  3.29354  2.67741  2.69355  4.24690  2.90347  2.73739  3.18146  2.89801  2.37887  2.77519  2.98518  4.58477  3.61503
          0.02807  3.98304  4.70539  0.61958  0.77255  0.48644  0.95402
    135   2.75145  5.09950  2.82322  1.87182  4.43004  3.41167  3.38962  3.86438  2.19097  3.36370  4.16729  2.90358  3.84301  2.23051  2.25748  2.72344  2.97166  3.49196  5.49585  4.16385    136 e - - -
          2.68618  4.42225  2.77519  2.73123  3.46354  2.40513  3.72494  3.29354  2.67741  2.69355  4.24690  2.90347  2.73739  3.18146  2.89801  2.37887  2.77519  2.98518  4.58477  3.61503
          0.02807  3.98304  4.70539  0.61958  0.77255  0.48644  0.95402
    136   3.06442  4.50390  4.31293  3.79138  2.71910  4.06635  4.05383  2.54287  3.54035  1.11912  3.15164  3.98077  4.39450  3.81645  3.70638  3.42398  3.29806  2.56151  2.92742  2.97546    137 l - - -
          2.68618  4.42225  2.77519  2.73123  3.46354  2.40513  3.72494  3.29354  2.67741  2.69355  4.24690  2.90347  2.73739  3.18146  2.89801  2.37887  2.77519  2.98518  4.58477  3.61503
          0.02807  3.98304  4.70539  0.61958  0.77255  0.48644  0.95402
    137   2.90761  4.72297  3.30569  2.88690  2.77825  3.66802  3.33202  3.31351  2.70747  2.86160  3.84344  3.27833  4.07701  2.53065  3.01247  2.99817  3.13756  3.08725  4.35287  1.59059    138 y - - -
          2.68618  4.42225  2.77519  2.73123  3.46354  2.40513  3.72494  3.29354  2.67741  2.69355  4.24690  2.90347  2.73739  3.18146  2.89801  2.37887  2.77519  2.98518  4.58477  3.61503
          0.02807  3.98304  4.70539  0.61958  0.77255  0.48644  0.95402
    138   3.28073  4.71079  4.36666  4.00802  3.18047  4.12185  4.62912  2.39165  3.77466  0.75018  3.17071  4.27272  4.53884  4.11650  3.93224  3.70708  3.57032  2.45749  5.09884  3.84736    139 l - - -
          2.68618  4.42225  2.77519  2.73123  3.46354  2.40513  3.72494  3.29354  2.67741  2.69355  4.24690  2.90347  2.73739  3.18146  2.89801  2.37887  2.77519  2.98518  4.58477  3.61503
          0.02807  3.98304  4.70539  0.61958  0.77255  0.48644  0.95402
    139   2.89582  4.40894  4.27738  3.94491  3.63264  3.83712  4.72806  2.05018  3.81436  2.30113  3.58197  4.11670  4.39218  4.16664  4.01605  3.34838  3.25513  0.89625  5.43543  4.17348    140 v - - -
          2.68618  4.42225  2.77519  2.73123  3.46354  2.40513  3.72494  3.29354  2.67741  2.69355  4.24690  2.90347  2.73739  3.18146  2.89801  2.37887  2.77519  2.98518  4.58477  3.61503
          0.02807  3.98304  4.70539  0.61958  0.77255  0.48644  0.95402
    140   2.89526  4.43178  4.06857  3.58330  2.73456  3.80930  3.90712  2.68146  3.34315  2.24971  3.42782  3.76846  4.23884  3.67146  3.54240  3.18665  3.17063  2.12215  1.68102  2.84840    141 w - - -
          2.68618  4.42225  2.77519  2.73123  3.46354  2.40513  3.72494  3.29354  2.67741  2.69355  4.24690  2.90347  2.73739  3.18146  2.89801  2.37887  2.77519  2.98518  4.58477  3.61503
          0.02807  3.98304  4.70539  0.61958  0.77255  0.48644  0.95402
    141   2.26046  4.20480  3.34983  3.06593  4.22403  2.97779  4.15452  3.58236  3.09162  3.32048  4.18153  3.26742  3.70819  3.42130  3.40364  1.24533  2.16416  3.09751  5.58182  4.34145    142 s - - -
          2.68618  4.42225  2.77519  2.73123  3.46354  2.40513  3.72494  3.29354  2.67741  2.69355  4.24690  2.90347  2.73739  3.18146  2.89801  2.37887  2.77519  2.98518  4.58477  3.61503
          0.02807  3.98304  4.70539  0.61958  0.77255  0.48644  0.95402
    142   2.72292  4.62769  3.11092  2.77135  2.52950  3.45044  3.75540  3.23560  2.82997  2.87185  3.86385  1.62382  3.95840  3.16402  3.20355  2.83184  3.01953  2.98864  4.74207  3.20071    143 n - - -
          2.68618  4.42225  2.77519  2.73123  3.46354  2.40513  3.72494  3.29354  2.67741  2.69355  4.24690  2.90347  2.73739  3.18146  2.89801  2.37887  2.77519  2.98518  4.58477  3.61503
          0.02807  3.98304  4.70539  0.61958  0.77255  0.48534  0.95578
    143   3.12251  4.91853  3.23978  3.01191  3.36684  3.54516  0.92798  3.84260  2.85213  3.32218  4.37460  3.41634  4.10434  3.37988  3.11066  3.19248  3.43008  3.57566  4.83024  3.31478    144 h - - -
          2.68618  4.42225  2.77519  2.73123  3.46354  2.40513  3.72494  3.29354  2.67741  2.69355  4.24690  2.90347  2.73739  3.18146  2.89801  2.37887  2.77519  2.98518  4.58477  3.61503
          0.02805  3.98370  4.70605  0.61958  0.77255  0.48576  0.95510
    144   3.12251  4.91853  3.23978  3.01191  3.36684  3.54516  0.92798  3.84260  2.85213  3.32218  4.37460  3.41634  4.10434  3.37988  3.11066  3.19248  3.43008  3.57566  4.83024  3.31478    145 h - - -
          2.68618  4.42225  2.77519  2.73123  3.46354  2.40513  3.72494  3.29354  2.67741  2.69355  4.24690  2.90347  2.73739  3.18146  2.89801  2.37887  2.77519  2.98518  4.58477  3.61503
          0.02805  3.98370  4.70605  0.61958  0.77255  0.48576  0.95510
    145   3.11815  4.50744  4.49131  4.11218  3.45086  4.18465  4.82058  0.94998  3.94244  2.01538  3.37016  4.34204  4.60617  4.27995  4.12641  3.69162  3.41576  1.85468  5.36392  4.11108    146 i - - -
          2.68618  4.42225  2.77519  2.73123  3.46354  2.40513  3.72494  3.29354  2.67741  2.69355  4.24690  2.90347  2.73739  3.18146  2.89801  2.37887  2.77519  2.98518  4.58477  3.61503
          0.02805  3.98370  4.70605  0.61958  0.77255  0.48576  0.95510
    146   3.02872  4.38891  4.60313  4.05009  3.30460  4.29130  4.68575  1.70723  3.93344  1.81047  2.22891  4.29557  4.57402  4.14311  4.11731  3.62668  3.26977  1.44145  5.20837  4.06322    147 v - - -
          2.68618  4.42225  2.77519  2.73123  3.46354  2.40513  3.72494  3.29354  2.67741  2.69355  4.24690  2.90347  2.73739  3.18146  2.89801  2.37887  2.77519  2.98518  4.58477  3.61503
          0.02805  3.98370  4.70605  0.61958  0.77255  0.48576  0.95510
    147   3.15672  4.59515  4.45173  3.92329  3.09496  4.25895  4.57107  2.23702  3.70227  1.37789  1.54906  4.21664  4.54729  3.97867  3.89120  3.61825  3.39988  2.31199  5.07707  3.90437    148 l - - -
          2.68618  4.42225  2.77519  2.73123  3.46354  2.40513  3.72494  3.29354  2.67741  2.69355  4.24690  2.90347  2.73739  3.18146  2.89801  2.37887  2.77519  2.98518  4.58477  3.61503
          0.02805  3.98370  4.70605  0.61958  0.77255  0.48576  0.95510
    148   3.11185  5.25376  0.77074  2.40997  4.64637  3.29741  4.03298  4.26045  3.13877  3.84941  4.83095  2.97154  3.95817  3.27303  3.66931  3.06238  3.45316  3.88814  5.79312  4.50222    149 d - - -
          2.68618  4.42225  2.77519  2.73123  3.46354  2.40513  3.72494  3.29354  2.67741  2.69355  4.24690  2.90347  2.73739  3.18146  2.89801  2.37887  2.77519  2.98518  4.58477  3.61503
          0.02805  3.98370  4.70605  0.61958  0.77255  0.48576  0.95510
    149   2.80822  4.57165  3.50468  3.41872  4.55712  0.57639  4.53132  4.18463  3.61505  3.82457  4.80190  3.66911  3.96631  3.93049  3.83804  2.98347  3.29812  3.69150  5.62200  4.66309    150 G - - -
          2.68618  4.42225  2.77519  2.73123  3.46354  2.40513  3.72494  3.29354  2.67741  2.69355  4.24690  2.90347  2.73739  3.18146  2.89801  2.37887  2.77519  2.98518  4.58477  3.61503
          0.02805  3.98370  4.70605  0.61958  0.77255  0.48576  0.95510
    150   3.52595  4.86012  4.26484  3.99910  2.78757  3.85775  4.04247  3.55523  3.71937  2.93050  4.18374  4.12591  4.38499  4.10125  3.82784  3.72854  3.83219  3.44863  0.68801  2.78402    151 W - - -
          2.68618  4.42225  2.77519  2.73123  3.46354  2.40513  3.72494  3.29354  2.67741  2.69355  4.24690  2.90347  2.73739  3.18146  2.89801  2.37887  2.77519  2.98518  4.58477  3.61503
          0.02805  3.98370  4.70605  0.61958  0.77255  0.48576  0.95510
    151   2.37240  4.29373  3.30591  3.12785  4.18839  3.02169  4.23414  3.72652  3.20913  3.43852  4.35597  3.33412  3.76988  3.54993  3.49104  0.93492  2.86105  3.23719  5.55218  4.27276    152 s - - -
          2.68618  4.42225  2.77519  2.73123  3.46354  2.40513  3.72494  3.29354  2.67741  2.69355  4.24690  2.90347  2.73739  3.18146  2.89801  2.37887  2.77519  2.98518  4.58477  3.61503
          0.02805  3.98370  4.70605  0.61958  0.77255  0.48576  0.95510
    152   3.15672  4.59515  4.45173  3.92329  3.09496  4.25895  4.57107  2.23702  3.70227  1.37789  1.54906  4.21664  4.54729  3.97867  3.89120  3.61825  3.39988  2.31199  5.07707  3.90437    153 l - - -
          2.68618  4.42225  2.77519  2.73123  3.46354  2.40513  3.72494  3.29354  2.67741  2.69355  4.24690  2.90347  2.73739  3.18146  2.89801  2.37887  2.77519  2.98518  4.58477  3.61503
          0.02805  3.98370  4.70605  0.61958  0.77255  0.48576  0.95510
    153   1.82475  4.20987  3.30073  3.11783  4.36399  1.24841  4.26310  3.73146  3.26526  3.47167  4.33351  3.29849  3.71240  3.54928  3.56531  2.44956  2.77211  3.19729  5.69301  4.49259    154 g - - -
          2.68618  4.42225  2.77519  2.73123  3.46354  2.40513  3.72494  3.29354  2.67741  2.69355  4.24690  2.90347  2.73739  3.18146  2.89801  2.37887  2.77519  2.98518  4.58477  3.61503
          0.02805  3.98370  4.70605  0.61958  0.77255  0.48576  0.95510
    154   2.56903  4.27571  3.73080  3.33171  3.65988  3.43424  4.23072  2.49325  3.24895  2.53520  3.61804  3.57848  2.81375  3.58984  3.52307  2.85066  2.93369  1.30890  5.23892  4.00204    155 v - - -
          2.68618  4.42225  2.77519  2.73123  3.46354  2.40513  3.72494  3.29354  2.67741  2.69355  4.24690  2.90347  2.73739  3.18146  2.89801  2.37887  2.77519  2.98518  4.58477  3.61503
          0.02805  3.98370  4.70605  0.61958  0.77255  0.48576  0.95510
    155   3.28150  4.71138  4.36772  4.00910  3.18077  4.12268  4.62999  2.39200  3.77574  0.74949  3.17083  4.27374  4.53957  4.11741  3.93320  3.70801  3.57106  2.45801  5.09936  3.84802    156 l - - -
          2.68618  4.42225  2.77519  2.73123  3.46354  2.40513  3.72494  3.29354  2.67741  2.69355  4.24690  2.90347  2.73739  3.18146  2.89801  2.37887  2.77519  2.98518  4.58477  3.61503
          0.02805  3.98370  4.70605  0.61958  0.77255  0.48576  0.95510
    156   3.10880  4.53671  4.44405  3.92109  2.36888  4.19969  4.38257  2.32308  3.78253  1.59817  1.56259  4.16078  4.49576  3.96885  3.95610  3.54426  3.34896  2.39500  4.79872  3.46777    157 m - - -
          2.68618  4.42225  2.77519  2.73123  3.46354  2.40513  3.72494  3.29354  2.67741  2.69355  4.24690  2.90347  2.73739  3.18146  2.89801  2.37887  2.77519  2.98518  4.58477  3.61503
          0.02805  3.98370  4.70605  0.61958  0.77255  0.48576  0.95510
    157   2.96193  5.13952  3.08012  2.61937  4.51915  3.54674  3.63230  3.92210  1.26767  3.39353  4.26441  3.07583  3.97105  2.30716  2.27198  2.94859  3.16175  3.59396  5.47586  4.23978    158 k - - -
          2.68618  4.42225  2.77519  2.73123  3.46354  2.40513  3.72494  3.29354  2.67741  2.69355  4.24690  2.90347  2.73739  3.18146  2.89801  2.37887  2.77519  2.98518  4.58477  3.61503
          0.02805  3.98370  4.70605  0.61958  0.77255  0.48576  0.95510
    158   2.26072  4.20507  3.35033  3.06647  4.22461  2.97803  4.15504  3.58303  3.09219  3.32110  4.18211  3.26785  3.70850  3.42183  3.40419  1.24427  2.16444  3.09804  5.58238  4.34204    159 s - - -
          2.68618  4.42225  2.77519  2.73123  3.46354  2.40513  3.72494  3.29354  2.67741  2.69355  4.24690  2.90347  2.73739  3.18146  2.89801  2.37887  2.77519  2.98518  4.58477  3.61503
          0.02805  3.98370  4.70605  0.61958  0.77255  0.48576  0.95510
    159   3.06494  4.50427  4.31383  3.79228  2.71944  4.06699  4.05450  2.54295  3.54124  1.11820  3.15162  3.98156  4.39506  3.81720  3.70714  3.42466  3.29857  2.56175  2.92773  2.97604    160 l - - -
          2.68618  4.42225  2.77519  2.73123  3.46354  2.40513  3.72494  3.29354  2.67741  2.69355  4.24690  2.90347  2.73739  3.18146  2.89801  2.37887  2.77519  2.98518  4.58477  3.61503
          0.02805  3.98370  4.70605  0.61958  0.77255  0.48576  0.95510
    160   3.40236  4.77186  4.39117  4.12772  0.84590  4.06421  3.93038  2.91339  4.03219  2.25828  3.62773  4.14573  4.52102  4.16976  4.12440  3.66595  3.70391  2.91209  4.14825  2.50204    161 f - - -
          2.68618  4.42225  2.77519  2.73123  3.46354  2.40513  3.72494  3.29354  2.67741  2.69355  4.24690  2.90347  2.73739  3.18146  2.89801  2.37887  2.77519  2.98518  4.58477  3.61503
          0.02805  3.98370  4.70605  0.61958  0.77255  0.48576  0.95510
    161   2.72129  4.85950  2.75661  2.49679  4.30566  2.54162  3.76073  3.80968  2.50264  3.37339  4.23796  2.98315  3.85600  1.51485  2.86231  2.75330  3.02823  3.43417  5.51037  4.18713    162 q - - -
          2.68618  4.42225  2.77519  2.73123  3.46354  2.40513  3.72494  3.29354  2.67741  2.69355  4.24690  2.90347  2.73739  3.18146  2.89801  2.37887  2.77519  2.98518  4.58477  3.61503
          0.02805  3.98370  4.70605  0.61958  0.77255  0.48576  0.95510
    162   2.77691  4.78672  2.91047  2.60942  3.31126  3.43721  3.68985  3.48026  2.66826  3.07307  4.00815  1.62267  3.93680  3.04359  3.04775  2.83087  3.05228  3.19608  4.81490  2.57792    163 n - - -
          2.68618  4.42225  2.77519  2.73123  3.46354  2.40513  3.72494  3.29354  2.67741  2.69355  4.24690  2.90347  2.73739  3.18146  2.89801  2.37887  2.77519  2.98518  4.58477  3.61503
          0.02805  3.98370  4.70605  0.61958  0.77255  0.48576  0.95510
    163   3.41072  4.85456  4.00373  3.75488  2.30411  3.96070  3.67509  3.40472  3.60924  2.82972  4.06841  3.86245  4.43240  3.88845  3.76976  3.53599  3.69819  3.28066  3.95181  0.79915    164 y - - -
          2.68618  4.42225  2.77519  2.73123  3.46354  2.40513  3.72494  3.29354  2.67741  2.69355  4.24690  2.90347  2.73739  3.18146  2.89801  2.37887  2.77519  2.98518  4.58477  3.61503
          0.02805  3.98370  4.70605  0.61958  0.77255  0.48576  0.95510
    164   2.93258  5.45069  1.85978  1.22981  4.74301  3.23106  3.76453  4.24702  2.75884  3.76803  4.62524  2.70621  3.84457  2.93248  3.33096  2.82761  3.21948  3.83500  5.91949  4.44062    165 e - - -
          2.68618  4.42225  2.77519  2.73123  3.46354  2.40513  3.72494  3.29354  2.67741  2.69355  4.24690  2.90347  2.73739  3.18146  2.89801  2.37887  2.77519  2.98518  4.58477  3.61503
          0.02805  3.98370  4.70605  0.61958  0.77255  0.48576  0.95510
    165   1.44293  4.62887  2.80403  2.14726  4.16595  3.23737  3.86918  3.43584  2.73436  3.17966  4.07729  3.02790  3.83068  3.07853  3.13205  2.68358  2.93896  3.10277  5.48755  4.18535    166 a - - -
          2.68618  4.42225  2.77519  2.73123  3.46354  2.40513  3.72494  3.29354  2.67741  2.69355  4.24690  2.90347  2.73739  3.18146  2.89801  2.37887  2.77519  2.98518  4.58477  3.61503
          0.02805  3.98370  4.70605  0.61958  0.77255  0.48576  0.95510
    166   3.23285  4.66907  4.45705  4.02351  3.09208  4.25112  4.63040  2.21290  3.76793  0.84437  3.03723  4.28783  4.59694  4.08587  3.93758  3.69511  3.50498  2.31387  5.08193  3.82111    167 l - - -
          2.68618  4.42225  2.77519  2.73123  3.46354  2.40513  3.72494  3.29354  2.67741  2.69355  4.24690  2.90347  2.73739  3.18146  2.89801  2.37887  2.77519  2.98518  4.58477  3.61503
          0.02805  3.98370  4.70605  0.61958  0.77255  0.48576  0.95510
    167   2.44492  4.63517  3.34966  2.79712  4.03565  3.43071  3.75927  3.29903  2.32206  2.98121  3.90848  3.19295  3.90856  2.94959  1.55156  2.77493  2.94806  2.72108  5.30060  4.05338    168 r - - -
          2.68619  4.42226  2.77521  2.73124  3.46355  2.40514  3.72496  3.29355  2.67742  2.69356  4.24691  2.90348  2.73741  3.18147  2.89778  2.37888  2.77521  2.98519  4.58478  3.61504
          0.12263  2.24086  4.70605  0.38197  1.14734  0.48576  0.95510
    168   1.23335  4.13710  3.52487  3.20243  4.15532  2.97609  4.21299  3.38421  3.19578  3.20983  4.08457  3.33914  3.71031  3.50346  3.48876  2.30615  2.12640  2.94399  5.54520  4.33897    170 a - - -
          2.68618  4.42225  2.77519  2.73123  3.46354  2.40513  3.72494  3.29354  2.67741  2.69355  4.24690  2.90347  2.73739  3.18146  2.89801  2.37887  2.77519  2.98518  4.58477  3.61503
          0.02805  3.98370  4.70605  0.61958  0.77255  0.48576  0.95510
    169   2.80822  4.57165  3.50468  3.41872  4.55712  0.57639  4.53132  4.18463  3.61505  3.82457  4.80190  3.66911  3.96631  3.93049  3.83804  2.98347  3.29812  3.69150  5.62200  4.66309    171 G - - -
          2.68618  4.42225  2.77519  2.73123  3.46354  2.40513  3.72494  3.29354  2.67741  2.69355  4.24690  2.90347  2.73739  3.18146  2.89801  2.37887  2.77519  2.98518  4.58477  3.61503
          0.02805  3.98370  4.70605  0.61958  0.77255  0.48576  0.95510
    170   2.75491  4.81946  3.21673  2.70868  4.29201  3.42917  3.69184  3.70228  2.13463  3.26012  4.12069  3.12487  3.91130  2.85661  1.46366  2.34032  3.01975  3.35815  5.39475  4.15059    172 r - - -
          2.68618  4.42225  2.77519  2.73123  3.46354  2.40513  3.72494  3.29354  2.67741  2.69355  4.24690  2.90347  2.73739  3.18146  2.89801  2.37887  2.77519  2.98518  4.58477  3.61503
          0.02805  3.98370  4.70605  0.61958  0.77255  0.48576  0.95510
    171   2.44195  4.31442  3.38958  2.89272  3.74695  3.29906  3.88410  2.94796  2.83061  2.75373  3.62059  3.24885  2.30733  3.17436  3.18711  2.63531  2.21735  2.30166  5.17289  3.92617    173 t - - -
          2.68618  4.42225  2.77519  2.73123  3.46354  2.40513  3.72494  3.29354  2.67741  2.69355  4.24690  2.90347  2.73739  3.18146  2.89801  2.37887  2.77519  2.98518  4.58477  3.61503
          0.02805  3.98370  4.70605  0.61958  0.77255  0.48576  0.95510
    172   1.65979  4.23223  3.47206  3.03348  3.87386  3.16756  4.03956  3.04232  2.99955  2.87994  3.80118  3.30570  2.48064  3.32016  3.33621  2.55602  2.75704  2.25953  5.30430  4.07151    174 a - - -
          2.68618  4.42225  2.77519  2.73123  3.46354  2.40513  3.72494  3.29354  2.67741  2.69355  4.24690  2.90347  2.73739  3.18146  2.89801  2.37887  2.77519  2.98518  4.58477  3.61503
          0.02805  3.98370  4.70605  0.61958  0.77255  0.48576  0.95510
    173   1.99293  4.50936  3.02018  2.62169  4.06604  2.17321  3.80530  3.45613  2.64348  3.10737  3.95098  3.05127  3.77646  2.49198  3.04325  2.57552  2.81029  2.93803  5.37326  4.08281    175 a - - -
          2.68618  4.42225  2.77519  2.73123  3.46354  2.40513  3.72494  3.29354  2.67741  2.69355  4.24690  2.90347  2.73739  3.18146  2.89801  2.37887  2.77519  2.98518  4.58477  3.61503
          0.02805  3.98370  4.70605  0.61958  0.77255  0.48576  0.95510
    174   2.64244  4.83594  2.80295  2.44383  4.27832  2.22951  3.66633  3.72811  2.41498  3.29506  4.11805  2.21338  3.81492  2.85249  2.38064  2.66960  2.92575  3.35003  5.47147  4.14183    176 n - - -
          2.68618  4.42225  2.77519  2.73123  3.46354  2.40513  3.72494  3.29354  2.67741  2.69355  4.24690  2.90347  2.73739  3.18146  2.89801  2.37887  2.77519  2.98518  4.58477  3.61503
          0.02805  3.98370  4.70605  0.61958  0.77255  0.48576  0.95510
    175   2.53012  4.62727  2.86008  2.52140  4.11251  2.31392  2.87227  3.59927  2.61006  3.20968  4.04179  2.95408  3.78318  2.96086  3.02719  1.90977  2.85712  3.21606  5.40545  4.06972    177 s - - -
          2.68618  4.42225  2.77519  2.73123  3.46354  2.40513  3.72494  3.29354  2.67741  2.69355  4.24690  2.90347  2.73739  3.18146  2.89801  2.37887  2.77519  2.98518  4.58477  3.61503
          0.02805  3.98370  4.70605  0.61958  0.77255  0.48576  0.95510
    176   2.86012  5.16162  2.57419  2.01934  4.45782  3.36524  3.68832  3.91351  2.36773  3.43683  4.29931  2.87625  3.87941  1.58280  2.74217  2.82243  3.10797  3.56311  5.59135  4.23970    178 q - - -
          2.68618  4.42225  2.77519  2.73123  3.46354  2.40513  3.72494  3.29354  2.67741  2.69355  4.24690  2.90347  2.73739  3.18146  2.89801  2.37887  2.77519  2.98518  4.58477  3.61503
          0.02805  3.98370  4.70605  0.61958  0.77255  0.48576  0.95510
    177   2.36253  4.24089  3.45119  3.15876  4.01959  1.36827  4.19064  3.22331  3.17047  3.07776  4.03010  3.36686  3.79514  3.49854  3.46599  2.55779  2.81332  2.21856  5.44669  4.20415    179 g - - -
          2.68618  4.42225  2.77519  2.73123  3.46354  2.40513  3.72494  3.29354  2.67741  2.69355  4.24690  2.90347  2.73739  3.18146  2.89801  2.37887  2.77519  2.98518  4.58477  3.61503
          0.02805  3.98370  4.70605  0.61958  0.77255  0.48576  0.95510
    178   3.03270  5.13765  3.40290  2.77838  4.57859  3.63985  3.61947  3.93787  1.18805  3.39302  4.26892  3.18531  4.02294  2.75858  1.83951  3.03205  3.20839  3.62105  5.44228  4.26643    180 k - - -
          2.68618  4.42225  2.77519  2.73123  3.46354  2.40513  3.72494  3.29354  2.67741  2.69355  4.24690  2.90347  2.73739  3.18146  2.89801  2.37887  2.77519  2.98518  4.58477  3.61503
          0.02805  3.98370  4.70605  0.61958  0.77255  0.48576  0.95510
    179   2.90449  4.64230  3.52385  3.37966  4.36368  3.32356  4.44721  3.93862  3.44665  3.55305  4.60829  3.67470  0.64454  3.83205  3.67880  3.07567  3.35501  3.57117  5.51885  4.48618    181 P - - -
          2.68618  4.42225  2.77519  2.73123  3.46354  2.40513  3.72494  3.29354  2.67741  2.69355  4.24690  2.90347  2.73739  3.18146  2.89801  2.37887  2.77519  2.98518  4.58477  3.61503
          0.02805  3.98370  4.70605  0.61958  0.77255  0.48576  0.95510
    180   3.41072  4.85456  4.00373  3.75488  2.30411  3.96070  3.67509  3.40472  3.60924  2.82972  4.06841  3.86245  4.43240  3.88845  3.76976  3.53599  3.69819  3.28066  3.95181  0.79915    182 y - - -
          2.68618  4.42225  2.77519  2.73123  3.46354  2.40513  3.72494  3.29354  2.67741  2.69355  4.24690  2.90347  2.73739  3.18146  2.89801  2.37887  2.77519  2.98518  4.58477  3.61503
          0.02805  3.98370  4.70605  0.61958  0.77255  0.48576  0.95510
    181   1.83650  4.17425  3.37213  3.11837  4.27152  2.94330  4.20962  3.63375  3.18095  3.37740  4.23354  3.28577  3.69396  3.48590  3.48584  1.20665  2.72104  3.11941  5.63184  4.39974    183 s - - -
          2.68618  4.42225  2.77519  2.73123  3.46354  2.40513  3.72494  3.29354  2.67741  2.69355  4.24690  2.90347  2.73739  3.18146  2.89801  2.37887  2.77519  2.98518  4.58477  3.61503
          0.02805  3.98370  4.70605  0.61958  0.77255  0.48576  0.95510
    182   3.11185  5.25376  0.77074  2.40997  4.64637  3.29741  4.03298  4.26045  3.13877  3.84941  4.83095  2.97154  3.95817  3.27303  3.66931  3.06238  3.45316  3.88814  5.79312  4.50222    184 d - - -
          2.68618  4.42225  2.77519  2.73123  3.46354  2.40513  3.72494  3.29354  2.67741  2.69355  4.24690  2.90347  2.73739  3.18146  2.89801  2.37887  2.77519  2.98518  4.58477  3.61503
          0.02805  3.98370  4.70605  0.61958  0.77255  0.48576  0.95510
    183   3.41072  4.85456  4.00373  3.75488  2.30411  3.96070  3.67509  3.40472  3.60924  2.82972  4.06841  3.86245  4.43240  3.88845  3.76976  3.53599  3.69819  3.28066  3.95181  0.79915    185 y - - -
          2.68618  4.42225  2.77519  2.73123  3.46354  2.40513  3.72494  3.29354  2.67741  2.69355  4.24690  2.90347  2.73739  3.18146  2.89801  2.37887  2.77519  2.98518  4.58477  3.61503
          0.02805  3.98370  4.70605  0.61958  0.77255  0.48576  0.95510
    184   3.11357  4.50280  4.49992  4.11239  3.43842  4.20050  4.81845  0.96576  3.93837  1.99582  3.35504  4.34262  4.61384  4.27515  4.12429  3.69149  3.40899  1.84140  5.36026  4.10250    186 i - - -
          2.68618  4.42225  2.77519  2.73123  3.46354  2.40513  3.72494  3.29354  2.67741  2.69355  4.24690  2.90347  2.73739  3.18146  2.89801  2.37887  2.77519  2.98518  4.58477  3.61503
          0.02805  3.98370  4.70605  0.61958  0.77255  0.48576  0.95510
    185   2.76655  4.85328  3.10252  2.65259  4.31173  3.43242  3.70813  3.62216  1.36335  3.24154  4.12494  3.09396  3.91127  2.86984  2.49368  2.81543  2.46706  3.29934  5.43647  4.18301    187 k - - -
          2.68618  4.42225  2.77519  2.73123  3.46354  2.40513  3.72494  3.29354  2.67741  2.69355  4.24690  2.90347  2.73739  3.18146  2.89801  2.37887  2.77519  2.98518  4.58477  3.61503
          0.02805  3.98370  4.70605  0.61958  0.77255  0.48576  0.95510
    186   3.52595  4.86012  4.26484  3.99910  2.78757  3.85775  4.04247  3.55523  3.71937  2.93050  4.18374  4.12591  4.38499  4.10125  3.82784  3.72854  3.83219  3.44863  0.68801  2.78402    188 W - - -
          2.68618  4.42225  2.77519  2.73123  3.46354  2.40513  3.72494  3.29354  2.67741  2.69355  4.24690  2.90347  2.73739  3.18146  2.89801  2.37887  2.77519  2.98518  4.58477  3.61503
          0.02805  3.98370  4.70605  0.61958  0.77255  0.48576  0.95510
    187   3.05119  4.53181  4.13717  3.65262  2.72742  4.03546  4.01244  2.53573  3.45166  1.17213  3.21516  3.88871  4.37626  3.74378  3.65433  3.38126  3.28876  2.52717  4.46211  2.37707    189 l - - -
          2.68618  4.42225  2.77519  2.73123  3.46354  2.40513  3.72494  3.29354  2.67741  2.69355  4.24690  2.90347  2.73739  3.18146  2.89801  2.37887  2.77519  2.98518  4.58477  3.61503
          0.02805  3.98370  4.70605  0.61958  0.77255  0.48576  0.95510
    188   2.75100  4.87118  2.57106  1.97907  4.45248  1.39621  3.89439  3.90589  2.79981  3.51917  4.39444  2.95323  3.85341  3.09896  3.22964  2.78122  3.09878  3.50727  5.66493  4.35767    190 g - - -
          2.68618  4.42225  2.77519  2.73123  3.46354  2.40513  3.72494  3.29354  2.67741  2.69355  4.24690  2.90347  2.73739  3.18146  2.89801  2.37887  2.77519  2.98518  4.58477  3.61503
          0.02805  3.98370  4.70605  0.61958  0.77255  0.48576  0.95510
    189   2.72892  5.09287  2.16881  2.25835  4.45340  2.21170  3.67798  3.91437  1.96770  3.45330  4.26518  2.80730  3.80778  2.82472  2.98022  2.69529  2.99602  3.52093  5.62602  4.23164    191 k - - -
          2.68618  4.42225  2.77519  2.73123  3.46354  2.40513  3.72494  3.29354  2.67741  2.69355  4.24690  2.90347  2.73739  3.18146  2.89801  2.37887  2.77519  2.98518  4.58477  3.61503
          0.02805  3.98370  4.70605  0.61958  0.77255  0.48576  0.95510
    190   2.95475  5.07735  3.27571  2.70851  4.43786  3.58626  3.62669  3.85905  1.98764  3.32862  4.20686  3.13813  3.98607  2.04883  1.47725  2.96069  3.14921  3.54321  5.41242  4.19038    192 r - - -
          2.68618  4.42225  2.77519  2.73123  3.46354  2.40513  3.72494  3.29354  2.67741  2.69355  4.24690  2.90347  2.73739  3.18146  2.89801  2.37887  2.77519  2.98518  4.58477  3.61503
          0.02805  3.98370  4.70605  0.61958  0.77255  0.48576  0.95510
    191   2.88063  5.28475  1.32228  2.19872  4.37014  3.26594  2.73077  4.09249  2.70488  3.61286  4.47398  2.76709  3.85047  2.92946  3.23227  2.80813  3.16173  3.70418  5.64586  4.16055    193 d - - -
          2.68618  4.42225  2.77519  2.73123  3.46354  2.40513  3.72494  3.29354  2.67741  2.69355  4.24690  2.90347  2.73739  3.18146  2.89801  2.37887  2.77519  2.98518  4.58477  3.61503
          0.02805  3.98370  4.70605  0.61958  0.77255  0.48576  0.95510
    192   2.70284  4.91040  2.30339  2.34904  3.86620  3.35343  3.65746  3.58888  2.56339  3.17934  4.02899  2.23383  3.83438  2.86382  3.03740  2.69484  2.95488  3.26522  5.23310  2.43552    194 n - - -
          2.68618  4.42225  2.77519  2.73123  3.46354  2.40513  3.72494  3.29354  2.67741  2.69355  4.24690  2.90347  2.73739  3.18146  2.89801  2.37887  2.77519  2.98518  4.58477  3.61503
          0.02805  3.98370  4.70605  0.61958  0.77255  0.48576  0.95510
    193   2.89622  5.37255  2.06489  1.16689  4.67420  3.24113  3.76848  4.15371  2.73768  3.70323  4.56845  2.73165  3.84938  2.93970  3.28155  2.82686  3.20396  3.75929  5.86503  4.40776    195 e - - -
          2.68619  4.42226  2.77500  2.73124  3.46355  2.40514  3.72496  3.29355  2.67742  2.69356  4.24691  2.90348  2.73741  3.18147  2.89802  2.37888  2.77521  2.98519  4.58478  3.61504
          0.12263  2.24086  4.70605  0.38197  1.14734  0.48576  0.95510
    194   3.05105  5.18172  2.53895  0.87704  4.54236  3.34798  3.94577  4.01848  2.84051  3.61821  4.58840  3.00041  3.95817  3.15979  3.26008  3.02278  3.35648  3.69125  5.69301  4.41656    197 e - - -
          2.68618  4.42225  2.77519  2.73123  3.46354  2.40513  3.72494  3.29354  2.67741  2.69355  4.24690  2.90347  2.73739  3.18146  2.89801  2.37887  2.77519  2.98518  4.58477  3.61503
          0.02805  3.98370  4.70605  0.61958  0.77255  0.48576  0.95510
    195   0.86464  4.25032  3.57790  3.37552  4.16540  3.07165  4.38410  3.30774  3.39469  3.18411  4.20462  3.49626  3.82149  3.72587  3.63686  2.60011  2.88523  2.94287  5.58144  4.39437    198 a - - -
          2.68618  4.42225  2.77519  2.73123  3.46354  2.40513  3.72494  3.29354  2.67741  2.69355  4.24690  2.90347  2.73739  3.18146  2.89801  2.37887  2.77519  2.98518  4.58477  3.61503
          0.02805  3.98370  4.70605  0.61958  0.77255  0.48576  0.95510
    196   2.83734  5.10821  2.69495  1.43151  4.43892  3.39169  3.68044  3.87676  2.32678  3.40773  4.25968  2.92130  3.88161  2.83245  2.25073  2.81313  3.08006  3.52537  5.54739  4.22321    199 e - - -
          2.68618  4.42225  2.77519  2.73123  3.46354  2.40513  3.72494  3.29354  2.67741  2.69355  4.24690  2.90347  2.73739  3.18146  2.89801  2.37887  2.77519  2.98518  4.58477  3.61503
          0.02805  3.98370  4.70605  0.61958  0.77255  0.48576  0.95510
    197   2.65844  4.87665  2.78133  2.41793  4.25579  3.17427  3.66062  3.69029  2.37415  3.25642  4.07727  2.92449  3.81833  1.87387  2.64745  2.24838  2.92064  3.32852  5.44483  4.11370    200 q - - -
          2.68618  4.42225  2.77519  2.73123  3.46354  2.40513  3.72494  3.29354  2.67741  2.69355  4.24690  2.90347  2.73739  3.18146  2.89801  2.37887  2.77519  2.98518  4.58477  3.61503
          0.02805  3.98370  4.70605  0.61958  0.77255  0.48576  0.95510
    198   3.41072  4.85456  4.00373  3.75488  2.30411  3.96070  3.67509  3.40472  3.60924  2.82972  4.06841  3.86245  4.43240  3.88845  3.76976  3.53599  3.69819  3.28066  3.95181  0.79915    201 y - - -
          2.68618  4.42225  2.77519  2.73123  3.46354  2.40513  3.72494  3.29354  2.67741  2.69355  4.24690  2.90347  2.73739  3.18146  2.89801  2.37887  2.77519  2.98518  4.58477  3.61503
          0.02805  3.98370  4.70605  0.61958  0.77255  0.48576  0.95510
    199   3.52595  4.86012  4.26484  3.99910  2.78757  3.85775  4.04247  3.55523  3.71937  2.93050  4.18374  4.12591  4.38499  4.10125  3.82784  3.72854  3.83219  3.44863  0.68801  2.78402    202 W - - -
          2.68618  4.42225  2.77519  2.73123  3.46354  2.40513  3.72494  3.29354  2.67741  2.69355  4.24690  2.90347  2.73739  3.18146  2.89801  2.37887  2.77519  2.98518  4.58477  3.61503
          0.02805  3.98370  4.70605  0.61958  0.77255  0.48576  0.95510
    200   1.85364  4.19115  3.34604  3.07919  4.25472  2.95825  4.17642  3.62751  3.13116  3.35720  4.21051  3.26881  3.69854  3.44591  3.40698  1.23128  2.72574  3.12147  5.60981  4.37380    203 s - - -
          2.68618  4.42225  2.77519  2.73123  3.46354  2.40513  3.72494  3.29354  2.67741  2.69355  4.24690  2.90347  2.73739  3.18146  2.89801  2.37887  2.77519  2.98518  4.58477  3.61503
          0.02805  3.98370  4.70605  0.61958  0.77255  0.48576  0.95510
    201   2.71194  4.95887  2.51061  1.59724  4.40044  3.24671  3.75563  3.84573  2.61408  3.43802  4.28317  2.85213  3.81890  2.92712  3.07040  1.89771  3.01738  3.45907  5.62872  4.24841    204 e - - -
          2.68618  4.42225  2.77519  2.73123  3.46354  2.40513  3.72494  3.29354  2.67741  2.69355  4.24690  2.90347  2.73739  3.18146  2.89801  2.37887  2.77519  2.98518  4.58477  3.61503
          0.02805  3.98370  4.70605  0.61958  0.77255  0.48576  0.95510
    202   2.73274  4.61140  3.44322  2.86102  3.91560  3.50820  3.74772  3.20643  2.30972  2.87854  3.84908  3.24899  3.95848  2.97054  1.52694  2.85315  2.99586  2.44501  5.22534  3.96583    205 r - - -
          2.68618  4.42225  2.77519  2.73123  3.46354  2.40513  3.72494  3.29354  2.67741  2.69355  4.24690  2.90347  2.73739  3.18146  2.89801  2.37887  2.77519  2.98518  4.58477  3.61503
          0.02805  3.98370  4.70605  0.61958  0.77255  0.48576  0.95510
    203   3.25212  4.69853  4.33254  3.96605  3.16012  4.11768  4.59592  2.38395  3.72643  0.77597  3.15110  4.23399  4.52926  4.04727  3.89094  3.66968  3.54017  2.45116  5.08230  3.82024    206 l - - -
          2.68618  4.42225  2.77519  2.73123  3.46354  2.40513  3.72494  3.29354  2.67741  2.69355  4.24690  2.90347  2.73739  3.18146  2.89801  2.37887  2.77519  2.98518  4.58477  3.61503
          0.02805  3.98370  4.70605  0.61958  0.77255  0.48576  0.95510
    204   1.40244  4.62904  2.22147  2.51683  4.25828  3.16822  3.89342  3.57932  2.83955  3.30877  4.18394  2.98222  3.79521  3.09942  3.29114  2.62769  2.92288  3.20030  5.57761  4.24560    207 a - - -
          2.68618  4.42225  2.77519  2.73123  3.46354  2.40513  3.72494  3.29354  2.67741  2.69355  4.24690  2.90347  2.73739  3.18146  2.89801  2.37887  2.77519  2.98518  4.58477  3.61503
          0.02805  3.98370  4.70605  0.61958  0.77255  0.48576  0.95510
    205   2.84549  5.26363  1.55404  2.08489  4.65736  2.00275  3.77334  4.15075  2.76788  3.68926  4.53393  2.73374  3.82624  2.94399  3.33247  2.77654  3.14904  3.73099  5.85943  4.40624    208 d - - -
          2.68618  4.42225  2.77519  2.73123  3.46354  2.40513  3.72494  3.29354  2.67741  2.69355  4.24690  2.90347  2.73739  3.18146  2.89801  2.37887  2.77519  2.98518  4.58477  3.61503
          0.02805  3.98370  4.70605  0.61958  0.77255  0.48576  0.95510
    206   3.50615  4.79406  4.51588  4.17288  1.04687  4.30039  3.51156  3.16238  4.02665  2.50503  3.77485  4.02148  4.62110  4.05018  4.09562  3.66895  3.73461  3.10139  3.67352  1.63704    209 f - - -
          2.68618  4.42225  2.77519  2.73123  3.46354  2.40513  3.72494  3.29354  2.67741  2.69355  4.24690  2.90347  2.73739  3.18146  2.89801  2.37887  2.77519  2.98518  4.58477  3.61503
          0.02805  3.98370  4.70605  0.61958  0.77255  0.48576  0.95510
    207   3.05105  5.18172  2.53895  0.87704  4.54236  3.34798  3.94577  4.01848  2.84051  3.61821  4.58840  3.00041  3.95817  3.15979  3.26008  3.02278  3.35648  3.69125  5.69301  4.41656    210 e - - -
          2.68618  4.42225  2.77519  2.73123  3.46354  2.40513  3.72494  3.29354  2.67741  2.69355  4.24690  2.90347  2.73739  3.18146  2.89801  2.37887  2.77519  2.98518  4.58477  3.61503
          0.02805  3.98370  4.70605  0.61958  0.77255  0.48576  0.95510
    208   2.89267  5.03201  3.11074  2.63217  4.34722  3.52083  3.64977  3.80721  2.09610  3.29887  4.18064  3.08670  3.95130  1.56681  2.02701  2.90187  3.10949  3.48859  5.40946  4.14773    211 q - - -
          2.68618  4.42225  2.77519  2.73123  3.46354  2.40513  3.72494  3.29354  2.67741  2.69355  4.24690  2.90347  2.73739  3.18146  2.89801  2.37887  2.77519  2.98518  4.58477  3.61503
          0.02805  3.98370  4.70605  0.61958  0.77255  0.48576  0.95510
    209   2.76925  4.57073  3.41545  3.26133  4.28278  3.26044  4.35634  3.82925  3.32604  3.46870  4.50021  3.55339  0.76006  3.71206  3.57865  2.91428  3.22220  3.45146  5.51059  4.39355    212 p - - -
          2.68618  4.42225  2.77519  2.73123  3.46354  2.40513  3.72494  3.29354  2.67741  2.69355  4.24690  2.90347  2.73739  3.18146  2.89801  2.37887  2.77519  2.98518  4.58477  3.61503
          0.02805  3.98370  4.70605  0.61958  0.77255  0.48576  0.95510
    210   1.84669  4.17772  3.37995  3.10906  4.24383  2.95387  4.19233  3.56755  3.15622  3.34458  4.20374  3.28345  3.69748  3.46649  3.46406  1.22610  2.72002  3.09699  5.60847  4.37282    213 s - - -
          2.68618  4.42225  2.77519  2.73123  3.46354  2.40513  3.72494  3.29354  2.67741  2.69355  4.24690  2.90347  2.73739  3.18146  2.89801  2.37887  2.77519  2.98518  4.58477  3.61503
          0.02805  3.98370  4.70605  0.61958  0.77255  0.48576  0.95510
    211   2.63965  4.25117  3.80311  3.27826  3.39340  2.86806  4.08649  2.38470  3.16859  1.76759  3.31096  3.58471  4.07849  3.48188  3.44784  2.96021  2.91719  1.81776  4.98193  3.75591    214 l - - -
          2.68618  4.42225  2.77519  2.73123  3.46354  2.40513  3.72494  3.29354  2.67741  2.69355  4.24690  2.90347  2.73739  3.18146  2.89801  2.37887  2.77519  2.98518  4.58477  3.61503
          0.02805  3.98370  4.70605  0.61958  0.77255  0.48576  0.95510
    212   3.26531  4.65198  4.64182  4.10199  3.05741  4.42549  4.71528  2.20083  3.89643  0.91803  2.33803  4.39433  4.65449  4.11250  4.05940  3.78499  3.49675  2.31952  5.11554  3.99061    215 l - - -
          2.68618  4.42225  2.77519  2.73123  3.46354  2.40513  3.72494  3.29354  2.67741  2.69355  4.24690  2.90347  2.73739  3.18146  2.89801  2.37887  2.77519  2.98518  4.58477  3.61503
          0.02805  3.98370  4.70605  0.61958  0.77255  0.48576  0.95510
    213   2.90449  4.64230  3.52385  3.37966  4.36368  3.32356  4.44721  3.93862  3.44665  3.55305  4.60829  3.67470  0.64454  3.83205  3.67880  3.07567  3.35501  3.57117  5.51885  4.48618    216 P - - -
          2.68618  4.42225  2.77519  2.73123  3.46354  2.40513  3.72494  3.29354  2.67741  2.69355  4.24690  2.90347  2.73739  3.18146  2.89801  2.37887  2.77519  2.98518  4.58477  3.61503
          0.12263  3.98370  2.33520  0.61958  0.77255  0.48576  0.95510
    214   2.68868  4.46242  3.36644  3.26819  4.41057  0.69981  4.38748  4.01472  3.45213  3.66647  4.64221  3.53069  3.85418  3.77472  3.68623  2.86111  3.17142  3.53928  5.50079  4.51305    217 g - - -
          2.68618  4.42225  2.77519  2.73123  3.46354  2.40513  3.72494  3.29354  2.67741  2.69355  4.24690  2.90347  2.73739  3.18146  2.89801  2.37887  2.77519  2.98518  4.58477  3.61503
          0.03079  3.89186  4.61421  0.61958  0.77255  0.57153  0.83163
    215   3.02699  4.86515  3.51958  3.02636  4.22463  3.51152  3.83779  3.76752  2.24446  3.27991  4.27940  3.38471  4.01300  3.05699  0.94918  3.11011  3.29151  3.49058  5.29971  4.14759    218 r - - -
          2.68618  4.42225  2.77519  2.73123  3.46354  2.40513  3.72494  3.29354  2.67741  2.69355  4.24690  2.90347  2.73739  3.18146  2.89801  2.37887  2.77519  2.98518  4.58477  3.61503
          0.03079  3.89186  4.61421  0.61958  0.77255  0.43564  1.04087
    216   2.83003  4.47863  3.78305  3.20773  3.33412  3.78398  4.00076  2.49140  2.82417  1.39646  3.28874  3.56609  4.15265  3.32770  2.54141  3.09591  3.06515  2.50620  4.97778  3.73524    219 l - - -
          2.68618  4.42225  2.77519  2.73123  3.46354  2.40513  3.72494  3.29354  2.67741  2.69355  4.24690  2.90347  2.73739  3.18146  2.89801  2.37887  2.77519  2.98518  4.58477  3.61503
          0.02805  3.98370  4.70605  0.61958  0.77255  0.48576  0.95510
    217   1.88902  4.69243  2.34250  2.43511  4.23513  3.21240  3.75551  3.65540  2.62876  3.26937  4.08863  2.92465  2.63352  2.92539  3.09618  2.46877  2.85485  3.25308  5.50010  4.15835    220 a - - -
          2.68618  4.42225  2.77519  2.73123  3.46354  2.40513  3.72494  3.29354  2.67741  2.69355  4.24690  2.90347  2.73739  3.18146  2.89801  2.37887  2.77519  2.98518  4.58477  3.61503
          0.02805  3.98370  4.70605  0.61958  0.77255  0.48576  0.95510
    218   2.19683  4.45855  3.14117  2.44383  3.82586  3.32208  3.75998  3.17447  2.64359  2.87176  3.72865  3.08669  3.72646  2.97886  3.05391  2.22305  2.42544  2.49706  5.18380  3.90742    221 a - - -
          2.68618  4.42225  2.77519  2.73123  3.46354  2.40513  3.72494  3.29354  2.67741  2.69355  4.24690  2.90347  2.73739  3.18146  2.89801  2.37887  2.77519  2.98518  4.58477  3.61503
          0.02805  3.98370  4.70605  0.61958  0.77255  0.48576  0.95510
    219   2.80525  5.13099  2.87893  1.82868  4.49235  3.45206  3.59599  3.90720  1.82297  3.39271  4.20561  2.88523  3.87331  2.72310  2.16506  2.77575  3.01839  3.53913  5.50674  4.20162    222 k - - -
          2.68618  4.42225  2.77519  2.73123  3.46354  2.40513  3.72494  3.29354  2.67741  2.69355  4.24690  2.90347  2.73739  3.18146  2.89801  2.37887  2.77519  2.98518  4.58477  3.61503
          0.02805  3.98370  4.70605  0.61958  0.77255  0.48576  0.95510
    220   2.78556  4.92541  2.93449  2.57017  4.41302  2.61294  3.71602  3.83053  1.34061  3.37845  4.23259  3.03663  3.89440  2.85911  2.56555  2.81042  3.05676  3.46636  5.49994  4.23276    223 k - - -
          2.68618  4.42225  2.77519  2.73123  3.46354  2.40513  3.72494  3.29354  2.67741  2.69355  4.24690  2.90347  2.73739  3.18146  2.89801  2.37887  2.77519  2.98518  4.58477  3.61503
          0.02805  3.98370  4.70605  0.61958  0.77255  0.48576  0.95510
    221   2.34279  5.06791  2.12781  2.24890  4.39930  3.14828  3.63966  3.84899  1.90020  3.38959  4.18927  2.81143  3.79416  2.77672  2.92262  2.65960  2.94342  3.46156  5.57005  4.17790    224 k - - -
          2.68618  4.42225  2.77519  2.73123  3.46354  2.40513  3.72494  3.29354  2.67741  2.69355  4.24690  2.90347  2.73739  3.18146  2.89801  2.37887  2.77519  2.98518  4.58477  3.61503
          0.02805  3.98370  4.70605  0.61958  0.77255  0.48576  0.95510
    222   2.34524  5.03462  2.10354  1.93209  4.33645  3.08968  3.62436  3.78393  2.45002  3.33521  3.82268  2.80008  3.78180  2.75932  2.94966  2.63290  2.90687  3.40417  5.52805  4.13351    225 e - - -
          2.68619  4.42226  2.77521  2.73104  3.46355  2.40514  3.72496  3.29355  2.67742  2.69356  4.24691  2.90348  2.73741  3.18148  2.89802  2.37888  2.77521  2.98520  4.58478  3.61503
          0.12566  2.21598  4.70605  0.37758  1.15683  0.48576  0.95510
    223   3.41072  4.85456  4.00373  3.75488  2.30411  3.96070  3.67509  3.40472  3.60924  2.82972  4.06841  3.86245  4.43240  3.88845  3.76976  3.53599  3.69819  3.28066  3.95181  0.79915    227 y - - -
          2.68618  4.42225  2.77519  2.73123  3.46354  2.40513  3.72494  3.29354  2.67741  2.69355  4.24690  2.90347  2.73739  3.18146  2.89801  2.37887  2.77519  2.98518  4.58477  3.61503
          0.02805  3.98370  4.70605  0.61958  0.77255  0.48576  0.95510
    224   2.69973  4.77451  3.14331  2.58224  4.03196  3.48724  3.63588  3.40547  2.19327  3.01245  3.87039  3.05410  3.88064  2.12948  2.27590  2.75667  2.92047  2.46020  5.25309  3.98062    228 q - - -
          2.68618  4.42225  2.77519  2.73123  3.46354  2.40513  3.72494  3.29354  2.67741  2.69355  4.24690  2.90347  2.73739  3.18146  2.89801  2.37887  2.77519  2.98518  4.58477  3.61503
          0.02805  3.98370  4.70605  0.61958  0.77255  0.48576  0.95510
    225   2.80850  5.20337  1.95324  2.18296  4.57914  3.21350  3.75882  4.10252  2.72297  3.64601  4.48654  1.54011  3.81942  2.92942  3.26352  2.62113  3.11337  3.68275  5.80101  4.34282    229 n - - -
          2.68618  4.42225  2.77519  2.73123  3.46354  2.40513  3.72494  3.29354  2.67741  2.69355  4.24690  2.90347  2.73739  3.18146  2.89801  2.37887  2.77519  2.98518  4.58477  3.61503
          0.02805  3.98370  4.70605  0.61958  0.77255  0.48576  0.95510
    226   2.36974  5.02884  2.76399  1.82492  4.35122  3.38477  3.61488  3.77300  1.99111  3.31171  4.12214  2.88817  3.82769  2.75040  2.58105  2.69931  2.94835  3.41119  5.48209  4.14043    230 e - - -
          2.68618  4.42225  2.77519  2.73123  3.46354  2.40513  3.72494  3.29354  2.67741  2.69355  4.24690  2.90347  2.73739  3.18146  2.89801  2.37887  2.77519  2.98518  4.58477  3.61503
          0.02805  3.98370  4.70605  0.61958  0.77255  0.48576  0.95510
    227   2.93258  5.45069  1.85978  1.22981  4.74301  3.23106  3.76453  4.24702  2.75884  3.76803  4.62524  2.70621  3.84457  2.93248  3.33096  2.82761  3.21948  3.83500  5.91949  4.44062    231 e - - -
          2.68618  4.42225  2.77519  2.73123  3.46354  2.40513  3.72494  3.29354  2.67741  2.69355  4.24690  2.90347  2.73739  3.18146  2.89801  2.37887  2.77519  2.98518  4.58477  3.61503
          0.02805  3.98370  4.70605  0.61958  0.77255  0.48576  0.95510
    228   3.26507  4.83887  3.77035  3.40244  2.19400  3.96975  2.52684  3.45469  3.23051  2.88175  4.00186  3.60821  4.35855  3.55517  3.46768  3.33733  3.49876  3.27963  3.83901  1.14805    232 y - - -
          2.68618  4.42225  2.77519  2.73123  3.46354  2.40513  3.72494  3.29354  2.67741  2.69355  4.24690  2.90347  2.73739  3.18146  2.89801  2.37887  2.77519  2.98518  4.58477  3.61503
          0.02805  3.98370  4.70605  0.61958  0.77255  0.48576  0.95510
    229   2.52707  4.54258  3.13855  2.74265  4.14643  3.23099  3.83716  3.60709  2.53042  3.22779  4.08770  3.12829  3.81466  3.04039  2.31946  1.45710  2.88278  3.21662  5.40721  4.12281    233 s - - -
          2.68618  4.42225  2.77519  2.73123  3.46354  2.40513  3.72494  3.29354  2.67741  2.69355  4.24690  2.90347  2.73739  3.18146  2.89801  2.37887  2.77519  2.98518  4.58477  3.61503
          0.02805  3.98370  4.70605  0.61958  0.77255  0.48576  0.95510
    230   3.40236  4.77186  4.39117  4.12772  0.84590  4.06421  3.93038  2.91339  4.03219  2.25828  3.62773  4.14573  4.52102  4.16976  4.12440  3.66595  3.70391  2.91209  4.14825  2.50204    234 f - - -
          2.68618  4.42225  2.77519  2.73123  3.46354  2.40513  3.72494  3.29354  2.67741  2.69355  4.24690  2.90347  2.73739  3.18146  2.89801  2.37887  2.77519  2.98518  4.58477  3.61503
          0.02805  3.98370  4.70605  0.61958  0.77255  0.48576  0.95510
    231   2.59706  4.43408  3.23821  2.40715  3.72251  3.45963  3.86894  2.75432  2.76833  2.69015  3.63535  3.22087  3.92512  3.12465  3.13874  2.77730  2.28767  1.89304  5.16337  3.90298    235 v - - -
          2.68618  4.42225  2.77519  2.73123  3.46354  2.40513  3.72494  3.29354  2.67741  2.69355  4.24690  2.90347  2.73739  3.18146  2.89801  2.37887  2.77519  2.98518  4.58477  3.61503
          0.02805  3.98370  4.70605  0.61958  0.77255  0.48576  0.95510
    232   3.13825  4.59906  4.21321  3.74094  2.49940  4.00672  3.81926  2.81623  3.43747  1.83542  3.45891  3.88388  4.38221  3.76562  3.60821  3.40595  3.38431  2.76892  1.54625  2.56892    236 w - - -
          2.68618  4.42225  2.77519  2.73123  3.46354  2.40513  3.72494  3.29354  2.67741  2.69355  4.24690  2.90347  2.73739  3.18146  2.89801  2.37887  2.77519  2.98518  4.58477  3.61503
          0.02805  3.98370  4.70605  0.61958  0.77255  0.48576  0.95510
    233   2.83794  5.15148  1.24675  2.25412  4.58660  3.22691  3.82435  4.09456  2.81135  3.65706  4.52266  2.81089  2.67297  3.00631  3.34837  2.79630  3.15533  3.68385  5.78995  4.38625    237 d - - -
          2.68618  4.42225  2.77519  2.73123  3.46354  2.40513  3.72494  3.29354  2.67741  2.69355  4.24690  2.90347  2.73739  3.18146  2.89801  2.37887  2.77519  2.98518  4.58477  3.61503
          0.02805  3.98370  4.70605  0.61958  0.77255  0.48576  0.95510
    234   2.80363  5.07767  2.48668  1.31688  4.46507  3.28476  3.76632  3.91258  2.62016  3.48463  4.34623  2.85738  2.75898  2.93679  3.07653  2.78030  3.09218  3.54051  5.65655  4.29159    238 e - - -
          2.68618  4.42225  2.77519  2.73123  3.46354  2.40513  3.72494  3.29354  2.67741  2.69355  4.24690  2.90347  2.73739  3.18146  2.89801  2.37887  2.77519  2.98518  4.58477  3.61503
          0.02805  3.98370  4.70605  0.61958  0.77255  0.48576  0.95510
    235   2.69870  4.98438  2.81796  1.81666  4.30038  3.39595  3.61114  3.71688  2.22022  3.26554  4.07798  2.90700  3.82769  2.74827  2.34642  2.69265  2.49764  3.36322  5.44417  4.11125    239 e - - -
          2.68618  4.42225  2.77519  2.73123  3.46354  2.40513  3.72494  3.29354  2.67741  2.69355  4.24690  2.90347  2.73739  3.18146  2.89801  2.37887  2.77519  2.98518  4.58477  3.61503
          0.02805  3.98370  4.70605  0.61958  0.77255  0.48576  0.95510
    236   3.24025  4.68678  4.38456  3.99320  3.12327  4.17137  4.60966  2.32023  3.74107  0.80508  3.08326  4.25577  4.55893  4.07983  3.90701  3.67491  3.52408  2.39000  5.07897  3.81096    240 l - - -
          2.68618  4.42225  2.77519  2.73123  3.46354  2.40513  3.72494  3.29354  2.67741  2.69355  4.24690  2.90347  2.73739  3.18146  2.89801  2.37887  2.77519  2.98518  4.58477  3.61503
          0.02805  3.98370  4.70605  0.61958  0.77255  0.48576  0.95510
    237   2.68225  4.38755  3.50880  3.06714  3.32248  3.55741  2.90324  2.71045  2.90377  2.53028  3.55250  3.41553  4.02560  3.31287  3.18831  2.91485  2.96340  1.50953  4.86201  3.48449    241 v - - -
          2.68618  4.42225  2.77519  2.73123  3.46354  2.40513  3.72494  3.29354  2.67741  2.69355  4.24690  2.90347  2.73739  3.18146  2.89801  2.37887  2.77519  2.98518  4.58477  3.61503
          0.02805  3.98370  4.70605  0.61958  0.77255  0.48576  0.95510
    238   1.51757  4.60122  2.28009  2.50145  4.25424  3.11321  3.84891  3.63498  2.77209  3.30237  4.14094  2.96384  3.76701  3.04275  3.22709  2.46492  2.81893  3.22964  5.55227  4.22413    242 a - - -
          2.68618  4.42225  2.77519  2.73123  3.46354  2.40513  3.72494  3.29354  2.67741  2.69355  4.24690  2.90347  2.73739  3.18146  2.89801  2.37887  2.77519  2.98518  4.58477  3.61503
          0.02805  3.98370  4.70605  0.61958  0.77255  0.48576  0.95510
    239   2.71564  4.91529  3.02844  2.50455  4.24148  2.82107  3.61322  3.65717  2.19595  3.06350  4.03318  2.99259  3.85995  2.08187  2.09898  2.73251  2.94211  3.32025  5.37481  4.07947    243 q - - -
          2.68618  4.42225  2.77519  2.73123  3.46354  2.40513  3.72494  3.29354  2.67741  2.69355  4.24690  2.90347  2.73739  3.18146  2.89801  2.37887  2.77519  2.98518  4.58477  3.61503
          0.02805  3.98370  4.70605  0.61958  0.77255  0.48576  0.95510
    240   3.17542  4.50917  4.71982  4.21647  3.30317  4.44683  4.86039  1.16673  4.04033  1.56186  3.15225  4.46824  4.72065  4.30013  4.21865  3.83151  3.42704  1.82286  5.30736  4.10412    244 i - - -
          2.68618  4.42225  2.77519  2.73123  3.46354  2.40513  3.72494  3.29354  2.67741  2.69355  4.24690  2.90347  2.73739  3.18146  2.89801  2.37887  2.77519  2.98518  4.58477  3.61503
          0.02805  3.98370  4.70605  0.61958  0.77255  0.48576  0.95510
    241   2.68155  4.76831  2.92273  2.57727  4.16634  3.34074  3.75968  3.55953  2.43515  3.16117  4.07205  3.03943  3.86648  1.60883  2.76837  2.74059  2.43638  3.23901  5.42365  4.11586    245 q - - -
          2.68618  4.42225  2.77519  2.73123  3.46354  2.40513  3.72494  3.29354  2.67741  2.69355  4.24690  2.90347  2.73739  3.18146  2.89801  2.37887  2.77519  2.98518  4.58477  3.61503
          0.02805  3.98370  4.70605  0.61958  0.77255  0.48576  0.95510
    242   2.90183  5.08664  3.13386  2.60822  4.45460  3.54720  3.60942  3.85033  1.94621  3.33590  4.18711  3.06691  3.94808  1.66968  1.99629  2.89661  3.09859  3.52063  5.43655  4.19537    246 q - - -
          2.68618  4.42225  2.77519  2.73123  3.46354  2.40513  3.72494  3.29354  2.67741  2.69355  4.24690  2.90347  2.73739  3.18146  2.89801  2.37887  2.77519  2.98518  4.58477  3.61503
          0.02805  3.98370  4.70605  0.61958  0.77255  0.48576  0.95510
    243   2.56094  4.34281  3.62734  3.16939  3.61036  3.46502  4.10048  2.57135  3.02531  2.09567  3.55693  3.47907  4.00397  3.41222  3.32208  2.83828  1.62147  2.40241  5.19240  3.93914    247 t - - -
          2.68618  4.42225  2.77519  2.73123  3.46354  2.40513  3.72494  3.29354  2.67741  2.69355  4.24690  2.90347  2.73739  3.18146  2.89801  2.37887  2.77519  2.98518  4.58477  3.61503
          0.02805  3.98370  4.70605  0.61958  0.77255  0.48576  0.95510
    244   0.86464  4.25032  3.57790  3.37552  4.16540  3.07165  4.38410  3.30774  3.39469  3.18411  4.20462  3.49626  3.82149  3.72587  3.63686  2.60011  2.88523  2.94287  5.58144  4.39437    248 a - - -
          2.68618  4.42225  2.77519  2.73123  3.46354  2.40513  3.72494  3.29354  2.67741  2.69355  4.24690  2.90347  2.73739  3.18146  2.89801  2.37887  2.77519  2.98518  4.58477  3.61503
          0.02805  3.98370  4.70605  0.61958  0.77255  0.48576  0.95510
    245   2.80299  5.04671  2.54871  2.35916  4.33744  3.30476  3.73498  3.90927  2.49833  3.45478  4.32098  1.54275  3.86250  2.37040  2.88768  2.78828  3.08941  3.53804  5.55799  4.16624    249 n - - -
          2.68618  4.42225  2.77519  2.73123  3.46354  2.40513  3.72494  3.29354  2.67741  2.69355  4.24690  2.90347  2.73739  3.18146  2.89801  2.37887  2.77519  2.98518  4.58477  3.61503
          0.02805  3.98370  4.70605  0.61958  0.77255  0.48576  0.95510
    246   2.83240  4.90201  3.29357  2.68345  4.13784  3.57046  3.62773  3.54592  2.09017  2.59451  3.97446  3.12542  3.94914  2.31000  1.69421  2.87428  3.03365  3.26901  5.28701  4.03429    250 r - - -
          2.68618  4.42225  2.77519  2.73123  3.46354  2.40513  3.72494  3.29354  2.67741  2.69355  4.24690  2.90347  2.73739  3.18146  2.89801  2.37887  2.77519  2.98518  4.58477  3.61503
          0.02805  3.98370  4.70605  0.61958  0.77255  0.48576  0.95510
    247   2.87121  4.70639  3.34212  2.90050  3.02838  3.63076  1.73370  3.20467  2.63791  2.27626  3.78485  3.29652  4.05890  3.13625  2.92844  2.98066  3.11610  3.01132  4.58514  3.01049    251 h - - -
          2.68618  4.42225  2.77519  2.73123  3.46354  2.40513  3.72494  3.29354  2.67741  2.69355  4.24690  2.90347  2.73739  3.18146  2.89801  2.37887  2.77519  2.98518  4.58477  3.61503
          0.02805  3.98370  4.70605  0.61958  0.77255  0.48576  0.95510
    248   2.22795  4.74849  2.88747  2.57384  4.17995  3.31070  3.78463  3.57610  2.49039  3.18463  4.09773  3.03469  3.85774  1.58637  2.83260  2.72751  2.97717  3.24657  5.44855  4.13568    252 q - - -
          2.68618  4.42225  2.77519  2.73123  3.46354  2.40513  3.72494  3.29354  2.67741  2.69355  4.24690  2.90347  2.73739  3.18146  2.89801  2.37887  2.77519  2.98518  4.58477  3.61503
          0.02805  3.98370  4.70605  0.61958  0.77255  0.48576  0.95510
    249   2.89635  4.40931  4.27828  3.94585  3.63315  3.83779  4.72890  2.05024  3.81531  2.30154  3.58240  4.11753  4.39283  4.16755  4.01693  3.34910  3.25566  0.89554  5.43605  4.17413    253 v - - -
          2.68618  4.42225  2.77519  2.73123  3.46354  2.40513  3.72494  3.29354  2.67741  2.69355  4.24690  2.90347  2.73739  3.18146  2.89801  2.37887  2.77519  2.98518  4.58477  3.61503
          0.02805  3.98370  4.70605  0.61958  0.77255  0.48576  0.95510
    250   2.47541  4.32033  3.52979  3.28828  4.06997  3.15559  4.29674  3.21077  3.23345  3.07029  4.11455  3.47895  3.86851  3.62295  3.48608  2.67803  0.99644  2.89375  5.49798  4.28695    254 t - - -
          2.68618  4.42225  2.77519  2.73123  3.46354  2.40513  3.72494  3.29354  2.67741  2.69355  4.24690  2.90347  2.73739  3.18146  2.89801  2.37887  2.77519  2.98518  4.58477  3.61503
          0.02805  3.98370  4.70605  0.61958  0.77255  0.48576  0.95510
    251   2.44193  4.38138  3.17465  2.98615  4.40287  1.17159  4.19327  3.88741  3.15925  3.53611  4.39798  3.27813  2.42843  3.46368  3.49018  2.59228  2.90733  3.36815  5.64262  4.46884    255 g - - -
          2.68618  4.42225  2.77519  2.73123  3.46354  2.40513  3.72494  3.29354  2.67741  2.69355  4.24690  2.90347  2.73739  3.18146  2.89801  2.37887  2.77519  2.98518  4.58477  3.61503
          0.02805  3.98370  4.70605  0.61958  0.77255  0.48576  0.95510
    252   2.57230  4.61183  2.82541  2.62751  4.24674  3.16956  3.92712  3.76832  2.79480  3.39995  4.27115  2.34585  1.52156  3.15126  3.17161  2.66125  2.95869  3.34621  5.53391  4.21417    256 p - - -
          2.68618  4.42225  2.77519  2.73123  3.46354  2.40513  3.72494  3.29354  2.67741  2.69355  4.24690  2.90347  2.73739  3.18146  2.89801  2.37887  2.77519  2.98518  4.58477  3.61503
          0.02805  3.98370  4.70605  0.61958  0.77255  0.48576  0.95510
    253   2.60880  4.70833  2.65226  2.51373  4.40491  2.37886  3.92100  3.94503  2.83149  3.55085  4.40472  1.38359  3.80498  3.13203  3.24984  2.66994  2.99832  3.48295  5.65815  4.31771    257 n - - -
          2.68618  4.42225  2.77519  2.73123  3.46354  2.40513  3.72494  3.29354  2.67741  2.69355  4.24690  2.90347  2.73739  3.18146  2.89801  2.37887  2.77519  2.98518  4.58477  3.61503
          0.02805  3.98370  4.70605  0.61958  0.77255  0.48576  0.95510
    254   3.12912  4.54631  4.53473  4.03839  3.19615  4.26404  4.69798  2.08515  3.85554  1.03777  3.05602  4.29870  4.58961  4.11545  4.04133  3.64791  3.39443  1.79978  5.18867  4.00312    258 l - - -
          2.68618  4.42225  2.77519  2.73123  3.46354  2.40513  3.72494  3.29354  2.67741  2.69355  4.24690  2.90347  2.73739  3.18146  2.89801  2.37887  2.77519  2.98518  4.58477  3.61503
          0.02805  3.98370  4.70605  0.61958  0.77255  0.48576  0.95510
    255   3.40236  4.77186  4.39117  4.12772  0.84590  4.06421  3.93038  2.91339  4.03219  2.25828  3.62773  4.14573  4.52102  4.16976  4.12440  3.66595  3.70391  2.91209  4.14825  2.50204    259 f - - -
          2.68618  4.42225  2.77519  2.73123  3.46354  2.40513  3.72494  3.29354  2.67741  2.69355  4.24690  2.90347  2.73739  3.18146  2.89801  2.37887  2.77519  2.98518  4.58477  3.61503
          0.02805  3.98370  4.70605  0.61958  0.77255  0.48576  0.95510
    256   2.97251  4.95945  2.97991  2.73737  4.14252  3.44159  3.89631  3.79126  2.55070  3.28248  4.30818  3.19771  3.99726  1.04860  2.83229  3.01601  3.26985  3.51432  5.39529  4.09677    260 q - - -
          2.68618  4.42225  2.77519  2.73123  3.46354  2.40513  3.72494  3.29354  2.67741  2.69355  4.24690  2.90347  2.73739  3.18146  2.89801  2.37887  2.77519  2.98518  4.58477  3.61503
          0.02805  3.98370  4.70605  0.61958  0.77255  0.48576  0.95510
    257   1.17979  4.15172  3.55636  3.25184  4.13638  3.00553  4.25557  3.24332  3.23525  3.13874  4.06734  3.37964  3.74140  3.55300  3.51591  2.46208  2.16062  2.85076  5.55988  4.35434    261 a - - -
          2.68618  4.42225  2.77519  2.73123  3.46354  2.40513  3.72494  3.29354  2.67741  2.69355  4.24690  2.90347  2.73739  3.18146  2.89801  2.37887  2.77519  2.98518  4.58477  3.61503
          0.02805  3.98370  4.70605  0.61958  0.77255  0.48576  0.95510
    258   3.00799  4.40025  4.57231  4.10267  3.54919  4.22159  4.85414  1.69029  3.96590  2.10299  3.39752  4.32548  4.61468  4.27329  4.18479  3.62181  3.29855  1.00371  5.46730  4.22793    262 v - - -
          2.68618  4.42225  2.77519  2.73123  3.46354  2.40513  3.72494  3.29354  2.67741  2.69355  4.24690  2.90347  2.73739  3.18146  2.89801  2.37887  2.77519  2.98518  4.58477  3.61503
          0.02805  3.98370  4.70605  0.61958  0.77255  0.48576  0.95510
    259   3.52595  4.86012  4.26484  3.99910  2.78757  3.85775  4.04247  3.55523  3.71937  2.93050  4.18374  4.12591  4.38499  4.10125  3.82784  3.72854  3.83219  3.44863  0.68801  2.78402    263 W - - -
          2.68618  4.42225  2.77519  2.73123  3.46354  2.40513  3.72494  3.29354  2.67741  2.69355  4.24690  2.90347  2.73739  3.18146  2.89801  2.37887  2.77519  2.98518  4.58477  3.61503
          0.02805  3.98370  4.70605  0.61958  0.77255  0.48576  0.95510
    260   2.80822  4.57165  3.50468  3.41872  4.55712  0.57639  4.53132  4.18463  3.61505  3.82457  4.80190  3.66911  3.96631  3.93049  3.83804  2.98347  3.29812  3.69150  5.62200  4.66309    264 G - - -
          2.68618  4.42225  2.77519  2.73123  3.46354  2.40513  3.72494  3.29354  2.67741  2.69355  4.24690  2.90347  2.73739  3.18146  2.89801  2.37887  2.77519  2.98518  4.58477  3.61503
          0.02805  3.98370  4.70605  0.61958  0.77255  0.48576  0.95510
    261   1.96783  4.28032  4.13881  3.62386  3.53803  3.84763  4.42324  1.63652  3.53306  2.26524  3.41305  3.88688  4.28937  3.82352  3.79782  3.19676  3.05287  1.65488  5.24147  4.03136    265 i - - -
          2.68618  4.42225  2.77519  2.73123  3.46354  2.40513  3.72494  3.29354  2.67741  2.69355  4.24690  2.90347  2.73739  3.18146  2.89801  2.37887  2.77519  2.98518  4.58477  3.61503
          0.02805  3.98370  4.70605  0.61958  0.77255  0.48576  0.95510
    262   2.89635  4.40931  4.27828  3.94585  3.63315  3.83779  4.72890  2.05024  3.81531  2.30154  3.58240  4.11753  4.39283  4.16755  4.01693  3.34910  3.25566  0.89554  5.43605  4.17413    266 v - - -
          2.68618  4.42225  2.77519  2.73123  3.46354  2.40513  3.72494  3.29354  2.67741  2.69355  4.24690  2.90347  2.73739  3.18146  2.89801  2.37887  2.77519  2.98518  4.58477  3.61503
          0.02805  3.98370  4.70605  0.61958  0.77255  0.48576  0.95510
    263   3.21619  4.67073  4.38297  3.98762  3.12299  4.16699  4.61216  2.29905  3.74325  0.82465  3.08818  4.24687  4.55546  4.07550  3.91214  3.65202  3.50269  2.34270  5.08632  3.81970    267 l - - -
          2.68618  4.42225  2.77519  2.73123  3.46354  2.40513  3.72494  3.29354  2.67741  2.69355  4.24690  2.90347  2.73739  3.18146  2.89801  2.37887  2.77519  2.98518  4.58477  3.61503
          0.02805  3.98370  4.70605  0.61958  0.77255  0.48576  0.95510
    264   2.56555  4.63253  2.86740  2.58778  4.17213  3.21596  3.82657  3.66707  2.61251  3.27568  4.14033  3.02809  3.80942  2.43219  2.97632  1.47050  2.91649  3.27687  5.45877  4.12913    268 s - - -
          2.68618  4.42225  2.77519  2.73123  3.46354  2.40513  3.72494  3.29354  2.67741  2.69355  4.24690  2.90347  2.73739  3.18146  2.89801  2.37887  2.77519  2.98518  4.58477  3.61503
          0.02805  3.98370  4.70605  0.61958  0.77255  0.48576  0.95510
    265   3.07592  5.04184  3.25917  2.86117  4.45372  3.55225  3.82440  3.89021  0.89570  3.43158  4.38807  3.28036  4.04558  3.01031  2.45769  3.11122  3.32144  3.59209  5.46347  4.29269    269 k - - -
          2.68618  4.42225  2.77519  2.73123  3.46354  2.40513  3.72494  3.29354  2.67741  2.69355  4.24690  2.90347  2.73739  3.18146  2.89801  2.37887  2.77519  2.98518  4.58477  3.61503
          0.02805  3.98370  4.70605  0.61958  0.77255  0.48576  0.95510
    266   3.38296  4.51229  4.40563  4.01215  1.70402  4.20707  3.51110  3.14700  3.86945  2.56849  3.78150  3.93881  4.54252  3.94628  3.98439  3.55444  3.61590  3.04538  3.70462  1.08159    270 y - - -
          2.68618  4.42225  2.77519  2.73123  3.46354  2.40513  3.72494  3.29354  2.67741  2.69355  4.24690  2.90347  2.73739  3.18146  2.89801  2.37887  2.77519  2.98518  4.58477  3.61503
          0.02805  3.98370  4.70605  0.61958  0.77255  0.48576  0.95510
    267   2.81846  4.81691  2.77463  2.67186  4.19816  3.26080  4.01511  3.93356  2.92871  3.56811  4.52348  0.97526  3.91858  3.28891  3.28641  2.88194  3.20451  3.54449  5.49141  4.13916    271 n - - -
          2.68618  4.42225  2.77519  2.73123  3.46354  2.40513  3.72494  3.29354  2.67741  2.69355  4.24690  2.90347  2.73739  3.18146  2.89801  2.37887  2.77519  2.98518  4.58477  3.61503
          0.02805  3.98370  4.70605  0.61958  0.77255  0.48576  0.95510
    268   3.53230  4.81565  4.45820  4.15908  1.43214  4.30338  3.46537  3.26418  4.01793  2.62984  3.87271  3.99634  4.62361  4.03489  4.09053  3.66508  3.75781  3.17536  3.62527  1.13076    272 y - - -
          2.68618  4.42225  2.77519  2.73123  3.46354  2.40513  3.72494  3.29354  2.67741  2.69355  4.24690  2.90347  2.73739  3.18146  2.89801  2.37887  2.77519  2.98518  4.58477  3.61503
          0.02805  3.98370  4.70605  0.61958  0.77255  0.48576  0.95510
    269   2.28767  4.24195  3.48122  3.21831  4.07394  3.08989  4.24549  3.15127  3.17263  3.04525  4.05059  3.39845  3.80948  3.54635  3.44138  2.56731  1.15139  2.81624  5.52749  4.29679    273 t - - -
          2.68618  4.42225  2.77519  2.73123  3.46354  2.40513  3.72494  3.29354  2.67741  2.69355  4.24690  2.90347  2.73739  3.18146  2.89801  2.37887  2.77519  2.98518  4.58477  3.61503
          0.02805  3.98370  4.70605  0.61958  0.77255  0.48576  0.95510
    270   2.87058  5.37274  1.21685  2.12487  4.70597  3.20243  3.78045  4.23474  2.77164  3.77077  4.63176  2.35763  3.83552  2.95663  3.38257  2.80760  3.18248  3.81135  5.92486  4.42788    274 d - - -
          2.68618  4.42225  2.77519  2.73123  3.46354  2.40513  3.72494  3.29354  2.67741  2.69355  4.24690  2.90347  2.73739  3.18146  2.89801  2.37887  2.77519  2.98518  4.58477  3.61503
          0.02805  3.98370  4.70605  0.61958  0.77255  0.48576  0.95510
    271   3.11185  5.25376  0.77074  2.40997  4.64637  3.29741  4.03298  4.26045  3.13877  3.84941  4.83095  2.97154  3.95817  3.27303  3.66931  3.06238  3.45316  3.88814  5.79312  4.50222    275 d - - -
          2.68618  4.42225  2.77519  2.73123  3.46354  2.40513  3.72494  3.29354  2.67741  2.69355  4.24690  2.90347  2.73739  3.18146  2.89801  2.37887  2.77519  2.98518  4.58477  3.61503
          0.02805  3.98370  4.70605  0.61958  0.77255  0.48576  0.95510
    272   2.61875  4.32681  4.19027  3.82979  3.68072  3.73929  4.66055  2.02537  3.71454  2.34203  3.57343  3.99468  4.31029  4.05595  3.93845  3.18873  3.13109  1.00583  5.47219  4.22532    276 v - - -
          2.68618  4.42225  2.77519  2.73123  3.46354  2.40513  3.72494  3.29354  2.67741  2.69355  4.24690  2.90347  2.73739  3.18146  2.89801  2.37887  2.77519  2.98518  4.58477  3.61503
          0.02805  3.98370  4.70605  0.61958  0.77255  0.48576  0.95510
    273   3.01035  4.40033  4.57755  4.10669  3.54921  4.22785  4.85763  1.68359  3.97075  2.10140  3.39608  4.33004  4.61835  4.27696  4.18948  3.62734  3.29997  1.00527  5.46859  4.23033    277 v - - -
          2.68618  4.42225  2.77519  2.73123  3.46354  2.40513  3.72494  3.29354  2.67741  2.69355  4.24690  2.90347  2.73739  3.18146  2.89801  2.37887  2.77519  2.98518  4.58477  3.61503
          0.02805  3.98370  4.70605  0.61958  0.77255  0.48576  0.95510
    274   3.40236  4.77186  4.39117  4.12772  0.84590  4.06421  3.93038  2.91339  4.03219  2.25828  3.62773  4.14573  4.52102  4.16976  4.12440  3.66595  3.70391  2.91209  4.14825  2.50204    278 f - - -
          2.68618  4.42225  2.77519  2.73123  3.46354  2.40513  3.72494  3.29354  2.67741  2.69355  4.24690  2.90347  2.73739  3.18146  2.89801  2.37887  2.77519  2.98518  4.58477  3.61503
          0.02805  3.98370  4.70605  0.61958  0.77255  0.48576  0.95510
    275   2.80822  4.57165  3.50468  3.41872  4.55712  0.57639  4.53132  4.18463  3.61505  3.82457  4.80190  3.66911  3.96631  3.93049  3.83804  2.98347  3.29812  3.69150  5.62200  4.66309    279 G - - -
          2.68618  4.42225  2.77519  2.73123  3.46354  2.40513  3.72494  3.29354  2.67741  2.69355  4.24690  2.90347  2.73739  3.18146  2.89801  2.37887  2.77519  2.98518  4.58477  3.61503
          0.02805  3.98370  4.70605  0.61958  0.77255  0.48576  0.95510
    276   2.27987  4.20235  3.38914  3.09112  4.14215  3.00903  4.14885  3.45185  3.08722  3.22517  4.10450  3.29084  3.72819  3.42755  3.38935  2.00908  1.34523  3.01302  5.52042  4.28416    280 t - - -
          2.68618  4.42225  2.77519  2.73123  3.46354  2.40513  3.72494  3.29354  2.67741  2.69355  4.24690  2.90347  2.73739  3.18146  2.89801  2.37887  2.77519  2.98518  4.58477  3.61503
          0.02805  3.98370  4.70605  0.61958  0.77255  0.48576  0.95510
    277   2.89635  4.40931  4.27828  3.94585  3.63315  3.83779  4.72890  2.05024  3.81531  2.30154  3.58240  4.11753  4.39283  4.16755  4.01693  3.34910  3.25566  0.89554  5.43605  4.17413    281 v - - -
          2.68618  4.42225  2.77519  2.73123  3.46354  2.40513  3.72494  3.29354  2.67741  2.69355  4.24690  2.90347  2.73739  3.18146  2.89801  2.37887  2.77519  2.98518  4.58477  3.61503
          0.02805  3.98370  4.70605  0.61958  0.77255  0.48576  0.95510
    278   2.89635  4.40931  4.27828  3.94585  3.63315  3.83779  4.72890  2.05024  3.81531  2.30154  3.58240  4.11753  4.39283  4.16755  4.01693  3.34910  3.25566  0.89554  5.43605  4.17413    282 v - - -
          2.68618  4.42225  2.77519  2.73123  3.46354  2.40513  3.72494  3.29354  2.67741  2.69355  4.24690  2.90347  2.73739  3.18146  2.89801  2.37887  2.77519  2.98518  4.58477  3.61503
          0.02805  3.98370  4.70605  0.61958  0.77255  0.48576  0.95510
    279   2.37240  4.29373  3.30591  3.12785  4.18839  3.02169  4.23414  3.72652  3.20913  3.43852  4.35597  3.33412  3.76988  3.54993  3.49104  0.93492  2.86105  3.23719  5.55218  4.27276    283 s - - -
          2.68618  4.42225  2.77519  2.73123  3.46354  2.40513  3.72494  3.29354  2.67741  2.69355  4.24690  2.90347  2.73739  3.18146  2.89801  2.37887  2.77519  2.98518  4.58477  3.61503
          0.02805  3.98370  4.70605  0.61958  0.77255  0.48576  0.95510
    280   2.80822  4.57165  3.50468  3.41872  4.55712  0.57639  4.53132  4.18463  3.61505  3.82457  4.80190  3.66911  3.96631  3.93049  3.83804  2.98347  3.29812  3.69150  5.62200  4.66309    284 G - - -
          2.68618  4.42225  2.77519  2.73123  3.46354  2.40513  3.72494  3.29354  2.67741  2.69355  4.24690  2.90347  2.73739  3.18146  2.89801  2.37887  2.77519  2.98518  4.58477  3.61503
          0.02805  3.98370  4.70605  0.61958  0.77255  0.48576  0.95510
    281   3.13372  4.96319  3.63599  3.12513  4.34606  3.59912  3.90923  3.89628  2.28833  3.39205  4.39019  3.47594  4.09707  3.12478  0.82119  3.21304  3.39259  3.61564  5.38450  4.25016    285 r - - -
          2.68618  4.42225  2.77519  2.73123  3.46354  2.40513  3.72494  3.29354  2.67741  2.69355  4.24690  2.90347  2.73739  3.18146  2.89801  2.37887  2.77519  2.98518  4.58477  3.61503
          0.02805  3.98370  4.70605  0.61958  0.77255  0.48576  0.95510
    282   2.48447  4.41453  3.18323  2.98562  4.37599  2.18848  4.18245  3.86029  3.13297  3.51083  4.38383  3.29121  1.23541  3.45470  3.45998  2.63279  2.93977  3.36712  5.61014  4.44047    286 p - - -
          2.68618  4.42225  2.77519  2.73123  3.46354  2.40513  3.72494  3.29354  2.67741  2.69355  4.24690  2.90347  2.73739  3.18146  2.89801  2.37887  2.77519  2.98518  4.58477  3.61503
          0.02805  3.98370  4.70605  0.61958  0.77255  0.48576  0.95510
    283   1.83650  4.17425  3.37213  3.11837  4.27152  2.94330  4.20962  3.63375  3.18095  3.37740  4.23354  3.28577  3.69396  3.48590  3.48584  1.20665  2.72104  3.11941  5.63184  4.39974    287 s - - -
          2.68618  4.42225  2.77519  2.73123  3.46354  2.40513  3.72494  3.29354  2.67741  2.69355  4.24690  2.90347  2.73739  3.18146  2.89801  2.37887  2.77519  2.98518  4.58477  3.61503
          0.02805  3.98370  4.70605  0.61958  0.77255  0.48576  0.95510
    284   2.93441  5.46633  1.79441  1.26259  4.75688  3.22822  3.76289  4.26428  2.76193  3.78021  4.63583  2.70002  3.84300  2.93007  3.33978  2.82637  3.22132  3.84854  5.93174  4.44680    288 e - - -
          2.68618  4.42225  2.77519  2.73123  3.46354  2.40513  3.72494  3.29354  2.67741  2.69355  4.24690  2.90347  2.73739  3.18146  2.89801  2.37887  2.77519  2.98518  4.58477  3.61503
          0.02805  3.98370  4.70605  0.61958  0.77255  0.48576  0.95510
    285   3.17542  4.50917  4.71982  4.21647  3.30317  4.44683  4.86039  1.16673  4.04033  1.56186  3.15225  4.46824  4.72065  4.30013  4.21865  3.83151  3.42704  1.82286  5.30736  4.10412    289 i - - -
          2.68618  4.42225  2.77519  2.73123  3.46354  2.40513  3.72494  3.29354  2.67741  2.69355  4.24690  2.90347  2.73739  3.18146  2.89801  2.37887  2.77519  2.98518  4.58477  3.61503
          0.02805  3.98370  4.70605  0.61958  0.77255  0.48576  0.95510
    286   2.83770  5.23566  1.92622  2.17945  4.58123  3.21424  3.77151  4.12649  2.74941  3.67450  4.52614  1.47579  3.82918  2.94776  3.29216  2.74715  3.14496  3.70987  5.81195  4.34493    290 n - - -
          2.68618  4.42225  2.77519  2.73123  3.46354  2.40513  3.72494  3.29354  2.67741  2.69355  4.24690  2.90347  2.73739  3.18146  2.89801  2.37887  2.77519  2.98518  4.58477  3.61503
          0.02805  3.98370  4.70605  0.61958  0.77255  0.48576  0.95510
    287   2.80822  4.57165  3.50468  3.41872  4.55712  0.57639  4.53132  4.18463  3.61505  3.82457  4.80190  3.66911  3.96631  3.93049  3.83804  2.98347  3.29812  3.69150  5.62200  4.66309    291 G - - -
          2.68618  4.42225  2.77519  2.73123  3.46354  2.40513  3.72494  3.29354  2.67741  2.69355  4.24690  2.90347  2.73739  3.18146  2.89801  2.37887  2.77519  2.98518  4.58477  3.61503
          0.02805  3.98370  4.70605  0.61958  0.77255  0.48576  0.95510
    288   3.11815  4.50744  4.49131  4.11218  3.45086  4.18465  4.82058  0.94998  3.94244  2.01538  3.37016  4.34204  4.60617  4.27995  4.12641  3.69162  3.41576  1.85468  5.36392  4.11108    292 i - - -
          2.68618  4.42225  2.77519  2.73123  3.46354  2.40513  3.72494  3.29354  2.67741  2.69355  4.24690  2.90347  2.73739  3.18146  2.89801  2.37887  2.77519  2.98518  4.58477  3.61503
          0.02805  3.98370  4.70605  0.61958  0.77255  0.48576  0.95510
    289   3.05105  5.18172  2.53895  0.87704  4.54236  3.34798  3.94577  4.01848  2.84051  3.61821  4.58840  3.00041  3.95817  3.15979  3.26008  3.02278  3.35648  3.69125  5.69301  4.41656    293 e - - -
          2.68618  4.42225  2.77519  2.73123  3.46354  2.40513  3.72494  3.29354  2.67741  2.69355  4.24690  2.90347  2.73739  3.18146  2.89801  2.37887  2.77519  2.98518  4.58477  3.61503
          0.02805  3.98370  4.70605  0.61958  0.77255  0.48576  0.95510
    290   2.59404  4.67879  2.24382  2.49641  4.20826  3.21725  3.85287  3.52765  2.76903  3.25179  4.13257  2.97636  3.81311  3.05380  3.21506  2.66410  1.54360  3.17510  5.52475  4.19173    294 t - - -
          2.68618  4.42225  2.77519  2.73123  3.46354  2.40513  3.72494  3.29354  2.67741  2.69355  4.24690  2.90347  2.73739  3.18146  2.89801  2.37887  2.77519  2.98518  4.58477  3.61503
          0.02805  3.98370  4.70605  0.61958  0.77255  0.48576  0.95510
    291   3.05933  4.59121  4.17001  3.77294  3.26028  3.91762  4.48238  2.44715  3.53458  1.83920  1.17993  4.03637  4.37980  3.90972  3.72663  3.41954  3.36732  2.46592  5.11530  3.88630    295 m - - -
          2.68618  4.42225  2.77519  2.73123  3.46354  2.40513  3.72494  3.29354  2.67741  2.69355  4.24690  2.90347  2.73739  3.18146  2.89801  2.37887  2.77519  2.98518  4.58477  3.61503
          0.02805  3.98370  4.70605  0.61958  0.77255  0.48576  0.95510
    292   1.29469  4.19626  3.75799  3.38287  3.86276  3.21465  4.30479  2.67814  3.31684  2.73480  3.79255  3.53230  3.89222  3.63553  3.58979  2.64940  2.83261  2.01027  5.41975  4.19616    296 a - - -
          2.68618  4.42225  2.77519  2.73123  3.46354  2.40513  3.72494  3.29354  2.67741  2.69355  4.24690  2.90347  2.73739  3.18146  2.89801  2.37887  2.77519  2.98518  4.58477  3.61503
          0.02805  3.98370  4.70605  0.61958  0.77255  0.48576  0.95510
    293   2.80822  4.57165  3.50468  3.41872  4.55712  0.57639  4.53132  4.18463  3.61505  3.82457  4.80190  3.66911  3.96631  3.93049  3.83804  2.98347  3.29812  3.69150  5.62200  4.66309    297 G - - -
          2.68618  4.42225  2.77519  2.73123  3.46354  2.40513  3.72494  3.29354  2.67741  2.69355  4.24690  2.90347  2.73739  3.18146  2.89801  2.37887  2.77519  2.98518  4.58477  3.61503
          0.02805  3.98370  4.70605  0.61958  0.77255  0.48576  0.95510
    294   3.28150  4.71138  4.36772  4.00910  3.18077  4.12268  4.62999  2.39200  3.77574  0.74949  3.17083  4.27374  4.53957  4.11741  3.93320  3.70801  3.57106  2.45801  5.09936  3.84802    298 l - - -
          2.68618  4.42225  2.77519  2.73123  3.46354  2.40513  3.72494  3.29354  2.67741  2.69355  4.24690  2.90347  2.73739  3.18146  2.89801  2.37887  2.77519  2.98518  4.58477  3.61503
          0.02805  3.98370  4.70605  0.61958  0.77255  0.48576  0.95510
    295   3.40236  4.77186  4.39117  4.12772  0.84590  4.06421  3.93038  2.91339  4.03219  2.25828  3.62773  4.14573  4.52102  4.16976  4.12440  3.66595  3.70391  2.91209  4.14825  2.50204    299 f - - -
          2.68618  4.42225  2.77519  2.73123  3.46354  2.40513  3.72494  3.29354  2.67741  2.69355  4.24690  2.90347  2.73739  3.18146  2.89801  2.37887  2.77519  2.98518  4.58477  3.61503
          0.02805  3.98370  4.70605  0.61958  0.77255  0.48576  0.95510
    296   2.83265  4.33892  4.18459  3.72862  3.53470  3.89822  4.52390  1.24875  3.58572  2.19396  3.41249  3.97511  4.35710  3.92257  3.82328  3.28643  2.50968  1.85893  5.30622  4.08561    300 i - - -
          2.68618  4.42225  2.77519  2.73123  3.46354  2.40513  3.72494  3.29354  2.67741  2.69355  4.24690  2.90347  2.73739  3.18146  2.89801  2.37887  2.77519  2.98518  4.58477  3.61503
          0.02805  3.98370  4.70605  0.61958  0.77255  0.48576  0.95510
    297   2.81846  4.81691  2.77463  2.67186  4.19816  3.26080  4.01511  3.93356  2.92871  3.56811  4.52348  0.97526  3.91858  3.28891  3.28641  2.88194  3.20451  3.54449  5.49141  4.13916    301 n - - -
          2.68618  4.42225  2.77519  2.73123  3.46354  2.40513  3.72494  3.29354  2.67741  2.69355  4.24690  2.90347  2.73739  3.18146  2.89801  2.37887  2.77519  2.98518  4.58477  3.61503
          0.02805  3.98370  4.70605  0.61958  0.77255  0.48576  0.95510
    298   2.47541  4.32033  3.52979  3.28828  4.06997  3.15559  4.29674  3.21077  3.23345  3.07029  4.11455  3.47895  3.86851  3.62295  3.48608  2.67803  0.99644  2.89375  5.49798  4.28695    302 t - - -
          2.68618  4.42225  2.77519  2.73123  3.46354  2.40513  3.72494  3.29354  2.67741  2.69355  4.24690  2.90347  2.73739  3.18146  2.89801  2.37887  2.77519  2.98518  4.58477  3.61503
          0.02805  3.98370  4.70605  0.61958  0.77255  0.48576  0.95510
    299   2.81149  4.44888  3.64583  3.19208  3.41818  3.74451  4.07277  1.49193  2.97302  2.21615  3.38775  3.56067  4.16000  2.69672  3.24189  3.09785  3.06816  2.32747  5.05410  3.79266    303 i - - -
          2.68618  4.42225  2.77519  2.73123  3.46354  2.40513  3.72494  3.29354  2.67741  2.69355  4.24690  2.90347  2.73739  3.18146  2.89801  2.37887  2.77519  2.98518  4.58477  3.61503
          0.02805  3.98370  4.70605  0.61958  0.77255  0.48576  0.95510
    300   2.90449  4.64230  3.52385  3.37966  4.36368  3.32356  4.44721  3.93862  3.44665  3.55305  4.60829  3.67470  0.64454  3.83205  3.67880  3.07567  3.35501  3.57117  5.51885  4.48618    304 P - - -
          2.68618  4.42225  2.77519  2.73123  3.46354  2.40513  3.72494  3.29354  2.67741  2.69355  4.24690  2.90347  2.73739  3.18146  2.89801  2.37887  2.77519  2.98518  4.58477  3.61503
          0.02805  3.98370  4.70605  0.61958  0.77255  0.48576  0.95510
    301   2.89635  4.40931  4.27828  3.94585  3.63315  3.83779  4.72890  2.05024  3.81531  2.30154  3.58240  4.11753  4.39283  4.16755  4.01693  3.34910  3.25566  0.89554  5.43605  4.17413    305 v - - -
          2.68618  4.42225  2.77519  2.73123  3.46354  2.40513  3.72494  3.29354  2.67741  2.69355  4.24690  2.90347  2.73739  3.18146  2.89801  2.37887  2.77519  2.98518  4.58477  3.61503
          0.02805  3.98370  4.70605  0.61958  0.77255  0.48576  0.95510
    302   3.13372  4.96319  3.63599  3.12513  4.34606  3.59912  3.90923  3.89628  2.28833  3.39205  4.39019  3.47594  4.09707  3.12478  0.82119  3.21304  3.39259  3.61564  5.38450  4.25016    306 r - - -
          2.68618  4.42225  2.77519  2.73123  3.46354  2.40513  3.72494  3.29354  2.67741  2.69355  4.24690  2.90347  2.73739  3.18146  2.89801  2.37887  2.77519  2.98518  4.58477  3.61503
          0.02805  3.98370  4.70605  0.61958  0.77255  0.48576  0.95510
    303   3.07363  4.40196  4.74478  4.25059  3.54924  4.39720  4.97370  1.34994  4.13553  2.05840  3.36074  4.47483  4.72099  4.40612  4.33967  3.78468  3.34250  1.16569  5.50757  4.29936    307 v - - -
          2.68618  4.42225  2.77519  2.73123  3.46354  2.40513  3.72494  3.29354  2.67741  2.69355  4.24690  2.90347  2.73739  3.18146  2.89801  2.37887  2.77519  2.98518  4.58477  3.61503
          0.02805  3.98370  4.70605  0.61958  0.77255  0.48576  0.95510
    304   2.75896  4.85921  3.07937  2.63120  4.31678  3.42685  3.69623  3.64617  1.38245  3.25659  4.12646  3.05222  3.90328  2.85620  2.49139  2.80362  2.47444  3.31535  5.43570  4.17647    308 k - - -
          2.68618  4.42225  2.77519  2.73123  3.46354  2.40513  3.72494  3.29354  2.67741  2.69355  4.24690  2.90347  2.73739  3.18146  2.89801  2.37887  2.77519  2.98518  4.58477  3.61503
          0.02805  3.98370  4.70605  0.61958  0.77255  0.48576  0.95510
    305   2.37088  4.23649  4.14171  3.59293  3.37903  3.90965  4.29947  1.62506  3.49079  2.18745  3.29843  3.86492  4.27888  3.76064  3.73152  3.22213  3.01956  1.61621  5.03947  3.55304    309 v - - -
          2.68618  4.42225  2.77519  2.73123  3.46354  2.40513  3.72494  3.29354  2.67741  2.69355  4.24690  2.90347  2.73739  3.18146  2.89801  2.37887  2.77519  2.98518  4.58477  3.61503
          0.02805  3.98370  4.70605  0.61958  0.77255  0.48576  0.95510
    306   2.88786  5.42371  1.50243  1.76415  4.73692  2.52962  3.74158  4.24503  2.73370  3.74903  4.58494  2.69199  3.82587  2.90247  3.31793  2.78739  3.17327  3.81862  5.91357  4.42504    310 d - - -
          2.68618  4.42225  2.77519  2.73123  3.46354  2.40513  3.72494  3.29354  2.67741  2.69355  4.24690  2.90347  2.73739  3.18146  2.89801  2.37887  2.77519  2.98518  4.58477  3.61503
          0.02805  3.98370  4.70605  0.61958  0.77255  0.48576  0.95510
    307   2.79341  5.09704  3.01641  2.18964  4.46467  3.43790  3.57852  3.86928  1.67315  3.35294  4.16323  2.97512  3.87866  2.56603  2.08538  2.77279  2.87838  3.50650  5.46452  4.17690    311 k - - -
          2.68618  4.42225  2.77519  2.73123  3.46354  2.40513  3.72494  3.29354  2.67741  2.69355  4.24690  2.90347  2.73739  3.18146  2.89801  2.37887  2.77519  2.98518  4.58477  3.61503
          0.02805  3.98370  4.70605  0.61958  0.77255  0.48576  0.95510
    308   2.91128  5.46521  1.31979  1.90231  4.75192  2.96738  3.74283  4.26364  2.73913  3.76382  4.60593  2.68308  3.83124  2.72368  3.32288  2.80284  3.19485  3.84144  5.93107  4.43474    312 d - - -
          2.68618  4.42225  2.77519  2.73123  3.46354  2.40513  3.72494  3.29354  2.67741  2.69355  4.24690  2.90347  2.73739  3.18146  2.89801  2.37887  2.77519  2.98518  4.58477  3.61503
          0.02805  3.98370  4.70605  0.61958  0.77255  0.48576  0.95510
    309   1.27364  4.13686  3.51231  3.17848  4.16165  2.96889  4.19461  3.44181  3.17770  3.22877  4.08803  3.32326  3.70054  3.47999  3.47887  2.17269  2.14793  2.98354  5.54009  4.33338    313 a - - -
          2.68618  4.42225  2.77519  2.73123  3.46354  2.40513  3.72494  3.29354  2.67741  2.69355  4.24690  2.90347  2.73739  3.18146  2.89801  2.37887  2.77519  2.98518  4.58477  3.61503
          0.02805  3.98370  4.70605  0.61958  0.77255  0.48576  0.95510
    310   1.69511  4.54258  2.45964  2.55998  4.09994  3.21084  3.79778  3.45442  2.67803  3.13715  3.97439  3.01101  3.76792  2.98714  3.11808  2.40729  2.65672  2.93923  5.40919  4.10131    314 a - - -
          2.68618  4.42225  2.77519  2.73123  3.46354  2.40513  3.72494  3.29354  2.67741  2.69355  4.24690  2.90347  2.73739  3.18146  2.89801  2.37887  2.77519  2.98518  4.58477  3.61503
          0.02805  3.98370  4.70605  0.61958  0.77255  0.48576  0.95510
    311   3.40236  4.77186  4.39117  4.12772  0.84590  4.06421  3.93038  2.91339  4.03219  2.25828  3.62773  4.14573  4.52102  4.16976  4.12440  3.66595  3.70391  2.91209  4.14825  2.50204    315 f - - -
          2.68618  4.42225  2.77519  2.73123  3.46354  2.40513  3.72494  3.29354  2.67741  2.69355  4.24690  2.90347  2.73739  3.18146  2.89801  2.37887  2.77519  2.98518  4.58477  3.61503
          0.02805  3.98370  4.70605  0.61958  0.77255  0.48576  0.95510
    312   1.46696  4.17650  3.42663  3.09653  4.01704  2.98723  4.14807  3.48141  3.12016  3.23293  4.09504  3.28638  3.70719  3.42389  3.44035  1.60144  2.71186  3.02332  5.51777  4.28054    316 a - - -
          2.68618  4.42225  2.77519  2.73123  3.46354  2.40513  3.72494  3.29354  2.67741  2.69355  4.24690  2.90347  2.73739  3.18146  2.89801  2.37887  2.77519  2.98518  4.58477  3.61503
          0.02805  3.98370  4.70605  0.61958  0.77255  0.48576  0.95510
    313   2.74778  5.01543  1.35023  2.27791  4.48494  3.19984  3.81100  3.87183  2.77593  3.52559  4.39802  2.81993  3.82373  2.99132  3.29541  2.73533  2.42980  3.48706  5.74346  4.33171    317 d - - -
          2.68618  4.42225  2.77519  2.73123  3.46354  2.40513  3.72494  3.29354  2.67741  2.69355  4.24690  2.90347  2.73739  3.18146  2.89801  2.37887  2.77519  2.98518  4.58477  3.61503
          0.02805  3.98370  4.70605  0.61958  0.77255  0.48576  0.95510
    314   3.10252  4.41782  4.76247  4.23164  3.43080  4.44780  4.90660  1.49967  4.11924  1.68925  3.23796  4.47334  4.71694  4.34868  4.30943  3.80774  3.35085  1.26599  5.39586  4.22395    318 v - - -
          2.68618  4.42225  2.77519  2.73123  3.46354  2.40513  3.72494  3.29354  2.67741  2.69355  4.24690  2.90347  2.73739  3.18146  2.89801  2.37887  2.77519  2.98518  4.58477  3.61503
          0.02805  3.98370  4.70605  0.61958  0.77255  0.48576  0.95510
    315   2.74135  3.08544  4.28035  3.70999  2.27559  3.85582  4.16141  2.32133  3.57386  1.90723  2.16792  3.88560  4.21351  3.76664  3.72712  3.16908  2.98437  2.22971  4.71366  3.46572    319 l - - -
          2.68618  4.42225  2.77519  2.73123  3.46354  2.40513  3.72494  3.29354  2.67741  2.69355  4.24690  2.90347  2.73739  3.18146  2.89801  2.37887  2.77519  2.98518  4.58477  3.61503
          0.02805  3.98370  4.70605  0.61958  0.77255  0.48576  0.95510
    316   1.95345  4.44286  3.20904  2.70982  3.96666  3.24980  3.79893  3.33874  2.60911  3.00625  3.83205  3.11256  3.78468  3.00596  2.50202  2.37282  2.17043  2.99281  5.28481  4.01751    320 a - - -
          2.68618  4.42225  2.77519  2.73123  3.46354  2.40513  3.72494  3.29354  2.67741  2.69355  4.24690  2.90347  2.73739  3.18146  2.89801  2.37887  2.77519  2.98518  4.58477  3.61503
          0.02805  3.98370  4.70605  0.61958  0.77255  0.48576  0.95510
    317   1.14218  4.39575  2.80527  2.80881  4.15830  3.11458  4.05948  3.40386  3.02361  3.21881  4.12882  3.17330  3.79316  3.31539  3.39301  2.59197  2.86771  3.02892  5.52829  4.25750    321 a - - -
          2.68618  4.42225  2.77519  2.73123  3.46354  2.40513  3.72494  3.29354  2.67741  2.69355  4.24690  2.90347  2.73739  3.18146  2.89801  2.37887  2.77519  2.98518  4.58477  3.61503
          0.02805  3.98370  4.70605  0.61958  0.77255  0.48576  0.95510
    318   3.02138  4.42734  4.50622  4.01939  3.42023  4.20716  4.73369  1.88792  3.85794  1.73152  3.29594  4.26205  4.57749  4.16279  4.07125  3.59224  3.29995  1.12578  5.32947  4.09114    322 v - - -
          2.68618  4.42225  2.77519  2.73123  3.46354  2.40513  3.72494  3.29354  2.67741  2.69355  4.24690  2.90347  2.73739  3.18146  2.89801  2.37887  2.77519  2.98518  4.58477  3.61503
          0.02805  3.98370  4.70605  0.61958  0.77255  0.48576  0.95510
    319   2.84810  5.02518  2.86161  2.50620  4.01586  3.45311  2.78742  3.77608  2.28017  3.28611  4.16674  2.99829  3.91680  1.60146  2.59697  2.84618  3.08248  3.45354  5.27524  3.87058    323 q - - -
          2.68618  4.42225  2.77519  2.73123  3.46354  2.40513  3.72494  3.29354  2.67741  2.69355  4.24690  2.90347  2.73739  3.18146  2.89801  2.37887  2.77519  2.98518  4.58477  3.61503
          0.02805  3.98370  4.70605  0.61958  0.77255  0.48576  0.95510
    320   2.38155  4.98975  2.97462  2.49329  4.34553  3.45303  3.61581  3.74371  1.67904  3.27590  4.10567  2.98399  3.87490  2.22640  2.46634  2.76652  2.98711  3.40042  5.43139  4.14251    324 k - - -
          2.68618  4.42225  2.77519  2.73123  3.46354  2.40513  3.72494  3.29354  2.67741  2.69355  4.24690  2.90347  2.73739  3.18146  2.89801  2.37887  2.77519  2.98518  4.58477  3.61503
          0.02805  3.98370  4.70605  0.61958  0.77255  0.48576  0.95510
    321   2.29261  4.83407  2.74863  2.41505  4.10361  3.32085  2.54457  3.63377  2.48332  3.22299  4.05982  2.09311  3.82021  2.86575  2.90105  2.67995  2.92772  3.28322  5.37826  4.00566    325 n - - -
          2.68618  4.42225  2.77519  2.73123  3.46354  2.40513  3.72494  3.29354  2.67741  2.69355  4.24690  2.90347  2.73739  3.18146  2.89801  2.37887  2.77519  2.98518  4.58477  3.61503
          0.02805  3.98370  4.70605  0.61958  0.77255  0.48576  0.95510
    322   1.14155  4.14145  3.45752  3.19685  4.22795  2.94127  4.24413  3.54512  3.23871  3.32344  4.18959  3.32560  3.69621  3.53777  3.52652  1.94923  2.71094  3.05359  5.60684  4.38894    326 a - - -
          2.68618  4.42225  2.77519  2.73123  3.46354  2.40513  3.72494  3.29354  2.67741  2.69355  4.24690  2.90347  2.73739  3.18146  2.89801  2.37887  2.77519  2.98518  4.58477  3.61503
          0.02805  3.98370  4.70605  0.61958  0.77255  0.48576  0.95510
    323   3.01782  4.42822  4.49328  4.01293  3.42271  4.19123  4.72854  1.90003  3.85107  1.73439  3.30265  4.25384  4.56933  4.15870  4.06381  3.58218  3.29899  1.12262  5.32785  4.08744    327 v - - -
          2.68618  4.42225  2.77519  2.73123  3.46354  2.40513  3.72494  3.29354  2.67741  2.69355  4.24690  2.90347  2.73739  3.18146  2.89801  2.37887  2.77519  2.98518  4.58477  3.61503
          0.02805  3.98370  4.70605  0.61958  0.77255  0.48576  0.95510
    324   2.83734  5.10821  2.69495  1.43151  4.43892  3.39169  3.68044  3.87676  2.32678  3.40773  4.25968  2.92130  3.88161  2.83245  2.25073  2.81313  3.08006  3.52537  5.54739  4.22321    328 e - - -
          2.68618  4.42225  2.77519  2.73123  3.46354  2.40513  3.72494  3.29354  2.67741  2.69355  4.24690  2.90347  2.73739  3.18146  2.89801  2.37887  2.77519  2.98518  4.58477  3.61503
          0.02805  3.98370  4.70605  0.61958  0.77255  0.48576  0.95510
    325   1.14155  4.14145  3.45752  3.19685  4.22795  2.94127  4.24413  3.54512  3.23871  3.32344  4.18959  3.32560  3.69621  3.53777  3.52652  1.94923  2.71094  3.05359  5.60684  4.38894    329 a - - -
          2.68618  4.42225  2.77519  2.73123  3.46354  2.40513  3.72494  3.29354  2.67741  2.69355  4.24690  2.90347  2.73739  3.18146  2.89801  2.37887  2.77519  2.98518  4.58477  3.61503
          0.02805  3.98370  4.70605  0.61958  0.77255  0.48576  0.95510
    326   2.76697  5.04648  2.43960  1.35057  4.45968  3.24927  3.76230  3.90966  2.63061  3.49874  4.35437  2.82880  3.83249  2.93540  3.09145  2.27014  3.06994  3.52469  5.67994  4.28443    330 e - - -
          2.68618  4.42225  2.77519  2.73123  3.46354  2.40513  3.72494  3.29354  2.67741  2.69355  4.24690  2.90347  2.73739  3.18146  2.89801  2.37887  2.77519  2.98518  4.58477  3.61503
          0.02805  3.98370  4.70605  0.61958  0.77255  0.48576  0.95510
    327   2.78987  4.80315  3.32380  2.81834  4.27860  3.44400  3.73431  3.73090  2.16207  3.28788  4.17866  3.19843  3.94231  2.91238  1.27191  2.55217  3.07153  3.38917  5.38790  4.14739    331 r - - -
          2.68618  4.42225  2.77519  2.73123  3.46354  2.40513  3.72494  3.29354  2.67741  2.69355  4.24690  2.90347  2.73739  3.18146  2.89801  2.37887  2.77519  2.98518  4.58477  3.61503
          0.02805  3.98370  4.70605  0.61958  0.77255  0.48576  0.95510
    328   3.41072  4.85456  4.00373  3.75488  2.30411  3.96070  3.67509  3.40472  3.60924  2.82972  4.06841  3.86245  4.43240  3.88845  3.76976  3.53599  3.69819  3.28066  3.95181  0.79915    332 y - - -
          2.68618  4.42225  2.77519  2.73123  3.46354  2.40513  3.72494  3.29354  2.67741  2.69355  4.24690  2.90347  2.73739  3.18146  2.89801  2.37887  2.77519  2.98518  4.58477  3.61503
          0.02805  3.98370  4.70605  0.61958  0.77255  0.48576  0.95510
    329   2.97702  5.52286  1.19734  1.78402  4.81002  3.21471  3.78996  4.32729  2.83509  3.84564  4.71938  2.68749  3.85218  2.96551  3.43716  2.85743  3.27383  3.90896  5.99518  4.49376    333 d - - -
          2.68618  4.42225  2.77519  2.73123  3.46354  2.40513  3.72494  3.29354  2.67741  2.69355  4.24690  2.90347  2.73739  3.18146  2.89801  2.37887  2.77519  2.98518  4.58477  3.61503
          0.02805  3.98370  4.70605  0.61958  0.77255  0.48576  0.95510
    330   3.26507  4.83887  3.77035  3.40244  2.19400  3.96975  2.52684  3.45469  3.23051  2.88175  4.00186  3.60821  4.35855  3.55517  3.46768  3.33733  3.49876  3.27963  3.83901  1.14805    334 y - - -
          2.68618  4.42225  2.77519  2.73123  3.46354  2.40513  3.72494  3.29354  2.67741  2.69355  4.24690  2.90347  2.73739  3.18146  2.89801  2.37887  2.77519  2.98518  4.58477  3.61503
          0.02805  3.98370  4.70605  0.61958  0.77255  0.48576  0.95510
    331   2.96461  4.38543  4.43784  3.93775  2.51937  4.10595  4.46177  2.03852  3.82506  1.95561  3.22265  4.14176  4.47427  4.05056  4.01895  3.46638  3.23377  1.21986  4.96141  3.60581    335 v - - -
          2.68618  4.42225  2.77519  2.73123  3.46354  2.40513  3.72494  3.29354  2.67741  2.69355  4.24690  2.90347  2.73739  3.18146  2.89801  2.37887  2.77519  2.98518  4.58477  3.61503
          0.02805  3.98370  4.70605  0.61958  0.77255  0.48576  0.95510
    332   2.90449  4.64230  3.52385  3.37966  4.36368  3.32356  4.44721  3.93862  3.44665  3.55305  4.60829  3.67470  0.64454  3.83205  3.67880  3.07567  3.35501  3.57117  5.51885  4.48618    336 P - - -
          2.68618  4.42225  2.77519  2.73123  3.46354  2.40513  3.72494  3.29354  2.67741  2.69355  4.24690  2.90347  2.73739  3.18146  2.89801  2.37887  2.77519  2.98518  4.58477  3.61503
          0.02805  3.98370  4.70605  0.61958  0.77255  0.48576  0.95510
    333   3.28150  4.71138  4.36772  4.00910  3.18077  4.12268  4.62999  2.39200  3.77574  0.74949  3.17083  4.27374  4.53957  4.11741  3.93320  3.70801  3.57106  2.45801  5.09936  3.84802    337 l - - -
          2.68618  4.42225  2.77519  2.73123  3.46354  2.40513  3.72494  3.29354  2.67741  2.69355  4.24690  2.90347  2.73739  3.18146  2.89801  2.37887  2.77519  2.98518  4.58477  3.61503
          0.02805  3.98370  4.70605  0.61958  0.77255  0.48576  0.95510
    334   3.26507  4.83887  3.77035  3.40244  2.19400  3.96975  2.52684  3.45469  3.23051  2.88175  4.00186  3.60821  4.35855  3.55517  3.46768  3.33733  3.49876  3.27963  3.83901  1.14805    338 y - - -
          2.68618  4.42225  2.77519  2.73123  3.46354  2.40513  3.72494  3.29354  2.67741  2.69355  4.24690  2.90347  2.73739  3.18146  2.89801  2.37887  2.77519  2.98518  4.58477  3.61503
          0.02805  3.98370  4.70605  0.61958  0.77255  0.48576  0.95510
    335   2.94619  5.51142  1.50699  1.45552  4.79894  3.20600  3.76432  4.31566  2.78181  3.82021  4.67508  2.68395  3.84122  2.93144  3.37629  2.82937  3.23510  3.89049  5.97179  4.47002    339 e - - -
          2.68618  4.42225  2.77519  2.73123  3.46354  2.40513  3.72494  3.29354  2.67741  2.69355  4.24690  2.90347  2.73739  3.18146  2.89801  2.37887  2.77519  2.98518  4.58477  3.61503
          0.02805  3.98370  4.70605  0.61958  0.77255  0.48576  0.95510
    336   3.08721  4.42625  4.72633  4.24073  3.50373  4.38230  4.95887  1.11646  4.11147  1.99584  3.32157  4.46633  4.71271  4.38475  4.31107  3.77642  3.35936  1.46264  5.48008  4.27379    340 i - - -
          2.68618  4.42225  2.77519  2.73123  3.46354  2.40513  3.72494  3.29354  2.67741  2.69355  4.24690  2.90347  2.73739  3.18146  2.89801  2.37887  2.77519  2.98518  4.58477  3.61503
          0.02805  3.98370  4.70605  0.61958  0.77255  0.48576  0.95510
    337   2.97251  4.95945  2.97991  2.73737  4.14252  3.44159  3.89631  3.79126  2.55070  3.28248  4.30818  3.19771  3.99726  1.04860  2.83229  3.01601  3.26985  3.51432  5.39529  4.09677    341 q - - -
          2.68618  4.42225  2.77519  2.73123  3.46354  2.40513  3.72494  3.29354  2.67741  2.69355  4.24690  2.90347  2.73739  3.18146  2.89801  2.37887  2.77519  2.98518  4.58477  3.61503
          0.02805  3.98370  4.70605  0.61958  0.77255  0.48576  0.95510
    338   2.75714  4.88239  2.99571  2.59826  4.36044  3.39199  3.70455  3.77150  1.36228  3.33609  4.19402  3.05063  3.89140  2.86592  2.52403  2.31847  3.03112  3.41277  5.46880  4.19315    342 k - - -
          2.68618  4.42225  2.77519  2.73123  3.46354  2.40513  3.72494  3.29354  2.67741  2.69355  4.24690  2.90347  2.73739  3.18146  2.89801  2.37887  2.77519  2.98518  4.58477  3.61503
          0.02805  3.98370  4.70605  0.61958  0.77255  0.48576  0.95510
    339   2.90154  4.80485  3.52950  2.91843  3.88506  3.62952  3.74492  3.29280  2.20445  2.32557  3.87698  3.30401  4.03813  2.95262  1.40209  3.00203  3.12566  3.09331  5.19338  3.92360    343 r - - -
          2.68618  4.42225  2.77519  2.73123  3.46354  2.40513  3.72494  3.29354  2.67741  2.69355  4.24690  2.90347  2.73739  3.18146  2.89801  2.37887  2.77519  2.98518  4.58477  3.61503
          0.02805  3.98370  4.70605  0.61958  0.77255  0.48576  0.95510
    340   2.37240  4.29373  3.30591  3.12785  4.18839  3.02169  4.23414  3.72652  3.20913  3.43852  4.35597  3.33412  3.76988  3.54993  3.49104  0.93492  2.86105  3.23719  5.55218  4.27276    344 s - - -
          2.68618  4.42225  2.77519  2.73123  3.46354  2.40513  3.72494  3.29354  2.67741  2.69355  4.24690  2.90347  2.73739  3.18146  2.89801  2.37887  2.77519  2.98518  4.58477  3.61503
          0.02805  3.98370  4.70605  0.61958  0.77255  0.48576  0.95510
    341   1.18325  4.22216  3.37581  3.08522  4.17381  3.01779  4.16516  3.47568  3.12111  3.22979  4.12218  3.29699  2.58977  3.44061  3.43403  2.47745  2.76208  3.03916  5.54314  4.32396    345 a - - -
          2.68618  4.42225  2.77519  2.73123  3.46354  2.40513  3.72494  3.29354  2.67741  2.69355  4.24690  2.90347  2.73739  3.18146  2.89801  2.37887  2.77519  2.98518  4.58477  3.61503
          0.02805  3.98370  4.70605  0.61958  0.77255  0.48576  0.95510
    342   3.28150  4.71138  4.36772  4.00910  3.18077  4.12268  4.62999  2.39200  3.77574  0.74949  3.17083  4.27374  4.53957  4.11741  3.93320  3.70801  3.57106  2.45801  5.09936  3.84802    346 l - - -
          2.68618  4.42225  2.77519  2.73123  3.46354  2.40513  3.72494  3.29354  2.67741  2.69355  4.24690  2.90347  2.73739  3.18146  2.89801  2.37887  2.77519  2.98518  4.58477  3.61503
          0.02805  3.98370  4.70605  0.61958  0.77255  0.48576  0.95510
    343   2.82022  5.15652  1.39448  2.28017  4.47259  3.29516  3.73507  3.98081  2.58224  3.52342  4.37079  2.83170  3.84597  2.89883  2.43152  2.77806  3.09524  3.59883  5.65355  4.26173    347 d - - -
          2.68618  4.42225  2.77519  2.73123  3.46354  2.40513  3.72494  3.29354  2.67741  2.69355  4.24690  2.90347  2.73739  3.18146  2.89801  2.37887  2.77519  2.98518  4.58477  3.61503
          0.02805  3.98370  4.70605  0.61958  0.77255  0.48576  0.95510
    344   2.43766  4.49234  2.79014  2.62048  4.37910  1.53708  3.96915  3.86250  2.89698  3.48566  4.31656  2.35795  3.74385  3.18498  3.30227  2.34359  2.86280  3.35966  5.66675  4.35136    348 g - - -
          2.68618  4.42225  2.77519  2.73123  3.46354  2.40513  3.72494  3.29354  2.67741  2.69355  4.24690  2.90347  2.73739  3.18146  2.89801  2.37887  2.77519  2.98518  4.58477  3.61503
          0.02805  3.98370  4.70605  0.61958  0.77255  0.48576  0.95510
    345   2.41317  4.45924  2.97965  2.65924  4.22031  3.11538  3.88940  3.64423  2.75711  3.28691  4.11420  2.32696  3.74330  3.09002  3.15785  1.67768  2.30490  3.20411  5.51243  4.21617    349 s - - -
          2.68618  4.42225  2.77519  2.73123  3.46354  2.40513  3.72494  3.29354  2.67741  2.69355  4.24690  2.90347  2.73739  3.18146  2.89801  2.37887  2.77519  2.98518  4.58477  3.61503
          0.02805  3.98370  4.70605  0.61958  0.77255  0.48576  0.95510
    346   3.28150  4.71138  4.36772  4.00910  3.18077  4.12268  4.62999  2.39200  3.77574  0.74949  3.17083  4.27374  4.53957  4.11741  3.93320  3.70801  3.57106  2.45801  5.09936  3.84802    350 l - - -
          2.68618  4.42225  2.77519  2.73123  3.46354  2.40513  3.72494  3.29354  2.67741  2.69355  4.24690  2.90347  2.73739  3.18146  2.89801  2.37887  2.77519  2.98518  4.58477  3.61503
          0.02805  3.98370  4.70605  0.61958  0.77255  0.48576  0.95510
    347   3.28150  4.71138  4.36772  4.00910  3.18077  4.12268  4.62999  2.39200  3.77574  0.74949  3.17083  4.27374  4.53957  4.11741  3.93320  3.70801  3.57106  2.45801  5.09936  3.84802    351 l - - -
          2.68618  4.42225  2.77519  2.73123  3.46354  2.40513  3.72494  3.29354  2.67741  2.69355  4.24690  2.90347  2.73739  3.18146  2.89801  2.37887  2.77519  2.98518  4.58477  3.61503
          0.02805  3.98370  4.70605  0.61958  0.77255  0.48576  0.95510
    348   2.81846  4.81691  2.77463  2.67186  4.19816  3.26080  4.01511  3.93356  2.92871  3.56811  4.52348  0.97526  3.91858  3.28891  3.28641  2.88194  3.20451  3.54449  5.49141  4.13916    352 n - - -
          2.68618  4.42225  2.77519  2.73123  3.46354  2.40513  3.72494  3.29354  2.67741  2.69355  4.24690  2.90347  2.73739  3.18146  2.89801  2.37887  2.77519  2.98518  4.58477  3.61503
          0.02805  3.98370  4.70605  0.61958  0.77255  0.48576  0.95510
    349   3.12251  4.91853  3.23978  3.01191  3.36684  3.54516  0.92798  3.84260  2.85213  3.32218  4.37460  3.41634  4.10434  3.37988  3.11066  3.19248  3.43008  3.57566  4.83024  3.31478    353 h - - -
          2.68618  4.42225  2.77519  2.73123  3.46354  2.40513  3.72494  3.29354  2.67741  2.69355  4.24690  2.90347  2.73739  3.18146  2.89801  2.37887  2.77519  2.98518  4.58477  3.61503
          0.02805  3.98370  4.70605  0.61958  0.77255  0.48576  0.95510
    350   3.26531  4.65198  4.64182  4.10199  3.05741  4.42549  4.71528  2.20083  3.89643  0.91803  2.33803  4.39433  4.65449  4.11250  4.05940  3.78499  3.49675  2.31952  5.11554  3.99061    354 l - - -
          2.68618  4.42225  2.77519  2.73123  3.46354  2.40513  3.72494  3.29354  2.67741  2.69355  4.24690  2.90347  2.73739  3.18146  2.89801  2.37887  2.77519  2.98518  4.58477  3.61503
          0.02805  3.98370  4.70605  0.61958  0.77255  0.48576  0.95510
    351   3.04435  4.40031  4.66227  4.17605  3.55120  4.32058  4.91564  1.55818  4.05274  2.08069  3.37756  4.40350  4.67351  4.34030  4.26643  3.71125  3.32142  1.04474  5.48967  4.26781    355 v - - -
          2.68618  4.42225  2.77519  2.73123  3.46354  2.40513  3.72494  3.29354  2.67741  2.69355  4.24690  2.90347  2.73739  3.18146  2.89801  2.37887  2.77519  2.98518  4.58477  3.61503
          0.02805  3.98370  4.70605  0.61958  0.77255  0.48576  0.95510
    352   0.89247  4.23375  3.56289  3.35699  4.15497  3.05797  4.36951  3.28669  3.37445  3.16781  4.18422  3.47601  3.80928  3.70546  3.62009  2.57578  2.85235  2.92053  5.58447  4.38493    356 a - - -
          2.68618  4.42225  2.77519  2.73123  3.46354  2.40513  3.72494  3.29354  2.67741  2.69355  4.24690  2.90347  2.73739  3.18146  2.89801  2.37887  2.77519  2.98518  4.58477  3.61503
          0.02805  3.98370  4.70605  0.61958  0.77255  0.48576  0.95510
    353   3.40236  4.77186  4.39117  4.12772  0.84590  4.06421  3.93038  2.91339  4.03219  2.25828  3.62773  4.14573  4.52102  4.16976  4.12440  3.66595  3.70391  2.91209  4.14825  2.50204    357 f - - -
          2.68618  4.42225  2.77519  2.73123  3.46354  2.40513  3.72494  3.29354  2.67741  2.69355  4.24690  2.90347  2.73739  3.18146  2.89801  2.37887  2.77519  2.98518  4.58477  3.61503
          0.02805  3.98370  4.70605  0.61958  0.77255  0.48576  0.95510
    354   3.05105  5.18172  2.53895  0.87704  4.54236  3.34798  3.94577  4.01848  2.84051  3.61821  4.58840  3.00041  3.95817  3.15979  3.26008  3.02278  3.35648  3.69125  5.69301  4.41656    358 e - - -
          2.68618  4.42225  2.77519  2.73123  3.46354  2.40513  3.72494  3.29354  2.67741  2.69355  4.24690  2.90347  2.73739  3.18146  2.89801  2.37887  2.77519  2.98518  4.58477  3.61503
          0.02805  3.98370  4.70605  0.61958  0.77255  0.48576  0.95510
    355   2.81846  4.81691  2.77463  2.67186  4.19816  3.26080  4.01511  3.93356  2.92871  3.56811  4.52348  0.97526  3.91858  3.28891  3.28641  2.88194  3.20451  3.54449  5.49141  4.13916    359 n - - -
          2.68618  4.42225  2.77519  2.73123  3.46354  2.40513  3.72494  3.29354  2.67741  2.69355  4.24690  2.90347  2.73739  3.18146  2.89801  2.37887  2.77519  2.98518  4.58477  3.61503
          0.02805  3.98370  4.70605  0.61958  0.77255  0.48576  0.95510
    356   3.41072  4.85456  4.00373  3.75488  2.30411  3.96070  3.67509  3.40472  3.60924  2.82972  4.06841  3.86245  4.43240  3.88845  3.76976  3.53599  3.69819  3.28066  3.95181  0.79915    360 y - - -
          2.68618  4.42225  2.77519  2.73123  3.46354  2.40513  3.72494  3.29354  2.67741  2.69355  4.24690  2.90347  2.73739  3.18146  2.89801  2.37887  2.77519  2.98518  4.58477  3.61503
          0.02805  3.98370  4.70605  0.61958  0.77255  0.48576  0.95510
    357   2.90449  4.64230  3.52385  3.37966  4.36368  3.32356  4.44721  3.93862  3.44665  3.55305  4.60829  3.67470  0.64454  3.83205  3.67880  3.07567  3.35501  3.57117  5.51885  4.48618    361 P - - -
          2.68618  4.42225  2.77519  2.73123  3.46354  2.40513  3.72494  3.29354  2.67741  2.69355  4.24690  2.90347  2.73739  3.18146  2.89801  2.37887  2.77519  2.98518  4.58477  3.61503
          0.02805  3.98370  4.70605  0.61958  0.77255  0.48576  0.95510
    358   3.28150  4.71138  4.36772  4.00910  3.18077  4.12268  4.62999  2.39200  3.77574  0.74949  3.17083  4.27374  4.53957  4.11741  3.93320  3.70801  3.57106  2.45801  5.09936  3.84802    362 l - - -
          2.68618  4.42225  2.77519  2.73123  3.46354  2.40513  3.72494  3.29354  2.67741  2.69355  4.24690  2.90347  2.73739  3.18146  2.89801  2.37887  2.77519  2.98518  4.58477  3.61503
          0.02805  3.98370  4.70605  0.61958  0.77255  0.48576  0.95510
    359   2.78582  5.11084  1.28681  2.22161  4.57731  3.18406  3.81502  4.09074  2.82185  3.66984  4.52904  2.77399  3.82019  2.99877  3.36968  2.23021  3.12041  3.66162  5.82458  4.37404    363 d - - -
          2.68618  4.42225  2.77519  2.73123  3.46354  2.40513  3.72494  3.29354  2.67741  2.69355  4.24690  2.90347  2.73739  3.18146  2.89801  2.37887  2.77519  2.98518  4.58477  3.61503
          0.02805  3.98370  4.70605  0.61958  0.77255  0.48576  0.95510
    360   2.83777  5.17084  2.80555  2.11286  4.52992  3.44257  3.60995  3.94673  1.64673  3.42763  4.24839  2.92611  3.88194  2.17384  2.48266  2.80054  3.05304  3.57919  5.53954  4.23096    364 k - - -
          2.68618  4.42225  2.77519  2.73123  3.46354  2.40513  3.72494  3.29354  2.67741  2.69355  4.24690  2.90347  2.73739  3.18146  2.89801  2.37887  2.77519  2.98518  4.58477  3.61503
          0.02805  3.98370  4.70605  0.61958  0.77255  0.48576  0.95510
    361   2.87324  5.24818  2.41955  1.35257  4.53442  3.31371  3.71024  4.00981  2.49559  3.52904  4.38981  2.80958  3.86203  2.35451  2.92258  2.81322  3.13395  3.64169  5.68864  4.29440    365 e - - -
          2.68618  4.42225  2.77519  2.73123  3.46354  2.40513  3.72494  3.29354  2.67741  2.69355  4.24690  2.90347  2.73739  3.18146  2.89801  2.37887  2.77519  2.98518  4.58477  3.61503
          0.02805  3.98370  4.70605  0.61958  0.77255  0.48576  0.95510
    362   3.28150  4.71138  4.36772  4.00910  3.18077  4.12268  4.62999  2.39200  3.77574  0.74949  3.17083  4.27374  4.53957  4.11741  3.93320  3.70801  3.57106  2.45801  5.09936  3.84802    366 l - - -
          2.68618  4.42225  2.77519  2.73123  3.46354  2.40513  3.72494  3.29354  2.67741  2.69355  4.24690  2.90347  2.73739  3.18146  2.89801  2.37887  2.77519  2.98518  4.58477  3.61503
          0.02805  3.98370  4.70605  0.61958  0.77255  0.48576  0.95510
    363   2.83734  5.10821  2.69495  1.43151  4.43892  3.39169  3.68044  3.87676  2.32678  3.40773  4.25968  2.92130  3.88161  2.83245  2.25073  2.81313  3.08006  3.52537  5.54739  4.22321    367 e - - -
          2.68618  4.42225  2.77519  2.73123  3.46354  2.40513  3.72494  3.29354  2.67741  2.69355  4.24690  2.90347  2.73739  3.18146  2.89801  2.37887  2.77519  2.98518  4.58477  3.61503
          0.02805  3.98370  4.70605  0.61958  0.77255  0.48576  0.95510
    364   2.85881  5.19621  2.35586  1.91440  4.52720  3.26449  3.75927  4.02613  2.63046  3.58570  4.44838  1.48085  3.85425  2.93477  3.09146  2.80816  3.14918  3.64252  5.72767  4.31286    368 n - - -
          2.68618  4.42225  2.77519  2.73123  3.46354  2.40513  3.72494  3.29354  2.67741  2.69355  4.24690  2.90347  2.73739  3.18146  2.89801  2.37887  2.77519  2.98518  4.58477  3.61503
          0.02805  3.98370  4.70605  0.61958  0.77255  0.48576  0.95510
    365   2.58253  4.38616  3.44674  3.10830  2.47085  1.40483  4.00688  3.17332  3.13820  2.84892  3.85052  3.40374  3.92268  3.44176  3.45038  2.77091  2.95829  2.90283  4.94063  3.51927    369 g - - -
          2.68618  4.42225  2.77519  2.73123  3.46354  2.40513  3.72494  3.29354  2.67741  2.69355  4.24690  2.90347  2.73739  3.18146  2.89801  2.37887  2.77519  2.98518  4.58477  3.61503
          0.02805  3.98370  4.70605  0.61958  0.77255  0.48576  0.95510
    366   2.26794  4.23466  3.19207  2.99867  4.37470  1.47558  4.18725  3.84894  3.16967  3.51711  4.34487  3.22540  3.69544  3.45175  3.49941  1.68318  2.75752  3.27221  5.69188  4.45344    370 g - - -
          2.68618  4.42225  2.77519  2.73123  3.46354  2.40513  3.72494  3.29354  2.67741  2.69355  4.24690  2.90347  2.73739  3.18146  2.89801  2.37887  2.77519  2.98518  4.58477  3.61503
          0.02805  3.98370  4.70605  0.61958  0.77255  0.48576  0.95510
    367   2.70197  4.35110  3.84507  3.37056  3.41058  3.63244  4.19908  2.46735  3.19556  2.11484  1.69071  3.65582  4.12066  3.56010  3.45240  3.00345  2.45292  2.35733  5.10027  3.89236    371 m - - -
          2.68618  4.42225  2.77519  2.73123  3.46354  2.40513  3.72494  3.29354  2.67741  2.69355  4.24690  2.90347  2.73739  3.18146  2.89801  2.37887  2.77519  2.98518  4.58477  3.61503
          0.02805  3.98370  4.70605  0.61958  0.77255  0.48576  0.95510
    368   2.93258  5.45069  1.85978  1.22981  4.74301  3.23106  3.76453  4.24702  2.75884  3.76803  4.62524  2.70621  3.84457  2.93248  3.33096  2.82761  3.21948  3.83500  5.91949  4.44062    372 e - - -
          2.68618  4.42225  2.77519  2.73123  3.46354  2.40513  3.72494  3.29354  2.67741  2.69355  4.24690  2.90347  2.73739  3.18146  2.89801  2.37887  2.77519  2.98518  4.58477  3.61503
          0.02805  3.98370  4.70605  0.61958  0.77255  0.48576  0.95510
    369   2.94787  5.52290  1.44591  1.51656  4.80521  3.21555  3.76306  4.32450  2.78500  3.82768  4.68281  2.66414  3.84014  2.93044  3.38301  2.82880  3.23752  3.89771  5.98201  4.47256    373 d - - -
          2.68618  4.42225  2.77519  2.73123  3.46354  2.40513  3.72494  3.29354  2.67741  2.69355  4.24690  2.90347  2.73739  3.18146  2.89801  2.37887  2.77519  2.98518  4.58477  3.61503
          0.02805  3.98370  4.70605  0.61958  0.77255  0.48576  0.95510
    370   2.76565  4.81189  3.20038  2.73262  4.33164  2.59150  3.74021  3.75423  2.21615  3.31024  4.17481  3.14836  3.91456  2.91140  1.38574  2.82677  3.04564  3.39933  5.42505  4.19818    374 r - - -
          2.68618  4.42225  2.77519  2.73123  3.46354  2.40513  3.72494  3.29354  2.67741  2.69355  4.24690  2.90347  2.73739  3.18146  2.89801  2.37887  2.77519  2.98518  4.58477  3.61503
          0.02805  3.98370  4.70605  0.61958  0.77255  0.48576  0.95510
    371   2.81882  4.42052  3.95547  3.50637  3.35548  3.76638  4.31203  2.35799  3.31834  1.22294  3.27450  3.79002  4.23480  3.68671  3.55892  3.15549  2.48504  2.28187  5.12827  3.90590    375 l - - -
          2.68618  4.42225  2.77519  2.73123  3.46354  2.40513  3.72494  3.29354  2.67741  2.69355  4.24690  2.90347  2.73739  3.18146  2.89801  2.37887  2.77519  2.98518  4.58477  3.61503
          0.02805  3.98370  4.70605  0.61958  0.77255  0.48576  0.95510
    372   2.80822  4.57165  3.50468  3.41872  4.55712  0.57639  4.53132  4.18463  3.61505  3.82457  4.80190  3.66911  3.96631  3.93049  3.83804  2.98347  3.29812  3.69150  5.62200  4.66309    376 G - - -
          2.68618  4.42225  2.77519  2.73123  3.46354  2.40513  3.72494  3.29354  2.67741  2.69355  4.24690  2.90347  2.73739  3.18146  2.89801  2.37887  2.77519  2.98518  4.58477  3.61503
          0.02805  3.98370  4.70605  0.61958  0.77255  0.48576  0.95510
    373   2.81025  4.43526  3.78720  3.39143  1.39827  3.64003  3.91879  2.85799  3.33610  2.39267  3.53843  3.63354  2.76340  3.60663  3.58506  3.05405  3.11841  2.71834  4.48624  2.95510    377 f - - -
          2.68618  4.42225  2.77519  2.73123  3.46354  2.40513  3.72494  3.29354  2.67741  2.69355  4.24690  2.90347  2.73739  3.18146  2.89801  2.37887  2.77519  2.98518  4.58477  3.61503
          0.02805  3.98370  4.70605  0.61958  0.77255  0.48576  0.95510
    374   2.52707  4.54258  3.13855  2.74265  4.14643  3.23099  3.83716  3.60709  2.53042  3.22779  4.08770  3.12829  3.81466  3.04039  2.31946  1.45710  2.88278  3.21662  5.40721  4.12281    378 s - - -
          2.68618  4.42225  2.77519  2.73123  3.46354  2.40513  3.72494  3.29354  2.67741  2.69355  4.24690  2.90347  2.73739  3.18146  2.89801  2.37887  2.77519  2.98518  4.58477  3.61503
          0.02805  3.98370  4.70605  0.61958  0.77255  0.48576  0.95510
    375   3.11911  4.47164  4.64722  4.13968  2.45307  4.32532  4.56867  1.23842  4.01551  1.76363  3.11670  4.33762  4.61425  4.19346  4.17030  3.68824  3.36547  1.97833  4.95004  3.60583    379 i - - -
          2.68618  4.42225  2.77519  2.73123  3.46354  2.40513  3.72494  3.29354  2.67741  2.69355  4.24690  2.90347  2.73739  3.18146  2.89801  2.37887  2.77519  2.98518  4.58477  3.61503
          0.02805  3.98370  4.70605  0.61958  0.77255  0.48576  0.95510
    376   2.92806  5.08571  3.09678  2.62080  4.30272  3.54259  2.76412  3.85806  1.29765  3.34704  4.21315  3.07869  3.96198  2.78774  2.32390  2.92417  3.13176  3.53318  5.37358  4.07992    380 k - - -
          2.68618  4.42225  2.77519  2.73123  3.46354  2.40513  3.72494  3.29354  2.67741  2.69355  4.24690  2.90347  2.73739  3.18146  2.89801  2.37887  2.77519  2.98518  4.58477  3.61503
          0.02805  3.98370  4.70605  0.61958  0.77255  0.48576  0.95510
    377   2.48676  4.22766  3.69813  3.34740  3.75719  2.49620  4.25443  2.61831  3.29928  2.71117  3.73777  3.54726  3.94719  3.62363  3.56344  2.75250  2.88600  1.28311  5.28880  4.05639    381 v - - -
          2.68618  4.42225  2.77519  2.73123  3.46354  2.40513  3.72494  3.29354  2.67741  2.69355  4.24690  2.90347  2.73739  3.18146  2.89801  2.37887  2.77519  2.98518  4.58477  3.61503
          0.02805  3.98370  4.70605  0.61958  0.77255  0.48576  0.95510
    378   2.70357  4.93571  2.52236  1.56106  4.21368  3.33282  3.69441  3.53873  2.52478  3.21657  4.07288  2.86837  3.82914  2.85878  3.00464  2.70923  2.96260  2.66074  5.48152  4.11500    382 e - - -
          2.68618  4.42225  2.77519  2.73123  3.46354  2.40513  3.72494  3.29354  2.67741  2.69355  4.24690  2.90347  2.73739  3.18146  2.89801  2.37887  2.77519  2.98518  4.58477  3.61503
          0.02805  3.98370  4.70605  0.61958  0.77255  0.48576  0.95510
    379   2.69540  4.94480  2.68941  2.09008  4.20276  3.34895  2.40957  3.68117  2.42438  3.25146  4.07812  2.88169  3.82313  2.81221  2.83197  2.13841  2.94542  3.33435  5.43017  4.06613    383 e - - -
          2.68618  4.42225  2.77519  2.73123  3.46354  2.40513  3.72494  3.29354  2.67741  2.69355  4.24690  2.90347  2.73739  3.18146  2.89801  2.37887  2.77519  2.98518  4.58477  3.61503
          0.02805  3.98370  4.70605  0.61958  0.77255  0.48576  0.95510
    380   1.29469  4.19626  3.75799  3.38287  3.86276  3.21465  4.30479  2.67814  3.31684  2.73480  3.79255  3.53230  3.89222  3.63553  3.58979  2.64940  2.83261  2.01027  5.41975  4.19616    384 a - - -
          2.68618  4.42225  2.77519  2.73123  3.46354  2.40513  3.72494  3.29354  2.67741  2.69355  4.24690  2.90347  2.73739  3.18146  2.89801  2.37887  2.77519  2.98518  4.58477  3.61503
          0.02805  3.98370  4.70605  0.61958  0.77255  0.48576  0.95510
    381   3.40236  4.77186  4.39117  4.12772  0.84590  4.06421  3.93038  2.91339  4.03219  2.25828  3.62773  4.14573  4.52102  4.16976  4.12440  3.66595  3.70391  2.91209  4.14825  2.50204    385 f - - -
          2.68618  4.42225  2.77519  2.73123  3.46354  2.40513  3.72494  3.29354  2.67741  2.69355  4.24690  2.90347  2.73739  3.18146  2.89801  2.37887  2.77519  2.98518  4.58477  3.61503
          0.02805  3.98370  4.70605  0.61958  0.77255  0.48576  0.95510
    382   3.05105  5.18172  2.53895  0.87704  4.54236  3.34798  3.94577  4.01848  2.84051  3.61821  4.58840  3.00041  3.95817  3.15979  3.26008  3.02278  3.35648  3.69125  5.69301  4.41656    386 e - - -
          2.68618  4.42225  2.77519  2.73123  3.46354  2.40513  3.72494  3.29354  2.67741  2.69355  4.24690  2.90347  2.73739  3.18146  2.89801  2.37887  2.77519  2.98518  4.58477  3.61503
          0.02805  3.98370  4.70605  0.61958  0.77255  0.48576  0.95510
    383   2.89267  5.03201  3.11074  2.63217  4.34722  3.52083  3.64977  3.80721  2.09610  3.29887  4.18064  3.08670  3.95130  1.56681  2.02701  2.90187  3.10949  3.48859  5.40946  4.14773    387 q - - -
          2.68618  4.42225  2.77519  2.73123  3.46354  2.40513  3.72494  3.29354  2.67741  2.69355  4.24690  2.90347  2.73739  3.18146  2.89801  2.37887  2.77519  2.98518  4.58477  3.61503
          0.02805  3.98370  4.70605  0.61958  0.77255  0.48576  0.95510
    384   2.47541  4.32033  3.52979  3.28828  4.06997  3.15559  4.29674  3.21077  3.23345  3.07029  4.11455  3.47895  3.86851  3.62295  3.48608  2.67803  0.99644  2.89375  5.49798  4.28695    388 t - - -
          2.68618  4.42225  2.77519  2.73123  3.46354  2.40513  3.72494  3.29354  2.67741  2.69355  4.24690  2.90347  2.73739  3.18146  2.89801  2.37887  2.77519  2.98518  4.58477  3.61503
          0.02805  3.98370  4.70605  0.61958  0.77255  0.48576  0.95510
    385   2.37240  4.29373  3.30591  3.12785  4.18839  3.02169  4.23414  3.72652  3.20913  3.43852  4.35597  3.33412  3.76988  3.54993  3.49104  0.93492  2.86105  3.23719  5.55218  4.27276    389 s - - -
          2.68618  4.42225  2.77519  2.73123  3.46354  2.40513  3.72494  3.29354  2.67741  2.69355  4.24690  2.90347  2.73739  3.18146  2.89801  2.37887  2.77519  2.98518  4.58477  3.61503
          0.02805  3.98370  4.70605  0.61958  0.77255  0.48576  0.95510
    386   3.50615  4.79406  4.51588  4.17288  1.04687  4.30039  3.51156  3.16238  4.02665  2.50503  3.77485  4.02148  4.62110  4.05018  4.09562  3.66895  3.73461  3.10139  3.67352  1.63704    390 f - - -
          2.68618  4.42225  2.77519  2.73123  3.46354  2.40513  3.72494  3.29354  2.67741  2.69355  4.24690  2.90347  2.73739  3.18146  2.89801  2.37887  2.77519  2.98518  4.58477  3.61503
          0.02805  3.98370  4.70605  0.61958  0.77255  0.48576  0.95510
    387   3.11185  5.25376  0.77074  2.40997  4.64637  3.29741  4.03298  4.26045  3.13877  3.84941  4.83095  2.97154  3.95817  3.27303  3.66931  3.06238  3.45316  3.88814  5.79312  4.50222    391 d - - -
          2.68618  4.42225  2.77519  2.73123  3.46354  2.40513  3.72494  3.29354  2.67741  2.69355  4.24690  2.90347  2.73739  3.18146  2.89801  2.37887  2.77519  2.98518  4.58477  3.61503
          0.02805  3.98370  4.70605  0.61958  0.77255  0.48576  0.95510
    388   3.40236  4.77186  4.39117  4.12772  0.84590  4.06421  3.93038  2.91339  4.03219  2.25828  3.62773  4.14573  4.52102  4.16976  4.12440  3.66595  3.70391  2.91209  4.14825  2.50204    392 f - - -
          2.68618  4.42225  2.77519  2.73123  3.46354  2.40513  3.72494  3.29354  2.67741  2.69355  4.24690  2.90347  2.73739  3.18146  2.89801  2.37887  2.77519  2.98518  4.58477  3.61503
          0.02805  3.98370  4.70605  0.61958  0.77255  0.48576  0.95510
    389   2.81846  4.81691  2.77463  2.67186  4.19816  3.26080  4.01511  3.93356  2.92871  3.56811  4.52348  0.97526  3.91858  3.28891  3.28641  2.88194  3.20451  3.54449  5.49141  4.13916    393 n - - -
          2.68618  4.42225  2.77519  2.73123  3.46354  2.40513  3.72494  3.29354  2.67741  2.69355  4.24690  2.90347  2.73739  3.18146  2.89801  2.37887  2.77519  2.98518  4.58477  3.61503
          0.02805  3.98370  4.70605  0.61958  0.77255  0.48576  0.95510
    390   3.25490  4.60898  4.71321  4.19257  3.13184  4.46760  4.80028  1.78481  4.00473  0.97266  2.97014  4.46545  4.70527  4.21988  4.16548  3.84211  3.49454  2.09877  5.18554  4.02772    394 l - - -
          2.68618  4.42225  2.77519  2.73123  3.46354  2.40513  3.72494  3.29354  2.67741  2.69355  4.24690  2.90347  2.73739  3.18146  2.89801  2.37887  2.77519  2.98518  4.58477  3.61503
          0.02805  3.98370  4.70605  0.61958  0.77255  0.48576  0.95510
    391   3.17542  4.50917  4.71982  4.21647  3.30317  4.44683  4.86039  1.16673  4.04033  1.56186  3.15225  4.46824  4.72065  4.30013  4.21865  3.83151  3.42704  1.82286  5.30736  4.10412    395 i - - -
          2.68618  4.42225  2.77519  2.73123  3.46354  2.40513  3.72494  3.29354  2.67741  2.69355  4.24690  2.90347  2.73739  3.18146  2.89801  2.37887  2.77519  2.98518  4.58477  3.61503
          0.02805  3.98370  4.70605  0.61958  0.77255  0.48576  0.95510
    392   2.89635  4.40931  4.27828  3.94585  3.63315  3.83779  4.72890  2.05024  3.81531  2.30154  3.58240  4.11753  4.39283  4.16755  4.01693  3.34910  3.25566  0.89554  5.43605  4.17413    396 v - - -
          2.68618  4.42225  2.77519  2.73123  3.46354  2.40513  3.72494  3.29354  2.67741  2.69355  4.24690  2.90347  2.73739  3.18146  2.89801  2.37887  2.77519  2.98518  4.58477  3.61503
          0.02805  3.98370  4.70605  0.61958  0.77255  0.48576  0.95510
    393   2.75567  4.46279  3.54128  3.13944  2.88434  3.57760  3.78636  2.96462  3.02275  2.63069  3.66831  3.44362  4.06433  3.38421  3.30164  2.95120  2.43925  2.76197  4.47729  1.53979    397 y - - -
          2.68618  4.42225  2.77519  2.73123  3.46354  2.40513  3.72494  3.29354  2.67741  2.69355  4.24690  2.90347  2.73739  3.18146  2.89801  2.37887  2.77519  2.98518  4.58477  3.61503
          0.02805  3.98370  4.70605  0.61958  0.77255  0.48576  0.95510
    394   2.90449  4.64230  3.52385  3.37966  4.36368  3.32356  4.44721  3.93862  3.44665  3.55305  4.60829  3.67470  0.64454  3.83205  3.67880  3.07567  3.35501  3.57117  5.51885  4.48618    398 P - - -
          2.68618  4.42225  2.77519  2.73123  3.46354  2.40513  3.72494  3.29354  2.67741  2.69355  4.24690  2.90347  2.73739  3.18146  2.89801  2.37887  2.77519  2.98518  4.58477  3.61503
          0.02805  3.98370  4.70605  0.61958  0.77255  0.48576  0.95510
    395   2.80822  4.57165  3.50468  3.41872  4.55712  0.57639  4.53132  4.18463  3.61505  3.82457  4.80190  3.66911  3.96631  3.93049  3.83804  2.98347  3.29812  3.69150  5.62200  4.66309    399 G - - -
          2.68618  4.42225  2.77519  2.73123  3.46354  2.40513  3.72494  3.29354  2.67741  2.69355  4.24690  2.90347  2.73739  3.18146  2.89801  2.37887  2.77519  2.98518  4.58477  3.61503
          0.02805  3.98370  4.70605  0.61958  0.77255  0.48576  0.95510
    396   3.02876  5.14235  3.39505  2.76887  4.58061  3.64037  3.61223  3.93870  1.19951  3.39066  4.26393  3.17736  4.02034  2.73768  1.84023  3.02615  3.20262  3.62107  5.44230  4.26358    400 k - - -
          2.68618  4.42225  2.77519  2.73123  3.46354  2.40513  3.72494  3.29354  2.67741  2.69355  4.24690  2.90347  2.73739  3.18146  2.89801  2.37887  2.77519  2.98518  4.58477  3.61503
          0.02805  3.98370  4.70605  0.61958  0.77255  0.48576  0.95510
    397   2.58912  4.54606  3.09191  2.71695  3.79975  3.32056  2.83246  3.34449  2.62186  3.00212  3.90381  3.13287  3.85956  3.06092  2.95914  2.70551  1.59869  3.03635  5.18164  3.83322    401 t - - -
          2.68618  4.42225  2.77519  2.73123  3.46354  2.40513  3.72494  3.29354  2.67741  2.69355  4.24690  2.90347  2.73739  3.18146  2.89801  2.37887  2.77519  2.98518  4.58477  3.61503
          0.02805  3.98370  4.70605  0.61958  0.77255  0.48576  0.95510
    398   3.13825  4.59906  4.21321  3.74094  2.49940  4.00672  3.81926  2.81623  3.43747  1.83542  3.45891  3.88388  4.38221  3.76562  3.60821  3.40595  3.38431  2.76892  1.54625  2.56892    402 w - - -
          2.68618  4.42225  2.77519  2.73123  3.46354  2.40513  3.72494  3.29354  2.67741  2.69355  4.24690  2.90347  2.73739  3.18146  2.89801  2.37887  2.77519  2.98518  4.58477  3.61503
          0.02805  3.98370  4.70605  0.61958  0.77255  0.48576  0.95510
    399   2.30384  4.22811  3.34771  3.07764  4.20457  2.28681  4.16745  3.53078  3.11773  3.28652  4.16009  3.29143  3.73509  3.44488  3.42494  2.48074  1.29641  3.07599  5.55550  4.33983    403 t - - -
          2.68618  4.42225  2.77519  2.73123  3.46354  2.40513  3.72494  3.29354  2.67741  2.69355  4.24690  2.90347  2.73739  3.18146  2.89801  2.37887  2.77519  2.98518  4.58477  3.61503
          0.02805  3.98370  4.70605  0.61958  0.77255  0.48576  0.95510
    400   2.89635  4.40931  4.27828  3.94585  3.63315  3.83779  4.72890  2.05024  3.81531  2.30154  3.58240  4.11753  4.39283  4.16755  4.01693  3.34910  3.25566  0.89554  5.43605  4.17413    404 v - - -
          2.68618  4.42225  2.77519  2.73123  3.46354  2.40513  3.72494  3.29354  2.67741  2.69355  4.24690  2.90347  2.73739  3.18146  2.89801  2.37887  2.77519  2.98518  4.58477  3.61503
          0.02805  3.98370  4.70605  0.61958  0.77255  0.48576  0.95510
    401   2.76655  4.85328  3.10252  2.65259  4.31173  3.43242  3.70813  3.62216  1.36335  3.24154  4.12494  3.09396  3.91127  2.86984  2.49368  2.81543  2.46706  3.29934  5.43647  4.18301    405 k - - -
          2.68618  4.42225  2.77519  2.73123  3.46354  2.40513  3.72494  3.29354  2.67741  2.69355  4.24690  2.90347  2.73739  3.18146  2.89801  2.37887  2.77519  2.98518  4.58477  3.61503
          0.02805  3.98370  4.70605  0.61958  0.77255  0.48576  0.95510
    402   3.11911  4.47164  4.64722  4.13968  2.45307  4.32532  4.56867  1.23842  4.01551  1.76363  3.11670  4.33762  4.61425  4.19346  4.17030  3.68824  3.36547  1.97833  4.95004  3.60583    406 i - - -
          2.68618  4.42225  2.77519  2.73123  3.46354  2.40513  3.72494  3.29354  2.67741  2.69355  4.24690  2.90347  2.73739  3.18146  2.89801  2.37887  2.77519  2.98518  4.58477  3.61503
          0.02805  3.98370  4.70605  0.61958  0.77255  0.48576  0.95510
    403   2.87632  4.87012  3.30302  2.76668  4.03707  3.58284  3.71105  3.35815  1.35327  2.43267  3.95649  3.19606  3.99654  2.89346  2.44324  2.94397  3.09722  3.12789  5.28384  4.01509    407 k - - -
          2.68618  4.42225  2.77519  2.73123  3.46354  2.40513  3.72494  3.29354  2.67741  2.69355  4.24690  2.90347  2.73739  3.18146  2.89801  2.37887  2.77519  2.98518  4.58477  3.61503
          0.02805  3.98370  4.70605  0.61958  0.77255  0.48576  0.95510
    404   3.41072  4.85456  4.00373  3.75488  2.30411  3.96070  3.67509  3.40472  3.60924  2.82972  4.06841  3.86245  4.43240  3.88845  3.76976  3.53599  3.69819  3.28066  3.95181  0.79915    408 y - - -
          2.68618  4.42225  2.77519  2.73123  3.46354  2.40513  3.72494  3.29354  2.67741  2.69355  4.24690  2.90347  2.73739  3.18146  2.89801  2.37887  2.77519  2.98518  4.58477  3.61503
          0.02805  3.98370  4.70605  0.61958  0.77255  0.48576  0.95510
    405   2.81846  4.81691  2.77463  2.67186  4.19816  3.26080  4.01511  3.93356  2.92871  3.56811  4.52348  0.97526  3.91858  3.28891  3.28641  2.88194  3.20451  3.54449  5.49141  4.13916    409 n - - -
          2.68618  4.42225  2.77519  2.73123  3.46354  2.40513  3.72494  3.29354  2.67741  2.69355  4.24690  2.90347  2.73739  3.18146  2.89801  2.37887  2.77519  2.98518  4.58477  3.61503
          0.02805  3.98370  4.70605  0.61958  0.77255  0.48576  0.95510
    406   1.82218  4.17223  3.29053  3.07805  4.35676  1.38437  4.22105  3.75907  3.21849  3.46443  4.29253  3.25614  3.67767  3.49282  3.53406  2.22579  2.71517  3.19386  5.69403  4.47554    410 g - - -
          2.68618  4.42225  2.77519  2.73123  3.46354  2.40513  3.72494  3.29354  2.67741  2.69355  4.24690  2.90347  2.73739  3.18146  2.89801  2.37887  2.77519  2.98518  4.58477  3.61503
          0.02805  3.98370  4.70605  0.61958  0.77255  0.48576  0.95510
    407   0.86464  4.25032  3.57790  3.37552  4.16540  3.07165  4.38410  3.30774  3.39469  3.18411  4.20462  3.49626  3.82149  3.72587  3.63686  2.60011  2.88523  2.94287  5.58144  4.39437    411 a - - -
          2.68618  4.42225  2.77519  2.73123  3.46354  2.40513  3.72494  3.29354  2.67741  2.69355  4.24690  2.90347  2.73739  3.18146  2.89801  2.37887  2.77519  2.98518  4.58477  3.61503
          0.02805  3.98370  4.70605  0.61958  0.77255  0.48576  0.95510
    408   1.30877  4.19734  3.76323  3.38557  3.85611  3.22256  4.30560  2.66263  3.31910  2.72553  3.78464  3.53676  3.89744  3.63730  3.59218  2.65619  2.83544  1.98529  5.41557  4.19224    412 a - - -
          2.68618  4.42225  2.77519  2.73123  3.46354  2.40513  3.72494  3.29354  2.67741  2.69355  4.24690  2.90347  2.73739  3.18146  2.89801  2.37887  2.77519  2.98518  4.58477  3.61503
          0.02805  3.98370  4.70605  0.61958  0.77255  0.48576  0.95510
    409   3.26173  4.70493  4.11876  3.69654  1.19755  4.08590  2.55214  3.21963  3.56570  2.64740  3.80348  3.77361  4.43083  3.74241  3.75544  3.41066  3.48806  3.07824  3.75775  1.97612    413 f - - -
          2.68618  4.42225  2.77519  2.73123  3.46354  2.40513  3.72494  3.29354  2.67741  2.69355  4.24690  2.90347  2.73739  3.18146  2.89801  2.37887  2.77519  2.98518  4.58477  3.61503
          0.02805  3.98370  4.70605  0.61958  0.77255  0.48576  0.95510
    410   1.85344  4.74467  1.99448  2.39580  4.33391  3.18363  3.78827  3.75282  2.69556  3.37307  4.19793  2.89443  3.77098  2.96185  3.17831  2.21043  2.90207  3.33910  5.59544  4.23489    414 a - - -
          2.68618  4.42225  2.77519  2.73123  3.46354  2.40513  3.72494  3.29354  2.67741  2.69355  4.24690  2.90347  2.73739  3.18146  2.89801  2.37887  2.77519  2.98518  4.58477  3.61503
          0.02805  3.98370  4.70605  0.61958  0.77255  0.48576  0.95510
    411   2.21636  4.57655  3.00246  2.57034  3.96524  3.29494  2.42606  3.40100  2.56239  3.03945  3.88331  3.02793  3.79993  2.93631  2.96480  2.13005  2.72261  3.06544  5.28083  3.93568    415 s - - -
          2.68618  4.42225  2.77519  2.73123  3.46354  2.40513  3.72494  3.29354  2.67741  2.69355  4.24690  2.90347  2.73739  3.18146  2.89801  2.37887  2.77519  2.98518  4.58477  3.61503
          0.02805  3.98370  4.70605  0.61958  0.77255  0.48576  0.95510
    412   2.01809  4.79949  1.86641  2.36173  4.35941  2.57808  3.76851  3.78103  2.67203  3.39051  4.21197  2.87216  3.77404  2.93608  3.16397  2.61565  2.91515  3.28512  5.60867  4.23877    416 d - - -
          2.68618  4.42225  2.77519  2.73123  3.46354  2.40513  3.72494  3.29354  2.67741  2.69355  4.24690  2.90347  2.73739  3.18146  2.89801  2.37887  2.77519  2.98518  4.58477  3.61503
          0.02805  3.98370  4.70605  0.61958  0.77255  0.48576  0.95510
    413   1.98755  4.29590  3.92580  3.39992  2.28440  3.74468  4.07353  2.42821  3.30810  1.85383  3.24043  3.68202  4.15236  3.57260  3.56563  3.06195  2.99400  2.31273  4.78133  3.45256    417 l - - -
          2.68618  4.42225  2.77519  2.73123  3.46354  2.40513  3.72494  3.29354  2.67741  2.69355  4.24690  2.90347  2.73739  3.18146  2.89801  2.37887  2.77519  2.98518  4.58477  3.61503
          0.02805  3.98370  4.70605  0.61958  0.77255  0.48576  0.95510
    414   3.11970  4.47605  4.65736  4.12760  3.27499  4.36796  4.77246  1.21435  3.96602  1.73531  2.48606  4.38137  4.64534  4.20372  4.14459  3.72856  3.36650  1.88960  5.25226  4.09603    418 i - - -
          2.68618  4.42225  2.77519  2.73123  3.46354  2.40513  3.72494  3.29354  2.67741  2.69355  4.24690  2.90347  2.73739  3.18146  2.89801  2.37887  2.77519  2.98518  4.58477  3.61503
          0.02805  3.98370  4.70605  0.61958  0.77255  0.48576  0.95510
    415   2.92473  5.23269  2.40716  1.14368  4.55314  3.30842  3.77589  3.99041  2.47732  3.56517  4.45845  2.84151  3.88832  2.95183  3.01578  2.87152  3.20303  3.63699  5.71958  4.34476    419 e - - -
          2.68618  4.42225  2.77519  2.73123  3.46354  2.40513  3.72494  3.29354  2.67741  2.69355  4.24690  2.90347  2.73739  3.18146  2.89801  2.37887  2.77519  2.98518  4.58477  3.61503
          0.02805  3.98370  4.70605  0.61958  0.77255  0.48576  0.95510
    416   2.74062  4.74212  3.34380  2.80805  4.21916  3.43989  3.74222  3.55983  2.21135  3.16592  4.07095  3.19559  3.92724  2.91901  1.41718  2.82554  2.43408  3.24523  5.37306  4.14570    420 r - - -
          2.68618  4.42225  2.77519  2.73123  3.46354  2.40513  3.72494  3.29354  2.67741  2.69355  4.24690  2.90347  2.73739  3.18146  2.89801  2.37887  2.77519  2.98518  4.58477  3.61503
          0.02805  3.98370  4.70605  0.61958  0.77255  0.48576  0.95510
    417   2.46422  4.32102  3.58678  3.14257  3.66726  3.40505  4.09140  2.64903  3.01690  2.14625  3.60542  3.44497  3.96477  3.39720  3.31731  2.78571  1.61770  2.44518  5.21929  3.97462    421 t - - -
          2.68618  4.42225  2.77519  2.73123  3.46354  2.40513  3.72494  3.29354  2.67741  2.69355  4.24690  2.90347  2.73739  3.18146  2.89801  2.37887  2.77519  2.98518  4.58477  3.61503
          0.02805  3.98370  4.70605  0.61958  0.77255  0.48576  0.95510
    418   1.44293  4.62887  2.80403  2.14726  4.16595  3.23737  3.86918  3.43584  2.73436  3.17966  4.07729  3.02790  3.83068  3.07853  3.13205  2.68358  2.93896  3.10277  5.48755  4.18535    422 a - - -
          2.68618  4.42225  2.77519  2.73123  3.46354  2.40513  3.72494  3.29354  2.67741  2.69355  4.24690  2.90347  2.73739  3.18146  2.89801  2.37887  2.77519  2.98518  4.58477  3.61503
          0.02805  3.98370  4.70605  0.61958  0.77255  0.48576  0.95510
    419   2.70393  5.02105  2.81831  2.08414  4.32436  3.20953  2.46609  3.75973  2.23824  3.28986  4.09464  2.79668  3.82512  2.72982  2.33842  2.68923  2.93018  3.39853  5.45187  4.11181    423 e - - -
          2.68618  4.42225  2.77519  2.73123  3.46354  2.40513  3.72494  3.29354  2.67741  2.69355  4.24690  2.90347  2.73739  3.18146  2.89801  2.37887  2.77519  2.98518  4.58477  3.61503
          0.02805  3.98370  4.70605  0.61958  0.77255  0.48576  0.95510
    420   2.62630  2.92032  3.45371  2.98698  3.39756  3.41229  1.65646  3.16179  2.79080  2.83484  3.77598  3.33000  3.93220  3.22492  3.08834  2.79597  2.94095  2.89491  4.87242  3.45738    424 h - - -
          2.68618  4.42225  2.77519  2.73123  3.46354  2.40513  3.72494  3.29354  2.67741  2.69355  4.24690  2.90347  2.73739  3.18146  2.89801  2.37887  2.77519  2.98518  4.58477  3.61503
          0.02805  3.98370  4.70605  0.61958  0.77255  0.48576  0.95510
    421   3.25333  4.69471  4.37418  3.99754  3.14394  4.15077  4.61624  2.34014  3.75515  0.78562  3.12598  4.26038  4.55095  4.09420  3.91823  3.68465  3.54003  2.41206  5.08555  3.82115    425 l - - -
          2.68618  4.42225  2.77519  2.73123  3.46354  2.40513  3.72494  3.29354  2.67741  2.69355  4.24690  2.90347  2.73739  3.18146  2.89801  2.37887  2.77519  2.98518  4.58477  3.61503
          0.02805  3.98370  4.70605  0.61958  0.77255  0.48576  0.95510
    422   2.60225  4.35909  3.62328  3.19127  3.61476  3.45047  4.12047  2.62961  3.04198  2.08150  3.58810  3.49158  4.00647  3.43864  3.33045  2.84456  1.55153  2.44718  5.20223  3.93747    426 t - - -
          2.68618  4.42225  2.77519  2.73123  3.46354  2.40513  3.72494  3.29354  2.67741  2.69355  4.24690  2.90347  2.73739  3.18146  2.89801  2.37887  2.77519  2.98518  4.58477  3.61503
          0.02805  3.98370  4.70605  0.61958  0.77255  0.48576  0.95510
    423   2.20237  4.37865  3.33234  2.78683  4.10975  3.34081  3.76891  3.44803  2.35576  3.10186  3.97486  3.16875  3.85609  2.95631  1.57453  2.64965  2.89474  3.11192  5.33975  4.09287    427 r - - -
          2.68618  4.42225  2.77519  2.73123  3.46354  2.40513  3.72494  3.29354  2.67741  2.69355  4.24690  2.90347  2.73739  3.18146  2.89801  2.37887  2.77519  2.98518  4.58477  3.61503
          0.02805  3.98370  4.70605  0.61958  0.77255  0.48576  0.95510
    424   2.97863  4.45959  4.33498  3.82150  3.23714  4.06056  4.52457  2.16614  3.64853  1.74953  1.61406  4.08637  4.43302  3.93033  3.85867  3.42358  3.25158  1.85720  5.13932  3.96625    428 m - - -
          2.68618  4.42225  2.77519  2.73123  3.46354  2.40513  3.72494  3.29354  2.67741  2.69355  4.24690  2.90347  2.73739  3.18146  2.89801  2.37887  2.77519  2.98518  4.58477  3.61503
          0.02805  3.98370  4.70605  0.61958  0.77255  0.48576  0.95510
    425   3.17216  4.57730  4.54598  3.98917  3.09471  4.33927  4.62965  2.10574  3.80791  1.35513  1.61191  4.28515  4.58617  4.03270  3.99164  3.67485  3.40295  2.24972  5.09974  3.96843    429 l - - -
          2.68618  4.42225  2.77519  2.73123  3.46354  2.40513  3.72494  3.29354  2.67741  2.69355  4.24690  2.90347  2.73739  3.18146  2.89801  2.37887  2.77519  2.98518  4.58477  3.61503
          0.02805  3.98370  4.70605  0.61958  0.77255  0.48576  0.95510
    426   2.35612  4.97644  2.78636  2.05922  4.31212  3.37959  3.62831  3.71333  1.78833  3.27798  4.09561  2.90365  3.82841  2.76889  2.70433  2.69670  2.80686  3.35964  5.46454  4.12977    430 k - - -
          2.68618  4.42225  2.77519  2.73123  3.46354  2.40513  3.72494  3.29354  2.67741  2.69355  4.24690  2.90347  2.73739  3.18146  2.89801  2.37887  2.77519  2.98518  4.58477  3.61503
          0.02805  3.98370  4.70605  0.61958  0.77255  0.48576  0.95510
    427   0.90359  4.22721  3.55740  3.34992  4.15177  3.05258  4.36393  3.27887  3.36661  3.16205  4.17652  3.46824  3.80444  3.69751  3.61361  2.56632  2.83851  2.91204  5.58606  4.38223    431 a - - -
          2.68618  4.42225  2.77519  2.73123  3.46354  2.40513  3.72494  3.29354  2.67741  2.69355  4.24690  2.90347  2.73739  3.18146  2.89801  2.37887  2.77519  2.98518  4.58477  3.61503
          0.02805  3.98370  4.70605  0.61958  0.77255  0.48576  0.95510
    428   1.29469  4.19626  3.75799  3.38287  3.86276  3.21465  4.30479  2.67814  3.31684  2.73480  3.79255  3.53230  3.89222  3.63553  3.58979  2.64940  2.83261  2.01027  5.41975  4.19616    432 a - - -
          2.68618  4.42225  2.77519  2.73123  3.46354  2.40513  3.72494  3.29354  2.67741  2.69355  4.24690  2.90347  2.73739  3.18146  2.89801  2.37887  2.77519  2.98518  4.58477  3.61503
          0.02805  3.98370  4.70605  0.61958  0.77255  0.48576  0.95510
    429   2.67429  4.27456  4.07314  3.63857  3.66641  3.65056  4.47386  2.09896  3.51779  2.39833  3.55298  3.83833  4.20394  3.85156  3.76793  3.05630  2.43135  1.19488  5.36729  4.14102    433 v - - -
          2.68618  4.42225  2.77519  2.73123  3.46354  2.40513  3.72494  3.29354  2.67741  2.69355  4.24690  2.90347  2.73739  3.18146  2.89801  2.37887  2.77519  2.98518  4.58477  3.61503
          0.02805  3.98370  4.70605  0.61958  0.77255  0.48576  0.95510
    430   2.64396  5.17250  2.09269  1.89067  4.48935  2.22657  3.66946  3.95970  2.54543  3.48925  4.29570  2.76172  3.79924  2.81352  2.92458  2.69174  3.00613  3.56170  5.67034  4.24636    434 e - - -
          2.68618  4.42225  2.77519  2.73123  3.46354  2.40513  3.72494  3.29354  2.67741  2.69355  4.24690  2.90347  2.73739  3.18146  2.89801  2.37887  2.77519  2.98518  4.58477  3.61503
          0.02805  3.98370  4.70605  0.61958  0.77255  0.48576  0.95510
    431   2.63909  4.95653  2.42838  2.32204  4.23988  3.35364  3.42696  3.68260  2.37898  3.23979  4.04033  2.85852  3.79007  2.35248  2.73266  2.63163  2.21405  3.32181  5.43589  4.07009    435 t - - -
          2.68618  4.42225  2.77519  2.73123  3.46354  2.40513  3.72494  3.29354  2.67741  2.69355  4.24690  2.90347  2.73739  3.18146  2.89801  2.37887  2.77519  2.98518  4.58477  3.61503
          0.02805  3.98370  4.70605  0.61958  0.77255  0.48576  0.95510
    432   1.91030  4.28939  3.27329  3.02277  4.20549  3.04767  4.15048  3.51972  3.07981  3.25854  4.17275  3.27564  1.43626  3.41902  3.39495  2.52521  2.81553  3.09272  5.56364  4.33436    436 p - - -
          2.68618  4.42225  2.77519  2.73123  3.46354  2.40513  3.72494  3.29354  2.67741  2.69355  4.24690  2.90347  2.73739  3.18146  2.89801  2.37887  2.77519  2.98518  4.58477  3.61503
          0.02805  3.98370  4.70605  0.61958  0.77255  0.48576  0.95510
    433   2.27461  5.09919  1.66918  2.14367  4.50266  2.59362  3.72595  3.96031  2.65533  3.51894  4.34145  2.76993  3.80103  2.88487  3.18868  2.69987  3.02177  3.55555  5.71641  4.29415    437 d - - -
          2.68618  4.42225  2.77519  2.73123  3.46354  2.40513  3.72494  3.29354  2.67741  2.69355  4.24690  2.90347  2.73739  3.18146  2.89801  2.37887  2.77519  2.98518  4.58477  3.61503
          0.02805  3.98370  4.70605  0.61958  0.77255  0.48576  0.95510
    434   1.47354  4.23239  3.62568  3.18685  3.71142  3.31833  4.11801  2.22748  3.11521  2.66056  3.65904  3.44503  3.91248  3.44610  3.41750  2.58588  2.83216  2.41938  5.22505  3.98797    438 a - - -
          2.68618  4.42225  2.77519  2.73123  3.46354  2.40513  3.72494  3.29354  2.67741  2.69355  4.24690  2.90347  2.73739  3.18146  2.89801  2.37887  2.77519  2.98518  4.58477  3.61503
          0.02805  3.98370  4.70605  0.61958  0.77255  0.48576  0.95510
    435   2.60274  4.46745  3.27893  2.74228  2.67594  3.48277  3.72939  3.01662  2.62390  2.66351  3.58350  3.17567  2.56248  3.01270  2.50295  2.75090  2.84999  2.76451  4.93442  3.57470    439 r - - -
          2.68618  4.42225  2.77519  2.73123  3.46354  2.40513  3.72494  3.29354  2.67741  2.69355  4.24690  2.90347  2.73739  3.18146  2.89801  2.37887  2.77519  2.98518  4.58477  3.61503
          0.02805  3.98370  4.70605  0.61958  0.77255  0.48576  0.95510
    436   2.87149  4.39891  4.26974  3.93364  3.63074  3.83264  4.72242  2.03836  3.80290  2.29544  3.57336  4.10435  4.38799  4.15493  4.00765  3.33143  3.23989  0.91193  5.43982  4.17469    440 v - - -
          2.68618  4.42225  2.77519  2.73123  3.46354  2.40513  3.72494  3.29354  2.67741  2.69355  4.24690  2.90347  2.73739  3.18146  2.89801  2.37887  2.77519  2.98518  4.58477  3.61503
          0.02805  3.98370  4.70605  0.61958  0.77255  0.48576  0.95510
    437   2.91671  4.82286  3.49472  2.87167  4.10712  3.59746  3.66606  3.58652  2.06093  2.92898  4.06253  3.25038  4.01465  2.83250  1.24916  2.98104  3.13811  3.32371  5.27075  4.01248    441 r - - -
          2.68618  4.42225  2.77519  2.73123  3.46354  2.40513  3.72494  3.29354  2.67741  2.69355  4.24690  2.90347  2.73739  3.18146  2.89801  2.37887  2.77519  2.98518  4.58477  3.61503
          0.02805  3.98370  4.70605  0.61958  0.77255  0.48576  0.95510
    438   2.92675  5.48635  1.69423  1.35050  4.77075  3.22425  3.75024  4.27953  2.71869  3.78551  4.63371  2.68662  3.83670  2.91400  3.32901  2.81486  3.21122  3.85788  5.94365  4.44660    442 e - - -
          2.68618  4.42225  2.77519  2.73123  3.46354  2.40513  3.72494  3.29354  2.67741  2.69355  4.24690  2.90347  2.73739  3.18146  2.89801  2.37887  2.77519  2.98518  4.58477  3.61503
          0.02805  3.98370  4.70605  0.61958  0.77255  0.48576  0.95510
    439   2.65890  4.14060  3.82624  3.26013  2.97177  3.69464  3.36233  2.28751  3.13614  1.80311  3.25604  3.54561  4.05908  3.41315  3.38672  2.97198  2.88961  2.42555  4.53980  2.57584    443 l - - -
          2.68618  4.42225  2.77519  2.73123  3.46354  2.40513  3.72494  3.29354  2.67741  2.69355  4.24690  2.90347  2.73739  3.18146  2.89801  2.37887  2.77519  2.98518  4.58477  3.61503
          0.02805  3.98370  4.70605  0.61958  0.77255  0.48576  0.95510
    440   1.82475  4.20987  3.30073  3.11783  4.36399  1.24841  4.26310  3.73146  3.26526  3.47167  4.33351  3.29849  3.71240  3.54928  3.56531  2.44956  2.77211  3.19729  5.69301  4.49259    444 g - - -
          2.68618  4.42225  2.77519  2.73123  3.46354  2.40513  3.72494  3.29354  2.67741  2.69355  4.24690  2.90347  2.73739  3.18146  2.89801  2.37887  2.77519  2.98518  4.58477  3.61503
          0.02805  3.98370  4.70605  0.61958  0.77255  0.48576  0.95510
    441   3.26531  4.65198  4.64182  4.10199  3.05741  4.42549  4.71528  2.20083  3.89643  0.91803  2.33803  4.39433  4.65449  4.11250  4.05940  3.78499  3.49675  2.31952  5.11554  3.99061    445 l - - -
          2.68618  4.42225  2.77519  2.73123  3.46354  2.40513  3.72494  3.29354  2.67741  2.69355  4.24690  2.90347  2.73739  3.18146  2.89801  2.37887  2.77519  2.98518  4.58477  3.61503
          0.02805  3.98370  4.70605  0.61958  0.77255  0.48576  0.95510
    442   2.79255  4.29099  4.11733  3.59347  2.98923  3.81509  4.06372  2.39507  3.40038  2.15383  3.29292  3.80109  4.21821  3.69563  3.59879  3.16161  3.05423  1.38706  3.08021  3.23246    446 v - - -
          2.68618  4.42225  2.77519  2.73123  3.46354  2.40513  3.72494  3.29354  2.67741  2.69355  4.24690  2.90347  2.73739  3.18146  2.89801  2.37887  2.77519  2.98518  4.58477  3.61503
          0.02805  3.98370  4.70605  0.61958  0.77255  0.48576  0.95510
    443   2.59846  4.82657  2.09272  2.34347  4.42291  2.31679  3.78045  3.88830  2.69559  3.46373  4.27958  2.85651  3.77192  2.94869  3.17466  1.86562  2.93486  3.45003  5.65960  4.27973    447 s - - -
          2.68618  4.42225  2.77519  2.73123  3.46354  2.40513  3.72494  3.29354  2.67741  2.69355  4.24690  2.90347  2.73739  3.18146  2.89801  2.37887  2.77519  2.98518  4.58477  3.61503
          0.02805  3.98370  4.70605  0.61958  0.77255  0.48576  0.95510
    444   2.67898  5.07753  2.10648  2.14867  4.44688  2.12817  3.69332  3.91134  2.58689  3.45859  4.27072  2.71613  2.90346  2.84486  3.10677  2.67919  2.98993  3.51347  5.65262  4.24112    448 d - - -
          2.68618  4.42225  2.77519  2.73123  3.46354  2.40513  3.72494  3.29354  2.67741  2.69355  4.24690  2.90347  2.73739  3.18146  2.89801  2.37887  2.77519  2.98518  4.58477  3.61503
          0.02805  3.98370  4.70605  0.61958  0.77255  0.48576  0.95510
    445   2.70467  5.16524  2.39365  1.24632  4.50508  3.28225  3.74837  3.90977  2.54343  3.50080  4.37968  2.81165  3.85797  2.88787  3.02717  2.80413  3.12942  3.55292  5.70869  4.31106    449 e - - -
          2.68618  4.42225  2.77519  2.73123  3.46354  2.40513  3.72494  3.29354  2.67741  2.69355  4.24690  2.90347  2.73739  3.18146  2.89801  2.37887  2.77519  2.98518  4.58477  3.61503
          0.02805  3.98370  4.70605  0.61958  0.77255  0.48576  0.95510
    446   2.80363  5.07767  2.48668  1.31688  4.46507  3.28476  3.76632  3.91258  2.62016  3.48463  4.34623  2.85738  2.75898  2.93679  3.07653  2.78030  3.09218  3.54051  5.65655  4.29159    450 e - - -
          2.68618  4.42225  2.77519  2.73123  3.46354  2.40513  3.72494  3.29354  2.67741  2.69355  4.24690  2.90347  2.73739  3.18146  2.89801  2.37887  2.77519  2.98518  4.58477  3.61503
          0.02805  3.98370  4.70605  0.61958  0.77255  0.48576  0.95510
    447   2.76832  5.14529  2.60196  1.74801  4.41475  3.35677  2.86475  3.90036  2.35070  3.41341  4.22707  2.83808  3.83218  2.21271  2.76633  2.72723  3.00552  3.52541  5.55187  4.17178    451 e - - -
          2.68618  4.42225  2.77519  2.73123  3.46354  2.40513  3.72494  3.29354  2.67741  2.69355  4.24690  2.90347  2.73739  3.18146  2.89801  2.37887  2.77519  2.98518  4.58477  3.61503
          0.02805  3.98370  4.70605  0.61958  0.77255  0.48576  0.95510
    448   2.76167  4.79216  3.29843  2.74760  4.21313  3.47192  3.69441  3.57466  2.15937  3.13720  4.04383  3.15629  3.92721  2.81770  1.47820  2.83071  2.47515  3.26439  5.35316  4.11822    452 r - - -
          2.68618  4.42225  2.77519  2.73123  3.46354  2.40513  3.72494  3.29354  2.67741  2.69355  4.24690  2.90347  2.73739  3.18146  2.89801  2.37887  2.77519  2.98518  4.58477  3.61503
          0.02805  3.98370  4.70605  0.61958  0.77255  0.48576  0.95510
    449   2.27242  4.80754  2.84822  2.51628  4.21596  3.33641  3.73684  3.60684  2.39669  3.21149  4.09382  2.99766  3.85698  1.64501  2.76808  2.73469  2.97811  3.27363  5.44764  4.13661    453 q - - -
          2.68618  4.42225  2.77519  2.73123  3.46354  2.40513  3.72494  3.29354  2.67741  2.69355  4.24690  2.90347  2.73739  3.18146  2.89801  2.37887  2.77519  2.98518  4.58477  3.61503
          0.02805  3.98370  4.70605  0.61958  0.77255  0.48576  0.95510
    450   2.76703  4.38285  3.66637  2.63113  3.47390  3.77735  4.08496  1.54251  3.04986  2.27068  3.20298  3.55610  4.15880  3.41573  3.35714  3.08171  3.00989  2.14643  5.08680  3.85467    454 i - - -
          2.68618  4.42225  2.77519  2.73123  3.46354  2.40513  3.72494  3.29354  2.67741  2.69355  4.24690  2.90347  2.73739  3.18146  2.89801  2.37887  2.77519  2.98518  4.58477  3.61503
          0.02805  3.98370  4.70605  0.61958  0.77255  0.48576  0.95510
    451   2.56903  4.27571  3.73080  3.33171  3.65988  3.43424  4.23072  2.49325  3.24895  2.53520  3.61804  3.57848  2.81375  3.58984  3.52307  2.85066  2.93369  1.30890  5.23892  4.00204    455 v - - -
          2.68618  4.42225  2.77519  2.73123  3.46354  2.40513  3.72494  3.29354  2.67741  2.69355  4.24690  2.90347  2.73739  3.18146  2.89801  2.37887  2.77519  2.98518  4.58477  3.61503
          0.02805  3.98370  4.70605  0.61958  0.77255  0.48576  0.95510
    452   2.71195  4.83612  2.71289  1.52371  4.11668  3.36379  3.75592  3.31865  2.57457  3.09236  4.01141  2.95700  3.86932  2.93714  3.00562  2.75431  2.98375  2.51800  5.44060  4.09538    456 e - - -
          2.68618  4.42225  2.77519  2.73123  3.46354  2.40513  3.72494  3.29354  2.67741  2.69355  4.24690  2.90347  2.73739  3.18146  2.89801  2.37887  2.77519  2.98518  4.58477  3.61503
          0.02805  3.98370  4.70605  0.61958  0.77255  0.48576  0.95510
    453   2.35892  4.26662  4.25194  3.72721  3.54684  3.94778  4.48924  1.60516  3.63470  2.28018  3.41548  3.97984  4.35845  3.91653  3.88489  3.29173  2.89645  1.40889  5.25643  4.04849    457 v - - -
          2.68618  4.42225  2.77519  2.73123  3.46354  2.40513  3.72494  3.29354  2.67741  2.69355  4.24690  2.90347  2.73739  3.18146  2.89801  2.37887  2.77519  2.98518  4.58477  3.61503
          0.02805  3.98370  4.70605  0.61958  0.77255  0.48576  0.95510
    454   2.74780  4.39893  3.72985  3.37837  1.34171  2.51664  3.92818  2.97440  3.35870  2.60271  3.67676  3.59994  4.07809  3.62227  3.60338  2.98129  3.08409  2.77835  4.51445  2.98204    458 f - - -
          2.68618  4.42225  2.77519  2.73123  3.46354  2.40513  3.72494  3.29354  2.67741  2.69355  4.24690  2.90347  2.73739  3.18146  2.89801  2.37887  2.77519  2.98518  4.58477  3.61503
          0.02805  3.98370  4.70605  0.61958  0.77255  0.48576  0.95510
    455   2.76661  4.91738  2.84966  2.52412  4.27609  3.36711  3.71834  3.79973  2.34526  3.35506  4.21509  1.58314  3.88149  2.89254  2.22371  2.78893  3.04364  3.43970  5.45084  4.12462    459 n - - -
          2.68618  4.42225  2.77519  2.73123  3.46354  2.40513  3.72494  3.29354  2.67741  2.69355  4.24690  2.90347  2.73739  3.18146  2.89801  2.37887  2.77519  2.98518  4.58477  3.61503
          0.02805  3.98370  4.70605  0.61958  0.77255  0.48576  0.95510
    456   2.74795  5.15141  1.82209  2.14322  4.47196  3.27022  3.68150  3.94305  2.56319  3.48063  4.29425  2.76808  3.80391  2.75452  2.98743  1.95896  3.01494  3.55008  5.66533  4.24528    460 d - - -
          2.68618  4.42225  2.77519  2.73123  3.46354  2.40513  3.72494  3.29354  2.67741  2.69355  4.24690  2.90347  2.73739  3.18146  2.89801  2.37887  2.77519  2.98518  4.58477  3.61503
          0.02805  3.98370  4.70605  0.61958  0.77255  0.48576  0.95510
    457   2.08867  4.20167  3.49719  3.20694  4.09747  3.05660  4.23044  3.17047  3.17405  3.07593  4.03991  3.37614  3.77762  3.52392  3.45387  2.51766  1.24281  2.81394  5.53541  4.31638    461 t - - -
          2.68618  4.42225  2.77519  2.73123  3.46354  2.40513  3.72494  3.29354  2.67741  2.69355  4.24690  2.90347  2.73739  3.18146  2.89801  2.37887  2.77519  2.98518  4.58477  3.61503
          0.02805  3.98370  4.70605  0.61958  0.77255  0.48576  0.95510
    458   2.72305  4.95756  2.91003  2.42669  4.30840  3.41772  3.62196  3.67474  1.58404  3.26384  4.08568  2.93336  3.00322  2.70158  2.57729  2.61615  2.95599  3.37051  5.43042  4.12410    462 k - - -
          2.68618  4.42225  2.77519  2.73123  3.46354  2.40513  3.72494  3.29354  2.67741  2.69355  4.24690  2.90347  2.73739  3.18146  2.89801  2.37887  2.77519  2.98518  4.58477  3.61503
          0.02805  3.98370  4.70605  0.61958  0.77255  0.48576  0.95510
    459   1.79858  4.16679  3.45787  3.09126  4.14128  2.98243  4.12896  3.47090  3.09210  3.21359  4.06007  3.28301  3.70125  3.39776  3.41655  1.91559  1.69997  3.01244  5.50538  4.28783    463 t - - -
          2.68618  4.42225  2.77519  2.73123  3.46354  2.40513  3.72494  3.29354  2.67741  2.69355  4.24690  2.90347  2.73739  3.18146  2.89801  2.37887  2.77519  2.98518  4.58477  3.61503
          0.02805  3.98370  4.70605  0.61958  0.77255  0.48576  0.95510
    460   2.05389  4.81603  2.70739  1.85581  4.22110  3.28606  3.70373  3.61905  2.52482  3.23417  4.06416  2.89853  2.94791  2.86666  2.98575  2.64421  2.90072  3.24206  5.47052  4.12389    464 e - - -
          2.68618  4.42225  2.77519  2.73123  3.46354  2.40513  3.72494  3.29354  2.67741  2.69355  4.24690  2.90347  2.73739  3.18146  2.89801  2.37887  2.77519  2.98518  4.58477  3.61503
          0.02805  3.98370  4.70605  0.61958  0.77255  0.48576  0.95510
    461   3.25490  4.60898  4.71321  4.19257  3.13184  4.46760  4.80028  1.78481  4.00473  0.97266  2.97014  4.46545  4.70527  4.21988  4.16548  3.84211  3.49454  2.09877  5.18554  4.02772    465 l - - -
          2.68618  4.42225  2.77519  2.73123  3.46354  2.40513  3.72494  3.29354  2.67741  2.69355  4.24690  2.90347  2.73739  3.18146  2.89801  2.37887  2.77519  2.98518  4.58477  3.61503
          0.02805  3.98370  4.70605  0.61958  0.77255  0.48576  0.95510
    462   2.90449  4.64230  3.52385  3.37966  4.36368  3.32356  4.44721  3.93862  3.44665  3.55305  4.60829  3.67470  0.64454  3.83205  3.67880  3.07567  3.35501  3.57117  5.51885  4.48618    466 P - - -
          2.68618  4.42225  2.77519  2.73123  3.46354  2.40513  3.72494  3.29354  2.67741  2.69355  4.24690  2.90347  2.73739  3.18146  2.89801  2.37887  2.77519  2.98518  4.58477  3.61503
          0.02805  3.98370  4.70605  0.61958  0.77255  0.48576  0.95510
    463   2.74031  4.93166  2.76411  1.62715  4.16401  3.40403  3.66922  3.52579  2.26768  2.62214  4.02180  2.93288  3.86229  2.83265  2.78097  2.75360  2.97873  3.22624  5.40606  4.07242    467 e - - -
          2.68618  4.42225  2.77519  2.73123  3.46354  2.40513  3.72494  3.29354  2.67741  2.69355  4.24690  2.90347  2.73739  3.18146  2.89801  2.37887  2.77519  2.98518  4.58477  3.61503
          0.02805  3.98370  4.70605  0.61958  0.77255  0.48576  0.95510
    464   2.84703  5.34461  1.93835  1.55165  4.66588  2.32330  3.72468  4.16193  2.68237  3.67516  4.50225  2.71269  3.81931  2.88134  3.24505  2.76186  3.12702  3.74387  5.84330  4.37645    468 e - - -
          2.68618  4.42225  2.77519  2.73123  3.46354  2.40513  3.72494  3.29354  2.67741  2.69355  4.24690  2.90347  2.73739  3.18146  2.89801  2.37887  2.77519  2.98518  4.58477  3.61503
          0.02805  3.98370  4.70605  0.61958  0.77255  0.48576  0.95510
    465   2.33474  4.63542  3.02849  2.03891  3.84228  3.43056  3.66990  3.14021  2.48359  2.85209  2.87470  3.01683  3.83765  2.77694  2.90697  2.67989  2.83434  2.92252  5.17836  3.88231    469 e - - -
          2.68618  4.42225  2.77519  2.73123  3.46354  2.40513  3.72494  3.29354  2.67741  2.69355  4.24690  2.90347  2.73739  3.18146  2.89801  2.37887  2.77519  2.98518  4.58477  3.61503
          0.02805  3.98370  4.70605  0.61958  0.77255  0.48576  0.95510
    466   1.18348  4.14738  3.54482  3.23898  4.14737  2.97285  4.24575  3.28489  3.22641  3.16753  4.07859  3.36841  3.73232  3.54182  3.50943  2.45129  2.15377  2.87809  5.55897  4.35411    470 a - - -
          2.68618  4.42225  2.77519  2.73123  3.46354  2.40513  3.72494  3.29354  2.67741  2.69355  4.24690  2.90347  2.73739  3.18146  2.89801  2.37887  2.77519  2.98518  4.58477  3.61503
          0.02805  3.98370  4.70605  0.61958  0.77255  0.48576  0.95510
    467   3.05582  4.42640  4.59243  4.07667  3.42115  4.30872  4.78554  1.80362  3.93284  1.71336  3.26660  4.33070  4.63175  4.21192  4.14563  3.67488  3.31826  1.13660  5.35139  4.13891    471 v - - -
          2.68618  4.42225  2.77519  2.73123  3.46354  2.40513  3.72494  3.29354  2.67741  2.69355  4.24690  2.90347  2.73739  3.18146  2.89801  2.37887  2.77519  2.98518  4.58477  3.61503
          0.02805  3.98370  4.70605  0.61958  0.77255  0.48576  0.95510
    468   2.72319  4.59088  3.26686  2.84844  3.33394  3.48930  1.75694  3.14254  2.66937  2.79259  3.79046  3.24882  3.97216  3.13075  2.98060  2.85477  3.00637  2.39052  4.84168  3.36822    472 h - - -
          2.68618  4.42225  2.77519  2.73123  3.46354  2.40513  3.72494  3.29354  2.67741  2.69355  4.24690  2.90347  2.73739  3.18146  2.89801  2.37887  2.77519  2.98518  4.58477  3.61503
          0.02805  3.98370  4.70605  0.61958  0.77255  0.48576  0.95510
    469   2.69223  5.03149  2.45465  2.34605  4.38668  3.38924  3.56183  3.83045  2.19757  3.34042  4.13152  2.87566  3.81159  2.24471  2.08673  2.64728  2.91933  3.44931  5.48760  4.13379    473 r - - -
          2.68618  4.42225  2.77519  2.73123  3.46354  2.40513  3.72494  3.29354  2.67741  2.69355  4.24690  2.90347  2.73739  3.18146  2.89801  2.37887  2.77519  2.98518  4.58477  3.61503
          0.02805  3.98370  4.70605  0.61958  0.77255  0.48576  0.95510
    470   3.06513  4.46479  4.53650  4.03367  3.30853  4.24784  4.71300  1.96642  3.87372  1.35289  3.16754  4.28469  4.58383  4.14281  4.07163  3.62367  3.33109  1.38522  5.25203  4.05255    474 l - - -
          2.68618  4.42225  2.77519  2.73123  3.46354  2.40513  3.72494  3.29354  2.67741  2.69355  4.24690  2.90347  2.73739  3.18146  2.89801  2.37887  2.77519  2.98518  4.58477  3.61503
          0.02805  3.98370  4.70605  0.61958  0.77255  0.48576  0.95510
    471   3.40236  4.77186  4.39117  4.12772  0.84590  4.06421  3.93038  2.91339  4.03219  2.25828  3.62773  4.14573  4.52102  4.16976  4.12440  3.66595  3.70391  2.91209  4.14825  2.50204    475 f - - -
          2.68618  4.42225  2.77519  2.73123  3.46354  2.40513  3.72494  3.29354  2.67741  2.69355  4.24690  2.90347  2.73739  3.18146  2.89801  2.37887  2.77519  2.98518  4.58477  3.61503
          0.02805  3.98370  4.70605  0.61958  0.77255  0.48576  0.95510
    472   2.93258  5.45069  1.85978  1.22981  4.74301  3.23106  3.76453  4.24702  2.75884  3.76803  4.62524  2.70621  3.84457  2.93248  3.33096  2.82761  3.21948  3.83500  5.91949  4.44062    476 e - - -
          2.68618  4.42225  2.77519  2.73123  3.46354  2.40513  3.72494  3.29354  2.67741  2.69355  4.24690  2.90347  2.73739  3.18146  2.89801  2.37887  2.77519  2.98518  4.58477  3.61503
          0.02805  3.98370  4.70605  0.61958  0.77255  0.48576  0.95510
    473   1.87399  4.73134  2.70188  1.94146  4.24062  2.61566  3.76270  3.63808  2.62765  3.26733  4.10083  2.92080  3.78804  2.93907  3.07910  2.62793  2.85420  3.26056  5.50753  4.17031    477 a - - -
          2.68618  4.42225  2.77519  2.73123  3.46354  2.40513  3.72494  3.29354  2.67741  2.69355  4.24690  2.90347  2.73739  3.18146  2.89801  2.37887  2.77519  2.98518  4.58477  3.61503
          0.02805  3.98370  4.70605  0.61958  0.77255  0.48576  0.95510
    474   2.70423  4.68276  3.12422  2.70614  3.85159  3.44521  3.79919  3.16899  2.51304  2.80693  3.82834  3.15212  3.92847  1.66919  2.83931  2.80575  2.98357  2.43867  5.25677  3.93936    478 q - - -
          2.68618  4.42225  2.77519  2.73123  3.46354  2.40513  3.72494  3.29354  2.67741  2.69355  4.24690  2.90347  2.73739  3.18146  2.89801  2.37887  2.77519  2.98518  4.58477  3.61503
          0.02805  3.98370  4.70605  0.61958  0.77255  0.48576  0.95510
    475   1.29469  4.19626  3.75799  3.38287  3.86276  3.21465  4.30479  2.67814  3.31684  2.73480  3.79255  3.53230  3.89222  3.63553  3.58979  2.64940  2.83261  2.01027  5.41975  4.19616    479 a - - -
          2.68618  4.42225  2.77519  2.73123  3.46354  2.40513  3.72494  3.29354  2.67741  2.69355  4.24690  2.90347  2.73739  3.18146  2.89801  2.37887  2.77519  2.98518  4.58477  3.61503
          0.02805  3.98370  4.70605  0.61958  0.77255  0.48576  0.95510
    476   2.73751  5.10075  2.61271  2.23306  4.42247  2.74126  3.63349  3.86825  2.03468  3.39299  4.20091  2.09015  3.82047  2.63865  2.79246  2.70442  2.97989  3.49081  5.55827  4.18889    480 k - - -
          2.68618  4.42225  2.77519  2.73123  3.46354  2.40513  3.72494  3.29354  2.67741  2.69355  4.24690  2.90347  2.73739  3.18146  2.89801  2.37887  2.77519  2.98518  4.58477  3.61503
          0.02805  3.98370  4.70605  0.61958  0.77255  0.48576  0.95510
    477   2.73453  4.73868  3.33609  2.80192  4.22245  3.42342  3.74059  3.56512  2.21334  3.17271  4.07189  3.19063  3.92318  2.91701  1.42398  2.81909  2.43380  3.24684  5.37414  4.14633    481 r - - -
          2.68618  4.42225  2.77519  2.73123  3.46354  2.40513  3.72494  3.29354  2.67741  2.69355  4.24690  2.90347  2.73739  3.18146  2.89801  2.37887  2.77519  2.98518  4.58477  3.61503
          0.02805  3.98370  4.70605  0.61958  0.77255  0.48576  0.95510
    478   2.58912  4.54606  3.09191  2.71695  3.79975  3.32056  2.83246  3.34449  2.62186  3.00212  3.90381  3.13287  3.85956  3.06092  2.95914  2.70551  1.59869  3.03635  5.18164  3.83322    482 t - - -
          2.68618  4.42225  2.77519  2.73123  3.46354  2.40513  3.72494  3.29354  2.67741  2.69355  4.24690  2.90347  2.73739  3.18146  2.89801  2.37887  2.77519  2.98518  4.58477  3.61503
          0.02805  3.98370  4.70605  0.61958  0.77255  0.48576  0.95510
    479   1.91030  4.28939  3.27329  3.02277  4.20549  3.04767  4.15048  3.51972  3.07981  3.25854  4.17275  3.27564  1.43626  3.41902  3.39495  2.52521  2.81553  3.09272  5.56364  4.33436    483 p - - -
          2.68618  4.42225  2.77519  2.73123  3.46354  2.40513  3.72494  3.29354  2.67741  2.69355  4.24690  2.90347  2.73739  3.18146  2.89801  2.37887  2.77519  2.98518  4.58477  3.61503
          0.02805  3.98370  4.70605  0.61958  0.77255  0.48576  0.95510
    480   1.39115  4.63199  2.21739  2.52219  4.26014  3.17147  3.89857  3.57871  2.84582  3.30997  4.18792  2.98760  3.79868  3.10556  3.29665  2.63877  2.92897  3.20152  5.57795  4.24921    484 a - - -
          2.68618  4.42225  2.77519  2.73123  3.46354  2.40513  3.72494  3.29354  2.67741  2.69355  4.24690  2.90347  2.73739  3.18146  2.89801  2.37887  2.77519  2.98518  4.58477  3.61503
          0.02805  3.98370  4.70605  0.61958  0.77255  0.48576  0.95510
    481   2.52707  4.54258  3.13855  2.74265  4.14643  3.23099  3.83716  3.60709  2.53042  3.22779  4.08770  3.12829  3.81466  3.04039  2.31946  1.45710  2.88278  3.21662  5.40721  4.12281    485 s - - -
          2.68618  4.42225  2.77519  2.73123  3.46354  2.40513  3.72494  3.29354  2.67741  2.69355  4.24690  2.90347  2.73739  3.18146  2.89801  2.37887  2.77519  2.98518  4.58477  3.61503
          0.02805  3.98370  4.70605  0.61958  0.77255  0.48576  0.95510
    482   2.66755  4.27334  3.89135  3.36395  3.49012  3.71793  4.19525  1.74557  3.25074  2.24773  3.40379  3.67143  4.15469  3.57320  3.53489  2.99619  2.03085  2.01414  5.10579  3.88512    486 i - - -
          2.68618  4.42225  2.77519  2.73123  3.46354  2.40513  3.72494  3.29354  2.67741  2.69355  4.24690  2.90347  2.73739  3.18146  2.89801  2.37887  2.77519  2.98518  4.58477  3.61503
          0.02805  3.98370  4.70605  0.61958  0.77255  0.48576  0.95510
    483   0.86464  4.25032  3.57790  3.37552  4.16540  3.07165  4.38410  3.30774  3.39469  3.18411  4.20462  3.49626  3.82149  3.72587  3.63686  2.60011  2.88523  2.94287  5.58144  4.39437    487 a - - -
          2.68618  4.42225  2.77519  2.73123  3.46354  2.40513  3.72494  3.29354  2.67741  2.69355  4.24690  2.90347  2.73739  3.18146  2.89801  2.37887  2.77519  2.98518  4.58477  3.61503
          0.02805  3.98370  4.70605  0.61958  0.77255  0.48576  0.95510
    484   3.12252  4.43387  4.78935  4.25529  3.38998  4.46796  4.91269  1.39470  4.14106  1.58706  3.19271  4.49563  4.72509  4.35469  4.32091  3.82747  3.36797  1.43604  5.37343  4.21620    488 i - - -
          2.68618  4.42225  2.77519  2.73123  3.46354  2.40513  3.72494  3.29354  2.67741  2.69355  4.24690  2.90347  2.73739  3.18146  2.89801  2.37887  2.77519  2.98518  4.58477  3.61503
          0.02805  3.98370  4.70605  0.61958  0.77255  0.48576  0.95510
    485   2.71515  4.56517  3.34038  2.83822  3.82142  3.53819  3.83940  2.84516  1.87805  2.74837  3.73147  3.26304  3.98345  3.06821  2.81169  2.87651  2.97514  1.81636  5.21659  3.96035    489 v - - -
          2.68618  4.42225  2.77519  2.73123  3.46354  2.40513  3.72494  3.29354  2.67741  2.69355  4.24690  2.90347  2.73739  3.18146  2.89801  2.37887  2.77519  2.98518  4.58477  3.61503
          0.02805  3.98370  4.70605  0.61958  0.77255  0.48576  0.95510
    486   2.66165  4.36935  3.31657  2.12113  3.14988  3.55684  3.66937  3.02370  2.70656  2.67244  3.58648  3.20707  3.94174  3.05316  3.07518  2.80755  2.89257  2.78879  3.33953  2.45023    490 e - - -
          2.68618  4.42225  2.77519  2.73123  3.46354  2.40513  3.72494  3.29354  2.67741  2.69355  4.24690  2.90347  2.73739  3.18146  2.89801  2.37887  2.77519  2.98518  4.58477  3.61503
          0.02805  3.98370  4.70605  0.61958  0.77255  0.48576  0.95510
    487   2.26209  4.96065  2.61944  1.93416  4.25675  3.22603  3.59781  3.69793  2.36733  3.25010  4.04317  2.85395  3.78154  2.72902  2.50366  2.61505  2.86315  3.32939  5.33369  4.07338    491 e - - -
          2.68618  4.42225  2.77519  2.73123  3.46354  2.40513  3.72494  3.29354  2.67741  2.69355  4.24690  2.90347  2.73739  3.18146  2.89801  2.37887  2.77519  2.98518  4.58477  3.61503
          0.02805  3.98370  4.70605  0.61958  0.77255  0.48576  0.95510
    488   2.64543  4.62268  2.84065  2.54516  4.40108  1.07032  4.06574  3.86020  2.95643  3.52274  4.42069  3.14150  3.85155  3.31598  3.34010  2.74768  3.06026  3.42850  5.63178  4.40142    492 g - - -
          2.68618  4.42225  2.77519  2.73123  3.46354  2.40513  3.72494  3.29354  2.67741  2.69355  4.24690  2.90347  2.73739  3.18146  2.89801  2.37887  2.77519  2.98518  4.58477  3.61503
          0.02805  3.98370  4.70605  0.61958  0.77255  0.48576  0.95510
    489   2.48706  4.69455  3.07680  2.52075  3.98643  3.42080  3.27373  3.37086  2.33902  2.99743  3.83351  3.00162  3.83310  2.71705  2.23894  2.67611  2.26407  3.02903  5.24021  3.94562    493 r - - -
          2.68618  4.42225  2.77519  2.73123  3.46354  2.40513  3.72494  3.29354  2.67741  2.69355  4.24690  2.90347  2.73739  3.18146  2.89801  2.37887  2.77519  2.98518  4.58477  3.61503
          0.02805  3.98370  4.70605  0.61958  0.77255  0.48576  0.95510
    490   2.86513  5.16460  2.43878  1.22608  4.47088  3.30781  3.74809  3.87566  2.46690  3.47484  4.36487  2.83840  3.87280  2.91964  2.97338  2.82578  3.14132  3.45364  5.67183  4.28524    494 e - - -
          2.68618  4.42225  2.77519  2.73123  3.46354  2.40513  3.72494  3.29354  2.67741  2.69355  4.24690  2.90347  2.73739  3.18146  2.89801  2.37887  2.77519  2.98518  4.58477  3.61503
          0.02805  3.98370  4.70605  0.61958  0.77255  0.48576  0.95510
    491   3.06361  4.48257  4.25181  3.75540  2.28819  4.02264  3.64477  2.86788  3.57102  1.76913  3.48235  3.82897  4.35704  3.75839  3.72670  3.33559  3.28873  2.75284  2.18494  1.95451    495 l - - -
          2.68618  4.42225  2.77519  2.73123  3.46354  2.40513  3.72494  3.29354  2.67741  2.69355  4.24690  2.90347  2.73739  3.18146  2.89801  2.37887  2.77519  2.98518  4.58477  3.61503
          0.02805  3.98370  4.70605  0.61958  0.77255  0.48576  0.95510
    492   2.47541  4.32033  3.52979  3.28828  4.06997  3.15559  4.29674  3.21077  3.23345  3.07029  4.11455  3.47895  3.86851  3.62295  3.48608  2.67803  0.99644  2.89375  5.49798  4.28695    496 t - - -
          2.68618  4.42225  2.77519  2.73123  3.46354  2.40513  3.72494  3.29354  2.67741  2.69355  4.24690  2.90347  2.73739  3.18146  2.89801  2.37887  2.77519  2.98518  4.58477  3.61503
          0.02805  3.98370  4.70605  0.61958  0.77255  0.48576  0.95510
    493   3.41072  4.85456  4.00373  3.75488  2.30411  3.96070  3.67509  3.40472  3.60924  2.82972  4.06841  3.86245  4.43240  3.88845  3.76976  3.53599  3.69819  3.28066  3.95181  0.79915    497 y - - -
          2.68618  4.42225  2.77519  2.73123  3.46354  2.40513  3.72494  3.29354  2.67741  2.69355  4.24690  2.90347  2.73739  3.18146  2.89801  2.37887  2.77519  2.98518  4.58477  3.61503
          0.02805  3.98370  4.70605  0.61958  0.77255  0.48576  0.95510
    494   3.05537  4.93851  3.57134  3.04989  4.30448  3.57729  3.84435  3.83450  2.21177  3.34398  4.32569  3.40157  4.06821  3.04834  0.91529  3.10993  3.31451  3.54740  5.37161  4.19445    498 r - - -
          2.68618  4.42225  2.77519  2.73123  3.46354  2.40513  3.72494  3.29354  2.67741  2.69355  4.24690  2.90347  2.73739  3.18146  2.89801  2.37887  2.77519  2.98518  4.58477  3.61503
          0.02805  3.98370  4.70605  0.61958  0.77255  0.48576  0.95510
    495   2.75127  5.04705  2.54243  1.51045  4.37262  3.31483  3.68861  3.78730  2.47744  3.36284  4.20469  2.84115  3.83183  2.68459  2.92125  2.73136  2.50423  3.43225  5.57279  4.20168    499 e - - -
          2.68618  4.42225  2.77519  2.73123  3.46354  2.40513  3.72494  3.29354  2.67741  2.69355  4.24690  2.90347  2.73739  3.18146  2.89801  2.37887  2.77519  2.98518  4.58477  3.61503
          0.02805  3.98370  4.70605  0.61958  0.77255  0.48576  0.95510
    496   3.07634  4.47751  4.53980  4.03569  3.28460  4.25363  4.70969  1.98730  3.87362  1.28007  3.14148  4.28857  4.58493  4.13758  4.06865  3.62901  3.34098  1.45830  5.23774  4.04433    500 l - - -
          2.68618  4.42225  2.77519  2.73123  3.46354  2.40513  3.72494  3.29354  2.67741  2.69355  4.24690  2.90347  2.73739  3.18146  2.89801  2.37887  2.77519  2.98518  4.58477  3.61503
          0.02805  3.98370  4.70605  0.61958  0.77255  0.48576  0.95510
    497   2.85528  5.24420  1.91723  2.18887  4.58123  3.21970  3.78310  4.13791  2.76596  3.68674  4.54432  1.43943  3.83696  2.96254  3.30760  2.79147  3.16316  3.72367  5.80900  4.34833    501 n - - -
          2.68618  4.42225  2.77519  2.73123  3.46354  2.40513  3.72494  3.29354  2.67741  2.69355  4.24690  2.90347  2.73739  3.18146  2.89801  2.37887  2.77519  2.98518  4.58477  3.61503
          0.02805  3.98370  4.70605  0.61958  0.77255  0.48576  0.95510
    498   2.32216  4.93618  2.79735  1.79746  4.27207  3.37040  3.63464  3.67786  2.33383  3.24905  4.06905  2.90817  3.82215  2.77853  2.35321  2.68333  2.87111  3.32659  5.44629  4.11111    502 e - - -
          2.68618  4.42225  2.77519  2.73123  3.46354  2.40513  3.72494  3.29354  2.67741  2.69355  4.24690  2.90347  2.73739  3.18146  2.89801  2.37887  2.77519  2.98518  4.58477  3.61503
          0.02805  3.98370  4.70605  0.61958  0.77255  0.48576  0.95510
    499   1.56345  4.25883  3.55125  3.05948  3.43216  3.37710  3.91524  2.87988  2.93700  2.59430  3.54726  3.36422  3.89936  3.28961  3.23638  2.72523  2.72047  2.63773  3.20515  3.61518    503 a - - -
          2.68618  4.42225  2.77519  2.73123  3.46354  2.40513  3.72494  3.29354  2.67741  2.69355  4.24690  2.90347  2.73739  3.18146  2.89801  2.37887  2.77519  2.98518  4.58477  3.61503
          0.02805  3.98370  4.70605  0.61958  0.77255  0.48576  0.95510
    500   1.14155  4.14145  3.45752  3.19685  4.22795  2.94127  4.24413  3.54512  3.23871  3.32344  4.18959  3.32560  3.69621  3.53777  3.52652  1.94923  2.71094  3.05359  5.60684  4.38894    504 a - - -
          2.68618  4.42225  2.77519  2.73123  3.46354  2.40513  3.72494  3.29354  2.67741  2.69355  4.24690  2.90347  2.73739  3.18146  2.89801  2.37887  2.77519  2.98518  4.58477  3.61503
          0.02805  3.98370  4.70605  0.61958  0.77255  0.48576  0.95510
    501   2.85528  5.24420  1.91723  2.18887  4.58123  3.21970  3.78310  4.13791  2.76596  3.68674  4.54432  1.43943  3.83696  2.96254  3.30760  2.79147  3.16316  3.72367  5.80900  4.34833    505 n - - -
          2.68618  4.42225  2.77519  2.73123  3.46354  2.40513  3.72494  3.29354  2.67741  2.69355  4.24690  2.90347  2.73739  3.18146  2.89801  2.37887  2.77519  2.98518  4.58477  3.61503
          0.02805  3.98370  4.70605  0.61958  0.77255  0.48576  0.95510
    502   2.79517  5.02026  2.31154  2.45228  4.35778  3.39152  3.69237  3.82793  2.34777  3.37140  4.21846  2.96203  3.87548  2.84892  1.51647  2.79069  3.04631  3.47321  5.49078  4.17296    506 r - - -
          2.68618  4.42225  2.77519  2.73123  3.46354  2.40513  3.72494  3.29354  2.67741  2.69355  4.24690  2.90347  2.73739  3.18146  2.89801  2.37887  2.77519  2.98518  4.58477  3.61503
          0.02805  3.98370  4.70605  0.61958  0.77255  0.48576  0.95510
    503   3.12912  4.54631  4.53473  4.03839  3.19615  4.26404  4.69798  2.08515  3.85554  1.03777  3.05602  4.29870  4.58961  4.11545  4.04133  3.64791  3.39443  1.79978  5.18867  4.00312    507 l - - -
          2.68618  4.42225  2.77519  2.73123  3.46354  2.40513  3.72494  3.29354  2.67741  2.69355  4.24690  2.90347  2.73739  3.18146  2.89801  2.37887  2.77519  2.98518  4.58477  3.61503
          0.02805  3.98370  4.70605  0.61958  0.77255  0.48576  0.95510
    504   0.86464  4.25032  3.57790  3.37552  4.16540  3.07165  4.38410  3.30774  3.39469  3.18411  4.20462  3.49626  3.82149  3.72587  3.63686  2.60011  2.88523  2.94287  5.58144  4.39437    508 a - - -
          2.68618  4.42225  2.77519  2.73123  3.46354  2.40513  3.72494  3.29354  2.67741  2.69355  4.24690  2.90347  2.73739  3.18146  2.89801  2.37887  2.77519  2.98518  4.58477  3.61503
          0.02805  3.98370  4.70605  0.61958  0.77255  0.48576  0.95510
    505   3.03995  4.95613  3.52476  2.99219  4.36119  3.54013  3.80035  3.84770  2.13441  3.36220  4.31324  3.35414  4.05536  2.99043  0.96540  3.10385  3.28629  3.54956  5.38885  4.21848    509 r - - -
          2.68618  4.42225  2.77519  2.73123  3.46354  2.40513  3.72494  3.29354  2.67741  2.69355  4.24690  2.90347  2.73739  3.18146  2.89801  2.37887  2.77519  2.98518  4.58477  3.61503
          0.02805  3.98370  4.70605  0.61958  0.77255  0.48576  0.95510
    506   2.71976  4.86836  3.04829  2.51375  4.19071  3.46382  2.49679  3.60903  1.83617  3.16852  3.99915  3.00090  3.86579  2.75825  2.47350  2.74121  2.52965  3.28317  5.34174  4.04757    510 k - - -
          2.68618  4.42225  2.77519  2.73123  3.46354  2.40513  3.72494  3.29354  2.67741  2.69355  4.24690  2.90347  2.73739  3.18146  2.89801  2.37887  2.77519  2.98518  4.58477  3.61503
          0.02805  3.98370  4.70605  0.61958  0.77255  0.48576  0.95510
    507   3.23744  4.68296  4.39195  3.99718  3.11838  4.18073  4.61216  2.29583  3.74759  0.81226  3.09073  4.25925  4.56401  4.08226  3.91421  3.67609  3.52035  2.37499  5.07828  3.80849    511 l - - -
          2.68618  4.42225  2.77519  2.73123  3.46354  2.40513  3.72494  3.29354  2.67741  2.69355  4.24690  2.90347  2.73739  3.18146  2.89801  2.37887  2.77519  2.98518  4.58477  3.61503
          0.02805  3.98370  4.70605  0.61958  0.77255  0.48576  0.95510
    508   3.03555  4.39104  4.60134  4.06839  3.43512  4.32062  4.76455  1.70184  3.94359  1.74767  3.25918  4.28099  4.62414  4.20543  4.15503  3.67099  3.28783  1.18343  5.33495  4.13624    512 v - - -
          2.68618  4.42225  2.77519  2.73123  3.46354  2.40513  3.72494  3.29354  2.67741  2.69355  4.24690  2.90347  2.73739  3.18146  2.89801  2.37887  2.77519  2.98518  4.58477  3.61503
          0.02805  3.98370  4.70605  0.61958  0.77255  0.48576  0.95510
    509   2.75231  5.10479  2.57502  1.93194  4.44096  2.43514  3.64993  3.88299  1.89957  3.41312  4.22727  2.83851  3.82654  2.79179  2.81245  2.71924  3.00039  3.50545  5.57833  4.21011    513 k - - -
          2.68618  4.42225  2.77519  2.73123  3.46354  2.40513  3.72494  3.29354  2.67741  2.69355  4.24690  2.90347  2.73739  3.18146  2.89801  2.37887  2.77519  2.98518  4.58477  3.61503
          0.02805  3.98370  4.70605  0.61958  0.77255  0.48576  0.95510
    510   2.66084  4.93227  2.92677  2.41150  4.22596  3.41260  3.28000  3.65797  2.25576  3.15784  4.01333  2.74883  3.81781  2.34317  2.35685  2.18670  2.88724  3.30781  5.38410  4.05331    514 s - - -
          2.68618  4.42225  2.77519  2.73123  3.46354  2.40513  3.72494  3.29354  2.67741  2.69355  4.24690  2.90347  2.73739  3.18146  2.89801  2.37887  2.77519  2.98518  4.58477  3.61503
          0.02805  3.98370  4.70605  0.61958  0.77255  0.48576  0.95510
    511   2.77644  4.55588  3.49513  3.37160  4.44094  0.62648  4.45981  4.08019  3.50283  3.71827  4.69073  3.62848  3.95533  3.84489  3.73806  2.94925  3.25324  3.61398  5.36299  4.53669    515 G - - -
          2.68618  4.42225  2.77519  2.73123  3.46354  2.40513  3.72494  3.29354  2.67741  2.69355  4.24690  2.90347  2.73739  3.18146  2.89801  2.37887  2.77519  2.98518  4.58477  3.61503
          0.02805  3.98370  4.70605  0.61958  0.77255  0.48576  0.95510
    512   3.12912  4.54631  4.53473  4.03839  3.19615  4.26404  4.69798  2.08515  3.85554  1.03777  3.05602  4.29870  4.58961  4.11545  4.04133  3.64791  3.39443  1.79978  5.18867  4.00312    516 l - - -
          2.68618  4.42225  2.77519  2.73123  3.46354  2.40513  3.72494  3.29354  2.67741  2.69355  4.24690  2.90347  2.73739  3.18146  2.89801  2.37887  2.77519  2.98518  4.58477  3.61503
          0.02805  3.98370  4.70605  0.61958  0.77255  0.48576  0.95510
    513   2.77024  5.15259  2.48393  1.72677  4.47710  2.67026  3.66992  3.93746  2.46835  3.46539  4.28371  2.80302  3.82247  2.13539  2.92472  2.72581  3.02714  3.55268  5.63395  4.24079    517 e - - -
          2.68618  4.42225  2.77519  2.73123  3.46354  2.40513  3.72494  3.29354  2.67741  2.69355  4.24690  2.90347  2.73739  3.18146  2.89801  2.37887  2.77519  2.98518  4.58477  3.61503
          0.02805  3.98370  4.70605  0.61958  0.77255  0.48576  0.95510
    514   3.01728  5.16281  3.36625  2.73512  4.59911  3.63965  3.59599  3.95257  1.24696  3.39501  4.25675  3.15348  4.00992  2.60373  1.84924  3.00680  3.18568  3.62961  5.44773  4.26405    518 k - - -
          2.68618  4.42225  2.77519  2.73123  3.46354  2.40513  3.72494  3.29354  2.67741  2.69355  4.24690  2.90347  2.73739  3.18146  2.89801  2.37887  2.77519  2.98518  4.58477  3.61503
          0.02805  3.98370  4.70605  0.61958  0.77255  0.48576  0.95510
    515   2.74775  4.55049  3.38908  3.25265  4.51984  0.64516  4.45283  4.10822  3.50139  3.76333  4.72332  3.57034  3.93644  3.82062  3.75050  2.91421  3.23068  3.62055  5.62646  4.61268    519 G - - -
          2.68618  4.42225  2.77519  2.73123  3.46354  2.40513  3.72494  3.29354  2.67741  2.69355  4.24690  2.90347  2.73739  3.18146  2.89801  2.37887  2.77519  2.98518  4.58477  3.61503
          0.02805  3.98370  4.70605  0.61958  0.77255  0.48576  0.95510
    516   2.70974  4.97696  2.88350  2.04356  4.29681  3.42015  3.60481  3.71010  2.23426  3.25250  4.06765  2.93361  3.83951  2.65304  2.01562  2.70777  2.53142  3.36092  5.42452  4.10628    520 r - - -
          2.68618  4.42225  2.77519  2.73123  3.46354  2.40513  3.72494  3.29354  2.67741  2.69355  4.24690  2.90347  2.73739  3.18146  2.89801  2.37887  2.77519  2.98518  4.58477  3.61503
          0.02805  3.98370  4.70605  0.61958  0.77255  0.48576  0.95510
    517   2.24946  4.20970  3.34560  3.06663  4.19742  2.30449  4.15578  3.51276  3.10623  3.27112  4.13849  3.27689  3.72221  3.42888  3.41749  2.45735  1.33941  3.05548  5.55709  4.33526    521 t - - -
          2.68618  4.42225  2.77519  2.73123  3.46354  2.40513  3.72494  3.29354  2.67741  2.69355  4.24690  2.90347  2.73739  3.18146  2.89801  2.37887  2.77519  2.98518  4.58477  3.61503
          0.02805  3.98370  4.70605  0.61958  0.77255  0.48576  0.95510
    518   1.50030  4.27561  3.81539  3.35499  3.64017  3.49308  4.25173  2.03330  3.26361  2.44003  3.55215  3.61041  4.05220  3.59129  3.55438  2.87577  2.93238  2.14501  5.26246  4.03147    522 a - - -
          2.68618  4.42225  2.77519  2.73123  3.46354  2.40513  3.72494  3.29354  2.67741  2.69355  4.24690  2.90347  2.73739  3.18146  2.89801  2.37887  2.77519  2.98518  4.58477  3.61503
          0.02805  3.98370  4.70605  0.61958  0.77255  0.48576  0.95510
    519   1.10647  4.16733  3.41467  3.18097  4.28787  2.22265  4.26103  3.62342  3.26746  3.38332  4.24412  3.32668  3.70472  3.55380  3.55998  2.42902  2.73809  3.11465  5.63849  4.44253    523 a - - -
          2.68618  4.42225  2.77519  2.73123  3.46354  2.40513  3.72494  3.29354  2.67741  2.69355  4.24690  2.90347  2.73739  3.18146  2.89801  2.37887  2.77519  2.98518  4.58477  3.61503
          0.02805  3.98370  4.70605  0.61958  0.77255  0.48576  0.95510
    520   3.09044  4.42696  4.73188  4.24286  3.50024  4.39152  4.95920  1.11933  4.11316  1.98640  3.31732  4.47020  4.71674  4.38520  4.31273  3.78310  3.36086  1.46241  5.47781  4.27239    524 i - - -
          2.68618  4.42225  2.77519  2.73123  3.46354  2.40513  3.72494  3.29354  2.67741  2.69355  4.24690  2.90347  2.73739  3.18146  2.89801  2.37887  2.77519  2.98518  4.58477  3.61503
          0.02805  3.98370  4.70605  0.61958  0.77255  0.48576  0.95510
    521   3.15743  4.59303  4.46250  3.92874  3.09247  4.26987  4.57559  2.22388  3.71037  1.37422  1.55873  4.22273  4.55208  3.98191  3.89941  3.62311  3.39890  2.30399  5.07823  3.90889    525 l - - -
          2.68618  4.42225  2.77519  2.73123  3.46354  2.40513  3.72494  3.29354  2.67741  2.69355  4.24690  2.90347  2.73739  3.18146  2.89801  2.37887  2.77519  2.98518  4.58477  3.61503
          0.02805  3.98370  4.70605  0.61958  0.77255  0.48576  0.95510
    522   2.10370  4.61215  2.75883  2.56403  4.27070  3.15160  3.87945  3.70345  2.76164  3.37837  4.24560  1.50215  3.79296  3.10573  3.16434  2.62412  2.92492  3.28875  5.57273  4.23054    526 n - - -
          2.68618  4.42225  2.77519  2.73123  3.46354  2.40513  3.72494  3.29354  2.67741  2.69355  4.24690  2.90347  2.73739  3.18146  2.89801  2.37887  2.77519  2.98518  4.58477  3.61503
          0.02805  3.98370  4.70605  0.61958  0.77255  0.48576  0.95510
    523   3.11185  5.25376  0.77074  2.40997  4.64637  3.29741  4.03298  4.26045  3.13877  3.84941  4.83095  2.97154  3.95817  3.27303  3.66931  3.06238  3.45316  3.88814  5.79312  4.50222    527 d - - -
          2.68618  4.42225  2.77519  2.73123  3.46354  2.40513  3.72494  3.29354  2.67741  2.69355  4.24690  2.90347  2.73739  3.18146  2.89801  2.37887  2.77519  2.98518  4.58477  3.61503
          0.02805  3.98370  4.70605  0.61958  0.77255  0.48576  0.95510
    524   3.13372  4.96319  3.63599  3.12513  4.34606  3.59912  3.90923  3.89628  2.28833  3.39205  4.39019  3.47594  4.09707  3.12478  0.82119  3.21304  3.39259  3.61564  5.38450  4.25016    528 r - - -
          2.68618  4.42225  2.77519  2.73123  3.46354  2.40513  3.72494  3.29354  2.67741  2.69355  4.24690  2.90347  2.73739  3.18146  2.89801  2.37887  2.77519  2.98518  4.58477  3.61503
          0.02805  3.98370  4.70605  0.61958  0.77255  0.48576  0.95510
    525   2.52707  4.54258  3.13855  2.74265  4.14643  3.23099  3.83716  3.60709  2.53042  3.22779  4.08770  3.12829  3.81466  3.04039  2.31946  1.45710  2.88278  3.21662  5.40721  4.12281    529 s - - -
          2.68618  4.42225  2.77519  2.73123  3.46354  2.40513  3.72494  3.29354  2.67741  2.69355  4.24690  2.90347  2.73739  3.18146  2.89801  2.37887  2.77519  2.98518  4.58477  3.61503
          0.02805  3.98370  4.70605  0.61958  0.77255  0.48576  0.95510
    526   1.62840  4.24912  3.48860  3.00971  3.78009  3.24271  3.99788  2.85259  2.96016  2.77604  3.70645  3.31114  2.85191  3.28305  3.30246  2.60606  2.75176  2.27301  5.22417  3.98992    530 a - - -
          2.68618  4.42225  2.77519  2.73123  3.46354  2.40513  3.72494  3.29354  2.67741  2.69355  4.24690  2.90347  2.73739  3.18146  2.89801  2.37887  2.77519  2.98518  4.58477  3.61503
          0.02805  3.98370  4.70605  0.61958  0.77255  0.48576  0.95510
    527   2.93687  5.33282  2.15908  1.10114  4.64576  3.25739  3.79538  4.12629  2.75229  3.69003  4.56987  2.77109  3.86686  2.97381  3.27298  2.85752  3.22777  3.74349  5.83051  4.40535    531 e - - -
          2.68618  4.42225  2.77519  2.73123  3.46354  2.40513  3.72494  3.29354  2.67741  2.69355  4.24690  2.90347  2.73739  3.18146  2.89801  2.37887  2.77519  2.98518  4.58477  3.61503
          0.02805  3.98370  4.70605  0.61958  0.77255  0.48576  0.95510
    528   2.60225  4.35909  3.62328  3.19127  3.61476  3.45047  4.12047  2.62961  3.04198  2.08150  3.58810  3.49158  4.00647  3.43864  3.33045  2.84456  1.55153  2.44718  5.20223  3.93747    532 t - - -
          2.68618  4.42225  2.77519  2.73123  3.46354  2.40513  3.72494  3.29354  2.67741  2.69355  4.24690  2.90347  2.73739  3.18146  2.89801  2.37887  2.77519  2.98518  4.58477  3.61503
          0.02805  3.98370  4.70605  0.61958  0.77255  0.48576  0.95510
    529   2.89635  4.40931  4.27828  3.94585  3.63315  3.83779  4.72890  2.05024  3.81531  2.30154  3.58240  4.11753  4.39283  4.16755  4.01693  3.34910  3.25566  0.89554  5.43605  4.17413    533 v - - -
          2.68618  4.42225  2.77519  2.73123  3.46354  2.40513  3.72494  3.29354  2.67741  2.69355  4.24690  2.90347  2.73739  3.18146  2.89801  2.37887  2.77519  2.98518  4.58477  3.61503
          0.02805  3.98370  4.70605  0.61958  0.77255  0.48576  0.95510
    530   2.76903  4.33015  4.51947  4.01511  3.58048  4.13184  4.75740  1.49523  3.90708  2.19216  3.41431  4.24552  4.55591  4.19209  4.13241  3.54836  3.21701  1.17249  5.41622  4.20479    534 v - - -
          2.68618  4.42225  2.77519  2.73123  3.46354  2.40513  3.72494  3.29354  2.67741  2.69355  4.24690  2.90347  2.73739  3.18146  2.89801  2.37887  2.77519  2.98518  4.58477  3.61503
          0.02805  3.98370  4.70605  0.61958  0.77255  0.48576  0.95510
    531   1.73087  4.19951  3.31814  3.12272  4.35395  1.31758  4.25808  3.71861  3.26020  3.45828  4.31594  3.29821  3.70715  3.54273  3.56190  2.43965  2.76026  3.18477  5.68614  4.48530    535 g - - -
          2.68618  4.42225  2.77519  2.73123  3.46354  2.40513  3.72494  3.29354  2.67741  2.69355  4.24690  2.90347  2.73739  3.18146  2.89801  2.37887  2.77519  2.98518  4.58477  3.61503
          0.02805  3.98370  4.70605  0.61958  0.77255  0.48576  0.95510
    532   3.16088  4.59044  4.48088  3.93999  3.09133  4.28660  4.58562  2.20269  3.72790  1.36897  1.56925  4.23514  4.55986  3.99039  3.91654  3.63395  3.39961  2.29271  5.08193  3.92004    536 l - - -
          2.68618  4.42225  2.77519  2.73123  3.46354  2.40513  3.72494  3.29354  2.67741  2.69355  4.24690  2.90347  2.73739  3.18146  2.89801  2.37887  2.77519  2.98518  4.58477  3.61503
          0.02805  3.98370  4.70605  0.61958  0.77255  0.48576  0.95510
    533   3.28150  4.71138  4.36772  4.00910  3.18077  4.12268  4.62999  2.39200  3.77574  0.74949  3.17083  4.27374  4.53957  4.11741  3.93320  3.70801  3.57106  2.45801  5.09936  3.84802    537 l - - -
          2.68618  4.42225  2.77519  2.73123  3.46354  2.40513  3.72494  3.29354  2.67741  2.69355  4.24690  2.90347  2.73739  3.18146  2.89801  2.37887  2.77519  2.98518  4.58477  3.61503
          0.02805  3.98370  4.70605  0.61958  0.77255  0.48576  0.95510
    534   0.86464  4.25032  3.57790  3.37552  4.16540  3.07165  4.38410  3.30774  3.39469  3.18411  4.20462  3.49626  3.82149  3.72587  3.63686  2.60011  2.88523  2.94287  5.58144  4.39437    538 a - - -
          2.68618  4.42225  2.77519  2.73123  3.46354  2.40513  3.72494  3.29354  2.67741  2.69355  4.24690  2.90347  2.73739  3.18146  2.89801  2.37887  2.77519  2.98518  4.58477  3.61503
          0.02805  3.98370  4.70605  0.61958  0.77255  0.48576  0.95510
    535   3.04790  4.40109  4.66742  4.17781  3.54744  4.33035  4.91572  1.55735  4.05407  2.07054  3.37306  4.40731  4.67787  4.34058  4.26783  3.71843  3.32308  1.04756  5.48711  4.26602    539 v - - -
          2.68618  4.42225  2.77519  2.73123  3.46354  2.40513  3.72494  3.29354  2.67741  2.69355  4.24690  2.90347  2.73739  3.18146  2.89801  2.37887  2.77519  2.98518  4.58477  3.61503
          0.02805  3.98370  4.70605  0.61958  0.77255  0.48576  0.95510
    536   3.28150  4.71138  4.36772  4.00910  3.18077  4.12268  4.62999  2.39200  3.77574  0.74949  3.17083  4.27374  4.53957  4.11741  3.93320  3.70801  3.57106  2.45801  5.09936  3.84802    540 l - - -
          2.68618  4.42225  2.77519  2.73123  3.46354  2.40513  3.72494  3.29354  2.67741  2.69355  4.24690  2.90347  2.73739  3.18146  2.89801  2.37887  2.77519  2.98518  4.58477  3.61503
          0.02805  3.98370  4.70605  0.61958  0.77255  0.48576  0.95510
    537   3.07592  5.04184  3.25917  2.86117  4.45372  3.55225  3.82440  3.89021  0.89570  3.43158  4.38807  3.28036  4.04558  3.01031  2.45769  3.11122  3.32144  3.59209  5.46347  4.29269    541 k - - -
          2.68618  4.42225  2.77519  2.73123  3.46354  2.40513  3.72494  3.29354  2.67741  2.69355  4.24690  2.90347  2.73739  3.18146  2.89801  2.37887  2.77519  2.98518  4.58477  3.61503
          0.02805  3.98370  4.70605  0.61958  0.77255  0.48576  0.95510
    538   1.17979  4.15172  3.55636  3.25184  4.13638  3.00553  4.25557  3.24332  3.23525  3.13874  4.06734  3.37964  3.74140  3.55300  3.51591  2.46208  2.16062  2.85076  5.55988  4.35434    542 a - - -
          2.68618  4.42225  2.77519  2.73123  3.46354  2.40513  3.72494  3.29354  2.67741  2.69355  4.24690  2.90347  2.73739  3.18146  2.89801  2.37887  2.77519  2.98518  4.58477  3.61503
          0.02805  3.98370  4.70605  0.61958  0.77255  0.48576  0.95510
    539   2.80822  4.57165  3.50468  3.41872  4.55712  0.57639  4.53132  4.18463  3.61505  3.82457  4.80190  3.66911  3.96631  3.93049  3.83804  2.98347  3.29812  3.69150  5.62200  4.66309    543 G - - -
          2.68618  4.42225  2.77519  2.73123  3.46354  2.40513  3.72494  3.29354  2.67741  2.69355  4.24690  2.90347  2.73739  3.18146  2.89801  2.37887  2.77519  2.98518  4.58477  3.61503
          0.02805  3.98370  4.70605  0.61958  0.77255  0.48576  0.95510
    540   1.76599  4.39845  2.97149  2.71267  4.28528  1.93881  3.97008  3.70880  2.88834  3.35977  4.18660  2.41563  3.72722  3.18526  3.28686  2.49576  2.79435  3.23147  5.58649  4.30338    544 a - - -
          2.68618  4.42225  2.77519  2.73123  3.46354  2.40513  3.72494  3.29354  2.67741  2.69355  4.24690  2.90347  2.73739  3.18146  2.89801  2.37887  2.77519  2.98518  4.58477  3.61503
          0.02805  3.98370  4.70605  0.61958  0.77255  0.48576  0.95510
    541   1.51611  4.46090  3.14001  2.74989  3.80169  3.27329  2.86569  3.28941  2.69608  2.96932  3.86570  3.14583  3.83060  3.09355  3.04694  2.64808  2.85183  2.90328  5.19615  3.86333    545 a - - -
          2.68618  4.42225  2.77519  2.73123  3.46354  2.40513  3.72494  3.29354  2.67741  2.69355  4.24690  2.90347  2.73739  3.18146  2.89801  2.37887  2.77519  2.98518  4.58477  3.61503
          0.02805  3.98370  4.70605  0.61958  0.77255  0.48576  0.95510
    542   3.41072  4.85456  4.00373  3.75488  2.30411  3.96070  3.67509  3.40472  3.60924  2.82972  4.06841  3.86245  4.43240  3.88845  3.76976  3.53599  3.69819  3.28066  3.95181  0.79915    546 y - - -
          2.68618  4.42225  2.77519  2.73123  3.46354  2.40513  3.72494  3.29354  2.67741  2.69355  4.24690  2.90347  2.73739  3.18146  2.89801  2.37887  2.77519  2.98518  4.58477  3.61503
          0.02805  3.98370  4.70605  0.61958  0.77255  0.48576  0.95510
    543   2.89635  4.40931  4.27828  3.94585  3.63315  3.83779  4.72890  2.05024  3.81531  2.30154  3.58240  4.11753  4.39283  4.16755  4.01693  3.34910  3.25566  0.89554  5.43605  4.17413    547 v - - -
          2.68618  4.42225  2.77519  2.73123  3.46354  2.40513  3.72494  3.29354  2.67741  2.69355  4.24690  2.90347  2.73739  3.18146  2.89801  2.37887  2.77519  2.98518  4.58477  3.61503
          0.02805  3.98370  4.70605  0.61958  0.77255  0.48576  0.95510
    544   2.90449  4.64230  3.52385  3.37966  4.36368  3.32356  4.44721  3.93862  3.44665  3.55305  4.60829  3.67470  0.64454  3.83205  3.67880  3.07567  3.35501  3.57117  5.51885  4.48618    548 P - - -
          2.68618  4.42225  2.77519  2.73123  3.46354  2.40513  3.72494  3.29354  2.67741  2.69355  4.24690  2.90347  2.73739  3.18146  2.89801  2.37887  2.77519  2.98518  4.58477  3.61503
          0.02805  3.98370  4.70605  0.61958  0.77255  0.48576  0.95510
    545   3.13950  4.45357  4.79158  4.25513  3.34865  4.47404  4.90323  1.37809  4.13603  1.49014  3.15046  4.49899  4.72400  4.34058  4.31059  3.83274  3.38303  1.55788  5.34696  4.19977    549 i - - -
          2.68618  4.42225  2.77519  2.73123  3.46354  2.40513  3.72494  3.29354  2.67741  2.69355  4.24690  2.90347  2.73739  3.18146  2.89801  2.37887  2.77519  2.98518  4.58477  3.61503
          0.02805  3.98370  4.70605  0.61958  0.77255  0.48576  0.95510
    546   3.07789  5.27405  0.81912  2.34470  4.65245  3.27869  3.99164  4.24190  3.08804  3.83469  4.80214  2.91964  3.93875  3.22104  3.63044  3.02005  3.41527  3.86563  5.81920  4.49034    550 d - - -
          2.68618  4.42225  2.77519  2.73123  3.46354  2.40513  3.72494  3.29354  2.67741  2.69355  4.24690  2.90347  2.73739  3.18146  2.89801  2.37887  2.77519  2.98518  4.58477  3.61503
          0.02805  3.98370  4.70605  0.61958  0.77255  0.48576  0.95510
    547   2.61088  4.40402  3.48010  3.07334  3.65495  3.42024  4.05960  2.26379  2.98344  2.56393  3.65602  3.41229  1.67849  3.36527  3.29489  2.82313  2.95278  2.57998  5.19597  3.92085    551 p - - -
          2.68618  4.42225  2.77519  2.73123  3.46354  2.40513  3.72494  3.29354  2.67741  2.69355  4.24690  2.90347  2.73739  3.18146  2.89801  2.37887  2.77519  2.98518  4.58477  3.61503
          0.02805  3.98370  4.70605  0.61958  0.77255  0.48576  0.95510
    548   1.57375  4.50336  3.10111  2.68714  4.04209  3.25769  3.81923  3.36647  2.21540  3.06824  3.93182  3.10347  3.81093  3.02604  2.94368  2.51705  2.84253  2.95649  5.34893  4.07795    552 a - - -
          2.68618  4.42225  2.77519  2.73123  3.46354  2.40513  3.72494  3.29354  2.67741  2.69355  4.24690  2.90347  2.73739  3.18146  2.89801  2.37887  2.77519  2.98518  4.58477  3.61503
          0.02805  3.98370  4.70605  0.61958  0.77255  0.48576  0.95510
    549   2.74349  4.42061  2.81590  3.03946  2.10799  3.68281  3.84526  2.69280  3.03010  1.91031  3.38569  3.42301  4.07107  3.31116  3.36586  2.97330  2.98346  2.55026  4.65512  3.21878    553 l - - -
          2.68618  4.42225  2.77519  2.73123  3.46354  2.40513  3.72494  3.29354  2.67741  2.69355  4.24690  2.90347  2.73739  3.18146  2.89801  2.37887  2.77519  2.98518  4.58477  3.61503
          0.02805  3.98370  4.70605  0.61958  0.77255  0.48576  0.95510
    550   1.91030  4.28939  3.27329  3.02277  4.20549  3.04767  4.15048  3.51972  3.07981  3.25854  4.17275  3.27564  1.43626  3.41902  3.39495  2.52521  2.81553  3.09272  5.56364  4.33436    554 p - - -
          2.68618  4.42225  2.77519  2.73123  3.46354  2.40513  3.72494  3.29354  2.67741  2.69355  4.24690  2.90347  2.73739  3.18146  2.89801  2.37887  2.77519  2.98518  4.58477  3.61503
          0.02805  3.98370  4.70605  0.61958  0.77255  0.48576  0.95510
    551   2.71031  5.01063  2.50371  1.55946  4.42872  2.64704  3.71989  3.88181  2.58073  3.44267  4.26601  2.82751  2.85947  2.87828  3.06142  2.69472  2.99801  3.48813  5.62957  4.24735    555 e - - -
          2.68618  4.42225  2.77519  2.73123  3.46354  2.40513  3.72494  3.29354  2.67741  2.69355  4.24690  2.90347  2.73739  3.18146  2.89801  2.37887  2.77519  2.98518  4.58477  3.61503
          0.02805  3.98370  4.70605  0.61958  0.77255  0.48576  0.95510
    552   2.23686  5.04461  1.35006  2.24629  4.53238  3.19215  3.80883  3.95185  2.79419  3.58446  4.44514  2.75006  3.81614  2.98905  3.32934  2.73003  3.08213  3.54702  5.78700  4.35679    556 d - - -
          2.68618  4.42225  2.77519  2.73123  3.46354  2.40513  3.72494  3.29354  2.67741  2.69355  4.24690  2.90347  2.73739  3.18146  2.89801  2.37887  2.77519  2.98518  4.58477  3.61503
          0.02805  3.98370  4.70605  0.61958  0.77255  0.48576  0.95510
    553   3.13372  4.96319  3.63599  3.12513  4.34606  3.59912  3.90923  3.89628  2.28833  3.39205  4.39019  3.47594  4.09707  3.12478  0.82119  3.21304  3.39259  3.61564  5.38450  4.25016    557 r - - -
          2.68618  4.42225  2.77519  2.73123  3.46354  2.40513  3.72494  3.29354  2.67741  2.69355  4.24690  2.90347  2.73739  3.18146  2.89801  2.37887  2.77519  2.98518  4.58477  3.61503
          0.02805  3.98370  4.70605  0.61958  0.77255  0.48576  0.95510
    554   3.22878  4.57581  4.74111  4.20375  3.16400  4.47537  4.82663  1.75087  4.04191  1.02061  2.97901  4.47500  4.70625  4.23671  4.20550  3.83549  3.46685  1.98357  5.21898  4.08785    558 l - - -
          2.68618  4.42225  2.77519  2.73123  3.46354  2.40513  3.72494  3.29354  2.67741  2.69355  4.24690  2.90347  2.73739  3.18146  2.89801  2.37887  2.77519  2.98518  4.58477  3.61503
          0.02805  3.98370  4.70605  0.61958  0.77255  0.48576  0.95510
    555   2.91133  5.06739  3.07009  2.20428  4.43071  3.52447  3.63389  3.82897  2.08333  3.32170  4.20505  3.07084  3.95270  2.79302  1.41506  2.91202  3.12112  3.50565  5.44645  4.20230    559 r - - -
          2.68618  4.42225  2.77519  2.73123  3.46354  2.40513  3.72494  3.29354  2.67741  2.69355  4.24690  2.90347  2.73739  3.18146  2.89801  2.37887  2.77519  2.98518  4.58477  3.61503
          0.02805  3.98370  4.70605  0.61958  0.77255  0.48576  0.95510
    556   2.77493  4.37030  3.94223  3.51926  1.51008  3.68208  4.02315  2.60235  3.42694  2.21644  3.40577  3.72199  4.17262  3.69061  3.65351  3.06878  2.44224  2.48313  4.58139  3.08723    560 f - - -
          2.68618  4.42225  2.77519  2.73123  3.46354  2.40513  3.72494  3.29354  2.67741  2.69355  4.24690  2.90347  2.73739  3.18146  2.89801  2.37887  2.77519  2.98518  4.58477  3.61503
          0.02805  3.98370  4.70605  0.61958  0.77255  0.48576  0.95510
    557   2.97863  4.45959  4.33498  3.82150  3.23714  4.06056  4.52457  2.16614  3.64853  1.74953  1.61406  4.08637  4.43302  3.93033  3.85867  3.42358  3.25158  1.85720  5.13932  3.96625    561 m - - -
          2.68618  4.42225  2.77519  2.73123  3.46354  2.40513  3.72494  3.29354  2.67741  2.69355  4.24690  2.90347  2.73739  3.18146  2.89801  2.37887  2.77519  2.98518  4.58477  3.61503
          0.02805  3.98370  4.70605  0.61958  0.77255  0.48576  0.95510
    558   1.39411  4.31309  3.63857  3.23674  3.66916  3.36992  4.17296  2.66528  3.13460  2.10504  3.64288  3.49910  3.96952  3.49894  3.42249  2.78261  2.91820  2.46469  5.25394  3.99416    562 a - - -
          2.68618  4.42225  2.77519  2.73123  3.46354  2.40513  3.72494  3.29354  2.67741  2.69355  4.24690  2.90347  2.73739  3.18146  2.89801  2.37887  2.77519  2.98518  4.58477  3.61503
          0.02805  3.98370  4.70605  0.61958  0.77255  0.48576  0.95510
    559   2.50552  5.00365  2.43795  1.57967  4.35327  3.28498  3.68958  3.75652  2.54868  3.35710  4.18256  2.82122  3.80509  2.84418  3.03757  2.68283  2.49577  3.39073  5.57641  4.19046    563 e - - -
          2.68618  4.42225  2.77519  2.73123  3.46354  2.40513  3.72494  3.29354  2.67741  2.69355  4.24690  2.90347  2.73739  3.18146  2.89801  2.37887  2.77519  2.98518  4.58477  3.61503
          0.02805  3.98370  4.70605  0.61958  0.77255  0.48576  0.95510
    560   3.11185  5.25376  0.77074  2.40997  4.64637  3.29741  4.03298  4.26045  3.13877  3.84941  4.83095  2.97154  3.95817  3.27303  3.66931  3.06238  3.45316  3.88814  5.79312  4.50222    564 d - - -
          2.68618  4.42225  2.77519  2.73123  3.46354  2.40513  3.72494  3.29354  2.67741  2.69355  4.24690  2.90347  2.73739  3.18146  2.89801  2.37887  2.77519  2.98518  4.58477  3.61503
          0.02805  3.98370  4.70605  0.61958  0.77255  0.48576  0.95510
    561   1.83650  4.17425  3.37213  3.11837  4.27152  2.94330  4.20962  3.63375  3.18095  3.37740  4.23354  3.28577  3.69396  3.48590  3.48584  1.20665  2.72104  3.11941  5.63184  4.39974    565 s - - -
          2.68618  4.42225  2.77519  2.73123  3.46354  2.40513  3.72494  3.29354  2.67741  2.69355  4.24690  2.90347  2.73739  3.18146  2.89801  2.37887  2.77519  2.98518  4.58477  3.61503
          0.02805  3.98370  4.70605  0.61958  0.77255  0.48576  0.95510
    562   2.26235  4.23062  3.22456  2.98415  4.24067  2.27446  4.14303  3.76104  3.10465  3.43576  4.26561  3.21769  3.69446  3.40094  3.44047  1.23379  2.72010  3.21643  5.63395  4.38224    566 s - - -
          2.68618  4.42225  2.77519  2.73123  3.46354  2.40513  3.72494  3.29354  2.67741  2.69355  4.24690  2.90347  2.73739  3.18146  2.89801  2.37887  2.77519  2.98518  4.58477  3.61503
          0.02805  3.98370  4.70605  0.61958  0.77255  0.48576  0.95510
    563   3.08303  4.40923  4.75640  4.26295  3.53566  4.40768  4.98150  1.22490  4.14573  2.03522  3.34575  4.48674  4.72772  4.41318  4.34654  3.79646  3.35136  1.28976  5.50359  4.29921    567 i - - -
          2.68618  4.42225  2.77519  2.73123  3.46354  2.40513  3.72494  3.29354  2.67741  2.69355  4.24690  2.90347  2.73739  3.18146  2.89801  2.37887  2.77519  2.98518  4.58477  3.61503
          0.02805  3.98370  4.70605  0.61958  0.77255  0.48576  0.95510
    564   3.00419  5.05339  3.37565  2.80334  4.40551  3.61044  3.65478  3.84640  1.97939  3.31492  4.22192  3.20376  4.02171  2.50820  1.21791  3.02570  3.20216  3.54642  5.39174  4.18510    568 r - - -
          2.68618  4.42225  2.77519  2.73123  3.46354  2.40513  3.72494  3.29354  2.67741  2.69355  4.24690  2.90347  2.73739  3.18146  2.89801  2.37887  2.77519  2.98518  4.58477  3.61503
          0.02805  3.98370  4.70605  0.61958  0.77255  0.48576  0.95510
    565   2.70777  4.29811  3.78077  3.20973  3.17442  3.73555  3.07244  2.44733  3.06752  1.64447  2.56781  3.55171  4.08986  3.38332  3.34295  3.00982  2.93732  2.43943  4.78933  3.53489    569 l - - -
          2.68618  4.42225  2.77519  2.73123  3.46354  2.40513  3.72494  3.29354  2.67741  2.69355  4.24690  2.90347  2.73739  3.18146  2.89801  2.37887  2.77519  2.98518  4.58477  3.61503
          0.02805  3.98370  4.70605  0.61958  0.77255  0.48576  0.95510
    566   2.73394  4.36167  4.35205  3.85995  3.49155  4.05187  4.62033  1.92335  3.72206  1.83440  3.35300  4.10771  4.46004  4.03100  3.95463  3.42402  3.19583  1.18470  5.32214  4.10539    570 v - - -
          2.68618  4.42225  2.77519  2.73123  3.46354  2.40513  3.72494  3.29354  2.67741  2.69355  4.24690  2.90347  2.73739  3.18146  2.89801  2.37887  2.77519  2.98518  4.58477  3.61503
          0.02805  3.98370  4.70605  0.61958  0.77255  0.48576  0.95510
    567   2.82286  2.92766  4.31822  3.80832  3.25228  3.84168  4.40312  2.25331  3.61668  1.18676  3.20882  3.98816  4.29086  3.89669  3.79907  3.23362  3.12225  2.16982  5.02211  3.79755    571 l - - -
          2.68618  4.42225  2.77519  2.73123  3.46354  2.40513  3.72494  3.29354  2.67741  2.69355  4.24690  2.90347  2.73739  3.18146  2.89801  2.37887  2.77519  2.98518  4.58477  3.61503
          0.02805  3.98370  4.70605  0.61958  0.77255  0.48576  0.95510
    568   2.21705  4.25724  3.58218  3.13350  3.77753  3.30048  4.09827  2.48076  3.05034  2.69991  3.69778  3.40876  3.89650  3.39717  3.36441  2.67678  1.56860  2.46540  5.27632  4.04465    572 t - - -
          2.68618  4.42225  2.77519  2.73123  3.46354  2.40513  3.72494  3.29354  2.67741  2.69355  4.24690  2.90347  2.73739  3.18146  2.89801  2.37887  2.77519  2.98518  4.58477  3.61503
          0.02805  3.98370  4.70605  0.61958  0.77255  0.48576  0.95510
    569   2.43710  4.20647  3.62798  3.23759  3.73162  2.30498  4.15887  2.66616  3.18501  2.71947  3.70512  3.46181  3.89903  3.50806  3.47014  2.66258  2.82721  1.48783  5.24138  4.00012    573 v - - -
          2.68618  4.42225  2.77519  2.73123  3.46354  2.40513  3.72494  3.29354  2.67741  2.69355  4.24690  2.90347  2.73739  3.18146  2.89801  2.37887  2.77519  2.98518  4.58477  3.61503
          0.02805  3.98370  4.70605  0.61958  0.77255  0.48576  0.95510
    570   2.66185  4.95736  2.83772  2.30343  4.25401  3.39046  3.59789  3.58165  2.17004  3.23148  4.03581  2.58174  3.80972  2.13024  2.70904  2.65820  2.53103  3.32578  5.41753  4.07560    574 q - - -
          2.68618  4.42225  2.77519  2.73123  3.46354  2.40513  3.72494  3.29354  2.67741  2.69355  4.24690  2.90347  2.73739  3.18146  2.89801  2.37887  2.77519  2.98518  4.58477  3.61503
          0.02805  3.98370  4.70605  0.61958  0.77255  0.48576  0.95510
    571   2.24989  5.05380  2.09249  1.99770  4.39692  3.22721  3.66257  3.85246  2.52573  3.40218  4.20554  2.79396  3.78765  2.80619  3.03735  2.26283  2.88919  3.46195  5.59623  4.19263    575 e - - -
          2.68618  4.42225  2.77519  2.73123  3.46354  2.40513  3.72494  3.29354  2.67741  2.69355  4.24690  2.90347  2.73739  3.18146  2.89801  2.37887  2.77519  2.98518  4.58477  3.61503
          0.02805  3.98370  4.70605  0.61958  0.77255  0.48576  0.95510
    572   3.54512  4.83773  4.47234  4.13492  1.63156  4.30029  3.47029  3.27227  3.99256  2.62675  3.88371  3.99058  4.62539  4.02602  4.07635  3.66813  3.77337  3.19017  3.63313  1.00231    576 y - - -
          2.68618  4.42225  2.77519  2.73123  3.46354  2.40513  3.72494  3.29354  2.67741  2.69355  4.24690  2.90347  2.73739  3.18146  2.89801  2.37887  2.77519  2.98518  4.58477  3.61503
          0.02805  3.98370  4.70605  0.61958  0.77255  0.48576  0.95510
    573   2.56317  4.77198  2.86546  2.37944  4.11987  3.34664  3.67016  3.52181  2.43152  3.11386  3.96112  2.94834  3.81218  2.13279  2.84121  2.46578  2.23267  3.18601  5.36524  4.04603    577 q - - -
          2.68618  4.42225  2.77519  2.73123  3.46354  2.40513  3.72494  3.29354  2.67741  2.69355  4.24690  2.90347  2.73739  3.18146  2.89801  2.37887  2.77519  2.98518  4.58477  3.61503
          0.02805  3.98370  4.70605  0.61958  0.77255  0.48576  0.95510
    574   2.81763  5.32822  1.98960  1.53410  4.62680  2.68894  3.69023  4.11771  2.47787  3.60176  4.43619  2.71972  3.81116  2.83731  3.14884  2.73588  3.08391  3.70317  5.78950  4.33118    578 e - - -
          2.68618  4.42225  2.77519  2.73123  3.46354  2.40513  3.72494  3.29354  2.67741  2.69355  4.24690  2.90347  2.73739  3.18146  2.89801  2.37887  2.77519  2.98518  4.58477  3.61503
          0.02805  3.98370  4.70605  0.61958  0.77255  0.48576  0.95510
    575   2.88990  5.04463  3.10146  2.60442  4.37566  3.52325  3.63781  3.81364  2.08000  3.30768  4.17929  3.07444  3.94707  1.60830  2.00059  2.89490  3.10203  3.49142  5.41939  4.16156    579 q - - -
          2.68618  4.42225  2.77519  2.73123  3.46354  2.40513  3.72494  3.29354  2.67741  2.69355  4.24690  2.90347  2.73739  3.18146  2.89801  2.37887  2.77519  2.98518  4.58477  3.61503
          0.02805  3.98370  4.70605  0.61958  0.77255  0.48576  0.95510
    576   1.06800  4.17524  3.64691  3.35246  4.01890  3.07100  4.31662  3.01515  3.30812  2.95923  3.98663  3.46100  3.80270  3.63739  3.56890  2.53488  2.78103  2.53798  5.52494  4.29379    580 a - - -
          2.68618  4.42225  2.77519  2.73123  3.46354  2.40513  3.72494  3.29354  2.67741  2.69355  4.24690  2.90347  2.73739  3.18146  2.89801  2.37887  2.77519  2.98518  4.58477  3.61503
          0.02805  3.98370  4.70605  0.61958  0.77255  0.48576  0.95510
    577   2.64017  4.87384  2.76414  2.37352  4.17839  2.37685  2.84697  3.61418  2.31855  3.19335  4.01082  2.81509  3.02984  2.77537  2.85119  2.65410  2.89049  3.26712  5.40375  4.05826    581 k - - -
          2.68618  4.42225  2.77519  2.73123  3.46354  2.40513  3.72494  3.29354  2.67741  2.69355  4.24690  2.90347  2.73739  3.18146  2.89801  2.37887  2.77519  2.98518  4.58477  3.61503
          0.02805  3.98370  4.70605  0.61958  0.77255  0.48576  0.95510
    578   2.28727  4.62221  3.04802  2.50969  3.86606  2.89900  3.64059  3.26324  2.45502  2.90306  3.74458  3.00549  3.81465  2.39000  2.89446  2.64322  2.49108  2.96828  4.55379  3.88208    582 a - - -
          2.68618  4.42225  2.77519  2.73123  3.46354  2.40513  3.72494  3.29354  2.67741  2.69355  4.24690  2.90347  2.73739  3.18146  2.89801  2.37887  2.77519  2.98518  4.58477  3.61503
          0.02805  3.98370  4.70605  0.61958  0.77255  0.48576  0.95510
    579   2.65133  4.35420  3.64423  3.23685  3.39659  3.51250  4.08276  2.65918  3.08830  1.36977  3.47260  3.52819  4.04130  3.47262  3.35146  2.36927  2.97898  2.50690  5.01164  3.70387    583 l - - -
          2.68618  4.42225  2.77519  2.73123  3.46354  2.40513  3.72494  3.29354  2.67741  2.69355  4.24690  2.90347  2.73739  3.18146  2.89801  2.37887  2.77519  2.98518  4.58477  3.61503
          0.02805  3.98370  4.70605  0.61958  0.77255  0.48576  0.95510
    580   2.70104  4.68943  3.10739  2.68606  3.87325  3.44249  3.78309  3.19181  2.48359  2.83576  3.83863  3.13584  3.92108  1.68519  2.81731  2.79788  2.97623  2.45758  5.26090  3.94635    584 q - - -
          2.68618  4.42225  2.77519  2.73123  3.46354  2.40513  3.72494  3.29354  2.67741  2.69355  4.24690  2.90347  2.73739  3.18146  2.89801  2.37887  2.77519  2.98518  4.58477  3.61503
          0.02805  3.98370  4.70605  0.61958  0.77255  0.48576  0.95510
    581   2.72962  4.46348  3.31499  2.44073  3.70738  3.58013  4.04580  2.48749  2.95296  2.58099  3.63864  3.38161  4.06474  3.33294  3.28471  2.96777  3.01479  1.41125  5.24398  3.97858    585 v - - -
          2.68618  4.42225  2.77519  2.73123  3.46354  2.40513  3.72494  3.29354  2.67741  2.69355  4.24690  2.90347  2.73739  3.18146  2.89801  2.37887  2.77519  2.98518  4.58477  3.61503
          0.02805  3.98370  4.70605  0.61958  0.77255  0.48576  0.95510
    582   2.38221  4.31717  3.26184  2.98049  4.15936  3.08198  4.09794  3.47139  2.99206  3.20301  4.11976  3.25807  1.48551  3.35732  3.30994  2.54561  2.20736  3.06795  5.51810  4.27956    586 p - - -
          2.68618  4.42225  2.77519  2.73123  3.46354  2.40513  3.72494  3.29354  2.67741  2.69355  4.24690  2.90347  2.73739  3.18146  2.89801  2.37887  2.77519  2.98518  4.58477  3.61503
          0.02805  3.98370  4.70605  0.61958  0.77255  0.48576  0.95510
    583   2.78115  4.34665  4.46533  3.97895  3.59353  4.11939  4.75106  1.68482  3.86082  2.19356  3.43146  4.20854  4.52843  4.16400  4.09365  3.48489  3.21753  1.06578  5.44108  4.22023    587 v - - -
          2.68618  4.42225  2.77519  2.73123  3.46354  2.40513  3.72494  3.29354  2.67741  2.69355  4.24690  2.90347  2.73739  3.18146  2.89801  2.37887  2.77519  2.98518  4.58477  3.61503
          0.02805  3.98370  4.70605  0.61958  0.77255  0.48576  0.95510
    584   2.99603  4.39332  4.46864  3.91650  3.24895  4.20152  4.45005  1.86860  3.77980  1.38298  3.11051  4.17708  4.50123  4.01546  3.97694  3.53050  3.23720  1.55541  5.11879  3.94373    588 l - - -
          2.68618  4.42225  2.77519  2.73123  3.46354  2.40513  3.72494  3.29354  2.67741  2.69355  4.24690  2.90347  2.73739  3.18146  2.89801  2.37887  2.77519  2.98518  4.58477  3.61503
          0.02805  3.98370  4.70605  0.61958  0.77255  0.48576  0.95510
    585   2.58784  4.22976  3.71240  3.16733  3.39299  3.57634  3.99805  2.50625  3.07152  2.30623  2.25713  3.49159  3.65738  3.37721  3.36645  2.88034  2.36749  2.07409  4.93865  3.72950    589 v - - -
          2.68618  4.42225  2.77519  2.73123  3.46354  2.40513  3.72494  3.29354  2.67741  2.69355  4.24690  2.90347  2.73739  3.18146  2.89801  2.37887  2.77519  2.98518  4.58477  3.61503
          0.02805  3.98370  4.70605  0.61958  0.77255  0.48576  0.95510
    586   2.67349  4.33303  3.70187  3.20457  3.35709  2.81749  4.04112  2.56175  3.05697  1.45036  3.14965  3.53191  4.06387  3.41392  3.33619  2.95073  2.95438  2.42626  4.96876  3.71987    590 l - - -
          2.68618  4.42225  2.77519  2.73123  3.46354  2.40513  3.72494  3.29354  2.67741  2.69355  4.24690  2.90347  2.73739  3.18146  2.89801  2.37887  2.77519  2.98518  4.58477  3.61503
          0.02805  3.98370  4.70605  0.61958  0.77255  0.48576  0.95510
    587   2.94461  5.53211  1.32324  1.72448  4.81497  3.17581  3.75888  4.33992  2.78574  3.83440  4.68551  2.54473  3.83650  2.92570  3.38922  2.82355  3.23467  3.90806  5.99388  4.47639    591 d - - -
          2.68618  4.42225  2.77519  2.73123  3.46354  2.40513  3.72494  3.29354  2.67741  2.69355  4.24690  2.90347  2.73739  3.18146  2.89801  2.37887  2.77519  2.98518  4.58477  3.61503
          0.02805  3.98370  4.70605  0.61958  0.77255  0.48576  0.95510
    588   2.58685  4.72421  2.88724  1.96486  3.99915  3.19418  3.65474  2.87479  2.47780  3.02590  3.85833  2.94385  3.08185  2.82473  2.92443  2.46997  2.83695  3.07912  5.28757  3.96404    592 e - - -
          2.68618  4.42225  2.77519  2.73123  3.46354  2.40513  3.72494  3.29354  2.67741  2.69355  4.24690  2.90347  2.73739  3.18146  2.89801  2.37887  2.77519  2.98518  4.58477  3.61503
          0.02805  3.98370  4.70605  0.61958  0.77255  0.48576  0.95510
    589   2.23131  4.01018  3.46122  3.06719  4.15437  1.81027  4.10411  3.55545  3.05014  3.24964  4.08200  3.26669  3.69119  3.36269  3.35385  1.65233  2.68878  2.83133  5.50498  4.27498    593 s - - -
          2.68618  4.42225  2.77519  2.73123  3.46354  2.40513  3.72494  3.29354  2.67741  2.69355  4.24690  2.90347  2.73739  3.18146  2.89801  2.37887  2.77519  2.98518  4.58477  3.61503
          0.02805  3.98370  4.70605  0.61958  0.77255  0.48576  0.95510
    590   2.16204  4.34993  3.32837  2.72564  2.85692  3.48810  3.75313  2.79338  2.70567  2.55367  3.46612  3.19715  3.88296  3.04082  2.68783  2.66307  2.65554  2.62265  4.93655  3.68696    594 a - - -
          2.68618  4.42225  2.77519  2.73123  3.46354  2.40513  3.72494  3.29354  2.67741  2.69355  4.24690  2.90347  2.73739  3.18146  2.89801  2.37887  2.77519  2.98518  4.58477  3.61503
          0.02805  3.98370  4.70605  0.61958  0.77255  0.48576  0.95510
    591   2.87694  5.46914  1.35007  1.70375  4.75692  3.21874  3.75530  4.25187  2.76377  3.77425  4.62820  2.68479  3.83590  2.92140  3.35211  2.81303  3.21031  3.77934  5.94606  4.44485    595 d - - -
          2.68618  4.42225  2.77519  2.73123  3.46354  2.40513  3.72494  3.29354  2.67741  2.69355  4.24690  2.90347  2.73739  3.18146  2.89801  2.37887  2.77519  2.98518  4.58477  3.61503
          0.02805  3.98370  4.70605  0.61958  0.77255  0.48576  0.95510
    592   2.73009  5.09857  2.40854  1.56554  4.40874  3.09978  3.66852  3.85876  2.51412  3.41019  4.22502  2.79264  3.80600  2.70763  3.01263  2.69423  2.51306  3.48132  5.60505  4.20542    596 e - - -
          2.68618  4.42225  2.77519  2.73123  3.46354  2.40513  3.72494  3.29354  2.67741  2.69355  4.24690  2.90347  2.73739  3.18146  2.89801  2.37887  2.77519  2.98518  4.58477  3.61503
          0.02805  3.98370  4.70605  0.61958  0.77255  0.48576  0.95510
    593   2.14575  4.56010  3.01961  2.56079  4.01163  3.13877  3.73570  3.41607  2.42582  3.04962  3.88161  2.85537  3.78020  2.90995  2.95776  2.26854  2.18714  3.06855  5.31101  4.01377    597 a - - -
          2.68618  4.42225  2.77519  2.73123  3.46354  2.40513  3.72494  3.29354  2.67741  2.69355  4.24690  2.90347  2.73739  3.18146  2.89801  2.37887  2.77519  2.98518  4.58477  3.61503
          0.02805  3.98370  4.70605  0.61958  0.77255  0.48576  0.95510
    594   2.58644  4.57072  2.95531  2.14151  3.87640  2.72262  3.76670  3.14328  2.63164  2.89817  3.78445  3.04931  3.84959  2.98426  3.04847  2.70018  2.86945  2.06264  5.23890  3.94851    598 v - - -
          2.68618  4.42225  2.77519  2.73123  3.46354  2.40513  3.72494  3.29354  2.67741  2.69355  4.24690  2.90347  2.73739  3.18146  2.89801  2.37887  2.77519  2.98518  4.58477  3.61503
          0.04588  3.98370  3.64085  0.61958  0.77255  0.48576  0.95510
    595   1.75914  4.20080  3.35476  2.96468  4.14765  3.00095  4.07407  3.49156  3.01588  3.21656  4.05892  3.23196  3.69815  3.32726  3.35765  1.60989  2.24515  3.03464  5.49856  4.26873    599 s - - -
          2.68618  4.42225  2.77519  2.73123  3.46354  2.40513  3.72494  3.29354  2.67741  2.69355  4.24690  2.90347  2.73739  3.18146  2.89801  2.37887  2.77519  2.98518  4.58477  3.61503
          0.02854  3.96636  4.68871  0.61958  0.77255  0.47504  0.97249
    596   1.95439  4.68111  2.71521  2.09409  4.25004  2.11802  3.80260  3.64799  2.68234  3.28494  4.12365  2.94366  3.78585  2.98852  3.12517  2.62237  2.89827  3.26017  5.52587  4.19832    600 a - - -
          2.68618  4.42225  2.77519  2.73123  3.46354  2.40513  3.72494  3.29354  2.67741  2.69355  4.24690  2.90347  2.73739  3.18146  2.89801  2.37887  2.77519  2.98518  4.58477  3.61503
          0.02805  3.98370  4.70605  0.61958  0.77255  0.48576  0.95510
    597   2.11736  4.67314  2.17127  2.45566  4.21107  3.19069  3.77608  3.56700  2.65863  3.23761  4.07280  2.94147  3.77702  2.95262  3.12154  2.59883  2.04131  3.19211  5.49478  4.15874    601 t - - -
          2.68618  4.42225  2.77519  2.73123  3.46354  2.40513  3.72494  3.29354  2.67741  2.69355  4.24690  2.90347  2.73739  3.18146  2.89801  2.37887  2.77519  2.98518  4.58477  3.61503
          0.02805  3.98370  4.70605  0.61958  0.77255  0.48576  0.95510
    598   2.74491  5.12984  1.73059  2.20933  4.51052  3.23996  3.71484  3.97828  2.62784  3.53196  4.35237  2.13383  3.80280  2.87033  3.15515  2.70232  2.48807  3.57206  5.71508  4.28564    602 d - - -
          2.68618  4.42225  2.77519  2.73123  3.46354  2.40513  3.72494  3.29354  2.67741  2.69355  4.24690  2.90347  2.73739  3.18146  2.89801  2.37887  2.77519  2.98518  4.58477  3.61503
          0.02805  3.98370  4.70605  0.61958  0.77255  0.48576  0.95510
    599   2.29217  4.41310  3.95533  3.52934  3.37010  3.73996  4.34312  2.35610  3.37331  1.21223  3.29155  3.80050  4.22949  3.72318  3.61358  3.14190  3.12333  2.27635  5.15007  3.92570    603 l - - -
          2.68618  4.42225  2.77519  2.73123  3.46354  2.40513  3.72494  3.29354  2.67741  2.69355  4.24690  2.90347  2.73739  3.18146  2.89801  2.37887  2.77519  2.98518  4.58477  3.61503
          0.02805  3.98370  4.70605  0.61958  0.77255  0.48576  0.95510
    600   2.55385  4.54342  2.97526  2.67413  3.94768  3.26105  3.86808  3.26878  2.73009  3.06903  3.98499  1.63705  3.84086  3.10174  3.10586  2.64599  2.89992  2.41230  5.33678  3.98771    604 n - - -
          2.68618  4.42225  2.77519  2.73123  3.46354  2.40513  3.72494  3.29354  2.67741  2.69355  4.24690  2.90347  2.73739  3.18146  2.89801  2.37887  2.77519  2.98518  4.58477  3.61503
          0.02805  3.98370  4.70605  0.61958  0.77255  0.48576  0.95510
    601   2.77758  4.44849  3.70165  3.27889  3.38724  3.63473  4.14482  2.63619  3.13062  1.24435  3.38047  3.60632  2.82963  3.51102  3.39690  3.04223  3.08038  2.54673  5.05535  3.80196    605 l - - -
          2.68618  4.42225  2.77519  2.73123  3.46354  2.40513  3.72494  3.29354  2.67741  2.69355  4.24690  2.90347  2.73739  3.18146  2.89801  2.37887  2.77519  2.98518  4.58477  3.61503
          0.02805  3.98370  4.70605  0.61958  0.77255  0.48576  0.95510
    602   2.69083  4.67556  3.17146  2.77827  4.17594  3.34176  3.85178  3.63547  2.49916  3.22832  4.12664  3.18743  1.53296  3.05863  2.20740  2.78512  3.01352  3.29037  5.39140  4.15051    606 p - - -
          2.68618  4.42225  2.77519  2.73123  3.46354  2.40513  3.72494  3.29354  2.67741  2.69355  4.24690  2.90347  2.73739  3.18146  2.89801  2.37887  2.77519  2.98518  4.58477  3.61503
          0.02805  3.98370  4.70605  0.61958  0.77255  0.48576  0.95510
    603   1.50326  4.16001  3.38730  3.07856  4.28359  2.27603  4.16889  3.69392  3.14899  3.37742  4.19568  3.25883  3.67131  3.42884  3.48100  1.73205  2.65189  3.14967  5.61986  4.40328    607 a - - -
          2.68618  4.42225  2.77519  2.73123  3.46354  2.40513  3.72494  3.29354  2.67741  2.69355  4.24690  2.90347  2.73739  3.18146  2.89801  2.37887  2.77519  2.98518  4.58477  3.61503
          0.02805  3.98370  4.70605  0.61958  0.77255  0.48576  0.95510
    604   2.03710  4.54798  2.69165  2.56010  4.19969  1.82444  3.84144  3.61367  2.72644  3.25080  4.08360  3.00247  3.76285  3.03724  2.97526  2.55154  2.83867  3.20663  5.49282  4.18538    608 g - - -
          2.68618  4.42225  2.77519  2.73123  3.46354  2.40513  3.72494  3.29354  2.67741  2.69355  4.24690  2.90347  2.73739  3.18146  2.89801  2.37887  2.77519  2.98518  4.58477  3.61503
          0.02805  3.98370  4.70605  0.61958  0.77255  0.48576  0.95510
    605   2.43757  4.62617  2.98636  2.54653  4.14773  2.25198  3.73203  3.56483  2.49829  3.17044  3.99340  3.00449  2.70903  2.87771  2.45610  2.54576  2.82929  3.18798  5.39646  4.09396    609 g - - -
          2.68618  4.42225  2.77519  2.73123  3.46354  2.40513  3.72494  3.29354  2.67741  2.69355  4.24690  2.90347  2.73739  3.18146  2.89801  2.37887  2.77519  2.98518  4.58477  3.61503
          0.02805  3.98370  4.70605  0.61958  0.77255  0.48576  0.95510
    606   2.40920  4.62700  2.71089  2.50350  4.32795  3.14188  3.85024  3.77683  2.73031  3.39620  4.22560  1.71831  3.76566  3.03974  3.16072  2.00764  2.85363  3.33481  5.59638  4.25907    610 n - - -
          2.68619  4.42226  2.77521  2.73104  3.46355  2.40514  3.72496  3.29355  2.67742  2.69356  4.24691  2.90348  2.73741  3.18147  2.89802  2.37888  2.77521  2.98519  4.58478  3.61504
          0.12263  2.24086  4.70605  0.38197  1.14734  0.48576  0.95510
    607   3.03267  5.28875  0.88434  2.29856  4.58610  3.25863  3.85481  4.24793  3.02143  3.80785  4.75629  2.86520  3.91524  3.15936  3.57109  2.96712  3.36498  3.86063  5.80116  4.40911    612 d - - -
          2.68618  4.42225  2.77519  2.73123  3.46354  2.40513  3.72494  3.29354  2.67741  2.69355  4.24690  2.90347  2.73739  3.18146  2.89801  2.37887  2.77519  2.98518  4.58477  3.61503
          0.02805  3.98370  4.70605  0.61958  0.77255  0.48576  0.95510
    608   2.82286  2.92766  4.31822  3.80832  3.25228  3.84168  4.40312  2.25331  3.61668  1.18676  3.20882  3.98816  4.29086  3.89669  3.79907  3.23362  3.12225  2.16982  5.02211  3.79755    613 l - - -
          2.68618  4.42225  2.77519  2.73123  3.46354  2.40513  3.72494  3.29354  2.67741  2.69355  4.24690  2.90347  2.73739  3.18146  2.89801  2.37887  2.77519  2.98518  4.58477  3.61503
          0.02805  3.98370  4.70605  0.61958  0.77255  0.48576  0.95510
    609   0.86464  4.25032  3.57790  3.37552  4.16540  3.07165  4.38410  3.30774  3.39469  3.18411  4.20462  3.49626  3.82149  3.72587  3.63686  2.60011  2.88523  2.94287  5.58144  4.39437    614 a - - -
          2.68618  4.42225  2.77519  2.73123  3.46354  2.40513  3.72494  3.29354  2.67741  2.69355  4.24690  2.90347  2.73739  3.18146  2.89801  2.37887  2.77519  2.98518  4.58477  3.61503
          0.02805  3.98370  4.70605  0.61958  0.77255  0.48576  0.95510
    610   3.41072  4.85456  4.00373  3.75488  2.30411  3.96070  3.67509  3.40472  3.60924  2.82972  4.06841  3.86245  4.43240  3.88845  3.76976  3.53599  3.69819  3.28066  3.95181  0.79915    615 y - - -
          2.68618  4.42225  2.77519  2.73123  3.46354  2.40513  3.72494  3.29354  2.67741  2.69355  4.24690  2.90347  2.73739  3.18146  2.89801  2.37887  2.77519  2.98518  4.58477  3.61503
          0.02805  3.98370  4.70605  0.61958  0.77255  0.48576  0.95510
    611   3.17223  4.50516  4.72786  4.22023  3.30653  4.45196  4.86641  1.17108  4.04735  1.56296  3.15043  4.47171  4.72292  4.30342  4.22632  3.83173  3.42343  1.80990  5.31343  4.11440    616 i - - -
          2.68618  4.42225  2.77519  2.73123  3.46354  2.40513  3.72494  3.29354  2.67741  2.69355  4.24690  2.90347  2.73739  3.18146  2.89801  2.37887  2.77519  2.98518  4.58477  3.61503
          0.02805  3.98370  4.70605  0.61958  0.77255  0.48576  0.95510
    612   3.05933  4.59121  4.17001  3.77294  3.26028  3.91762  4.48238  2.44715  3.53458  1.83920  1.17993  4.03637  4.37980  3.90972  3.72663  3.41954  3.36732  2.46592  5.11530  3.88630    617 m - - -
          2.68618  4.42225  2.77519  2.73123  3.46354  2.40513  3.72494  3.29354  2.67741  2.69355  4.24690  2.90347  2.73739  3.18146  2.89801  2.37887  2.77519  2.98518  4.58477  3.61503
          0.02805  3.98370  4.70605  0.61958  0.77255  0.48576  0.95510
    613   3.41072  4.85456  4.00373  3.75488  2.30411  3.96070  3.67509  3.40472  3.60924  2.82972  4.06841  3.86245  4.43240  3.88845  3.76976  3.53599  3.69819  3.28066  3.95181  0.79915    618 y - - -
          2.68618  4.42225  2.77519  2.73123  3.46354  2.40513  3.72494  3.29354  2.67741  2.69355  4.24690  2.90347  2.73739  3.18146  2.89801  2.37887  2.77519  2.98518  4.58477  3.61503
          0.02805  3.98370  4.70605  0.61958  0.77255  0.48576  0.95510
    614   2.47541  4.32033  3.52979  3.28828  4.06997  3.15559  4.29674  3.21077  3.23345  3.07029  4.11455  3.47895  3.86851  3.62295  3.48608  2.67803  0.99644  2.89375  5.49798  4.28695    619 t - - -
          2.68618  4.42225  2.77519  2.73123  3.46354  2.40513  3.72494  3.29354  2.67741  2.69355  4.24690  2.90347  2.73739  3.18146  2.89801  2.37887  2.77519  2.98518  4.58477  3.61503
          0.02805  3.98370  4.70605  0.61958  0.77255  0.48576  0.95510
    615   2.37240  4.29373  3.30591  3.12785  4.18839  3.02169  4.23414  3.72652  3.20913  3.43852  4.35597  3.33412  3.76988  3.54993  3.49104  0.93492  2.86105  3.23719  5.55218  4.27276    620 s - - -
          2.68618  4.42225  2.77519  2.73123  3.46354  2.40513  3.72494  3.29354  2.67741  2.69355  4.24690  2.90347  2.73739  3.18146  2.89801  2.37887  2.77519  2.98518  4.58477  3.61503
          0.02805  3.98370  4.70605  0.61958  0.77255  0.48576  0.95510
    616   2.80822  4.57165  3.50468  3.41872  4.55712  0.57639  4.53132  4.18463  3.61505  3.82457  4.80190  3.66911  3.96631  3.93049  3.83804  2.98347  3.29812  3.69150  5.62200  4.66309    621 G - - -
          2.68618  4.42225  2.77519  2.73123  3.46354  2.40513  3.72494  3.29354  2.67741  2.69355  4.24690  2.90347  2.73739  3.18146  2.89801  2.37887  2.77519  2.98518  4.58477  3.61503
          0.02805  3.98370  4.70605  0.61958  0.77255  0.48576  0.95510
    617   2.37240  4.29373  3.30591  3.12785  4.18839  3.02169  4.23414  3.72652  3.20913  3.43852  4.35597  3.33412  3.76988  3.54993  3.49104  0.93492  2.86105  3.23719  5.55218  4.27276    622 s - - -
          2.68618  4.42225  2.77519  2.73123  3.46354  2.40513  3.72494  3.29354  2.67741  2.69355  4.24690  2.90347  2.73739  3.18146  2.89801  2.37887  2.77519  2.98518  4.58477  3.61503
          0.02805  3.98370  4.70605  0.61958  0.77255  0.48576  0.95510
    618   2.47541  4.32033  3.52979  3.28828  4.06997  3.15559  4.29674  3.21077  3.23345  3.07029  4.11455  3.47895  3.86851  3.62295  3.48608  2.67803  0.99644  2.89375  5.49798  4.28695    623 t - - -
          2.68618  4.42225  2.77519  2.73123  3.46354  2.40513  3.72494  3.29354  2.67741  2.69355  4.24690  2.90347  2.73739  3.18146  2.89801  2.37887  2.77519  2.98518  4.58477  3.61503
          0.02805  3.98370  4.70605  0.61958  0.77255  0.48576  0.95510
    619   2.80822  4.57165  3.50468  3.41872  4.55712  0.57639  4.53132  4.18463  3.61505  3.82457  4.80190  3.66911  3.96631  3.93049  3.83804  2.98347  3.29812  3.69150  5.62200  4.66309    624 G - - -
          2.68618  4.42225  2.77519  2.73123  3.46354  2.40513  3.72494  3.29354  2.67741  2.69355  4.24690  2.90347  2.73739  3.18146  2.89801  2.37887  2.77519  2.98518  4.58477  3.61503
          0.02805  3.98370  4.70605  0.61958  0.77255  0.48576  0.95510
    620   2.47604  4.80220  3.05684  2.60990  4.28807  3.38985  3.70450  3.59754  1.43003  3.22997  4.09123  3.04805  3.87575  2.86469  2.56672  2.75200  2.68587  3.26066  5.43658  4.17019    625 k - - -
          2.68618  4.42225  2.77519  2.73123  3.46354  2.40513  3.72494  3.29354  2.67741  2.69355  4.24690  2.90347  2.73739  3.18146  2.89801  2.37887  2.77519  2.98518  4.58477  3.61503
          0.02805  3.98370  4.70605  0.61958  0.77255  0.48576  0.95510
    621   2.90449  4.64230  3.52385  3.37966  4.36368  3.32356  4.44721  3.93862  3.44665  3.55305  4.60829  3.67470  0.64454  3.83205  3.67880  3.07567  3.35501  3.57117  5.51885  4.48618    626 P - - -
          2.68618  4.42225  2.77519  2.73123  3.46354  2.40513  3.72494  3.29354  2.67741  2.69355  4.24690  2.90347  2.73739  3.18146  2.89801  2.37887  2.77519  2.98518  4.58477  3.61503
          0.02805  3.98370  4.70605  0.61958  0.77255  0.48576  0.95510
    622   3.07592  5.04184  3.25917  2.86117  4.45372  3.55225  3.82440  3.89021  0.89570  3.43158  4.38807  3.28036  4.04558  3.01031  2.45769  3.11122  3.32144  3.59209  5.46347  4.29269    627 k - - -
          2.68618  4.42225  2.77519  2.73123  3.46354  2.40513  3.72494  3.29354  2.67741  2.69355  4.24690  2.90347  2.73739  3.18146  2.89801  2.37887  2.77519  2.98518  4.58477  3.61503
          0.02805  3.98370  4.70605  0.61958  0.77255  0.48576  0.95510
    623   2.80822  4.57165  3.50468  3.41872  4.55712  0.57639  4.53132  4.18463  3.61505  3.82457  4.80190  3.66911  3.96631  3.93049  3.83804  2.98347  3.29812  3.69150  5.62200  4.66309    628 G - - -
          2.68618  4.42225  2.77519  2.73123  3.46354  2.40513  3.72494  3.29354  2.67741  2.69355  4.24690  2.90347  2.73739  3.18146  2.89801  2.37887  2.77519  2.98518  4.58477  3.61503
          0.02805  3.98370  4.70605  0.61958  0.77255  0.48576  0.95510
    624   2.67961  2.89515  4.39174  3.92202  3.58062  3.70132  4.57483  2.03721  3.77931  2.34866  3.49591  4.00695  4.25105  4.05347  3.96779  3.11589  3.03141  1.14379  5.28968  4.07004    629 v - - -
          2.68618  4.42225  2.77519  2.73123  3.46354  2.40513  3.72494  3.29354  2.67741  2.69355  4.24690  2.90347  2.73739  3.18146  2.89801  2.37887  2.77519  2.98518  4.58477  3.61503
          0.02805  3.98370  4.70605  0.61958  0.77255  0.48576  0.95510
    625   2.97863  4.45959  4.33498  3.82150  3.23714  4.06056  4.52457  2.16614  3.64853  1.74953  1.61406  4.08637  4.43302  3.93033  3.85867  3.42358  3.25158  1.85720  5.13932  3.96625    630 m - - -
          2.68618  4.42225  2.77519  2.73123  3.46354  2.40513  3.72494  3.29354  2.67741  2.69355  4.24690  2.90347  2.73739  3.18146  2.89801  2.37887  2.77519  2.98518  4.58477  3.61503
          0.02805  3.98370  4.70605  0.61958  0.77255  0.48576  0.95510
    626   3.11815  4.50744  4.49131  4.11218  3.45086  4.18465  4.82058  0.94998  3.94244  2.01538  3.37016  4.34204  4.60617  4.27995  4.12641  3.69162  3.41576  1.85468  5.36392  4.11108    631 i - - -
          2.68618  4.42225  2.77519  2.73123  3.46354  2.40513  3.72494  3.29354  2.67741  2.69355  4.24690  2.90347  2.73739  3.18146  2.89801  2.37887  2.77519  2.98518  4.58477  3.61503
          0.02805  3.98370  4.70605  0.61958  0.77255  0.48576  0.95510
    627   2.74286  4.96256  2.55399  1.40084  4.36281  3.28673  3.76171  3.69421  2.59152  3.35334  4.23369  2.88174  3.84411  2.93368  3.02799  2.74702  2.45768  3.35287  5.60417  4.24183    632 e - - -
          2.68618  4.42225  2.77519  2.73123  3.46354  2.40513  3.72494  3.29354  2.67741  2.69355  4.24690  2.90347  2.73739  3.18146  2.89801  2.37887  2.77519  2.98518  4.58477  3.61503
          0.02805  3.98370  4.70605  0.61958  0.77255  0.48576  0.95510
    628   3.12251  4.91853  3.23978  3.01191  3.36684  3.54516  0.92798  3.84260  2.85213  3.32218  4.37460  3.41634  4.10434  3.37988  3.11066  3.19248  3.43008  3.57566  4.83024  3.31478    633 h - - -
          2.68618  4.42225  2.77519  2.73123  3.46354  2.40513  3.72494  3.29354  2.67741  2.69355  4.24690  2.90347  2.73739  3.18146  2.89801  2.37887  2.77519  2.98518  4.58477  3.61503
          0.02805  3.98370  4.70605  0.61958  0.77255  0.48576  0.95510
    629   3.06038  5.14550  3.48651  2.81870  4.59653  3.66788  3.61431  3.94419  1.53926  3.39216  4.27090  3.21158  4.03947  2.75287  1.34678  3.06150  3.22691  3.63261  5.43500  4.27433    634 r - - -
          2.68618  4.42225  2.77519  2.73123  3.46354  2.40513  3.72494  3.29354  2.67741  2.69355  4.24690  2.90347  2.73739  3.18146  2.89801  2.37887  2.77519  2.98518  4.58477  3.61503
          0.02805  3.98370  4.70605  0.61958  0.77255  0.48576  0.95510
    630   2.53167  4.62848  2.72209  2.53344  4.30226  3.13198  3.88387  3.83484  2.76664  3.45292  4.29700  1.60357  3.77848  3.09018  3.17598  1.96229  2.91925  3.38012  5.59180  4.23095    635 n - - -
          2.68618  4.42225  2.77519  2.73123  3.46354  2.40513  3.72494  3.29354  2.67741  2.69355  4.24690  2.90347  2.73739  3.18146  2.89801  2.37887  2.77519  2.98518  4.58477  3.61503
          0.02805  3.98370  4.70605  0.61958  0.77255  0.48576  0.95510
    631   3.11815  4.50744  4.49131  4.11218  3.45086  4.18465  4.82058  0.94998  3.94244  2.01538  3.37016  4.34204  4.60617  4.27995  4.12641  3.69162  3.41576  1.85468  5.36392  4.11108    636 i - - -
          2.68618  4.42225  2.77519  2.73123  3.46354  2.40513  3.72494  3.29354  2.67741  2.69355  4.24690  2.90347  2.73739  3.18146  2.89801  2.37887  2.77519  2.98518  4.58477  3.61503
          0.02805  3.98370  4.70605  0.61958  0.77255  0.48576  0.95510
    632   3.21789  4.54961  4.76074  4.23733  3.20636  4.48307  4.84892  1.43680  4.06845  1.20934  3.03510  4.49539  4.72241  4.28015  4.22900  3.85517  3.45879  1.94975  5.24382  4.08629    637 l - - -
          2.68618  4.42225  2.77519  2.73123  3.46354  2.40513  3.72494  3.29354  2.67741  2.69355  4.24690  2.90347  2.73739  3.18146  2.89801  2.37887  2.77519  2.98518  4.58477  3.61503
          0.02805  3.98370  4.70605  0.61958  0.77255  0.48576  0.95510
    633   3.13372  4.96319  3.63599  3.12513  4.34606  3.59912  3.90923  3.89628  2.28833  3.39205  4.39019  3.47594  4.09707  3.12478  0.82119  3.21304  3.39259  3.61564  5.38450  4.25016    638 r - - -
          2.68618  4.42225  2.77519  2.73123  3.46354  2.40513  3.72494  3.29354  2.67741  2.69355  4.24690  2.90347  2.73739  3.18146  2.89801  2.37887  2.77519  2.98518  4.58477  3.61503
          0.02805  3.98370  4.70605  0.61958  0.77255  0.48576  0.95510
    634   3.28150  4.71138  4.36772  4.00910  3.18077  4.12268  4.62999  2.39200  3.77574  0.74949  3.17083  4.27374  4.53957  4.11741  3.93320  3.70801  3.57106  2.45801  5.09936  3.84802    639 l - - -
          2.68618  4.42225  2.77519  2.73123  3.46354  2.40513  3.72494  3.29354  2.67741  2.69355  4.24690  2.90347  2.73739  3.18146  2.89801  2.37887  2.77519  2.98518  4.58477  3.61503
          0.02805  3.98370  4.70605  0.61958  0.77255  0.48576  0.95510
    635   2.96423  4.38863  4.42965  3.93980  2.50808  4.09203  4.45844  2.04680  3.83024  1.97087  3.25352  4.13918  4.47031  4.05617  4.02329  3.46110  3.23741  1.21016  4.95457  3.58903    640 v - - -
          2.68618  4.42225  2.77519  2.73123  3.46354  2.40513  3.72494  3.29354  2.67741  2.69355  4.24690  2.90347  2.73739  3.18146  2.89801  2.37887  2.77519  2.98518  4.58477  3.61503
          0.02805  3.98370  4.70605  0.61958  0.77255  0.48576  0.95510
    636   2.28260  4.82681  3.06136  2.64472  4.31294  3.40037  3.73022  3.62253  1.36710  3.25419  4.13880  3.08688  3.89983  2.89578  2.55243  2.79656  3.02198  3.29259  5.45459  4.19521    641 k - - -
          2.68618  4.42225  2.77519  2.73123  3.46354  2.40513  3.72494  3.29354  2.67741  2.69355  4.24690  2.90347  2.73739  3.18146  2.89801  2.37887  2.77519  2.98518  4.58477  3.61503
          0.02805  3.98370  4.70605  0.61958  0.77255  0.48576  0.95510
    637   2.75639  5.16987  2.12812  2.21484  4.39924  3.28948  2.35677  3.94325  2.52826  3.47048  4.28393  2.12852  3.74990  2.81585  3.03144  2.70564  3.01482  3.55392  5.60820  4.17283    642 d - - -
          2.68618  4.42225  2.77519  2.73123  3.46354  2.40513  3.72494  3.29354  2.67741  2.69355  4.24690  2.90347  2.73739  3.18146  2.89801  2.37887  2.77519  2.98518  4.58477  3.61503
          0.02805  3.98370  4.70605  0.61958  0.77255  0.48576  0.95510
    638   1.94501  4.52584  2.97688  2.60446  4.13425  3.11483  3.81200  3.54618  2.64511  3.17983  4.01291  3.03515  3.76782  2.47692  3.04658  1.87329  2.81642  3.15548  5.42321  4.12743    643 s - - -
          2.68618  4.42225  2.77519  2.73123  3.46354  2.40513  3.72494  3.29354  2.67741  2.69355  4.24690  2.90347  2.73739  3.18146  2.89801  2.37887  2.77519  2.98518  4.58477  3.61503
          0.02805  3.98370  4.70605  0.61958  0.77255  0.48576  0.95510
    639   2.75537  5.10038  2.41723  1.95383  4.48446  2.29440  3.71697  3.95169  2.58992  3.49888  4.32533  1.96495  3.81488  2.87634  3.05345  2.72055  3.03944  3.55566  5.68117  4.27667    644 e - - -
          2.68618  4.42225  2.77519  2.73123  3.46354  2.40513  3.72494  3.29354  2.67741  2.69355  4.24690  2.90347  2.73739  3.18146  2.89801  2.37887  2.77519  2.98518  4.58477  3.61503
          0.02805  3.98370  4.70605  0.61958  0.77255  0.48576  0.95510
    640   3.54512  4.83773  4.47234  4.13492  1.63156  4.30029  3.47029  3.27227  3.99256  2.62675  3.88371  3.99058  4.62539  4.02602  4.07635  3.66813  3.77337  3.19017  3.63313  1.00231    645 y - - -
          2.68618  4.42225  2.77519  2.73123  3.46354  2.40513  3.72494  3.29354  2.67741  2.69355  4.24690  2.90347  2.73739  3.18146  2.89801  2.37887  2.77519  2.98518  4.58477  3.61503
          0.02805  3.98370  4.70605  0.61958  0.77255  0.48576  0.95510
    641   2.89635  4.40931  4.27828  3.94585  3.63315  3.83779  4.72890  2.05024  3.81531  2.30154  3.58240  4.11753  4.39283  4.16755  4.01693  3.34910  3.25566  0.89554  5.43605  4.17413    646 v - - -
          2.68618  4.42225  2.77519  2.73123  3.46354  2.40513  3.72494  3.29354  2.67741  2.69355  4.24690  2.90347  2.73739  3.18146  2.89801  2.37887  2.77519  2.98518  4.58477  3.61503
          0.02805  3.98370  4.70605  0.61958  0.77255  0.48576  0.95510
    642   2.73394  4.89238  2.07032  2.40819  4.38655  3.23251  3.86181  3.86567  2.80581  3.45942  4.35052  2.92591  1.53121  3.05946  3.28040  2.75485  3.06924  3.47671  5.63085  4.28748    647 p - - -
          2.68618  4.42225  2.77519  2.73123  3.46354  2.40513  3.72494  3.29354  2.67741  2.69355  4.24690  2.90347  2.73739  3.18146  2.89801  2.37887  2.77519  2.98518  4.58477  3.61503
          0.02805  3.98370  4.70605  0.61958  0.77255  0.48576  0.95510
    643   2.98482  4.37615  4.50509  3.97930  2.56108  4.18180  4.52525  1.92876  3.86885  1.92309  3.20641  4.19599  4.51300  4.08458  4.05949  3.52718  3.23993  1.23262  5.02753  3.72184    648 v - - -
          2.68618  4.42225  2.77519  2.73123  3.46354  2.40513  3.72494  3.29354  2.67741  2.69355  4.24690  2.90347  2.73739  3.18146  2.89801  2.37887  2.77519  2.98518  4.58477  3.61503
          0.02805  3.98370  4.70605  0.61958  0.77255  0.48576  0.95510
    644   2.56546  4.61990  2.94260  2.56619  3.99908  2.66138  2.12890  3.48032  2.56159  3.10848  3.95853  3.02428  3.81358  2.95682  2.94808  2.64721  2.38724  3.13625  5.31042  3.98401    649 h - - -
          2.68618  4.42225  2.77519  2.73123  3.46354  2.40513  3.72494  3.29354  2.67741  2.69355  4.24690  2.90347  2.73739  3.18146  2.89801  2.37887  2.77519  2.98518  4.58477  3.61503
          0.02805  3.98370  4.70605  0.61958  0.77255  0.48576  0.95510
    645   2.99488  5.17538  2.50261  0.93006  4.52418  3.33132  3.91313  3.97993  2.80162  3.58781  4.55092  2.96222  3.94054  3.12040  3.22659  2.98056  3.31569  3.65147  5.69964  4.39216    650 e - - -
          2.68618  4.42225  2.77519  2.73123  3.46354  2.40513  3.72494  3.29354  2.67741  2.69355  4.24690  2.90347  2.73739  3.18146  2.89801  2.37887  2.77519  2.98518  4.58477  3.61503
          0.02805  3.98370  4.70605  0.61958  0.77255  0.48576  0.95510
    646   3.05105  5.18172  2.53895  0.87704  4.54236  3.34798  3.94577  4.01848  2.84051  3.61821  4.58840  3.00041  3.95817  3.15979  3.26008  3.02278  3.35648  3.69125  5.69301  4.41656    651 e - - -
          2.68618  4.42225  2.77519  2.73123  3.46354  2.40513  3.72494  3.29354  2.67741  2.69355  4.24690  2.90347  2.73739  3.18146  2.89801  2.37887  2.77519  2.98518  4.58477  3.61503
          0.02805  3.98370  4.70605  0.61958  0.77255  0.48576  0.95510
    647   2.90167  5.36101  1.28675  2.15671  4.62676  3.24025  3.75940  4.17149  2.72457  3.68932  4.55429  2.73213  3.84489  2.34999  3.26667  2.81450  3.18983  3.77093  5.83374  4.36589    652 d - - -
          2.68618  4.42225  2.77519  2.73123  3.46354  2.40513  3.72494  3.29354  2.67741  2.69355  4.24690  2.90347  2.73739  3.18146  2.89801  2.37887  2.77519  2.98518  4.58477  3.61503
          0.02805  3.98370  4.70605  0.61958  0.77255  0.48576  0.95510
    648   2.71628  4.54587  3.46369  2.87754  3.89345  3.50616  3.78356  3.13253  2.34845  2.82900  3.81909  3.26272  3.95958  2.99305  1.55063  2.84680  2.98438  2.40868  5.22567  3.96881    653 r - - -
          2.68618  4.42225  2.77519  2.73123  3.46354  2.40513  3.72494  3.29354  2.67741  2.69355  4.24690  2.90347  2.73739  3.18146  2.89801  2.37887  2.77519  2.98518  4.58477  3.61503
          0.02805  3.98370  4.70605  0.61958  0.77255  0.48576  0.95510
    649   2.98686  4.46183  4.34554  3.82615  3.23030  4.07893  4.52633  2.15929  3.65335  1.73389  1.62407  4.09438  4.44172  3.93235  3.86351  3.43693  3.25577  1.85566  5.13566  3.96425    654 m - - -
          2.68618  4.42225  2.77519  2.73123  3.46354  2.40513  3.72494  3.29354  2.67741  2.69355  4.24690  2.90347  2.73739  3.18146  2.89801  2.37887  2.77519  2.98518  4.58477  3.61503
          0.02805  3.98370  4.70605  0.61958  0.77255  0.48576  0.95510
    650   1.39411  4.31309  3.63857  3.23674  3.66916  3.36992  4.17296  2.66528  3.13460  2.10504  3.64288  3.49910  3.96952  3.49894  3.42249  2.78261  2.91820  2.46469  5.25394  3.99416    655 a - - -
          2.68618  4.42225  2.77519  2.73123  3.46354  2.40513  3.72494  3.29354  2.67741  2.69355  4.24690  2.90347  2.73739  3.18146  2.89801  2.37887  2.77519  2.98518  4.58477  3.61503
          0.02805  3.98370  4.70605  0.61958  0.77255  0.48576  0.95510
    651   2.79002  4.69375  3.22018  2.78590  2.60736  3.56239  3.74427  3.14520  2.67090  2.63105  3.70770  3.22510  3.99953  1.67490  3.01494  2.89549  3.04338  2.96954  4.80459  3.31449    656 q - - -
          2.68618  4.42225  2.77519  2.73123  3.46354  2.40513  3.72494  3.29354  2.67741  2.69355  4.24690  2.90347  2.73739  3.18146  2.89801  2.37887  2.77519  2.98518  4.58477  3.61503
          0.02805  3.98370  4.70605  0.61958  0.77255  0.48576  0.95510
    652   2.46686  4.24531  3.71592  3.30779  3.78865  3.30220  4.23643  2.61541  3.20695  2.64995  3.71902  3.51925  3.93606  3.55728  3.49003  2.71899  1.47943  2.00581  5.35011  4.11669    657 t - - -
          2.68618  4.42225  2.77519  2.73123  3.46354  2.40513  3.72494  3.29354  2.67741  2.69355  4.24690  2.90347  2.73739  3.18146  2.89801  2.37887  2.77519  2.98518  4.58477  3.61503
          0.02805  3.98370  4.70605  0.61958  0.77255  0.48576  0.95510
    653   2.51372  4.54544  2.79033  2.65558  4.38395  1.34545  4.01343  3.91501  2.94940  3.54436  4.39847  2.30123  3.78283  3.24711  3.33746  2.61421  2.94211  3.42135  5.65764  4.35465    658 g - - -
          2.68618  4.42225  2.77519  2.73123  3.46354  2.40513  3.72494  3.29354  2.67741  2.69355  4.24690  2.90347  2.73739  3.18146  2.89801  2.37887  2.77519  2.98518  4.58477  3.61503
          0.02805  3.98370  4.70605  0.61958  0.77255  0.48576  0.95510
    654   1.14155  4.14145  3.45752  3.19685  4.22795  2.94127  4.24413  3.54512  3.23871  3.32344  4.18959  3.32560  3.69621  3.53777  3.52652  1.94923  2.71094  3.05359  5.60684  4.38894    659 a - - -
          2.68618  4.42225  2.77519  2.73123  3.46354  2.40513  3.72494  3.29354  2.67741  2.69355  4.24690  2.90347  2.73739  3.18146  2.89801  2.37887  2.77519  2.98518  4.58477  3.61503
          0.02805  3.98370  4.70605  0.61958  0.77255  0.48576  0.95510
    655   2.56903  4.27571  3.73080  3.33171  3.65988  3.43424  4.23072  2.49325  3.24895  2.53520  3.61804  3.57848  2.81375  3.58984  3.52307  2.85066  2.93369  1.30890  5.23892  4.00204    660 v - - -
          2.68618  4.42225  2.77519  2.73123  3.46354  2.40513  3.72494  3.29354  2.67741  2.69355  4.24690  2.90347  2.73739  3.18146  2.89801  2.37887  2.77519  2.98518  4.58477  3.61503
          0.02805  3.98370  4.70605  0.61958  0.77255  0.48576  0.95510
    656   1.83650  4.17425  3.37213  3.11837  4.27152  2.94330  4.20962  3.63375  3.18095  3.37740  4.23354  3.28577  3.69396  3.48590  3.48584  1.20665  2.72104  3.11941  5.63184  4.39974    661 s - - -
          2.68618  4.42225  2.77519  2.73123  3.46354  2.40513  3.72494  3.29354  2.67741  2.69355  4.24690  2.90347  2.73739  3.18146  2.89801  2.37887  2.77519  2.98518  4.58477  3.61503
          0.02805  3.98370  4.70605  0.61958  0.77255  0.48576  0.95510
    657   3.40236  4.77186  4.39117  4.12772  0.84590  4.06421  3.93038  2.91339  4.03219  2.25828  3.62773  4.14573  4.52102  4.16976  4.12440  3.66595  3.70391  2.91209  4.14825  2.50204    662 f - - -
          2.68618  4.42225  2.77519  2.73123  3.46354  2.40513  3.72494  3.29354  2.67741  2.69355  4.24690  2.90347  2.73739  3.18146  2.89801  2.37887  2.77519  2.98518  4.58477  3.61503
          0.02805  3.98370  4.70605  0.61958  0.77255  0.48576  0.95510
    658   3.11185  5.25376  0.77074  2.40997  4.64637  3.29741  4.03298  4.26045  3.13877  3.84941  4.83095  2.97154  3.95817  3.27303  3.66931  3.06238  3.45316  3.88814  5.79312  4.50222    663 d - - -
          2.68618  4.42225  2.77519  2.73123  3.46354  2.40513  3.72494  3.29354  2.67741  2.69355  4.24690  2.90347  2.73739  3.18146  2.89801  2.37887  2.77519  2.98518  4.58477  3.61503
          0.02805  3.98370  4.70605  0.61958  0.77255  0.48576  0.95510
    659   1.29469  4.19626  3.75799  3.38287  3.86276  3.21465  4.30479  2.67814  3.31684  2.73480  3.79255  3.53230  3.89222  3.63553  3.58979  2.64940  2.83261  2.01027  5.41975  4.19616    664 a - - -
          2.68618  4.42225  2.77519  2.73123  3.46354  2.40513  3.72494  3.29354  2.67741  2.69355  4.24690  2.90347  2.73739  3.18146  2.89801  2.37887  2.77519  2.98518  4.58477  3.61503
          0.02805  3.98370  4.70605  0.61958  0.77255  0.48576  0.95510
    660   2.28012  4.24098  3.17657  3.00994  4.38130  1.27654  4.20766  3.86266  3.19813  3.53789  4.37332  3.23401  3.70298  3.48093  3.51860  1.94352  2.77431  3.28496  5.70015  4.46221    665 g - - -
          2.68618  4.42225  2.77519  2.73123  3.46354  2.40513  3.72494  3.29354  2.67741  2.69355  4.24690  2.90347  2.73739  3.18146  2.89801  2.37887  2.77519  2.98518  4.58477  3.61503
          0.02805  3.98370  4.70605  0.61958  0.77255  0.48576  0.95510
    661   2.42639  4.28863  3.49104  3.24484  4.05466  3.12494  4.26197  3.19781  3.19070  3.06692  4.09188  3.43386  3.84113  3.57908  3.44977  2.61330  1.06059  2.87005  5.49690  4.26086    666 t - - -
          2.68618  4.42225  2.77519  2.73123  3.46354  2.40513  3.72494  3.29354  2.67741  2.69355  4.24690  2.90347  2.73739  3.18146  2.89801  2.37887  2.77519  2.98518  4.58477  3.61503
          0.02805  3.98370  4.70605  0.61958  0.77255  0.48576  0.95510
    662   3.29742  4.66206  4.55478  4.11407  1.31582  4.29619  4.05091  2.49487  3.96166  1.54878  3.18378  4.20016  4.59849  4.08735  4.08379  3.67643  3.53984  2.55109  4.28843  2.69978    667 f - - -
          2.68618  4.42225  2.77519  2.73123  3.46354  2.40513  3.72494  3.29354  2.67741  2.69355  4.24690  2.90347  2.73739  3.18146  2.89801  2.37887  2.77519  2.98518  4.58477  3.61503
          0.02805  3.98370  4.70605  0.61958  0.77255  0.48576  0.95510
    663   3.05105  5.18172  2.53895  0.87704  4.54236  3.34798  3.94577  4.01848  2.84051  3.61821  4.58840  3.00041  3.95817  3.15979  3.26008  3.02278  3.35648  3.69125  5.69301  4.41656    668 e - - -
          2.68618  4.42225  2.77519  2.73123  3.46354  2.40513  3.72494  3.29354  2.67741  2.69355  4.24690  2.90347  2.73739  3.18146  2.89801  2.37887  2.77519  2.98518  4.58477  3.61503
          0.02805  3.98370  4.70605  0.61958  0.77255  0.48576  0.95510
    664   3.04483  4.40030  4.66362  4.17721  3.55124  4.32193  4.91658  1.55582  4.05408  2.08041  3.37733  4.40466  4.67433  4.34135  4.26765  3.71250  3.32174  1.04569  5.49000  4.26838    669 v - - -
          2.68618  4.42225  2.77519  2.73123  3.46354  2.40513  3.72494  3.29354  2.67741  2.69355  4.24690  2.90347  2.73739  3.18146  2.89801  2.37887  2.77519  2.98518  4.58477  3.61503
          0.02805  3.98370  4.70605  0.61958  0.77255  0.48576  0.95510
    665   3.48626  4.75559  4.61591  4.25621  1.04887  4.29995  3.53707  3.12924  4.07296  2.44665  3.71421  4.06334  4.61695  4.08493  4.11305  3.67892  3.71278  3.07886  2.54127  1.98572    670 f - - -
          2.68618  4.42225  2.77519  2.73123  3.46354  2.40513  3.72494  3.29354  2.67741  2.69355  4.24690  2.90347  2.73739  3.18146  2.89801  2.37887  2.77519  2.98518  4.58477  3.61503
          0.02805  3.98370  4.70605  0.61958  0.77255  0.48576  0.95510
    666   2.80822  4.57165  3.50468  3.41872  4.55712  0.57639  4.53132  4.18463  3.61505  3.82457  4.80190  3.66911  3.96631  3.93049  3.83804  2.98347  3.29812  3.69150  5.62200  4.66309    671 G - - -
          2.68618  4.42225  2.77519  2.73123  3.46354  2.40513  3.72494  3.29354  2.67741  2.69355  4.24690  2.90347  2.73739  3.18146  2.89801  2.37887  2.77519  2.98518  4.58477  3.61503
          0.02805  3.98370  4.70605  0.61958  0.77255  0.48576  0.95510
    667   1.18325  4.22216  3.37581  3.08522  4.17381  3.01779  4.16516  3.47568  3.12111  3.22979  4.12218  3.29699  2.58977  3.44061  3.43403  2.47745  2.76208  3.03916  5.54314  4.32396    672 a - - -
          2.68618  4.42225  2.77519  2.73123  3.46354  2.40513  3.72494  3.29354  2.67741  2.69355  4.24690  2.90347  2.73739  3.18146  2.89801  2.37887  2.77519  2.98518  4.58477  3.61503
          0.02805  3.98370  4.70605  0.61958  0.77255  0.48576  0.95510
    668   3.28150  4.71138  4.36772  4.00910  3.18077  4.12268  4.62999  2.39200  3.77574  0.74949  3.17083  4.27374  4.53957  4.11741  3.93320  3.70801  3.57106  2.45801  5.09936  3.84802    673 l - - -
          2.68618  4.42225  2.77519  2.73123  3.46354  2.40513  3.72494  3.29354  2.67741  2.69355  4.24690  2.90347  2.73739  3.18146  2.89801  2.37887  2.77519  2.98518  4.58477  3.61503
          0.02805  3.98370  4.70605  0.61958  0.77255  0.48576  0.95510
    669   3.28150  4.71138  4.36772  4.00910  3.18077  4.12268  4.62999  2.39200  3.77574  0.74949  3.17083  4.27374  4.53957  4.11741  3.93320  3.70801  3.57106  2.45801  5.09936  3.84802    674 l - - -
          2.68618  4.42225  2.77519  2.73123  3.46354  2.40513  3.72494  3.29354  2.67741  2.69355  4.24690  2.90347  2.73739  3.18146  2.89801  2.37887  2.77519  2.98518  4.58477  3.61503
          0.02805  3.98370  4.70605  0.61958  0.77255  0.48576  0.95510
    670   2.55496  4.65361  2.69154  2.52276  4.30164  3.13712  3.88723  3.85138  2.77197  3.47183  4.32345  1.47537  3.78771  3.09773  3.17798  2.14887  2.94290  3.39978  5.59595  4.22545    675 n - - -
          2.68618  4.42225  2.77519  2.73123  3.46354  2.40513  3.72494  3.29354  2.67741  2.69355  4.24690  2.90347  2.73739  3.18146  2.89801  2.37887  2.77519  2.98518  4.58477  3.61503
          0.02805  3.98370  4.70605  0.61958  0.77255  0.48576  0.95510
    671   2.80822  4.57165  3.50468  3.41872  4.55712  0.57639  4.53132  4.18463  3.61505  3.82457  4.80190  3.66911  3.96631  3.93049  3.83804  2.98347  3.29812  3.69150  5.62200  4.66309    676 G - - -
          2.68619  4.42226  2.77521  2.73124  3.46355  2.40499  3.72496  3.29355  2.67742  2.69356  4.24691  2.90348  2.73741  3.18147  2.89802  2.37888  2.77521  2.98519  4.58478  3.61504
          0.12263  2.24086  4.70605  0.38197  1.14734  0.48576  0.95510
    672   1.17979  4.15172  3.55636  3.25184  4.13638  3.00553  4.25557  3.24332  3.23525  3.13874  4.06734  3.37964  3.74140  3.55300  3.51591  2.46208  2.16062  2.85076  5.55988  4.35434    678 a - - -
          2.68618  4.42225  2.77519  2.73123  3.46354  2.40513  3.72494  3.29354  2.67741  2.69355  4.24690  2.90347  2.73739  3.18146  2.89801  2.37887  2.77519  2.98518  4.58477  3.61503
          0.02805  3.98370  4.70605  0.61958  0.77255  0.48576  0.95510
    673   1.71357  4.26532  3.41128  2.97064  3.80577  3.20862  3.97831  3.05925  2.92322  2.35504  3.76130  3.27568  3.80914  3.26148  3.26052  2.00700  2.77202  2.75358  5.23237  3.98253    679 a - - -
          2.68618  4.42225  2.77519  2.73123  3.46354  2.40513  3.72494  3.29354  2.67741  2.69355  4.24690  2.90347  2.73739  3.18146  2.89801  2.37887  2.77519  2.98518  4.58477  3.61503
          0.02805  3.98370  4.70605  0.61958  0.77255  0.48576  0.95510
    674   3.12912  4.54631  4.53473  4.03839  3.19615  4.26404  4.69798  2.08515  3.85554  1.03777  3.05602  4.29870  4.58961  4.11545  4.04133  3.64791  3.39443  1.79978  5.18867  4.00312    680 l - - -
          2.68618  4.42225  2.77519  2.73123  3.46354  2.40513  3.72494  3.29354  2.67741  2.69355  4.24690  2.90347  2.73739  3.18146  2.89801  2.37887  2.77519  2.98518  4.58477  3.61503
          0.02805  3.98370  4.70605  0.61958  0.77255  0.48576  0.95510
    675   3.27332  4.75728  4.04935  3.60517  1.75876  4.07645  1.99470  3.32547  3.49895  2.77013  3.88992  3.72004  4.41724  3.67936  3.72350  3.38347  3.49601  3.16424  3.73559  1.52186    681 y - - -
          2.68618  4.42225  2.77519  2.73123  3.46354  2.40513  3.72494  3.29354  2.67741  2.69355  4.24690  2.90347  2.73739  3.18146  2.89801  2.37887  2.77519  2.98518  4.58477  3.61503
          0.02805  3.98370  4.70605  0.61958  0.77255  0.48576  0.95510
    676   2.90449  4.64230  3.52385  3.37966  4.36368  3.32356  4.44721  3.93862  3.44665  3.55305  4.60829  3.67470  0.64454  3.83205  3.67880  3.07567  3.35501  3.57117  5.51885  4.48618    682 P - - -
          2.68618  4.42225  2.77519  2.73123  3.46354  2.40513  3.72494  3.29354  2.67741  2.69355  4.24690  2.90347  2.73739  3.18146  2.89801  2.37887  2.77519  2.98518  4.58477  3.61503
          0.02805  3.98370  4.70605  0.61958  0.77255  0.48576  0.95510
    677   2.35576  4.19289  3.67560  3.30649  3.76681  2.52375  4.22130  2.63631  3.26360  2.72019  3.71918  3.50372  3.91054  3.57795  3.53694  2.69465  2.83548  1.36843  5.28886  4.06403    683 v - - -
          2.68618  4.42225  2.77519  2.73123  3.46354  2.40513  3.72494  3.29354  2.67741  2.69355  4.24690  2.90347  2.73739  3.18146  2.89801  2.37887  2.77519  2.98518  4.58477  3.61503
          0.02805  3.98370  4.70605  0.61958  0.77255  0.48576  0.95510
    678   2.81367  5.15444  2.18518  2.31835  4.49079  3.34262  3.68159  3.94208  1.45088  3.47688  4.31122  2.85740  3.85340  2.83034  2.80534  2.77425  3.06101  3.56720  5.61269  4.24830    684 k - - -
          2.68618  4.42225  2.77519  2.73123  3.46354  2.40513  3.72494  3.29354  2.67741  2.69355  4.24690  2.90347  2.73739  3.18146  2.89801  2.37887  2.77519  2.98518  4.58477  3.61503
          0.02805  3.98370  4.70605  0.61958  0.77255  0.48576  0.95510
    679   2.91569  5.16691  2.81273  2.10873  4.54175  3.45970  3.65619  3.93307  1.33149  3.44100  4.29714  2.97476  3.92538  2.80104  2.46299  2.88633  3.13621  3.58851  5.54884  4.26967    685 k - - -
          2.68618  4.42225  2.77519  2.73123  3.46354  2.40513  3.72494  3.29354  2.67741  2.69355  4.24690  2.90347  2.73739  3.18146  2.89801  2.37887  2.77519  2.98518  4.58477  3.61503
          0.02805  3.98370  4.70605  0.61958  0.77255  0.48576  0.95510
    680   2.73441  4.97326  2.50980  1.53774  4.19715  3.33600  3.69284  3.57393  2.52825  2.64183  4.08406  2.86956  3.84063  2.86044  2.98486  2.73291  2.98798  3.26165  5.46998  4.09743    686 e - - -
          2.68618  4.42225  2.77519  2.73123  3.46354  2.40513  3.72494  3.29354  2.67741  2.69355  4.24690  2.90347  2.73739  3.18146  2.89801  2.37887  2.77519  2.98518  4.58477  3.61503
          0.02805  3.98370  4.70605  0.61958  0.77255  0.48576  0.95510
    681   2.58408  4.67587  2.28653  2.48591  4.16877  3.23123  3.82058  3.47702  2.71875  3.20868  4.08281  2.96809  3.80863  3.01663  3.14489  2.65276  1.60695  3.14949  5.48772  4.15136    687 t - - -
          2.68618  4.42225  2.77519  2.73123  3.46354  2.40513  3.72494  3.29354  2.67741  2.69355  4.24690  2.90347  2.73739  3.18146  2.89801  2.37887  2.77519  2.98518  4.58477  3.61503
          0.02805  3.98370  4.70605  0.61958  0.77255  0.48576  0.95510
    682   3.28150  4.71138  4.36772  4.00910  3.18077  4.12268  4.62999  2.39200  3.77574  0.74949  3.17083  4.27374  4.53957  4.11741  3.93320  3.70801  3.57106  2.45801  5.09936  3.84802    688 l - - -
          2.68618  4.42225  2.77519  2.73123  3.46354  2.40513  3.72494  3.29354  2.67741  2.69355  4.24690  2.90347  2.73739  3.18146  2.89801  2.37887  2.77519  2.98518  4.58477  3.61503
          0.02805  3.98370  4.70605  0.61958  0.77255  0.48576  0.95510
    683   3.28150  4.71138  4.36772  4.00910  3.18077  4.12268  4.62999  2.39200  3.77574  0.74949  3.17083  4.27374  4.53957  4.11741  3.93320  3.70801  3.57106  2.45801  5.09936  3.84802    689 l - - -
          2.68618  4.42225  2.77519  2.73123  3.46354  2.40513  3.72494  3.29354  2.67741  2.69355  4.24690  2.90347  2.73739  3.18146  2.89801  2.37887  2.77519  2.98518  4.58477  3.61503
          0.02805  3.98370  4.70605  0.61958  0.77255  0.48576  0.95510
    684   3.11185  5.25376  0.77074  2.40997  4.64637  3.29741  4.03298  4.26045  3.13877  3.84941  4.83095  2.97154  3.95817  3.27303  3.66931  3.06238  3.45316  3.88814  5.79312  4.50222    690 d - - -
          2.68618  4.42225  2.77519  2.73123  3.46354  2.40513  3.72494  3.29354  2.67741  2.69355  4.24690  2.90347  2.73739  3.18146  2.89801  2.37887  2.77519  2.98518  4.58477  3.61503
          0.02805  3.98370  4.70605  0.61958  0.77255  0.48576  0.95510
    685   1.15365  4.18410  3.70188  3.36491  3.94497  3.13029  4.30743  2.86124  3.30623  2.85075  3.89370  3.49060  3.83880  3.63090  3.57384  2.58037  2.80595  2.30001  5.47451  4.24712    691 a - - -
          2.68618  4.42225  2.77519  2.73123  3.46354  2.40513  3.72494  3.29354  2.67741  2.69355  4.24690  2.90347  2.73739  3.18146  2.89801  2.37887  2.77519  2.98518  4.58477  3.61503
          0.02805  3.98370  4.70605  0.61958  0.77255  0.48576  0.95510
    686   2.68557  5.03053  2.23573  2.27534  4.39181  2.26925  3.66184  3.84165  2.04977  3.39044  4.19667  2.81919  3.79575  2.80547  2.95881  2.66353  2.80626  3.45341  5.57699  4.18930    692 k - - -
          2.68618  4.42225  2.77519  2.73123  3.46354  2.40513  3.72494  3.29354  2.67741  2.69355  4.24690  2.90347  2.73739  3.18146  2.89801  2.37887  2.77519  2.98518  4.58477  3.61503
          0.02805  3.98370  4.70605  0.61958  0.77255  0.48576  0.95510
    687   2.80840  5.00148  3.05954  2.55797  4.37715  3.27279  3.62185  3.78910  2.11201  3.30284  4.14109  3.02951  3.85171  1.83698  1.92712  2.80638  3.02879  3.44657  5.42783  4.15940    693 q - - -
          2.68618  4.42225  2.77519  2.73123  3.46354  2.40513  3.72494  3.29354  2.67741  2.69355  4.24690  2.90347  2.73739  3.18146  2.89801  2.37887  2.77519  2.98518  4.58477  3.61503
          0.02805  3.98370  4.70605  0.61958  0.77255  0.48576  0.95510
    688   3.40236  4.77186  4.39117  4.12772  0.84590  4.06421  3.93038  2.91339  4.03219  2.25828  3.62773  4.14573  4.52102  4.16976  4.12440  3.66595  3.70391  2.91209  4.14825  2.50204    694 f - - -
          2.68618  4.42225  2.77519  2.73123  3.46354  2.40513  3.72494  3.29354  2.67741  2.69355  4.24690  2.90347  2.73739  3.18146  2.89801  2.37887  2.77519  2.98518  4.58477  3.61503
          0.02805  3.98370  4.70605  0.61958  0.77255  0.48576  0.95510
    689   1.53370  4.41811  3.22512  2.78768  4.05815  3.19828  3.86508  3.42842  2.63663  3.10072  3.95556  3.15137  3.78522  3.07996  2.42973  2.35918  2.79128  3.05540  5.36371  4.10642    695 a - - -
          2.68618  4.42225  2.77519  2.73123  3.46354  2.40513  3.72494  3.29354  2.67741  2.69355  4.24690  2.90347  2.73739  3.18146  2.89801  2.37887  2.77519  2.98518  4.58477  3.61503
          0.02805  3.98370  4.70605  0.61958  0.77255  0.48576  0.95510
    690   2.11262  4.97386  2.26517  2.29832  4.31453  3.29769  3.66824  3.75066  2.49805  3.32415  4.14231  2.83737  3.79769  2.08034  2.97469  2.66060  2.93594  3.35910  5.53103  4.15069    696 q - - -
          2.68618  4.42225  2.77519  2.73123  3.46354  2.40513  3.72494  3.29354  2.67741  2.69355  4.24690  2.90347  2.73739  3.18146  2.89801  2.37887  2.77519  2.98518  4.58477  3.61503
          0.02805  3.98370  4.70605  0.61958  0.77255  0.48576  0.95510
    691   2.78743  4.37259  3.93122  3.49427  1.53587  3.71106  3.98465  2.60213  3.39871  2.20809  3.38795  3.70855  4.17958  3.66212  3.62890  3.08126  2.46223  2.48412  4.53570  3.01661    697 f - - -
          2.68618  4.42225  2.77519  2.73123  3.46354  2.40513  3.72494  3.29354  2.67741  2.69355  4.24690  2.90347  2.73739  3.18146  2.89801  2.37887  2.77519  2.98518  4.58477  3.61503
          0.02805  3.98370  4.70605  0.61958  0.77255  0.48576  0.95510
    692   3.25490  4.60898  4.71321  4.19257  3.13184  4.46760  4.80028  1.78481  4.00473  0.97266  2.97014  4.46545  4.70527  4.21988  4.16548  3.84211  3.49454  2.09877  5.18554  4.02772    698 l - - -
          2.68618  4.42225  2.77519  2.73123  3.46354  2.40513  3.72494  3.29354  2.67741  2.69355  4.24690  2.90347  2.73739  3.18146  2.89801  2.37887  2.77519  2.98518  4.58477  3.61503
          0.02805  3.98370  4.70605  0.61958  0.77255  0.48576  0.95510
    693   2.84023  4.99544  3.24534  2.63999  4.38892  3.54329  3.60673  3.75233  1.60081  3.27085  4.11484  3.08798  3.93226  2.74537  1.84645  2.85481  2.53639  3.42491  5.39865  4.16548    699 k - - -
          2.68618  4.42225  2.77519  2.73123  3.46354  2.40513  3.72494  3.29354  2.67741  2.69355  4.24690  2.90347  2.73739  3.18146  2.89801  2.37887  2.77519  2.98518  4.58477  3.61503
          0.02805  3.98370  4.70605  0.61958  0.77255  0.48576  0.95510
    694   2.83734  5.10821  2.69495  1.43151  4.43892  3.39169  3.68044  3.87676  2.32678  3.40773  4.25968  2.92130  3.88161  2.83245  2.25073  2.81313  3.08006  3.52537  5.54739  4.22321    700 e - - -
          2.68618  4.42225  2.77519  2.73123  3.46354  2.40513  3.72494  3.29354  2.67741  2.69355  4.24690  2.90347  2.73739  3.18146  2.89801  2.37887  2.77519  2.98518  4.58477  3.61503
          0.02805  3.98370  4.70605  0.61958  0.77255  0.48576  0.95510
    695   2.84224  5.02298  2.86517  2.50326  4.01075  3.45348  2.65852  3.77145  2.27861  3.28269  4.16041  2.99607  3.91402  1.65503  2.59778  2.84020  3.07562  3.44815  5.27104  3.86502    701 q - - -
          2.68618  4.42225  2.77519  2.73123  3.46354  2.40513  3.72494  3.29354  2.67741  2.69355  4.24690  2.90347  2.73739  3.18146  2.89801  2.37887  2.77519  2.98518  4.58477  3.61503
          0.02805  3.98370  4.70605  0.61958  0.77255  0.48576  0.95510
    696   2.65242  4.76305  3.06711  2.59726  4.25448  2.69884  3.69327  3.66343  2.25865  3.23433  4.06949  3.04589  3.84855  2.84611  1.69735  2.45035  2.93180  3.30100  5.40942  4.13660    702 r - - -
          2.68618  4.42225  2.77519  2.73123  3.46354  2.40513  3.72494  3.29354  2.67741  2.69355  4.24690  2.90347  2.73739  3.18146  2.89801  2.37887  2.77519  2.98518  4.58477  3.61503
          0.02805  3.98370  4.70605  0.61958  0.77255  0.48576  0.95510
    697   3.11815  4.50744  4.49131  4.11218  3.45086  4.18465  4.82058  0.94998  3.94244  2.01538  3.37016  4.34204  4.60617  4.27995  4.12641  3.69162  3.41576  1.85468  5.36392  4.11108    703 i - - -
          2.68618  4.42225  2.77519  2.73123  3.46354  2.40513  3.72494  3.29354  2.67741  2.69355  4.24690  2.90347  2.73739  3.18146  2.89801  2.37887  2.77519  2.98518  4.58477  3.61503
          0.02805  3.98370  4.70605  0.61958  0.77255  0.48576  0.95510
    698   2.50436  4.48394  3.21551  2.75324  4.02846  3.26618  3.81418  3.39553  2.53779  3.06173  3.92371  3.14061  3.81516  3.02251  2.38602  2.43846  1.69692  3.04953  5.32207  4.06233    704 t - - -
          2.68618  4.42225  2.77519  2.73123  3.46354  2.40513  3.72494  3.29354  2.67741  2.69355  4.24690  2.90347  2.73739  3.18146  2.89801  2.37887  2.77519  2.98518  4.58477  3.61503
          0.02805  3.98370  4.70605  0.61958  0.77255  0.48576  0.95510
    699   2.39271  4.41027  3.06178  2.76543  4.11521  3.13735  3.94681  3.44779  2.81234  3.18428  4.05711  2.46499  3.77737  3.17777  3.16956  2.56541  1.50740  3.04787  5.45703  4.17350    705 t - - -
          2.68618  4.42225  2.77519  2.73123  3.46354  2.40513  3.72494  3.29354  2.67741  2.69355  4.24690  2.90347  2.73739  3.18146  2.89801  2.37887  2.77519  2.98518  4.58477  3.61503
          0.02805  3.98370  4.70605  0.61958  0.77255  0.48576  0.95510
    700   2.97863  4.45959  4.33498  3.82150  3.23714  4.06056  4.52457  2.16614  3.64853  1.74953  1.61406  4.08637  4.43302  3.93033  3.85867  3.42358  3.25158  1.85720  5.13932  3.96625    706 m - - -
          2.68618  4.42225  2.77519  2.73123  3.46354  2.40513  3.72494  3.29354  2.67741  2.69355  4.24690  2.90347  2.73739  3.18146  2.89801  2.37887  2.77519  2.98518  4.58477  3.61503
          0.02805  3.98370  4.70605  0.61958  0.77255  0.48576  0.95510
    701   2.72215  4.42628  3.65699  3.23877  2.88328  3.51797  3.79921  3.11338  3.03552  2.72870  3.73484  3.48667  4.03986  3.42973  3.28293  2.31441  3.04214  2.88109  1.64950  2.90566    707 w - - -
          2.68618  4.42225  2.77519  2.73123  3.46354  2.40513  3.72494  3.29354  2.67741  2.69355  4.24690  2.90347  2.73739  3.18146  2.89801  2.37887  2.77519  2.98518  4.58477  3.61503
          0.02805  3.98370  4.70605  0.61958  0.77255  0.48576  0.95510
    702   3.25490  4.60898  4.71321  4.19257  3.13184  4.46760  4.80028  1.78481  4.00473  0.97266  2.97014  4.46545  4.70527  4.21988  4.16548  3.84211  3.49454  2.09877  5.18554  4.02772    708 l - - -
          2.68618  4.42225  2.77519  2.73123  3.46354  2.40513  3.72494  3.29354  2.67741  2.69355  4.24690  2.90347  2.73739  3.18146  2.89801  2.37887  2.77519  2.98518  4.58477  3.61503
          0.02805  3.98370  4.70605  0.61958  0.77255  0.48576  0.95510
    703   2.36140  4.28577  3.32067  2.99484  4.09649  3.08842  4.07866  3.39325  2.98444  3.13889  4.04304  3.26497  2.64920  3.34089  3.30646  2.53131  1.37570  3.00254  5.46584  4.23119    709 t - - -
          2.68618  4.42225  2.77519  2.73123  3.46354  2.40513  3.72494  3.29354  2.67741  2.69355  4.24690  2.90347  2.73739  3.18146  2.89801  2.37887  2.77519  2.98518  4.58477  3.61503
          0.02805  3.98370  4.70605  0.61958  0.77255  0.48576  0.95510
    704   2.26072  4.20507  3.35033  3.06647  4.22461  2.97803  4.15504  3.58303  3.09219  3.32110  4.18211  3.26785  3.70850  3.42183  3.40419  1.24427  2.16444  3.09804  5.58238  4.34204    710 s - - -
          2.68618  4.42225  2.77519  2.73123  3.46354  2.40513  3.72494  3.29354  2.67741  2.69355  4.24690  2.90347  2.73739  3.18146  2.89801  2.37887  2.77519  2.98518  4.58477  3.61503
          0.02805  3.98370  4.70605  0.61958  0.77255  0.48576  0.95510
    705   2.47477  4.32530  3.46285  3.10533  3.84521  3.23674  4.11831  2.99013  3.04881  2.80441  3.84229  3.38118  1.56711  3.41545  3.35454  2.67347  2.87803  2.18711  5.33341  4.07215    711 p - - -
          2.68618  4.42225  2.77519  2.73123  3.46354  2.40513  3.72494  3.29354  2.67741  2.69355  4.24690  2.90347  2.73739  3.18146  2.89801  2.37887  2.77519  2.98518  4.58477  3.61503
          0.02805  3.98370  4.70605  0.61958  0.77255  0.48576  0.95510
    706   3.28150  4.71138  4.36772  4.00910  3.18077  4.12268  4.62999  2.39200  3.77574  0.74949  3.17083  4.27374  4.53957  4.11741  3.93320  3.70801  3.57106  2.45801  5.09936  3.84802    712 l - - -
          2.68618  4.42225  2.77519  2.73123  3.46354  2.40513  3.72494  3.29354  2.67741  2.69355  4.24690  2.90347  2.73739  3.18146  2.89801  2.37887  2.77519  2.98518  4.58477  3.61503
          0.02805  3.98370  4.70605  0.61958  0.77255  0.48576  0.95510
    707   3.40236  4.77186  4.39117  4.12772  0.84590  4.06421  3.93038  2.91339  4.03219  2.25828  3.62773  4.14573  4.52102  4.16976  4.12440  3.66595  3.70391  2.91209  4.14825  2.50204    713 f - - -
          2.68618  4.42225  2.77519  2.73123  3.46354  2.40513  3.72494  3.29354  2.67741  2.69355  4.24690  2.90347  2.73739  3.18146  2.89801  2.37887  2.77519  2.98518  4.58477  3.61503
          0.02805  3.98370  4.70605  0.61958  0.77255  0.48576  0.95510
    708   2.81846  4.81691  2.77463  2.67186  4.19816  3.26080  4.01511  3.93356  2.92871  3.56811  4.52348  0.97526  3.91858  3.28891  3.28641  2.88194  3.20451  3.54449  5.49141  4.13916    714 n - - -
          2.68618  4.42225  2.77519  2.73123  3.46354  2.40513  3.72494  3.29354  2.67741  2.69355  4.24690  2.90347  2.73739  3.18146  2.89801  2.37887  2.77519  2.98518  4.58477  3.61503
          0.02805  3.98370  4.70605  0.61958  0.77255  0.48576  0.95510
    709   2.97251  4.95945  2.97991  2.73737  4.14252  3.44159  3.89631  3.79126  2.55070  3.28248  4.30818  3.19771  3.99726  1.04860  2.83229  3.01601  3.26985  3.51432  5.39529  4.09677    715 q - - -
          2.68618  4.42225  2.77519  2.73123  3.46354  2.40513  3.72494  3.29354  2.67741  2.69355  4.24690  2.90347  2.73739  3.18146  2.89801  2.37887  2.77519  2.98518  4.58477  3.61503
          0.02805  3.98370  4.70605  0.61958  0.77255  0.48576  0.95510
    710   2.86180  4.53542  3.58966  3.13348  3.04213  3.71591  2.82655  2.84263  2.87280  1.38465  3.47285  3.48476  4.12733  3.32792  3.13261  3.07288  3.10799  2.72888  4.65108  3.18636    716 l - - -
          2.68618  4.42225  2.77519  2.73123  3.46354  2.40513  3.72494  3.29354  2.67741  2.69355  4.24690  2.90347  2.73739  3.18146  2.89801  2.37887  2.77519  2.98518  4.58477  3.61503
          0.02805  3.98370  4.70605  0.61958  0.77255  0.48576  0.95510
    711   1.14496  4.14008  3.45850  3.19596  4.22839  2.94056  4.24283  3.54328  3.23674  3.32175  4.18702  3.32458  3.69525  3.53572  3.52501  1.94960  2.70205  3.05173  5.60718  4.38997    717 a - - -
          2.68618  4.42225  2.77519  2.73123  3.46354  2.40513  3.72494  3.29354  2.67741  2.69355  4.24690  2.90347  2.73739  3.18146  2.89801  2.37887  2.77519  2.98518  4.58477  3.61503
          0.02805  3.98370  4.70605  0.61958  0.77255  0.48576  0.95510
    712   2.10183  4.99080  2.24093  2.29016  4.33353  3.29315  3.67347  3.77307  2.50881  3.34386  4.16309  2.83114  3.79979  2.07032  2.98765  2.66779  2.94813  3.40051  5.54811  4.16445    718 q - - -
          2.68618  4.42225  2.77519  2.73123  3.46354  2.40513  3.72494  3.29354  2.67741  2.69355  4.24690  2.90347  2.73739  3.18146  2.89801  2.37887  2.77519  2.98518  4.58477  3.61503
          0.02805  3.98370  4.70605  0.61958  0.77255  0.48576  0.95510
    713   2.96193  5.13952  3.08012  2.61937  4.51915  3.54674  3.63230  3.92210  1.26767  3.39353  4.26441  3.07583  3.97105  2.30716  2.27198  2.94859  3.16175  3.59396  5.47586  4.23978    719 k - - -
          2.68618  4.42225  2.77519  2.73123  3.46354  2.40513  3.72494  3.29354  2.67741  2.69355  4.24690  2.90347  2.73739  3.18146  2.89801  2.37887  2.77519  2.98518  4.58477  3.61503
          0.02805  3.98370  4.70605  0.61958  0.77255  0.48576  0.95510
    714   2.98925  5.31250  0.96253  2.23860  4.57116  3.21663  3.73501  4.24682  2.94892  3.79257  4.71312  2.80837  3.89016  3.09256  3.50687  2.91477  3.31379  3.84767  5.81027  4.37075    720 d - - -
          2.68618  4.42225  2.77519  2.73123  3.46354  2.40513  3.72494  3.29354  2.67741  2.69355  4.24690  2.90347  2.73739  3.18146  2.89801  2.37887  2.77519  2.98518  4.58477  3.61503
          0.02805  3.98370  4.70605  0.61958  0.77255  0.48576  0.95510
    715   1.18325  4.22216  3.37581  3.08522  4.17381  3.01779  4.16516  3.47568  3.12111  3.22979  4.12218  3.29699  2.58977  3.44061  3.43403  2.47745  2.76208  3.03916  5.54314  4.32396    721 a - - -
          2.68618  4.42225  2.77519  2.73123  3.46354  2.40513  3.72494  3.29354  2.67741  2.69355  4.24690  2.90347  2.73739  3.18146  2.89801  2.37887  2.77519  2.98518  4.58477  3.61503
          0.02805  3.98370  4.70605  0.61958  0.77255  0.48576  0.95510
    716   2.40688  4.53734  3.04788  2.70860  4.21728  1.62991  3.85870  3.63251  2.58828  3.26118  4.11209  3.10431  3.80190  3.05895  2.35265  2.62032  2.87900  3.22988  5.46563  4.19858    722 g - - -
          2.68618  4.42225  2.77519  2.73123  3.46354  2.40513  3.72494  3.29354  2.67741  2.69355  4.24690  2.90347  2.73739  3.18146  2.89801  2.37887  2.77519  2.98518  4.58477  3.61503
          0.02805  3.98370  4.70605  0.61958  0.77255  0.48576  0.95510
    717   3.10324  4.51776  4.49977  3.96419  3.16616  4.25891  4.61912  1.83681  3.78679  1.62335  1.59840  4.24158  4.55063  4.03332  3.97540  3.60927  3.34860  2.13445  5.13234  3.98334    723 m - - -
          2.68618  4.42225  2.77519  2.73123  3.46354  2.40513  3.72494  3.29354  2.67741  2.69355  4.24690  2.90347  2.73739  3.18146  2.89801  2.37887  2.77519  2.98518  4.58477  3.61503
          0.02805  3.98370  4.70605  0.61958  0.77255  0.48576  0.95510
    718   3.40236  4.77186  4.39117  4.12772  0.84590  4.06421  3.93038  2.91339  4.03219  2.25828  3.62773  4.14573  4.52102  4.16976  4.12440  3.66595  3.70391  2.91209  4.14825  2.50204    724 f - - -
          2.68618  4.42225  2.77519  2.73123  3.46354  2.40513  3.72494  3.29354  2.67741  2.69355  4.24690  2.90347  2.73739  3.18146  2.89801  2.37887  2.77519  2.98518  4.58477  3.61503
          0.02805  3.98370  4.70605  0.61958  0.77255  0.48576  0.95510
    719   2.17997  4.70217  2.71763  2.44635  4.28540  2.34303  3.78144  3.72388  2.63902  3.32455  4.14915  2.02558  3.77592  2.81576  3.08179  2.60580  2.88807  3.31514  5.54031  4.20262    725 n - - -
          2.68618  4.42225  2.77519  2.73123  3.46354  2.40513  3.72494  3.29354  2.67741  2.69355  4.24690  2.90347  2.73739  3.18146  2.89801  2.37887  2.77519  2.98518  4.58477  3.61503
          0.02805  3.98370  4.70605  0.61958  0.77255  0.48576  0.95510
    720   2.26197  4.20062  3.38213  3.07977  4.14639  3.00686  4.14084  3.45809  3.07857  3.22802  4.10028  3.27167  3.72434  3.41663  3.38405  2.01038  1.36057  3.01572  5.52070  4.28618    726 t - - -
          2.68618  4.42225  2.77519  2.73123  3.46354  2.40513  3.72494  3.29354  2.67741  2.69355  4.24690  2.90347  2.73739  3.18146  2.89801  2.37887  2.77519  2.98518  4.58477  3.61503
          0.02805  3.98370  4.70605  0.61958  0.77255  0.48576  0.95510
    721   3.28150  4.71138  4.36772  4.00910  3.18077  4.12268  4.62999  2.39200  3.77574  0.74949  3.17083  4.27374  4.53957  4.11741  3.93320  3.70801  3.57106  2.45801  5.09936  3.84802    727 l - - -
          2.68618  4.42225  2.77519  2.73123  3.46354  2.40513  3.72494  3.29354  2.67741  2.69355  4.24690  2.90347  2.73739  3.18146  2.89801  2.37887  2.77519  2.98518  4.58477  3.61503
          0.02805  3.98370  4.70605  0.61958  0.77255  0.48576  0.95510
    722   3.13372  4.96319  3.63599  3.12513  4.34606  3.59912  3.90923  3.89628  2.28833  3.39205  4.39019  3.47594  4.09707  3.12478  0.82119  3.21304  3.39259  3.61564  5.38450  4.25016    728 r - - -
          2.68618  4.42225  2.77519  2.73123  3.46354  2.40513  3.72494  3.29354  2.67741  2.69355  4.24690  2.90347  2.73739  3.18146  2.89801  2.37887  2.77519  2.98518  4.58477  3.61503
          0.02805  3.98370  4.70605  0.61958  0.77255  0.48576  0.95510
    723   3.12251  4.91853  3.23978  3.01191  3.36684  3.54516  0.92798  3.84260  2.85213  3.32218  4.37460  3.41634  4.10434  3.37988  3.11066  3.19248  3.43008  3.57566  4.83024  3.31478    729 h - - -
          2.68618  4.42225  2.77519  2.73123  3.46354  2.40513  3.72494  3.29354  2.67741  2.69355  4.24690  2.90347  2.73739  3.18146  2.89801  2.37887  2.77519  2.98518  4.58477  3.61503
          0.02805  3.98370  4.70605  0.61958  0.77255  0.48576  0.95510
    724   3.19031  4.64479  4.42769  4.00059  3.11689  4.20021  4.63034  2.24376  3.75941  0.86250  3.05125  4.25814  4.56857  4.07493  3.93292  3.64192  3.47242  2.24865  5.10368  3.85270    730 l - - -
          2.68618  4.42225  2.77519  2.73123  3.46354  2.40513  3.72494  3.29354  2.67741  2.69355  4.24690  2.90347  2.73739  3.18146  2.89801  2.37887  2.77519  2.98518  4.58477  3.61503
          0.02805  3.98370  4.70605  0.61958  0.77255  0.48576  0.95510
    725   2.65149  4.27627  3.83247  3.40947  3.50419  3.59240  4.23284  1.39103  3.29299  2.39330  3.49615  3.66514  4.11515  3.63831  3.54842  2.43057  2.97778  2.13516  5.12568  3.85963    731 i - - -
          2.68618  4.42225  2.77519  2.73123  3.46354  2.40513  3.72494  3.29354  2.67741  2.69355  4.24690  2.90347  2.73739  3.18146  2.89801  2.37887  2.77519  2.98518  4.58477  3.61503
          0.02805  3.98370  4.70605  0.61958  0.77255  0.48576  0.95510
    726   3.11815  4.50744  4.49131  4.11218  3.45086  4.18465  4.82058  0.94998  3.94244  2.01538  3.37016  4.34204  4.60617  4.27995  4.12641  3.69162  3.41576  1.85468  5.36392  4.11108    732 i - - -
          2.68618  4.42225  2.77519  2.73123  3.46354  2.40513  3.72494  3.29354  2.67741  2.69355  4.24690  2.90347  2.73739  3.18146  2.89801  2.37887  2.77519  2.98518  4.58477  3.61503
          0.02805  3.98370  4.70605  0.61958  0.77255  0.48576  0.95510
    727   1.82475  4.20987  3.30073  3.11783  4.36399  1.24841  4.26310  3.73146  3.26526  3.47167  4.33351  3.29849  3.71240  3.54928  3.56531  2.44956  2.77211  3.19729  5.69301  4.49259    733 g - - -
          2.68618  4.42225  2.77519  2.73123  3.46354  2.40513  3.72494  3.29354  2.67741  2.69355  4.24690  2.90347  2.73739  3.18146  2.89801  2.37887  2.77519  2.98518  4.58477  3.61503
          0.02805  3.98370  4.70605  0.61958  0.77255  0.48576  0.95510
    728   2.80822  4.57165  3.50468  3.41872  4.55712  0.57639  4.53132  4.18463  3.61505  3.82457  4.80190  3.66911  3.96631  3.93049  3.83804  2.98347  3.29812  3.69150  5.62200  4.66309    734 G - - -
          2.68618  4.42225  2.77519  2.73123  3.46354  2.40513  3.72494  3.29354  2.67741  2.69355  4.24690  2.90347  2.73739  3.18146  2.89801  2.37887  2.77519  2.98518  4.58477  3.61503
          0.02805  3.98370  4.70605  0.61958  0.77255  0.48576  0.95510
    729   2.78582  5.11084  1.28681  2.22161  4.57731  3.18406  3.81502  4.09074  2.82185  3.66984  4.52904  2.77399  3.82019  2.99877  3.36968  2.23021  3.12041  3.66162  5.82458  4.37404    735 d - - -
          2.68618  4.42225  2.77519  2.73123  3.46354  2.40513  3.72494  3.29354  2.67741  2.69355  4.24690  2.90347  2.73739  3.18146  2.89801  2.37887  2.77519  2.98518  4.58477  3.61503
          0.02805  3.98370  4.70605  0.61958  0.77255  0.48576  0.95510
    730   0.89790  4.23164  3.56862  3.35944  4.14239  3.05914  4.36763  3.27259  3.37279  3.15451  4.17408  3.47690  3.80982  3.70428  3.61842  2.57480  2.85929  2.90051  5.57829  4.37375    736 a - - -
          2.68618  4.42225  2.77519  2.73123  3.46354  2.40513  3.72494  3.29354  2.67741  2.69355  4.24690  2.90347  2.73739  3.18146  2.89801  2.37887  2.77519  2.98518  4.58477  3.61503
          0.02805  3.98370  4.70605  0.61958  0.77255  0.48576  0.95510
    731   3.28150  4.71138  4.36772  4.00910  3.18077  4.12268  4.62999  2.39200  3.77574  0.74949  3.17083  4.27374  4.53957  4.11741  3.93320  3.70801  3.57106  2.45801  5.09936  3.84802    737 l - - -
          2.68618  4.42225  2.77519  2.73123  3.46354  2.40513  3.72494  3.29354  2.67741  2.69355  4.24690  2.90347  2.73739  3.18146  2.89801  2.37887  2.77519  2.98518  4.58477  3.61503
          0.02805  3.98370  4.70605  0.61958  0.77255  0.48576  0.95510
    732   2.48365  4.21218  3.75730  3.38030  3.69763  3.33848  4.25451  2.52350  3.29912  2.64486  3.68581  3.56859  3.96601  3.63083  3.55910  2.25202  2.87731  1.31033  5.26109  4.00590    738 v - - -
          2.68618  4.42225  2.77519  2.73123  3.46354  2.40513  3.72494  3.29354  2.67741  2.69355  4.24690  2.90347  2.73739  3.18146  2.89801  2.37887  2.77519  2.98518  4.58477  3.61503
          0.02805  3.98370  4.70605  0.61958  0.77255  0.48576  0.95510
    733   2.47477  4.32530  3.46285  3.10533  3.84521  3.23674  4.11831  2.99013  3.04881  2.80441  3.84229  3.38118  1.56711  3.41545  3.35454  2.67347  2.87803  2.18711  5.33341  4.07215    739 p - - -
          2.68618  4.42225  2.77519  2.73123  3.46354  2.40513  3.72494  3.29354  2.67741  2.69355  4.24690  2.90347  2.73739  3.18146  2.89801  2.37887  2.77519  2.98518  4.58477  3.61503
          0.02805  3.98370  4.70605  0.61958  0.77255  0.48576  0.95510
    734   2.89133  4.93196  3.17958  2.70630  3.86430  3.53985  1.69635  3.68636  2.20343  3.20975  4.10912  3.14422  3.97459  2.88272  2.08424  2.92638  3.11654  3.38827  5.13893  3.75192    740 h - - -
          2.68618  4.42225  2.77519  2.73123  3.46354  2.40513  3.72494  3.29354  2.67741  2.69355  4.24690  2.90347  2.73739  3.18146  2.89801  2.37887  2.77519  2.98518  4.58477  3.61503
          0.02805  3.98370  4.70605  0.61958  0.77255  0.48576  0.95510
    735   2.76453  4.39084  3.64869  3.17833  3.18265  3.69423  2.92634  1.55318  2.97336  2.35135  3.43234  3.51645  4.10868  3.38261  3.23637  3.03472  3.01688  2.43326  4.76776  3.38016    741 i - - -
          2.68618  4.42225  2.77519  2.73123  3.46354  2.40513  3.72494  3.29354  2.67741  2.69355  4.24690  2.90347  2.73739  3.18146  2.89801  2.37887  2.77519  2.98518  4.58477  3.61503
          0.02805  3.98370  4.70605  0.61958  0.77255  0.48576  0.95510
    736   2.65268  4.26960  4.04547  3.63051  3.68854  3.60574  4.47369  2.14293  3.51523  2.42803  3.57957  3.81919  4.17851  3.85021  3.76270  3.02203  2.41169  1.18940  5.38120  4.15539    742 v - - -
          2.68618  4.42225  2.77519  2.73123  3.46354  2.40513  3.72494  3.29354  2.67741  2.69355  4.24690  2.90347  2.73739  3.18146  2.89801  2.37887  2.77519  2.98518  4.58477  3.61503
          0.02805  3.98370  4.70605  0.61958  0.77255  0.48576  0.95510
    737   1.90517  4.25859  3.20038  2.92192  4.25665  2.99366  4.07994  3.66491  3.01234  3.35292  4.18502  2.93138  3.70488  3.32411  3.36086  1.33672  2.72034  3.16399  5.58603  4.33410    743 s - - -
          2.68618  4.42225  2.77519  2.73123  3.46354  2.40513  3.72494  3.29354  2.67741  2.69355  4.24690  2.90347  2.73739  3.18146  2.89801  2.37887  2.77519  2.98518  4.58477  3.61503
          0.02805  3.98370  4.70605  0.61958  0.77255  0.48576  0.95510
    738   2.34810  4.92401  3.00216  2.56425  4.32990  3.43901  3.66430  3.69994  1.43587  3.26378  4.12186  3.03221  3.89672  2.69957  2.48867  2.80190  3.02133  3.36719  5.43694  4.16678    744 k - - -
          2.68618  4.42225  2.77519  2.73123  3.46354  2.40513  3.72494  3.29354  2.67741  2.69355  4.24690  2.90347  2.73739  3.18146  2.89801  2.37887  2.77519  2.98518  4.58477  3.61503
          0.02805  3.98370  4.70605  0.61958  0.77255  0.48576  0.95510
    739   2.89635  4.40931  4.27828  3.94585  3.63315  3.83779  4.72890  2.05024  3.81531  2.30154  3.58240  4.11753  4.39283  4.16755  4.01693  3.34910  3.25566  0.89554  5.43605  4.17413    745 v - - -
          2.68618  4.42225  2.77519  2.73123  3.46354  2.40513  3.72494  3.29354  2.67741  2.69355  4.24690  2.90347  2.73739  3.18146  2.89801  2.37887  2.77519  2.98518  4.58477  3.61503
          0.02805  3.98370  4.70605  0.61958  0.77255  0.48576  0.95510
    740   2.55375  4.88256  3.20578  2.60628  4.22093  3.50744  3.61728  3.57935  1.77884  3.15210  3.99804  3.06667  3.89863  2.76568  1.86937  2.78917  2.97015  2.94741  5.33711  4.08107    746 k - - -
          2.68618  4.42225  2.77519  2.73123  3.46354  2.40513  3.72494  3.29354  2.67741  2.69355  4.24690  2.90347  2.73739  3.18146  2.89801  2.37887  2.77519  2.98518  4.58477  3.61503
          0.02805  3.98370  4.70605  0.61958  0.77255  0.48576  0.95510
    741   2.82189  5.14624  2.91014  2.15092  4.51473  3.46764  3.59171  3.92541  1.67058  3.40101  4.21519  2.95146  3.88257  2.18068  2.35101  2.79076  3.03023  3.55794  5.50683  4.21065    747 k - - -
          2.68618  4.42225  2.77519  2.73123  3.46354  2.40513  3.72494  3.29354  2.67741  2.69355  4.24690  2.90347  2.73739  3.18146  2.89801  2.37887  2.77519  2.98518  4.58477  3.61503
          0.02805  3.98370  4.70605  0.61958  0.77255  0.48576  0.95510
    742   1.08471  4.16528  3.64146  3.33895  4.03132  3.06130  4.30507  3.02371  3.29355  2.97624  3.98703  3.44830  3.79248  3.62136  3.55752  2.51534  2.74261  2.53739  5.52819  4.30130    748 a - - -
          2.68618  4.42225  2.77519  2.73123  3.46354  2.40513  3.72494  3.29354  2.67741  2.69355  4.24690  2.90347  2.73739  3.18146  2.89801  2.37887  2.77519  2.98518  4.58477  3.61503
          0.02805  3.98370  4.70605  0.61958  0.77255  0.48576  0.95510
    743   2.20705  2.68251  3.77234  3.39766  4.01688  2.97047  4.26385  3.35654  3.30816  3.14209  4.02470  3.43161  3.71213  3.60840  3.56007  1.21715  2.68949  2.91949  5.43656  4.22111    749 s - - -
          2.68618  4.42225  2.77519  2.73123  3.46354  2.40513  3.72494  3.29354  2.67741  2.69355  4.24690  2.90347  2.73739  3.18146  2.89801  2.37887  2.77519  2.98518  4.58477  3.61503
          0.02805  3.98370  4.70605  0.61958  0.77255  0.48576  0.95510
    744   2.79796  4.58632  3.43860  3.28656  4.29921  3.27433  4.37582  3.85146  3.35160  3.48554  4.52255  3.57922  0.73328  3.73759  3.59999  2.94877  3.25040  3.47625  5.51208  4.41264    750 p - - -
          2.68618  4.42225  2.77519  2.73123  3.46354  2.40513  3.72494  3.29354  2.67741  2.69355  4.24690  2.90347  2.73739  3.18146  2.89801  2.37887  2.77519  2.98518  4.58477  3.61503
          0.02805  3.98370  4.70605  0.61958  0.77255  0.48576  0.95510
    745   2.76796  5.23256  2.04450  1.62747  4.55000  3.25733  3.68955  4.02803  2.59461  3.51241  4.36946  2.74217  3.80608  2.83816  3.12958  2.14553  3.04862  3.62333  5.73244  4.29098    751 e - - -
          2.68618  4.42225  2.77519  2.73123  3.46354  2.40513  3.72494  3.29354  2.67741  2.69355  4.24690  2.90347  2.73739  3.18146  2.89801  2.37887  2.77519  2.98518  4.58477  3.61503
          0.02805  3.98370  4.70605  0.61958  0.77255  0.48576  0.95510
    746   3.12912  4.54631  4.53473  4.03839  3.19615  4.26404  4.69798  2.08515  3.85554  1.03777  3.05602  4.29870  4.58961  4.11545  4.04133  3.64791  3.39443  1.79978  5.18867  4.00312    752 l - - -
          2.68618  4.42225  2.77519  2.73123  3.46354  2.40513  3.72494  3.29354  2.67741  2.69355  4.24690  2.90347  2.73739  3.18146  2.89801  2.37887  2.77519  2.98518  4.58477  3.61503
          0.02805  3.98370  4.70605  0.61958  0.77255  0.48576  0.95510
    747   2.53823  4.63443  2.93560  2.60821  4.22182  3.24047  3.80408  3.63453  2.13993  3.26309  4.11572  3.04279  3.81459  2.99341  2.87101  1.51291  2.90844  3.25049  5.46635  4.16964    753 s - - -
          2.68618  4.42225  2.77519  2.73123  3.46354  2.40513  3.72494  3.29354  2.67741  2.69355  4.24690  2.90347  2.73739  3.18146  2.89801  2.37887  2.77519  2.98518  4.58477  3.61503
          0.02805  3.98370  4.70605  0.61958  0.77255  0.48576  0.95510
    748   3.25490  4.60898  4.71321  4.19257  3.13184  4.46760  4.80028  1.78481  4.00473  0.97266  2.97014  4.46545  4.70527  4.21988  4.16548  3.84211  3.49454  2.09877  5.18554  4.02772    754 l - - -
          2.68618  4.42225  2.77519  2.73123  3.46354  2.40513  3.72494  3.29354  2.67741  2.69355  4.24690  2.90347  2.73739  3.18146  2.89801  2.37887  2.77519  2.98518  4.58477  3.61503
          0.02805  3.98370  4.70605  0.61958  0.77255  0.48576  0.95510
    749   2.98121  4.45983  4.17347  3.66974  2.66777  3.94115  3.91513  2.15691  3.42106  2.12492  3.34215  3.84854  4.31616  3.72737  3.60574  3.30052  3.22982  2.53351  1.70124  2.80118    755 w - - -
          2.68618  4.42225  2.77519  2.73123  3.46354  2.40513  3.72494  3.29354  2.67741  2.69355  4.24690  2.90347  2.73739  3.18146  2.89801  2.37887  2.77519  2.98518  4.58477  3.61503
          0.02805  3.98370  4.70605  0.61958  0.77255  0.48576  0.95510
    750   2.81846  4.81691  2.77463  2.67186  4.19816  3.26080  4.01511  3.93356  2.92871  3.56811  4.52348  0.97526  3.91858  3.28891  3.28641  2.88194  3.20451  3.54449  5.49141  4.13916    756 n - - -
          2.68618  4.42225  2.77519  2.73123  3.46354  2.40513  3.72494  3.29354  2.67741  2.69355  4.24690  2.90347  2.73739  3.18146  2.89801  2.37887  2.77519  2.98518  4.58477  3.61503
          0.02805  3.98370  4.70605  0.61958  0.77255  0.48576  0.95510
    751   2.80822  4.57165  3.50468  3.41872  4.55712  0.57639  4.53132  4.18463  3.61505  3.82457  4.80190  3.66911  3.96631  3.93049  3.83804  2.98347  3.29812  3.69150  5.62200  4.66309    757 G - - -
          2.68618  4.42225  2.77519  2.73123  3.46354  2.40513  3.72494  3.29354  2.67741  2.69355  4.24690  2.90347  2.73739  3.18146  2.89801  2.37887  2.77519  2.98518  4.58477  3.61503
          0.02805  3.98370  4.70605  0.61958  0.77255  0.48576  0.95510
    752   3.41072  4.85456  4.00373  3.75488  2.30411  3.96070  3.67509  3.40472  3.60924  2.82972  4.06841  3.86245  4.43240  3.88845  3.76976  3.53599  3.69819  3.28066  3.95181  0.79915    758 y - - -
          2.68618  4.42225  2.77519  2.73123  3.46354  2.40513  3.72494  3.29354  2.67741  2.69355  4.24690  2.90347  2.73739  3.18146  2.89801  2.37887  2.77519  2.98518  4.58477  3.61503
          0.02805  3.98370  4.70605  0.61958  0.77255  0.48576  0.95510
    753   2.80822  4.57165  3.50468  3.41872  4.55712  0.57639  4.53132  4.18463  3.61505  3.82457  4.80190  3.66911  3.96631  3.93049  3.83804  2.98347  3.29812  3.69150  5.62200  4.66309    759 G - - -
          2.68618  4.42225  2.77519  2.73123  3.46354  2.40513  3.72494  3.29354  2.67741  2.69355  4.24690  2.90347  2.73739  3.18146  2.89801  2.37887  2.77519  2.98518  4.58477  3.61503
          0.02805  3.98370  4.70605  0.61958  0.77255  0.48576  0.95510
    754   2.90449  4.64230  3.52385  3.37966  4.36368  3.32356  4.44721  3.93862  3.44665  3.55305  4.60829  3.67470  0.64454  3.83205  3.67880  3.07567  3.35501  3.57117  5.51885  4.48618    760 P - - -
          2.68618  4.42225  2.77519  2.73123  3.46354  2.40513  3.72494  3.29354  2.67741  2.69355  4.24690  2.90347  2.73739  3.18146  2.89801  2.37887  2.77519  2.98518  4.58477  3.61503
          0.02805  3.98370  4.70605  0.61958  0.77255  0.48576  0.95510
    755   2.47541  4.32033  3.52979  3.28828  4.06997  3.15559  4.29674  3.21077  3.23345  3.07029  4.11455  3.47895  3.86851  3.62295  3.48608  2.67803  0.99644  2.89375  5.49798  4.28695    761 t - - -
          2.68618  4.42225  2.77519  2.73123  3.46354  2.40513  3.72494  3.29354  2.67741  2.69355  4.24690  2.90347  2.73739  3.18146  2.89801  2.37887  2.77519  2.98518  4.58477  3.61503
          0.02805  3.98370  4.70605  0.61958  0.77255  0.48576  0.95510
    756   3.05105  5.18172  2.53895  0.87704  4.54236  3.34798  3.94577  4.01848  2.84051  3.61821  4.58840  3.00041  3.95817  3.15979  3.26008  3.02278  3.35648  3.69125  5.69301  4.41656    762 e - - -
          2.68618  4.42225  2.77519  2.73123  3.46354  2.40513  3.72494  3.29354  2.67741  2.69355  4.24690  2.90347  2.73739  3.18146  2.89801  2.37887  2.77519  2.98518  4.58477  3.61503
          0.02805  3.98370  4.70605  0.61958  0.77255  0.48576  0.95510
    757   2.81846  4.81691  2.77463  2.67186  4.19816  3.26080  4.01511  3.93356  2.92871  3.56811  4.52348  0.97526  3.91858  3.28891  3.28641  2.88194  3.20451  3.54449  5.49141  4.13916    763 n - - -
          2.68618  4.42225  2.77519  2.73123  3.46354  2.40513  3.72494  3.29354  2.67741  2.69355  4.24690  2.90347  2.73739  3.18146  2.89801  2.37887  2.77519  2.98518  4.58477  3.61503
          0.02805  3.98370  4.70605  0.61958  0.77255  0.48576  0.95510
    758   2.47541  4.32033  3.52979  3.28828  4.06997  3.15559  4.29674  3.21077  3.23345  3.07029  4.11455  3.47895  3.86851  3.62295  3.48608  2.67803  0.99644  2.89375  5.49798  4.28695    764 t - - -
          2.68618  4.42225  2.77519  2.73123  3.46354  2.40513  3.72494  3.29354  2.67741  2.69355  4.24690  2.90347  2.73739  3.18146  2.89801  2.37887  2.77519  2.98518  4.58477  3.61503
          0.02805  3.98370  4.70605  0.61958  0.77255  0.48576  0.95510
    759   2.46686  4.24531  3.71592  3.30779  3.78865  3.30220  4.23643  2.61541  3.20695  2.64995  3.71902  3.51925  3.93606  3.55728  3.49003  2.71899  1.47943  2.00581  5.35011  4.11669    765 t - - -
          2.68618  4.42225  2.77519  2.73123  3.46354  2.40513  3.72494  3.29354  2.67741  2.69355  4.24690  2.90347  2.73739  3.18146  2.89801  2.37887  2.77519  2.98518  4.58477  3.61503
          0.02805  3.98370  4.70605  0.61958  0.77255  0.48576  0.95510
    760   3.40236  4.77186  4.39117  4.12772  0.84590  4.06421  3.93038  2.91339  4.03219  2.25828  3.62773  4.14573  4.52102  4.16976  4.12440  3.66595  3.70391  2.91209  4.14825  2.50204    766 f - - -
          2.68618  4.42225  2.77519  2.73123  3.46354  2.40513  3.72494  3.29354  2.67741  2.69355  4.24690  2.90347  2.73739  3.18146  2.89801  2.37887  2.77519  2.98518  4.58477  3.61503
          0.02805  3.98370  4.70605  0.61958  0.77255  0.48576  0.95510
    761   2.37240  4.29373  3.30591  3.12785  4.18839  3.02169  4.23414  3.72652  3.20913  3.43852  4.35597  3.33412  3.76988  3.54993  3.49104  0.93492  2.86105  3.23719  5.55218  4.27276    767 s - - -
          2.68618  4.42225  2.77519  2.73123  3.46354  2.40513  3.72494  3.29354  2.67741  2.69355  4.24690  2.90347  2.73739  3.18146  2.89801  2.37887  2.77519  2.98518  4.58477  3.61503
          0.02805  3.98370  4.70605  0.61958  0.77255  0.48576  0.95510
    762   2.47541  4.32033  3.52979  3.28828  4.06997  3.15559  4.29674  3.21077  3.23345  3.07029  4.11455  3.47895  3.86851  3.62295  3.48608  2.67803  0.99644  2.89375  5.49798  4.28695    768 t - - -
          2.68618  4.42225  2.77519  2.73123  3.46354  2.40513  3.72494  3.29354  2.67741  2.69355  4.24690  2.90347  2.73739  3.18146  2.89801  2.37887  2.77519  2.98518  4.58477  3.61503
          0.02805  3.98370  4.70605  0.61958  0.77255  0.48576  0.95510
    763   2.24730  4.20185  3.35325  3.06612  4.22705  2.97628  4.15412  3.58008  3.09170  3.31891  4.17797  3.26675  3.70647  3.41976  3.40474  1.25328  2.15871  3.09462  5.58407  4.34602    769 s - - -
          2.68618  4.42225  2.77519  2.73123  3.46354  2.40513  3.72494  3.29354  2.67741  2.69355  4.24690  2.90347  2.73739  3.18146  2.89801  2.37887  2.77519  2.98518  4.58477  3.61503
          0.02805  3.98370  4.70605  0.61958  0.77255  0.48576  0.95510
    764   3.22155  4.70713  3.99750  3.61743  1.17018  4.00605  2.55096  3.20415  3.49159  2.63720  3.79774  3.74185  4.39087  3.71529  3.69232  3.37357  3.46612  3.07165  3.84818  2.15606    770 f - - -
          2.68618  4.42225  2.77519  2.73123  3.46354  2.40513  3.72494  3.29354  2.67741  2.69355  4.24690  2.90347  2.73739  3.18146  2.89801  2.37887  2.77519  2.98518  4.58477  3.61503
          0.02805  3.98370  4.70605  0.61958  0.77255  0.48576  0.95510
    765   2.79786  4.41268  3.89701  3.44365  3.35220  3.74113  4.25884  2.39846  3.25374  1.25220  3.27686  3.73819  4.20559  3.59959  3.49960  3.12066  2.48662  2.31941  5.10188  3.87691    771 l - - -
          2.68618  4.42225  2.77519  2.73123  3.46354  2.40513  3.72494  3.29354  2.67741  2.69355  4.24690  2.90347  2.73739  3.18146  2.89801  2.37887  2.77519  2.98518  4.58477  3.61503
          0.02805  3.98370  4.70605  0.61958  0.77255  0.48576  0.95510
    766   3.11815  4.50744  4.49131  4.11218  3.45086  4.18465  4.82058  0.94998  3.94244  2.01538  3.37016  4.34204  4.60617  4.27995  4.12641  3.69162  3.41576  1.85468  5.36392  4.11108    772 i - - -
          2.68618  4.42225  2.77519  2.73123  3.46354  2.40513  3.72494  3.29354  2.67741  2.69355  4.24690  2.90347  2.73739  3.18146  2.89801  2.37887  2.77519  2.98518  4.58477  3.61503
          0.02805  3.98370  4.70605  0.61958  0.77255  0.48576  0.95510
    767   2.82022  5.15652  1.39448  2.28017  4.47259  3.29516  3.73507  3.98081  2.58224  3.52342  4.37079  2.83170  3.84597  2.89883  2.43152  2.77806  3.09524  3.59883  5.65355  4.26173    773 d - - -
          2.68618  4.42225  2.77519  2.73123  3.46354  2.40513  3.72494  3.29354  2.67741  2.69355  4.24690  2.90347  2.73739  3.18146  2.89801  2.37887  2.77519  2.98518  4.58477  3.61503
          0.02805  3.98370  4.70605  0.61958  0.77255  0.48576  0.95510
    768   2.75259  4.97303  3.03141  2.51172  4.32049  3.46123  3.59972  3.73761  2.15281  3.26157  4.08948  2.99737  3.00235  2.05436  1.99231  2.75897  2.97463  3.39321  5.40908  4.12051    774 r - - -
          2.68618  4.42225  2.77519  2.73123  3.46354  2.40513  3.72494  3.29354  2.67741  2.69355  4.24690  2.90347  2.73739  3.18146  2.89801  2.37887  2.77519  2.98518  4.58477  3.61503
          0.02805  3.98370  4.70605  0.61958  0.77255  0.48576  0.95510
    769   2.94582  5.50756  1.54885  1.41709  4.79395  3.22066  3.76443  4.30969  2.77963  3.81563  4.67127  2.68623  3.84182  2.93155  3.37208  2.82979  3.23434  3.88609  5.96686  4.46725    775 e - - -
          2.68618  4.42225  2.77519  2.73123  3.46354  2.40513  3.72494  3.29354  2.67741  2.69355  4.24690  2.90347  2.73739  3.18146  2.89801  2.37887  2.77519  2.98518  4.58477  3.61503
          0.02805  3.98370  4.70605  0.61958  0.77255  0.48576  0.95510
    770   2.76237  4.48217  2.51508  2.72645  3.07600  3.51551  3.68364  3.23108  2.80857  2.86356  3.81640  3.16975  3.97287  3.11774  3.20039  2.86035  3.02176  2.98565  4.62068  1.67556    776 y - - -
          2.68618  4.42225  2.77519  2.73123  3.46354  2.40513  3.72494  3.29354  2.67741  2.69355  4.24690  2.90347  2.73739  3.18146  2.89801  2.37887  2.77519  2.98518  4.58477  3.61503
          0.02805  3.98370  4.70605  0.61958  0.77255  0.48576  0.95510
    771   2.64366  4.96892  2.13262  2.18654  4.25348  2.79484  3.63525  3.69506  2.47179  2.74916  4.07158  2.73649  3.78855  2.78013  2.96454  2.44564  2.90130  3.33464  5.47612  4.09748    777 d - - -
          2.68618  4.42225  2.77519  2.73123  3.46354  2.40513  3.72494  3.29354  2.67741  2.69355  4.24690  2.90347  2.73739  3.18146  2.89801  2.37887  2.77519  2.98518  4.58477  3.61503
          0.02805  3.98370  4.70605  0.61958  0.77255  0.48576  0.95510
    772   2.58404  4.59770  3.02998  2.72363  4.24387  1.49891  3.87452  3.70176  2.58564  3.31514  4.17537  3.12670  3.83297  3.08052  2.29157  2.67155  2.94332  3.30157  5.46856  4.20905    778 g - - -
          2.68620  4.42227  2.77501  2.73126  3.46356  2.40501  3.72497  3.29356  2.67743  2.69357  4.24692  2.90349  2.73742  3.18149  2.89803  2.37889  2.77522  2.98521  4.58479  3.61506
          0.12263  2.24086  4.70605  0.65395  0.73395  0.48576  0.95510
    773   2.52707  4.54258  3.13855  2.74265  4.14643  3.23099  3.83716  3.60709  2.53042  3.22779  4.08770  3.12829  3.81466  3.04039  2.31946  1.45710  2.88278  3.21662  5.40721  4.12281    781 s - - -
          2.68618  4.42225  2.77519  2.73123  3.46354  2.40513  3.72494  3.29354  2.67741  2.69355  4.24690  2.90347  2.73739  3.18146  2.89801  2.37887  2.77519  2.98518  4.58477  3.61503
          0.02805  3.98370  4.70605  0.61958  0.77255  0.48576  0.95510
    774   3.08176  4.40743  4.75694  4.26304  3.53907  4.40802  4.98201  1.24563  4.14670  2.04024  3.34894  4.48671  4.72790  4.41423  4.34790  3.79640  3.34995  1.26519  5.50540  4.30059    782 i - - -
          2.68618  4.42225  2.77519  2.73123  3.46354  2.40513  3.72494  3.29354  2.67741  2.69355  4.24690  2.90347  2.73739  3.18146  2.89801  2.37887  2.77519  2.98518  4.58477  3.61503
          0.02805  3.98370  4.70605  0.61958  0.77255  0.48576  0.95510
    775   2.90449  4.64230  3.52385  3.37966  4.36368  3.32356  4.44721  3.93862  3.44665  3.55305  4.60829  3.67470  0.64454  3.83205  3.67880  3.07567  3.35501  3.57117  5.51885  4.48618    783 P - - -
          2.68618  4.42225  2.77519  2.73123  3.46354  2.40513  3.72494  3.29354  2.67741  2.69355  4.24690  2.90347  2.73739  3.18146  2.89801  2.37887  2.77519  2.98518  4.58477  3.61503
          0.02805  3.98370  4.70605  0.61958  0.77255  0.48576  0.95510
    776   3.11815  4.50744  4.49131  4.11218  3.45086  4.18465  4.82058  0.94998  3.94244  2.01538  3.37016  4.34204  4.60617  4.27995  4.12641  3.69162  3.41576  1.85468  5.36392  4.11108    784 i - - -
          2.68618  4.42225  2.77519  2.73123  3.46354  2.40513  3.72494  3.29354  2.67741  2.69355  4.24690  2.90347  2.73739  3.18146  2.89801  2.37887  2.77519  2.98518  4.58477  3.61503
          0.02805  3.98370  4.70605  0.61958  0.77255  0.48576  0.95510
    777   2.80822  4.57165  3.50468  3.41872  4.55712  0.57639  4.53132  4.18463  3.61505  3.82457  4.80190  3.66911  3.96631  3.93049  3.83804  2.98347  3.29812  3.69150  5.62200  4.66309    785 G - - -
          2.68618  4.42225  2.77519  2.73123  3.46354  2.40513  3.72494  3.29354  2.67741  2.69355  4.24690  2.90347  2.73739  3.18146  2.89801  2.37887  2.77519  2.98518  4.58477  3.61503
          0.02805  3.98370  4.70605  0.61958  0.77255  0.48576  0.95510
    778   3.03270  5.13765  3.40290  2.77838  4.57859  3.63985  3.61947  3.93787  1.18805  3.39302  4.26892  3.18531  4.02294  2.75858  1.83951  3.03205  3.20839  3.62105  5.44228  4.26643    786 k - - -
          2.68618  4.42225  2.77519  2.73123  3.46354  2.40513  3.72494  3.29354  2.67741  2.69355  4.24690  2.90347  2.73739  3.18146  2.89801  2.37887  2.77519  2.98518  4.58477  3.61503
          0.02805  3.98370  4.70605  0.61958  0.77255  0.48576  0.95510
    779   1.91030  4.28939  3.27329  3.02277  4.20549  3.04767  4.15048  3.51972  3.07981  3.25854  4.17275  3.27564  1.43626  3.41902  3.39495  2.52521  2.81553  3.09272  5.56364  4.33436    787 p - - -
          2.68618  4.42225  2.77519  2.73123  3.46354  2.40513  3.72494  3.29354  2.67741  2.69355  4.24690  2.90347  2.73739  3.18146  2.89801  2.37887  2.77519  2.98518  4.58477  3.61503
          0.02805  3.98370  4.70605  0.61958  0.77255  0.48576  0.95510
    780   3.08721  4.42625  4.72633  4.24073  3.50373  4.38230  4.95887  1.11646  4.11147  1.99584  3.32157  4.46633  4.71271  4.38475  4.31107  3.77642  3.35936  1.46264  5.48008  4.27379    788 i - - -
          2.68618  4.42225  2.77519  2.73123  3.46354  2.40513  3.72494  3.29354  2.67741  2.69355  4.24690  2.90347  2.73739  3.18146  2.89801  2.37887  2.77519  2.98518  4.58477  3.61503
          0.02805  3.98370  4.70605  0.61958  0.77255  0.48576  0.95510
    781   2.80822  4.57165  3.50468  3.41872  4.55712  0.57639  4.53132  4.18463  3.61505  3.82457  4.80190  3.66911  3.96631  3.93049  3.83804  2.98347  3.29812  3.69150  5.62200  4.66309    789 G - - -
          2.68618  4.42225  2.77519  2.73123  3.46354  2.40513  3.72494  3.29354  2.67741  2.69355  4.24690  2.90347  2.73739  3.18146  2.89801  2.37887  2.77519  2.98518  4.58477  3.61503
          0.02805  3.98370  4.70605  0.61958  0.77255  0.48576  0.95510
    782   2.79962  4.99384  2.63553  2.41183  3.94969  3.34212  2.74138  3.82838  2.52220  3.37186  4.24664  1.57022  3.87893  2.93169  2.91143  2.79620  3.07842  3.47533  5.29361  3.82313    790 n - - -
          2.68618  4.42225  2.77519  2.73123  3.46354  2.40513  3.72494  3.29354  2.67741  2.69355  4.24690  2.90347  2.73739  3.18146  2.89801  2.37887  2.77519  2.98518  4.58477  3.61503
          0.02805  3.98370  4.70605  0.61958  0.77255  0.48576  0.95510
    783   2.37240  4.29373  3.30591  3.12785  4.18839  3.02169  4.23414  3.72652  3.20913  3.43852  4.35597  3.33412  3.76988  3.54993  3.49104  0.93492  2.86105  3.23719  5.55218  4.27276    791 s - - -
          2.68618  4.42225  2.77519  2.73123  3.46354  2.40513  3.72494  3.29354  2.67741  2.69355  4.24690  2.90347  2.73739  3.18146  2.89801  2.37887  2.77519  2.98518  4.58477  3.61503
          0.02805  3.98370  4.70605  0.61958  0.77255  0.48576  0.95510
    784   2.47541  4.32033  3.52979  3.28828  4.06997  3.15559  4.29674  3.21077  3.23345  3.07029  4.11455  3.47895  3.86851  3.62295  3.48608  2.67803  0.99644  2.89375  5.49798  4.28695    792 t - - -
          2.68618  4.42225  2.77519  2.73123  3.46354  2.40513  3.72494  3.29354  2.67741  2.69355  4.24690  2.90347  2.73739  3.18146  2.89801  2.37887  2.77519  2.98518  4.58477  3.61503
          0.02805  3.98370  4.70605  0.61958  0.77255  0.48576  0.95510
    785   0.86464  4.25032  3.57790  3.37552  4.16540  3.07165  4.38410  3.30774  3.39469  3.18411  4.20462  3.49626  3.82149  3.72587  3.63686  2.60011  2.88523  2.94287  5.58144  4.39437    793 a - - -
          2.68618  4.42225  2.77519  2.73123  3.46354  2.40513  3.72494  3.29354  2.67741  2.69355  4.24690  2.90347  2.73739  3.18146  2.89801  2.37887  2.77519  2.98518  4.58477  3.61503
          0.02805  3.98370  4.70605  0.61958  0.77255  0.48576  0.95510
    786   3.41072  4.85456  4.00373  3.75488  2.30411  3.96070  3.67509  3.40472  3.60924  2.82972  4.06841  3.86245  4.43240  3.88845  3.76976  3.53599  3.69819  3.28066  3.95181  0.79915    794 y - - -
          2.68618  4.42225  2.77519  2.73123  3.46354  2.40513  3.72494  3.29354  2.67741  2.69355  4.24690  2.90347  2.73739  3.18146  2.89801  2.37887  2.77519  2.98518  4.58477  3.61503
          0.02805  3.98370  4.70605  0.61958  0.77255  0.48576  0.95510
    787   3.08716  4.42475  4.72994  4.24340  3.50650  4.38545  4.96154  1.12264  4.11543  1.99883  3.32334  4.46889  4.71454  4.38785  4.31509  3.77897  3.35884  1.44990  5.48244  4.27667    795 i - - -
          2.68618  4.42225  2.77519  2.73123  3.46354  2.40513  3.72494  3.29354  2.67741  2.69355  4.24690  2.90347  2.73739  3.18146  2.89801  2.37887  2.77519  2.98518  4.58477  3.61503
          0.02805  3.98370  4.70605  0.61958  0.77255  0.48576  0.95510
    788   3.18545  4.60358  4.51828  3.98033  3.07903  4.31431  4.61403  2.22355  3.77265  1.26310  1.65241  4.27284  4.57862  4.02050  3.95265  3.66778  3.42211  2.31378  5.08406  3.93479    796 l - - -
          2.68618  4.42225  2.77519  2.73123  3.46354  2.40513  3.72494  3.29354  2.67741  2.69355  4.24690  2.90347  2.73739  3.18146  2.89801  2.37887  2.77519  2.98518  4.58477  3.61503
          0.02805  3.98370  4.70605  0.61958  0.77255  0.48576  0.95510
    789   3.11708  5.25929  0.76519  2.41343  4.65259  3.30116  4.03745  4.26778  3.14418  3.85598  4.83774  2.97517  3.96226  3.27760  3.67523  3.06717  3.45852  3.89502  5.79842  4.50784    797 d - - -
          2.68618  4.42225  2.77519  2.73123  3.46354  2.40513  3.72494  3.29354  2.67741  2.69355  4.24690  2.90347  2.73739  3.18146  2.89801  2.37887  2.77519  2.98518  4.58477  3.61503
          0.03260  3.98826  4.30165  0.61958  0.77255  0.48576  0.95510
    790   2.87552  5.27415  2.31121  1.29433  4.59143  3.26047  3.74736  4.08940  2.63399  3.63168  4.48737  2.26825  3.84930  2.91620  3.11680  2.80746  3.15973  3.69698  5.77504  4.34333    798 e - - -
          2.68618  4.42225  2.77519  2.73123  3.46354  2.40513  3.72494  3.29354  2.67741  2.69355  4.24690  2.90347  2.73739  3.18146  2.89801  2.37887  2.77519  2.98518  4.58477  3.61503
          0.02805  3.98370  4.70605  0.61958  0.77255  0.49041  0.94771
    791   2.70949  4.99897  2.57577  2.32084  4.39393  2.65015  3.69475  3.86614  2.48369  3.41352  4.23542  2.02529  3.81549  2.14125  2.91925  2.69794  2.98810  3.47662  5.58031  4.20607    799 n - - -
          2.68618  4.42225  2.77519  2.73123  3.46354  2.40513  3.72494  3.29354  2.67741  2.69355  4.24690  2.90347  2.73739  3.18146  2.89801  2.37887  2.77519  2.98518  4.58477  3.61503
          0.02805  3.98370  4.70605  0.61958  0.77255  0.49041  0.94771
    792   2.75529  4.87435  3.23344  2.63910  4.12088  3.54079  3.62618  3.51739  2.13235  2.57968  3.94909  3.09424  3.92353  2.19028  1.86782  2.82978  2.99500  3.23393  5.28743  4.02671    800 r - - -
          2.68618  4.42225  2.77519  2.73123  3.46354  2.40513  3.72494  3.29354  2.67741  2.69355  4.24690  2.90347  2.73739  3.18146  2.89801  2.37887  2.77519  2.98518  4.58477  3.61503
          0.02805  3.98370  4.70605  0.61958  0.77255  0.49041  0.94771
    793   2.52296  3.33776  3.13098  2.61893  3.93542  3.32694  3.72478  3.33777  2.50746  2.98327  3.82739  2.07636  3.80722  2.92010  2.52140  2.48620  2.81180  3.01371  5.24167  3.95451    801 n - - -
          2.68618  4.42225  2.77519  2.73123  3.46354  2.40513  3.72494  3.29354  2.67741  2.69355  4.24690  2.90347  2.73739  3.18146  2.89801  2.37887  2.77519  2.98518  4.58477  3.61503
          0.02805  3.98370  4.70605  0.61958  0.77255  0.49041  0.94771
    794   2.68173  4.38695  3.59815  3.22308  3.50501  2.55938  4.11195  2.76695  3.11406  1.28858  3.56177  3.52847  4.03148  3.49145  3.38069  2.92741  3.01434  2.60180  5.07431  3.80658    802 l - - -
          2.68618  4.42225  2.77519  2.73123  3.46354  2.40513  3.72494  3.29354  2.67741  2.69355  4.24690  2.90347  2.73739  3.18146  2.89801  2.37887  2.77519  2.98518  4.58477  3.61503
          0.02805  3.98370  4.70605  0.61958  0.77255  0.49041  0.94771
    795   2.81828  4.79197  3.16149  2.72868  3.73584  3.53950  3.77162  3.21723  2.43965  2.27883  3.79383  3.18134  3.98456  1.63573  2.74102  2.90293  3.06613  3.03855  5.17310  3.82668    803 q - - -
          2.68618  4.42225  2.77519  2.73123  3.46354  2.40513  3.72494  3.29354  2.67741  2.69355  4.24690  2.90347  2.73739  3.18146  2.89801  2.37887  2.77519  2.98518  4.58477  3.61503
          0.02805  3.98370  4.70605  0.61958  0.77255  0.49041  0.94771
    796   2.90449  4.64230  3.52385  3.37966  4.36368  3.32356  4.44721  3.93862  3.44665  3.55305  4.60829  3.67470  0.64454  3.83205  3.67880  3.07567  3.35501  3.57117  5.51885  4.48618    804 P - - -
          2.68618  4.42225  2.77519  2.73123  3.46354  2.40513  3.72494  3.29354  2.67741  2.69355  4.24690  2.90347  2.73739  3.18146  2.89801  2.37887  2.77519  2.98518  4.58477  3.61503
          0.02805  3.98370  4.70605  0.61958  0.77255  0.49041  0.94771
    797   2.73211  4.33675  3.84195  3.40319  3.47983  3.68057  4.24637  1.37039  3.28624  2.27146  3.42927  3.69636  2.91666  3.63250  3.54902  3.06865  3.03665  2.16277  5.13380  3.89722    805 i - - -
          2.68618  4.42225  2.77519  2.73123  3.46354  2.40513  3.72494  3.29354  2.67741  2.69355  4.24690  2.90347  2.73739  3.18146  2.89801  2.37887  2.77519  2.98518  4.58477  3.61503
          0.02805  3.98370  4.70605  0.61958  0.77255  0.48287  0.95975
    798   2.81441  4.57725  3.51180  3.42648  4.56455  0.57087  4.53868  4.19328  3.62342  3.83261  4.81007  3.67624  3.97206  3.93851  3.84579  2.98982  3.30467  3.69927  5.62810  4.67071    806 G - - -
          2.68618  4.42225  2.77519  2.73123  3.46354  2.40513  3.72494  3.29354  2.67741  2.69355  4.24690  2.90347  2.73739  3.18146  2.89801  2.37887  2.77519  2.98518  4.58477  3.61503
          0.02792  3.98826  4.71061  0.61958  0.77255  0.48576  0.95510
    799   0.92117  4.20050  3.51196  3.30338  4.20354  2.94984  4.33393  3.39195  3.33496  3.26829  4.21947  3.42183  3.76871  3.65789  3.59015  2.50485  2.81019  2.97668  5.60575  4.39957    807 a - - -
          2.68618  4.42225  2.77519  2.73123  3.46354  2.40513  3.72494  3.29354  2.67741  2.69355  4.24690  2.90347  2.73739  3.18146  2.89801  2.37887  2.77519  2.98518  4.58477  3.61503
          0.02792  3.98826  4.71061  0.61958  0.77255  0.48576  0.95510
    800   2.56347  4.39040  3.46481  3.02141  3.65083  3.38995  4.00920  2.82178  2.91298  2.34748  3.64231  3.36304  1.76626  3.29801  3.23499  2.76297  2.90513  2.39106  5.18706  3.90065    808 p - - -
          2.68618  4.42225  2.77519  2.73123  3.46354  2.40513  3.72494  3.29354  2.67741  2.69355  4.24690  2.90347  2.73739  3.18146  2.89801  2.37887  2.77519  2.98518  4.58477  3.61503
          0.02792  3.98826  4.71061  0.61958  0.77255  0.48576  0.95510
    801   2.81441  4.57725  3.51180  3.42648  4.56455  0.57087  4.53868  4.19328  3.62342  3.83261  4.81007  3.67624  3.97206  3.93851  3.84579  2.98982  3.30467  3.69927  5.62810  4.67071    809 G - - -
          2.68618  4.42225  2.77519  2.73123  3.46354  2.40513  3.72494  3.29354  2.67741  2.69355  4.24690  2.90347  2.73739  3.18146  2.89801  2.37887  2.77519  2.98518  4.58477  3.61503
          0.03260  3.98826  4.30165  0.61958  0.77255  0.48576  0.95510
    802   3.05105  5.18172  2.53895  0.87704  4.54236  3.34798  3.94577  4.01848  2.84051  3.61821  4.58840  3.00041  3.95817  3.15979  3.26008  3.02278  3.35648  3.69125  5.69301  4.41656    810 e - - -
          2.68618  4.42225  2.77519  2.73123  3.46354  2.40513  3.72494  3.29354  2.67741  2.69355  4.24690  2.90347  2.73739  3.18146  2.89801  2.37887  2.77519  2.98518  4.58477  3.61503
          0.02805  3.98370  4.70605  0.61958  0.77255  0.49041  0.94771
    803   3.28150  4.71138  4.36772  4.00910  3.18077  4.12268  4.62999  2.39200  3.77574  0.74949  3.17083  4.27374  4.53957  4.11741  3.93320  3.70801  3.57106  2.45801  5.09936  3.84802    811 l - - -
          2.68618  4.42225  2.77519  2.73123  3.46354  2.40513  3.72494  3.29354  2.67741  2.69355  4.24690  2.90347  2.73739  3.18146  2.89801  2.37887  2.77519  2.98518  4.58477  3.61503
          0.02805  3.98370  4.70605  0.61958  0.77255  0.49041  0.94771
    804   2.59255  1.00915  4.12265  3.80717  3.68801  3.31038  4.43988  2.89818  3.60283  2.79154  3.90593  3.81745  3.99944  3.95821  3.75856  2.86593  3.03932  2.66091  5.21111  3.80647    812 c - - -
          2.68618  4.42225  2.77519  2.73123  3.46354  2.40513  3.72494  3.29354  2.67741  2.69355  4.24690  2.90347  2.73739  3.18146  2.89801  2.37887  2.77519  2.98518  4.58477  3.61503
          0.02805  3.98370  4.70605  0.61958  0.77255  0.49041  0.94771
    805   2.89635  4.40931  4.27828  3.94585  3.63315  3.83779  4.72890  2.05024  3.81531  2.30154  3.58240  4.11753  4.39283  4.16755  4.01693  3.34910  3.25566  0.89554  5.43605  4.17413    813 v - - -
          2.68618  4.42225  2.77519  2.73123  3.46354  2.40513  3.72494  3.29354  2.67741  2.69355  4.24690  2.90347  2.73739  3.18146  2.89801  2.37887  2.77519  2.98518  4.58477  3.61503
          0.02805  3.98370  4.70605  0.61958  0.77255  0.49041  0.94771
    806   2.80822  4.57165  3.50468  3.41872  4.55712  0.57639  4.53132  4.18463  3.61505  3.82457  4.80190  3.66911  3.96631  3.93049  3.83804  2.98347  3.29812  3.69150  5.62200  4.66309    814 G - - -
          2.68618  4.42225  2.77519  2.73123  3.46354  2.40513  3.72494  3.29354  2.67741  2.69355  4.24690  2.90347  2.73739  3.18146  2.89801  2.37887  2.77519  2.98518  4.58477  3.61503
          0.02805  3.98370  4.70605  0.61958  0.77255  0.49041  0.94771
    807   2.80822  4.57165  3.50468  3.41872  4.55712  0.57639  4.53132  4.18463  3.61505  3.82457  4.80190  3.66911  3.96631  3.93049  3.83804  2.98347  3.29812  3.69150  5.62200  4.66309    815 G - - -
          2.68618  4.42225  2.77519  2.73123  3.46354  2.40513  3.72494  3.29354  2.67741  2.69355  4.24690  2.90347  2.73739  3.18146  2.89801  2.37887  2.77519  2.98518  4.58477  3.61503
          0.02805  3.98370  4.70605  0.61958  0.77255  0.49041  0.94771
    808   2.58327  4.59387  2.99317  2.26701  3.84827  3.38940  3.70560  2.63017  2.55546  2.89063  3.75181  2.91613  3.83396  2.91084  2.97003  2.03034  2.83943  2.89893  5.19141  3.89483    816 s - - -
          2.68618  4.42225  2.77519  2.73123  3.46354  2.40513  3.72494  3.29354  2.67741  2.69355  4.24690  2.90347  2.73739  3.18146  2.89801  2.37887  2.77519  2.98518  4.58477  3.61503
          0.02805  3.98370  4.70605  0.61958  0.77255  0.49041  0.94771
    809   2.80822  4.57165  3.50468  3.41872  4.55712  0.57639  4.53132  4.18463  3.61505  3.82457  4.80190  3.66911  3.96631  3.93049  3.83804  2.98347  3.29812  3.69150  5.62200  4.66309    817 G - - -
          2.68618  4.42225  2.77519  2.73123  3.46354  2.40513  3.72494  3.29354  2.67741  2.69355  4.24690  2.90347  2.73739  3.18146  2.89801  2.37887  2.77519  2.98518  4.58477  3.61503
          0.02805  3.98370  4.70605  0.61958  0.77255  0.49041  0.94771
    810   2.89635  4.40931  4.27828  3.94585  3.63315  3.83779  4.72890  2.05024  3.81531  2.30154  3.58240  4.11753  4.39283  4.16755  4.01693  3.34910  3.25566  0.89554  5.43605  4.17413    818 v - - -
          2.68618  4.42225  2.77519  2.73123  3.46354  2.40513  3.72494  3.29354  2.67741  2.69355  4.24690  2.90347  2.73739  3.18146  2.89801  2.37887  2.77519  2.98518  4.58477  3.61503
          0.02805  3.98370  4.70605  0.61958  0.77255  0.49041  0.94771
    811   1.14155  4.14145  3.45752  3.19685  4.22795  2.94127  4.24413  3.54512  3.23871  3.32344  4.18959  3.32560  3.69621  3.53777  3.52652  1.94923  2.71094  3.05359  5.60684  4.38894    819 a - - -
          2.68618  4.42225  2.77519  2.73123  3.46354  2.40513  3.72494  3.29354  2.67741  2.69355  4.24690  2.90347  2.73739  3.18146  2.89801  2.37887  2.77519  2.98518  4.58477  3.61503
          0.02805  3.98370  4.70605  0.61958  0.77255  0.49041  0.94771
    812   2.78244  4.83536  3.23565  2.72781  4.27847  3.45205  3.71473  3.70604  2.19831  3.25041  4.12916  3.14843  2.81969  2.86754  1.40606  2.83893  3.04528  3.37266  5.38964  4.15265    820 r - - -
          2.68618  4.42225  2.77519  2.73123  3.46354  2.40513  3.72494  3.29354  2.67741  2.69355  4.24690  2.90347  2.73739  3.18146  2.89801  2.37887  2.77519  2.98518  4.58477  3.61503
          0.02805  3.98370  4.70605  0.61958  0.77255  0.49041  0.94771
    813   2.80822  4.57165  3.50468  3.41872  4.55712  0.57639  4.53132  4.18463  3.61505  3.82457  4.80190  3.66911  3.96631  3.93049  3.83804  2.98347  3.29812  3.69150  5.62200  4.66309    821 G - - -
          2.68618  4.42225  2.77519  2.73123  3.46354  2.40513  3.72494  3.29354  2.67741  2.69355  4.24690  2.90347  2.73739  3.18146  2.89801  2.37887  2.77519  2.98518  4.58477  3.61503
          0.02805  3.98370  4.70605  0.61958  0.77255  0.49041  0.94771
    814   3.41072  4.85456  4.00373  3.75488  2.30411  3.96070  3.67509  3.40472  3.60924  2.82972  4.06841  3.86245  4.43240  3.88845  3.76976  3.53599  3.69819  3.28066  3.95181  0.79915    822 y - - -
          2.68618  4.42225  2.77519  2.73123  3.46354  2.40513  3.72494  3.29354  2.67741  2.69355  4.24690  2.90347  2.73739  3.18146  2.89801  2.37887  2.77519  2.98518  4.58477  3.61503
          0.02805  3.98370  4.70605  0.61958  0.77255  0.49041  0.94771
    815   2.68225  4.38755  3.50880  3.06714  3.32248  3.55741  2.90324  2.71045  2.90377  2.53028  3.55250  3.41553  4.02560  3.31287  3.18831  2.91485  2.96340  1.50953  4.86201  3.48449    823 v - - -
          2.68618  4.42225  2.77519  2.73123  3.46354  2.40513  3.72494  3.29354  2.67741  2.69355  4.24690  2.90347  2.73739  3.18146  2.89801  2.37887  2.77519  2.98518  4.58477  3.61503
          0.02805  3.98370  4.70605  0.61958  0.77255  0.49041  0.94771
    816   2.81846  4.81691  2.77463  2.67186  4.19816  3.26080  4.01511  3.93356  2.92871  3.56811  4.52348  0.97526  3.91858  3.28891  3.28641  2.88194  3.20451  3.54449  5.49141  4.13916    824 n - - -
          2.68618  4.42225  2.77519  2.73123  3.46354  2.40513  3.72494  3.29354  2.67741  2.69355  4.24690  2.90347  2.73739  3.18146  2.89801  2.37887  2.77519  2.98518  4.58477  3.61503
          0.02805  3.98370  4.70605  0.61958  0.77255  0.49041  0.94771
    817   2.87031  4.55443  3.72476  3.18418  3.40965  3.73520  3.97314  2.73942  2.70655  1.33317  3.41413  3.53707  4.13978  3.28819  2.39322  3.10185  3.11574  2.65482  5.01018  3.74492    825 l - - -
          2.68618  4.42225  2.77519  2.73123  3.46354  2.40513  3.72494  3.29354  2.67741  2.69355  4.24690  2.90347  2.73739  3.18146  2.89801  2.37887  2.77519  2.98518  4.58477  3.61503
          0.02805  3.98370  4.70605  0.61958  0.77255  0.49041  0.94771
    818   2.48896  4.40769  3.19720  3.00297  4.12164  3.12095  4.14099  3.60503  3.04804  3.25248  4.25815  3.29474  1.15159  3.43601  3.34239  2.56200  2.93895  3.20169  5.48632  4.20419    826 p - - -
          2.68618  4.42225  2.77519  2.73123  3.46354  2.40513  3.72494  3.29354  2.67741  2.69355  4.24690  2.90347  2.73739  3.18146  2.89801  2.37887  2.77519  2.98518  4.58477  3.61503
          0.02805  3.98370  4.70605  0.61958  0.77255  0.49041  0.94771
    819   2.92193  5.23418  2.40813  1.15406  4.55423  3.30931  3.77068  3.99112  2.45831  3.56327  4.45363  2.83932  3.88689  2.94529  3.00462  2.86818  3.19864  3.63680  5.71810  4.34275    827 e - - -
          2.68618  4.42225  2.77519  2.73123  3.46354  2.40513  3.72494  3.29354  2.67741  2.69355  4.24690  2.90347  2.73739  3.18146  2.89801  2.37887  2.77519  2.98518  4.58477  3.61503
          0.02805  3.98370  4.70605  0.61958  0.77255  0.49041  0.94771
    820   3.28150  4.71138  4.36772  4.00910  3.18077  4.12268  4.62999  2.39200  3.77574  0.74949  3.17083  4.27374  4.53957  4.11741  3.93320  3.70801  3.57106  2.45801  5.09936  3.84802    828 l - - -
          2.68618  4.42225  2.77519  2.73123  3.46354  2.40513  3.72494  3.29354  2.67741  2.69355  4.24690  2.90347  2.73739  3.18146  2.89801  2.37887  2.77519  2.98518  4.58477  3.61503
          0.02805  3.98370  4.70605  0.61958  0.77255  0.49041  0.94771
    821   2.44676  4.42921  3.03314  2.75651  4.12081  3.13913  3.94886  3.48247  2.81247  3.21098  4.08606  2.44888  3.78305  3.18259  3.16656  2.56915  1.47563  3.09310  5.46150  4.16868    829 t - - -
          2.68618  4.42225  2.77519  2.73123  3.46354  2.40513  3.72494  3.29354  2.67741  2.69355  4.24690  2.90347  2.73739  3.18146  2.89801  2.37887  2.77519  2.98518  4.58477  3.61503
          0.02805  3.98370  4.70605  0.61958  0.77255  0.49041  0.94771
    822   2.79158  5.12917  2.64981  1.55462  4.45572  3.38460  3.63335  3.88673  2.21452  3.40397  4.22464  2.87664  3.85242  2.77217  2.29435  2.75771  3.02433  3.52016  5.55029  4.20723    830 e - - -
          2.68618  4.42225  2.77519  2.73123  3.46354  2.40513  3.72494  3.29354  2.67741  2.69355  4.24690  2.90347  2.73739  3.18146  2.89801  2.37887  2.77519  2.98518  4.58477  3.61503
          0.02805  3.98370  4.70605  0.61958  0.77255  0.49041  0.94771
    823   2.91441  5.16749  2.80952  2.10122  4.54180  3.45845  3.65598  3.93369  1.33612  3.44152  4.29719  2.97298  3.92440  2.80072  2.46569  2.88473  3.13513  3.58868  5.54969  4.26951    831 k - - -
          2.68618  4.42225  2.77519  2.73123  3.46354  2.40513  3.72494  3.29354  2.67741  2.69355  4.24690  2.90347  2.73739  3.18146  2.89801  2.37887  2.77519  2.98518  4.58477  3.61503
          0.02805  3.98370  4.70605  0.61958  0.77255  0.49041  0.94771
    824   2.89267  5.03201  3.11074  2.63217  4.34722  3.52083  3.64977  3.80721  2.09610  3.29887  4.18064  3.08670  3.95130  1.56681  2.02701  2.90187  3.10949  3.48859  5.40946  4.14773    832 q - - -
          2.68618  4.42225  2.77519  2.73123  3.46354  2.40513  3.72494  3.29354  2.67741  2.69355  4.24690  2.90347  2.73739  3.18146  2.89801  2.37887  2.77519  2.98518  4.58477  3.61503
          0.02805  3.98370  4.70605  0.61958  0.77255  0.49041  0.94771
    825   3.40236  4.77186  4.39117  4.12772  0.84590  4.06421  3.93038  2.91339  4.03219  2.25828  3.62773  4.14573  4.52102  4.16976  4.12440  3.66595  3.70391  2.91209  4.14825  2.50204    833 f - - -
          2.68618  4.42225  2.77519  2.73123  3.46354  2.40513  3.72494  3.29354  2.67741  2.69355  4.24690  2.90347  2.73739  3.18146  2.89801  2.37887  2.77519  2.98518  4.58477  3.61503
          0.02805  3.98370  4.70605  0.61958  0.77255  0.49041  0.94771
    826   3.05237  4.44943  4.53391  4.03100  3.32663  4.24495  4.71575  1.93882  3.87674  1.46316  3.20062  4.28065  4.58457  4.14980  4.07943  3.61915  3.31926  1.29339  5.26671  4.05556    834 v - - -
          2.68618  4.42225  2.77519  2.73123  3.46354  2.40513  3.72494  3.29354  2.67741  2.69355  4.24690  2.90347  2.73739  3.18146  2.89801  2.37887  2.77519  2.98518  4.58477  3.61503
          0.02805  3.98370  4.70605  0.61958  0.77255  0.49041  0.94771
    827   2.61736  4.00549  3.08605  2.16253  3.92511  3.44828  3.63205  3.31223  2.36288  2.58767  3.78358  3.01351  3.83771  2.72669  2.25802  2.68181  2.84427  3.02127  5.20363  3.90974    835 e - - -
          2.68618  4.42225  2.77519  2.73123  3.46354  2.40513  3.72494  3.29354  2.67741  2.69355  4.24690  2.90347  2.73739  3.18146  2.89801  2.37887  2.77519  2.98518  4.58477  3.61503
          0.02805  3.98370  4.70605  0.61958  0.77255  0.49041  0.94771
    828   2.75109  5.01646  1.34539  2.28020  4.48039  3.21290  3.81358  3.86231  2.77938  3.52007  4.39731  2.82225  3.82595  2.99461  3.29845  2.73891  2.42899  3.48128  5.74222  4.33053    836 d - - -
          2.68618  4.42225  2.77519  2.73123  3.46354  2.40513  3.72494  3.29354  2.67741  2.69355  4.24690  2.90347  2.73739  3.18146  2.89801  2.37887  2.77519  2.98518  4.58477  3.61503
          0.02805  3.98370  4.70605  0.61958  0.77255  0.49041  0.94771
    829   2.69083  4.67556  3.17146  2.77827  4.17594  3.34176  3.85178  3.63547  2.49916  3.22832  4.12664  3.18743  1.53296  3.05863  2.20740  2.78512  3.01352  3.29037  5.39140  4.15051    837 p - - -
          2.68618  4.42225  2.77519  2.73123  3.46354  2.40513  3.72494  3.29354  2.67741  2.69355  4.24690  2.90347  2.73739  3.18146  2.89801  2.37887  2.77519  2.98518  4.58477  3.61503
          0.02805  3.98370  4.70605  0.61958  0.77255  0.49041  0.94771
    830   2.93949  4.55307  3.69621  3.25845  1.48733  3.81209  3.72159  2.91415  3.13661  2.37058  3.51507  3.55404  4.20290  2.65536  3.40397  3.14159  3.18146  2.79797  4.25446  2.61410    838 f - - -
          2.68618  4.42225  2.77519  2.73123  3.46354  2.40513  3.72494  3.29354  2.67741  2.69355  4.24690  2.90347  2.73739  3.18146  2.89801  2.37887  2.77519  2.98518  4.58477  3.61503
          0.02805  3.98370  4.70605  0.61958  0.77255  0.49041  0.94771
    831   2.90154  4.80485  3.52950  2.91843  3.88506  3.62952  3.74492  3.29280  2.20445  2.32557  3.87698  3.30401  4.03813  2.95262  1.40209  3.00203  3.12566  3.09331  5.19338  3.92360    839 r - - -
          2.68618  4.42225  2.77519  2.73123  3.46354  2.40513  3.72494  3.29354  2.67741  2.69355  4.24690  2.90347  2.73739  3.18146  2.89801  2.37887  2.77519  2.98518  4.58477  3.61503
          0.02805  3.98370  4.70605  0.61958  0.77255  0.49041  0.94771
    832   2.45808  4.41178  3.21872  3.04138  4.17671  3.12162  4.18765  3.62046  3.10614  3.31347  4.29142  3.32502  1.08886  3.48602  3.39513  2.63248  2.96115  3.21846  5.52769  4.27761    840 p - - -
          2.68618  4.42225  2.77519  2.73123  3.46354  2.40513  3.72494  3.29354  2.67741  2.69355  4.24690  2.90347  2.73739  3.18146  2.89801  2.37887  2.77519  2.98518  4.58477  3.61503
          0.02805  3.98370  4.70605  0.61958  0.77255  0.49041  0.94771
    833   2.83750  5.24293  1.62034  2.09205  4.64304  1.91724  3.77433  4.13385  2.76555  3.67592  4.52039  2.73952  3.82551  2.94548  3.32615  2.77282  3.14198  3.71560  5.84759  4.39941    841 d - - -
          2.68618  4.42225  2.77519  2.73123  3.46354  2.40513  3.72494  3.29354  2.67741  2.69355  4.24690  2.90347  2.73739  3.18146  2.89801  2.37887  2.77519  2.98518  4.58477  3.61503
          0.02805  3.98370  4.70605  0.61958  0.77255  0.49041  0.94771
    834   3.05105  5.18172  2.53895  0.87704  4.54236  3.34798  3.94577  4.01848  2.84051  3.61821  4.58840  3.00041  3.95817  3.15979  3.26008  3.02278  3.35648  3.69125  5.69301  4.41656    842 e - - -
          2.68618  4.42225  2.77519  2.73123  3.46354  2.40513  3.72494  3.29354  2.67741  2.69355  4.24690  2.90347  2.73739  3.18146  2.89801  2.37887  2.77519  2.98518  4.58477  3.61503
          0.02805  3.98370  4.70605  0.61958  0.77255  0.49041  0.94771
    835   2.72511  4.66450  3.33495  2.72755  3.88287  3.54860  3.67501  3.22627  2.13769  2.85038  2.50660  3.16134  3.92990  2.87302  1.95250  2.82870  2.87932  2.97546  5.15800  3.92029    843 r - - -
          2.68618  4.42225  2.77519  2.73123  3.46354  2.40513  3.72494  3.29354  2.67741  2.69355  4.24690  2.90347  2.73739  3.18146  2.89801  2.37887  2.77519  2.98518  4.58477  3.61503
          0.02805  3.98370  4.70605  0.61958  0.77255  0.49041  0.94771
    836   3.17784  4.50258  4.76479  4.22529  3.27675  4.48231  4.86347  1.21484  4.06983  1.51686  2.95180  4.48426  4.72140  4.28972  4.24320  3.84067  3.41781  1.84261  5.29469  4.14209    844 i - - -
          2.68618  4.42225  2.77519  2.73123  3.46354  2.40513  3.72494  3.29354  2.67741  2.69355  4.24690  2.90347  2.73739  3.18146  2.89801  2.37887  2.77519  2.98518  4.58477  3.61503
          0.02805  3.98370  4.70605  0.61958  0.77255  0.49041  0.94771
    837   3.41072  4.85456  4.00373  3.75488  2.30411  3.96070  3.67509  3.40472  3.60924  2.82972  4.06841  3.86245  4.43240  3.88845  3.76976  3.53599  3.69819  3.28066  3.95181  0.79915    845 y - - -
          2.68618  4.42225  2.77519  2.73123  3.46354  2.40513  3.72494  3.29354  2.67741  2.69355  4.24690  2.90347  2.73739  3.18146  2.89801  2.37887  2.77519  2.98518  4.58477  3.61503
          0.02805  3.98370  4.70605  0.61958  0.77255  0.49041  0.94771
    838   3.13372  4.96319  3.63599  3.12513  4.34606  3.59912  3.90923  3.89628  2.28833  3.39205  4.39019  3.47594  4.09707  3.12478  0.82119  3.21304  3.39259  3.61564  5.38450  4.25016    846 r - - -
          2.68618  4.42225  2.77519  2.73123  3.46354  2.40513  3.72494  3.29354  2.67741  2.69355  4.24690  2.90347  2.73739  3.18146  2.89801  2.37887  2.77519  2.98518  4.58477  3.61503
          0.02805  3.98370  4.70605  0.61958  0.77255  0.49041  0.94771
    839   2.47541  4.32033  3.52979  3.28828  4.06997  3.15559  4.29674  3.21077  3.23345  3.07029  4.11455  3.47895  3.86851  3.62295  3.48608  2.67803  0.99644  2.89375  5.49798  4.28695    847 t - - -
          2.68618  4.42225  2.77519  2.73123  3.46354  2.40513  3.72494  3.29354  2.67741  2.69355  4.24690  2.90347  2.73739  3.18146  2.89801  2.37887  2.77519  2.98518  4.58477  3.61503
          0.02805  3.98370  4.70605  0.61958  0.77255  0.49041  0.94771
    840   2.80822  4.57165  3.50468  3.41872  4.55712  0.57639  4.53132  4.18463  3.61505  3.82457  4.80190  3.66911  3.96631  3.93049  3.83804  2.98347  3.29812  3.69150  5.62200  4.66309    848 G - - -
          2.68618  4.42225  2.77519  2.73123  3.46354  2.40513  3.72494  3.29354  2.67741  2.69355  4.24690  2.90347  2.73739  3.18146  2.89801  2.37887  2.77519  2.98518  4.58477  3.61503
          0.02805  3.98370  4.70605  0.61958  0.77255  0.49041  0.94771
    841   3.11185  5.25376  0.77074  2.40997  4.64637  3.29741  4.03298  4.26045  3.13877  3.84941  4.83095  2.97154  3.95817  3.27303  3.66931  3.06238  3.45316  3.88814  5.79312  4.50222    849 d - - -
          2.68618  4.42225  2.77519  2.73123  3.46354  2.40513  3.72494  3.29354  2.67741  2.69355  4.24690  2.90347  2.73739  3.18146  2.89801  2.37887  2.77519  2.98518  4.58477  3.61503
          0.02805  3.98370  4.70605  0.61958  0.77255  0.49041  0.94771
    842   3.28150  4.71138  4.36772  4.00910  3.18077  4.12268  4.62999  2.39200  3.77574  0.74949  3.17083  4.27374  4.53957  4.11741  3.93320  3.70801  3.57106  2.45801  5.09936  3.84802    850 l - - -
          2.68618  4.42225  2.77519  2.73123  3.46354  2.40513  3.72494  3.29354  2.67741  2.69355  4.24690  2.90347  2.73739  3.18146  2.89801  2.37887  2.77519  2.98518  4.58477  3.61503
          0.02805  3.98370  4.70605  0.61958  0.77255  0.48287  0.95975
    843   0.85897  4.25292  3.58282  3.38080  4.17022  3.07409  4.38880  3.31326  3.40010  3.18940  4.20952  3.50029  3.82438  3.73088  3.64186  2.60272  2.88816  2.94759  5.58580  4.39928    851 a - - -
          2.68618  4.42225  2.77519  2.73123  3.46354  2.40513  3.72494  3.29354  2.67741  2.69355  4.24690  2.90347  2.73739  3.18146  2.89801  2.37887  2.77519  2.98518  4.58477  3.61503
          0.02792  3.98826  4.71061  0.61958  0.77255  0.48576  0.95510
    844   3.05925  5.16086  3.48161  2.80829  4.61737  3.66968  3.60985  3.96270  1.40339  3.40392  4.27807  3.20491  4.03759  2.74567  1.47637  3.05591  3.22387  3.64719  5.44321  4.28114    852 k - - -
          2.68618  4.42225  2.77519  2.73123  3.46354  2.40513  3.72494  3.29354  2.67741  2.69355  4.24690  2.90347  2.73739  3.18146  2.89801  2.37887  2.77519  2.98518  4.58477  3.61503
          0.02792  3.98826  4.71061  0.61958  0.77255  0.48576  0.95510
    845   2.85521  4.51701  3.69926  3.32503  3.16517  2.34795  3.97024  3.30123  3.16702  2.91495  3.91394  3.59929  4.07005  3.55830  3.40691  3.05528  3.18079  3.05785  1.27774  3.20206    853 w - - -
          2.68618  4.42225  2.77519  2.73123  3.46354  2.40513  3.72494  3.29354  2.67741  2.69355  4.24690  2.90347  2.73739  3.18146  2.89801  2.37887  2.77519  2.98518  4.58477  3.61503
          0.02792  3.98826  4.71061  0.61958  0.77255  0.48576  0.95510
    846   3.28680  4.71540  4.37501  4.01653  3.18282  4.12840  4.63601  2.39443  3.78313  0.74478  3.17169  4.28073  4.54459  4.12371  3.93979  3.71446  3.57620  2.46160  5.10293  3.85260    854 l - - -
          2.68618  4.42225  2.77519  2.73123  3.46354  2.40513  3.72494  3.29354  2.67741  2.69355  4.24690  2.90347  2.73739  3.18146  2.89801  2.37887  2.77519  2.98518  4.58477  3.61503
          0.02792  3.98826  4.71061  0.61958  0.77255  0.48576  0.95510
    847   2.91113  4.64805  3.53101  3.38757  4.37099  3.32906  4.45465  3.94724  3.45498  3.56111  4.61663  3.68210  0.63796  3.84024  3.68650  3.08249  3.36204  3.57924  5.52478  4.49359    855 P - - -
          2.68618  4.42225  2.77519  2.73123  3.46354  2.40513  3.72494  3.29354  2.67741  2.69355  4.24690  2.90347  2.73739  3.18146  2.89801  2.37887  2.77519  2.98518  4.58477  3.61503
          0.02792  3.98826  4.71061  0.61958  0.77255  0.48576  0.95510
    848   3.11708  5.25929  0.76519  2.41343  4.65259  3.30116  4.03745  4.26778  3.14418  3.85598  4.83774  2.97517  3.96226  3.27760  3.67523  3.06717  3.45852  3.89502  5.79842  4.50784    856 d - - -
          2.68618  4.42225  2.77519  2.73123  3.46354  2.40513  3.72494  3.29354  2.67741  2.69355  4.24690  2.90347  2.73739  3.18146  2.89801  2.37887  2.77519  2.98518  4.58477  3.61503
          0.02792  3.98826  4.71061  0.61958  0.77255  0.48576  0.95510
    849   2.81441  4.57725  3.51180  3.42648  4.56455  0.57087  4.53868  4.19328  3.62342  3.83261  4.81007  3.67624  3.97206  3.93851  3.84579  2.98982  3.30467  3.69927  5.62810  4.67071    857 G - - -
          2.68618  4.42225  2.77519  2.73123  3.46354  2.40513  3.72494  3.29354  2.67741  2.69355  4.24690  2.90347  2.73739  3.18146  2.89801  2.37887  2.77519  2.98518  4.58477  3.61503
          0.02792  3.98826  4.71061  0.61958  0.77255  0.48576  0.95510
    850   2.06543  4.43491  3.04563  2.69937  4.14036  3.14521  3.89545  3.48914  2.76624  3.18903  4.03493  2.17725  3.76027  3.10478  3.15846  2.54116  1.91625  3.09228  5.45759  4.17456    858 t - - -
          2.68618  4.42225  2.77519  2.73123  3.46354  2.40513  3.72494  3.29354  2.67741  2.69355  4.24690  2.90347  2.73739  3.18146  2.89801  2.37887  2.77519  2.98518  4.58477  3.61503
          0.02792  3.98826  4.71061  0.61958  0.77255  0.48576  0.95510
    851   3.17845  4.51111  4.72616  4.22296  3.30608  4.45149  4.86600  1.16115  4.04692  1.56401  3.15464  4.47401  4.72478  4.30611  4.22462  3.83655  3.43007  1.82290  5.31118  4.10827    859 i - - -
          2.68618  4.42225  2.77519  2.73123  3.46354  2.40513  3.72494  3.29354  2.67741  2.69355  4.24690  2.90347  2.73739  3.18146  2.89801  2.37887  2.77519  2.98518  4.58477  3.61503
          0.02792  3.98826  4.71061  0.61958  0.77255  0.48576  0.95510
    852   2.93532  5.45449  1.86129  1.22394  4.74690  3.23307  3.76688  4.25137  2.76160  3.77187  4.62906  2.70805  3.84680  2.93480  3.33411  2.83005  3.22229  3.83897  5.92304  4.44376    860 e - - -
          2.68618  4.42225  2.77519  2.73123  3.46354  2.40513  3.72494  3.29354  2.67741  2.69355  4.24690  2.90347  2.73739  3.18146  2.89801  2.37887  2.77519  2.98518  4.58477  3.61503
          0.02792  3.98826  4.71061  0.61958  0.77255  0.48576  0.95510
    853   2.81086  2.86959  4.30450  3.82837  1.43714  3.76930  4.04400  2.52793  3.68629  2.18218  3.35583  3.90244  4.23672  3.87870  3.83331  3.16287  3.11341  2.40711  4.46288  2.96066    861 f - - -
          2.68618  4.42225  2.77519  2.73123  3.46354  2.40513  3.72494  3.29354  2.67741  2.69355  4.24690  2.90347  2.73739  3.18146  2.89801  2.37887  2.77519  2.98518  4.58477  3.61503
          0.02792  3.98826  4.71061  0.61958  0.77255  0.48576  0.95510
    854   3.28680  4.71540  4.37501  4.01653  3.18282  4.12840  4.63601  2.39443  3.78313  0.74478  3.17169  4.28073  4.54459  4.12371  3.93979  3.71446  3.57620  2.46160  5.10293  3.85260    862 l - - -
          2.68618  4.42225  2.77519  2.73123  3.46354  2.40513  3.72494  3.29354  2.67741  2.69355  4.24690  2.90347  2.73739  3.18146  2.89801  2.37887  2.77519  2.98518  4.58477  3.61503
          0.02792  3.98826  4.71061  0.61958  0.77255  0.48576  0.95510
    855   2.81441  4.57725  3.51180  3.42648  4.56455  0.57087  4.53868  4.19328  3.62342  3.83261  4.81007  3.67624  3.97206  3.93851  3.84579  2.98982  3.30467  3.69927  5.62810  4.67071    863 G - - -
          2.68618  4.42225  2.77519  2.73123  3.46354  2.40513  3.72494  3.29354  2.67741  2.69355  4.24690  2.90347  2.73739  3.18146  2.89801  2.37887  2.77519  2.98518  4.58477  3.61503
          0.02792  3.98826  4.71061  0.61958  0.77255  0.48576  0.95510
    856   3.13921  4.96811  3.64198  3.13033  4.35215  3.60357  3.91305  3.90280  2.29088  3.39775  4.39587  3.48072  4.10139  3.12847  0.81525  3.21838  3.39784  3.62199  5.38881  4.25538    864 r - - -
          2.68618  4.42225  2.77519  2.73123  3.46354  2.40513  3.72494  3.29354  2.67741  2.69355  4.24690  2.90347  2.73739  3.18146  2.89801  2.37887  2.77519  2.98518  4.58477  3.61503
          0.02792  3.98826  4.71061  0.61958  0.77255  0.48576  0.95510
    857   3.12271  4.47798  4.66359  4.13395  3.27754  4.37243  4.77768  1.20857  3.97235  1.73731  2.48796  4.38695  4.64932  4.20943  4.15022  3.73337  3.36952  1.88957  5.25566  4.09969    865 i - - -
          2.68618  4.42225  2.77519  2.73123  3.46354  2.40513  3.72494  3.29354  2.67741  2.69355  4.24690  2.90347  2.73739  3.18146  2.89801  2.37887  2.77519  2.98518  4.58477  3.61503
          0.02792  3.98826  4.71061  0.61958  0.77255  0.48576  0.95510
    858   3.11708  5.25929  0.76519  2.41343  4.65259  3.30116  4.03745  4.26778  3.14418  3.85598  4.83774  2.97517  3.96226  3.27760  3.67523  3.06717  3.45852  3.89502  5.79842  4.50784    866 d - - -
          2.68618  4.42225  2.77519  2.73123  3.46354  2.40513  3.72494  3.29354  2.67741  2.69355  4.24690  2.90347  2.73739  3.18146  2.89801  2.37887  2.77519  2.98518  4.58477  3.61503
          0.02792  3.98826  4.71061  0.61958  0.77255  0.48576  0.95510
[truncated: 1,267,594 more chars]
