# Supplementary material for: Genome-Wide Identification and Evolutionary Analyses of SrfA Operon Genes in Bacillus
Source: Genes (Basel). 2023 Feb 7;14(2):422. doi: 10.3390/genes14020422 (PMC9956979; doi:10.3390/genes14020422)
Supplement: Supplementary file 1 [file genes-14-00422-s001.zip › Supplementary Dataset 6 SrfAC.hmm]

HMMER3/f [3.3 | Nov 2019]
NAME  SrfAC-align
LENG  3493
ALPH  amino
RF    no
MM    no
CONS  yes
CS    no
MAP   yes
DATE  Sun Sep 18 16:29:15 2022
NSEQ  827
EFFN  2.356602
CKSUM 4190558215
STATS LOCAL MSV      -14.5836  0.69385
STATS LOCAL VITERBI  -15.4485  0.69385
STATS LOCAL FORWARD   -8.7674  0.69385
HMM          A        C        D        E        F        G        H        I        K        L        M        N        P        Q        R        S        T        V        W        Y   
            m->m     m->i     m->d     i->m     i->i     d->m     d->d
  COMPO   2.48184  4.44214  2.92960  2.60621  3.36728  2.82579  3.70606  2.87964  2.75355  2.40236  3.66945  3.15589  3.26708  3.05032  2.88075  2.66016  2.83908  2.64486  4.69385  3.48997
          2.66962  4.43518  2.78431  2.71518  3.45525  2.41368  3.72906  3.28674  2.70061  2.66025  4.22018  2.92935  2.74684  3.18438  2.88824  2.39501  2.78234  2.97003  4.58027  3.59728
          0.44474  1.70204  1.73330  6.86301  0.00105  0.00000        *
      1   3.14567  4.51394  4.66653  4.12434  3.21272  4.36451  4.73428  1.52601  3.96201  1.65937  1.78049  4.37601  4.63234  4.17211  4.12653  3.71573  3.38622  2.05121  5.19138  4.06011   1421 i - - -
          2.68618  4.42225  2.77519  2.73123  3.46354  2.40513  3.72494  3.29354  2.67741  2.69355  4.24690  2.90347  2.73739  3.18146  2.89801  2.37887  2.77519  2.98518  4.58477  3.61503
          0.02648  4.04042  4.76277  0.61958  0.77255  0.68512  0.70124
      2   2.65877  4.65212  3.30296  2.79225  4.12906  3.39702  3.79134  3.47105  2.37555  3.11367  4.00375  3.18963  3.90246  2.98065  1.85272  2.76057  1.78693  3.15172  5.36055  4.11394   1422 t - - -
          2.68618  4.42225  2.77519  2.73123  3.46354  2.40513  3.72494  3.29354  2.67741  2.69355  4.24690  2.90347  2.73739  3.18146  2.89801  2.37887  2.77519  2.98518  4.58477  3.61503
          0.02648  4.04042  4.76277  0.61958  0.77255  0.68512  0.70124
      3   2.80254  4.64428  3.37258  2.87626  2.14015  3.61217  3.76055  3.10121  1.70046  2.69872  3.71353  3.29072  4.02783  3.10427  2.91317  2.93526  3.04321  2.90179  4.83084  3.38145   1423 k - - -
          2.68618  4.42225  2.77519  2.73123  3.46354  2.40513  3.72494  3.29354  2.67741  2.69355  4.24690  2.90347  2.73739  3.18146  2.89801  2.37887  2.77519  2.98518  4.58477  3.61503
          0.02648  4.04042  4.76277  0.61958  0.77255  0.68512  0.70124
      4   2.29207  4.22939  3.41800  3.09948  4.20884  3.02373  4.16661  3.55647  3.10696  3.29570  4.15410  3.30367  3.74227  3.43381  3.42342  1.61707  1.53553  3.09008  5.57039  4.33640   1424 t - - -
          2.68618  4.42225  2.77519  2.73123  3.46354  2.40513  3.72494  3.29354  2.67741  2.69355  4.24690  2.90347  2.73739  3.18146  2.89801  2.37887  2.77519  2.98518  4.58477  3.61503
          0.02648  4.04042  4.76277  0.61958  0.77255  0.68512  0.70124
      5   2.88688  4.64260  3.59481  3.51707  4.65050  0.51134  4.62429  4.29369  3.72101  3.92587  4.90509  3.75953  4.03896  4.03211  3.93591  3.06408  3.38120  3.78960  5.69843  4.75906   1425 G - - -
          2.68618  4.42225  2.77519  2.73123  3.46354  2.40513  3.72494  3.29354  2.67741  2.69355  4.24690  2.90347  2.73739  3.18146  2.89801  2.37887  2.77519  2.98518  4.58477  3.61503
          0.02648  4.04042  4.76277  0.61958  0.77255  0.68512  0.70124
      6   2.70487  4.33454  3.86991  3.41752  1.78898  3.61974  4.04425  2.64043  3.33328  2.30817  3.43686  3.65283  4.11626  3.61026  3.58434  2.98986  1.96764  2.49114  4.71774  3.28484   1426 f - - -
          2.68618  4.42225  2.77519  2.73123  3.46354  2.40513  3.72494  3.29354  2.67741  2.69355  4.24690  2.90347  2.73739  3.18146  2.89801  2.37887  2.77519  2.98518  4.58477  3.61503
          0.02648  4.04042  4.76277  0.61958  0.77255  0.68512  0.70124
      7   2.59604  4.48546  3.18424  2.83890  3.82983  3.36285  3.95622  2.96780  2.85290  2.89033  3.85493  1.85129  3.92189  3.22111  3.20945  2.75723  2.93184  1.86540  5.27868  3.95683   1427 n - - -
          2.68618  4.42225  2.77519  2.73123  3.46354  2.40513  3.72494  3.29354  2.67741  2.69355  4.24690  2.90347  2.73739  3.18146  2.89801  2.37887  2.77519  2.98518  4.58477  3.61503
          0.02648  4.04042  4.76277  0.61958  0.77255  0.68512  0.70124
      8   3.34822  4.76242  4.45849  4.10211  3.20742  4.19380  4.70539  2.42375  3.86822  0.69296  3.18329  4.36124  4.60221  4.19613  4.01558  3.78880  3.63591  2.50412  5.14451  3.90560   1428 L - - -
          2.68618  4.42225  2.77519  2.73123  3.46354  2.40513  3.72494  3.29354  2.67741  2.69355  4.24690  2.90347  2.73739  3.18146  2.89801  2.37887  2.77519  2.98518  4.58477  3.61503
          0.02648  4.04042  4.76277  0.61958  0.77255  0.68512  0.70124
      9   1.61579  4.84842  1.74912  2.40114  4.41464  3.21731  3.86026  3.77686  2.80817  3.45438  4.31614  2.91280  3.82907  3.04498  3.30229  2.69823  3.01230  3.38608  5.69077  4.31835   1429 a - - -
          2.68618  4.42225  2.77519  2.73123  3.46354  2.40513  3.72494  3.29354  2.67741  2.69355  4.24690  2.90347  2.73739  3.18146  2.89801  2.37887  2.77519  2.98518  4.58477  3.61503
          0.02648  4.04042  4.76277  0.61958  0.77255  0.68512  0.70124
     10   1.63873  4.35189  3.78830  3.35147  3.54023  3.54536  4.22896  2.52950  3.23625  1.65269  3.48565  3.62450  4.08729  3.58279  3.51126  2.93672  2.99770  2.37736  5.19021  3.95268   1430 a - - -
          2.68618  4.42225  2.77519  2.73123  3.46354  2.40513  3.72494  3.29354  2.67741  2.69355  4.24690  2.90347  2.73739  3.18146  2.89801  2.37887  2.77519  2.98518  4.58477  3.61503
          0.02648  4.04042  4.76277  0.61958  0.77255  0.68512  0.70124
     11   2.88253  4.65849  3.64184  3.05332  3.61373  3.70524  3.87118  2.96429  2.47361  1.60485  3.59884  3.42940  4.10153  3.12962  1.87131  3.05548  3.11339  2.83398  5.09799  3.83778   1431 l - - -
          2.68618  4.42225  2.77519  2.73123  3.46354  2.40513  3.72494  3.29354  2.67741  2.69355  4.24690  2.90347  2.73739  3.18146  2.89801  2.37887  2.77519  2.98518  4.58477  3.61503
          0.02648  4.04042  4.76277  0.61958  0.77255  0.68512  0.70124
     12   2.86877  5.31683  1.68359  2.21213  4.59642  3.29043  3.74218  4.12203  2.63697  3.63445  4.47437  2.78046  3.85714  1.73859  3.14733  2.79585  3.14203  3.72175  5.77781  4.33371   1432 d - - -
          2.68618  4.42225  2.77519  2.73123  3.46354  2.40513  3.72494  3.29354  2.67741  2.69355  4.24690  2.90347  2.73739  3.18146  2.89801  2.37887  2.77519  2.98518  4.58477  3.61503
          0.02648  4.04042  4.76277  0.61958  0.77255  0.68512  0.70124
     13   2.80640  4.64842  3.12769  1.91241  1.88086  3.56859  3.80722  3.05842  2.86190  2.66721  3.70540  3.23742  4.02294  3.18617  3.23631  2.93620  3.06079  2.86913  4.82694  3.35364   1433 f - - -
          2.68618  4.42225  2.77519  2.73123  3.46354  2.40513  3.72494  3.29354  2.67741  2.69355  4.24690  2.90347  2.73739  3.18146  2.89801  2.37887  2.77519  2.98518  4.58477  3.61503
          0.02648  4.04042  4.76277  0.61958  0.77255  0.68512  0.70124
     14   2.71591  4.95079  2.55919  1.69950  4.41409  3.26507  3.78321  3.86063  2.64048  3.45298  4.29496  2.88601  3.83789  2.95474  3.09531  1.69270  3.02563  3.46944  5.64411  4.26844   1434 s - - -
          2.68618  4.42225  2.77519  2.73123  3.46354  2.40513  3.72494  3.29354  2.67741  2.69355  4.24690  2.90347  2.73739  3.18146  2.89801  2.37887  2.77519  2.98518  4.58477  3.61503
          0.02648  4.04042  4.76277  0.61958  0.77255  0.68512  0.70124
     15   2.76625  4.65928  3.07614  1.78691  3.81126  3.55605  3.88822  1.98823  2.73716  2.69172  3.72608  3.19441  4.00598  3.11433  3.12030  2.90584  3.01938  2.59777  5.28423  3.98857   1435 e - - -
          2.68618  4.42225  2.77519  2.73123  3.46354  2.40513  3.72494  3.29354  2.67741  2.69355  4.24690  2.90347  2.73739  3.18146  2.89801  2.37887  2.77519  2.98518  4.58477  3.61503
          0.02648  4.04042  4.76277  0.61958  0.77255  0.68512  0.70124
     16   2.86877  5.31683  1.68359  2.21213  4.59642  3.29043  3.74218  4.12203  2.63697  3.63445  4.47437  2.78046  3.85714  1.73859  3.14733  2.79585  3.14203  3.72175  5.77781  4.33371   1436 d - - -
          2.68618  4.42225  2.77519  2.73123  3.46354  2.40513  3.72494  3.29354  2.67741  2.69355  4.24690  2.90347  2.73739  3.18146  2.89801  2.37887  2.77519  2.98518  4.58477  3.61503
          0.02648  4.04042  4.76277  0.61958  0.77255  0.68512  0.70124
     17   2.93391  5.42727  1.39836  2.15385  4.74593  3.23663  3.80532  4.30602  2.82429  3.82207  4.67733  1.78772  3.86458  2.97889  3.40767  2.83817  3.23712  3.87369  5.95007  4.45334   1437 d - - -
          2.68618  4.42225  2.77519  2.73123  3.46354  2.40513  3.72494  3.29354  2.67741  2.69355  4.24690  2.90347  2.73739  3.18146  2.89801  2.37887  2.77519  2.98518  4.58477  3.61503
          0.02648  4.04042  4.76277  0.61958  0.77255  0.68512  0.70124
     18   2.86643  4.56765  3.67143  3.14702  1.75671  3.71321  3.79541  2.99747  2.82121  2.52985  3.61040  3.48288  4.12372  3.29909  1.98187  3.05313  3.11356  2.83881  4.57690  3.06648   1438 f - - -
          2.68618  4.42225  2.77519  2.73123  3.46354  2.40513  3.72494  3.29354  2.67741  2.69355  4.24690  2.90347  2.73739  3.18146  2.89801  2.37887  2.77519  2.98518  4.58477  3.61503
          0.02648  4.04042  4.76277  0.61958  0.77255  0.68512  0.70124
     19   2.75104  4.47236  3.61836  3.19375  3.48720  3.58576  4.10763  2.75842  3.06599  1.45891  3.49243  3.53790  2.14738  3.44963  3.35327  2.98620  3.05966  2.63586  5.10282  3.83976   1439 l - - -
          2.68618  4.42225  2.77519  2.73123  3.46354  2.40513  3.72494  3.29354  2.67741  2.69355  4.24690  2.90347  2.73739  3.18146  2.89801  2.37887  2.77519  2.98518  4.58477  3.61503
          0.02648  4.04042  4.76277  0.61958  0.77255  0.68512  0.70124
     20   1.80372  4.92551  1.54595  2.35656  4.46990  3.22070  3.85199  3.84324  2.81050  3.50805  4.37077  2.88165  3.83494  3.03351  3.31952  2.71950  3.04608  3.44887  5.73520  4.34542   1440 d - - -
          2.68618  4.42225  2.77519  2.73123  3.46354  2.40513  3.72494  3.29354  2.67741  2.69355  4.24690  2.90347  2.73739  3.18146  2.89801  2.37887  2.77519  2.98518  4.58477  3.61503
          0.02648  4.04042  4.76277  0.61958  0.77255  0.68512  0.70124
     21   1.61579  4.84842  1.74912  2.40114  4.41464  3.21731  3.86026  3.77686  2.80817  3.45438  4.31614  2.91280  3.82907  3.04498  3.30229  2.69823  3.01230  3.38608  5.69077  4.31835   1441 a - - -
          2.68618  4.42225  2.77519  2.73123  3.46354  2.40513  3.72494  3.29354  2.67741  2.69355  4.24690  2.90347  2.73739  3.18146  2.89801  2.37887  2.77519  2.98518  4.58477  3.61503
          0.02648  4.04042  4.76277  0.61958  0.77255  0.68512  0.70124
     22   2.58768  4.67212  2.72592  2.58121  4.45098  1.61292  3.97716  3.97744  2.89991  3.58431  4.42931  1.79851  3.81840  3.18935  3.31846  2.66239  2.99185  3.49402  5.70686  4.37871   1442 g - - -
          2.68618  4.42225  2.77519  2.73123  3.46354  2.40513  3.72494  3.29354  2.67741  2.69355  4.24690  2.90347  2.73739  3.18146  2.89801  2.37887  2.77519  2.98518  4.58477  3.61503
          0.02648  4.04042  4.76277  0.61958  0.77255  0.68512  0.70124
     23   2.98914  4.71531  3.61497  3.48044  4.45629  3.39346  4.54165  4.04798  3.55272  3.65535  4.71432  3.76884  0.56716  3.93634  3.77672  3.16254  3.44450  3.67367  5.59383  4.58018   1443 P - - -
          2.68618  4.42225  2.77519  2.73123  3.46354  2.40513  3.72494  3.29354  2.67741  2.69355  4.24690  2.90347  2.73739  3.18146  2.89801  2.37887  2.77519  2.98518  4.58477  3.61503
          0.02648  4.04042  4.76277  0.61958  0.77255  0.68512  0.70124
     24   3.12125  4.43005  4.84603  4.35373  3.58555  4.47765  5.06504  1.20865  4.24140  2.07963  3.38771  4.56763  4.78766  4.50375  4.43579  3.87007  3.38826  1.22667  5.56448  4.36067   1444 i - - -
          2.68618  4.42225  2.77519  2.73123  3.46354  2.40513  3.72494  3.29354  2.67741  2.69355  4.24690  2.90347  2.73739  3.18146  2.89801  2.37887  2.77519  2.98518  4.58477  3.61503
          0.02648  4.04042  4.76277  0.61958  0.77255  0.68512  0.70124
     25   1.36369  4.26874  3.38037  3.08222  4.22091  3.05282  4.17620  3.54119  3.12280  3.27949  4.16327  3.31019  1.95060  3.44261  3.44552  2.50824  2.79452  3.09690  5.57998  4.35637   1445 a - - -
          2.68618  4.42225  2.77519  2.73123  3.46354  2.40513  3.72494  3.29354  2.67741  2.69355  4.24690  2.90347  2.73739  3.18146  2.89801  2.37887  2.77519  2.98518  4.58477  3.61503
          0.02648  4.04042  4.76277  0.61958  0.77255  0.68512  0.70124
     26   1.73532  4.24468  3.98897  3.58209  3.76660  3.46489  4.43841  2.32347  3.50373  2.56620  3.66922  3.73983  4.08406  3.80976  3.75917  2.88577  2.95499  1.37541  5.40220  4.18448   1446 v - - -
          2.68618  4.42225  2.77519  2.73123  3.46354  2.40513  3.72494  3.29354  2.67741  2.69355  4.24690  2.90347  2.73739  3.18146  2.89801  2.37887  2.77519  2.98518  4.58477  3.61503
          0.02648  4.04042  4.76277  0.61958  0.77255  0.68512  0.70124
     27   2.53686  4.63378  2.77605  2.57219  4.34173  3.15044  3.91325  3.86576  2.79597  3.47944  4.31607  1.69092  3.79671  3.11576  3.20891  1.74562  2.92696  3.40186  5.62550  4.27138   1447 n - - -
          2.68618  4.42225  2.77519  2.73123  3.46354  2.40513  3.72494  3.29354  2.67741  2.69355  4.24690  2.90347  2.73739  3.18146  2.89801  2.37887  2.77519  2.98518  4.58477  3.61503
          0.02648  4.04042  4.76277  0.61958  0.77255  0.68512  0.70124
     28   2.83052  5.09571  2.46351  1.42645  4.57098  1.92942  3.83581  4.04003  2.74011  3.60875  4.46265  2.87707  3.87246  3.01363  3.21711  2.80879  3.14237  3.63737  5.75577  4.38842   1448 e - - -
          2.68618  4.42225  2.77519  2.73123  3.46354  2.40513  3.72494  3.29354  2.67741  2.69355  4.24690  2.90347  2.73739  3.18146  2.89801  2.37887  2.77519  2.98518  4.58477  3.61503
          0.02648  4.04042  4.76277  0.61958  0.77255  0.68512  0.70124
     29   2.75104  4.47236  3.61836  3.19375  3.48720  3.58576  4.10763  2.75842  3.06599  1.45891  3.49243  3.53790  2.14738  3.44963  3.35327  2.98620  3.05966  2.63586  5.10282  3.83976   1449 l - - -
          2.68618  4.42225  2.77519  2.73123  3.46354  2.40513  3.72494  3.29354  2.67741  2.69355  4.24690  2.90347  2.73739  3.18146  2.89801  2.37887  2.77519  2.98518  4.58477  3.61503
          0.02648  4.04042  4.76277  0.61958  0.77255  0.68512  0.70124
     30   3.20340  5.02494  3.71202  3.19176  4.42249  3.65528  3.95861  3.97839  2.32241  3.46391  4.46229  3.53730  4.15203  3.17285  0.74980  3.28106  3.45941  3.69572  5.43885  4.31614   1450 r - - -
          2.68618  4.42225  2.77519  2.73123  3.46354  2.40513  3.72494  3.29354  2.67741  2.69355  4.24690  2.90347  2.73739  3.18146  2.89801  2.37887  2.77519  2.98518  4.58477  3.61503
          0.02648  4.04042  4.76277  0.61958  0.77255  0.68512  0.70124
     31   3.17817  5.32258  0.70407  2.45496  4.72409  3.34524  4.09020  4.35222  3.20783  3.93180  4.91654  3.01864  4.01018  3.33171  3.74459  3.12363  3.52136  3.97449  5.85923  4.57308   1451 d - - -
          2.68618  4.42225  2.77519  2.73123  3.46354  2.40513  3.72494  3.29354  2.67741  2.69355  4.24690  2.90347  2.73739  3.18146  2.89801  2.37887  2.77519  2.98518  4.58477  3.61503
          0.02648  4.04042  4.76277  0.61958  0.77255  0.68512  0.70124
     32   2.55834  4.36491  3.48205  3.06692  3.59806  3.37729  4.01474  2.92142  2.97121  1.81980  3.67036  3.38483  3.94065  3.34544  3.27765  1.69418  2.90623  2.69593  5.11787  3.80886   1452 s - - -
          2.68618  4.42225  2.77519  2.73123  3.46354  2.40513  3.72494  3.29354  2.67741  2.69355  4.24690  2.90347  2.73739  3.18146  2.89801  2.37887  2.77519  2.98518  4.58477  3.61503
          0.02648  4.04042  4.76277  0.61958  0.77255  0.68512  0.70124
     33   1.80372  4.92551  1.54595  2.35656  4.46990  3.22070  3.85199  3.84324  2.81050  3.50805  4.37077  2.88165  3.83494  3.03351  3.31952  2.71950  3.04608  3.44887  5.73520  4.34542   1453 d - - -
          2.68618  4.42225  2.77519  2.73123  3.46354  2.40513  3.72494  3.29354  2.67741  2.69355  4.24690  2.90347  2.73739  3.18146  2.89801  2.37887  2.77519  2.98518  4.58477  3.61503
          0.02648  4.04042  4.76277  0.61958  0.77255  0.68512  0.70124
     34   2.94235  4.39839  4.18382  3.68320  2.80713  3.98725  4.02151  1.57480  3.52029  2.14834  3.32969  3.88501  4.34432  3.78135  3.71593  3.31779  3.18447  2.29583  4.48672  1.97774   1454 i - - -
          2.68618  4.42225  2.77519  2.73123  3.46354  2.40513  3.72494  3.29354  2.67741  2.69355  4.24690  2.90347  2.73739  3.18146  2.89801  2.37887  2.77519  2.98518  4.58477  3.61503
          0.02648  4.04042  4.76277  0.61958  0.77255  0.68512  0.70124
     35   1.53476  4.23385  3.91862  3.51370  3.79347  3.38793  4.38855  2.43832  3.44005  2.62164  3.70463  3.67173  4.02402  3.74712  3.70359  2.80980  2.91714  1.56387  5.39905  4.18128   1455 a - - -
          2.68618  4.42225  2.77519  2.73123  3.46354  2.40513  3.72494  3.29354  2.67741  2.69355  4.24690  2.90347  2.73739  3.18146  2.89801  2.37887  2.77519  2.98518  4.58477  3.61503
          0.02648  4.04042  4.76277  0.61958  0.77255  0.68512  0.70124
     36   3.11396  4.42502  4.83510  4.34259  3.59490  4.46796  5.05756  1.31573  4.23130  2.09633  3.39857  4.55695  4.78158  4.49669  4.42839  3.85957  3.38157  1.12522  5.56654  4.35943   1456 v - - -
          2.68618  4.42225  2.77519  2.73123  3.46354  2.40513  3.72494  3.29354  2.67741  2.69355  4.24690  2.90347  2.73739  3.18146  2.89801  2.37887  2.77519  2.98518  4.58477  3.61503
          0.02648  4.04042  4.76277  0.61958  0.77255  0.68512  0.70124
     37   2.94235  4.39839  4.18382  3.68320  2.80713  3.98725  4.02151  1.57480  3.52029  2.14834  3.32969  3.88501  4.34432  3.78135  3.71593  3.31779  3.18447  2.29583  4.48672  1.97774   1457 i - - -
          2.68618  4.42225  2.77519  2.73123  3.46354  2.40513  3.72494  3.29354  2.67741  2.69355  4.24690  2.90347  2.73739  3.18146  2.89801  2.37887  2.77519  2.98518  4.58477  3.61503
          0.02648  4.04042  4.76277  0.61958  0.77255  0.68512  0.70124
     38   2.31454  4.25375  3.35940  3.10276  4.30532  1.53385  4.21498  3.66418  3.17447  3.39470  4.25172  3.31093  3.75072  3.48562  3.48891  2.48746  1.68030  3.16982  5.64215  4.42754   1458 g - - -
          2.68618  4.42225  2.77519  2.73123  3.46354  2.40513  3.72494  3.29354  2.67741  2.69355  4.24690  2.90347  2.73739  3.18146  2.89801  2.37887  2.77519  2.98518  4.58477  3.61503
          0.02648  4.04042  4.76277  0.61958  0.77255  0.68512  0.70124
     39   2.53466  4.31566  3.53424  3.08050  3.58360  3.38632  4.00380  2.87908  2.97413  2.57160  1.96795  3.39253  3.93084  3.33536  3.27773  1.91262  2.87039  2.65679  5.09284  3.83057   1459 s - - -
          2.68618  4.42225  2.77519  2.73123  3.46354  2.40513  3.72494  3.29354  2.67741  2.69355  4.24690  2.90347  2.73739  3.18146  2.89801  2.37887  2.77519  2.98518  4.58477  3.61503
          0.02648  4.04042  4.76277  0.61958  0.77255  0.68512  0.70124
     40   2.28973  4.25986  3.25237  3.04158  4.41834  1.72577  4.22018  3.89263  3.19939  3.55511  4.37616  3.26196  3.72328  3.48002  3.53259  1.36482  2.77950  3.30705  5.73182  4.49575   1460 s - - -
          2.68618  4.42225  2.77519  2.73123  3.46354  2.40513  3.72494  3.29354  2.67741  2.69355  4.24690  2.90347  2.73739  3.18146  2.89801  2.37887  2.77519  2.98518  4.58477  3.61503
          0.02648  4.04042  4.76277  0.61958  0.77255  0.68512  0.70124
     41   2.23535  1.70426  3.91535  3.55805  3.99247  3.00540  4.34885  3.31291  3.44766  3.11915  4.01355  3.52280  3.75507  3.73495  3.66305  1.56601  2.72222  2.89460  5.43283  4.22800   1461 s - - -
          2.68618  4.42225  2.77519  2.73123  3.46354  2.40513  3.72494  3.29354  2.67741  2.69355  4.24690  2.90347  2.73739  3.18146  2.89801  2.37887  2.77519  2.98518  4.58477  3.61503
          0.02648  4.04042  4.76277  0.61958  0.77255  0.68512  0.70124
     42   2.72301  4.80439  3.10895  2.65325  4.25660  3.42140  3.73676  3.57607  1.56561  3.21230  4.08439  3.09980  3.90433  2.90299  2.60981  2.78254  2.02375  3.25037  5.42984  4.16414   1462 k - - -
          2.68618  4.42225  2.77519  2.73123  3.46354  2.40513  3.72494  3.29354  2.67741  2.69355  4.24690  2.90347  2.73739  3.18146  2.89801  2.37887  2.77519  2.98518  4.58477  3.61503
          0.02648  4.04042  4.76277  0.61958  0.77255  0.68512  0.70124
     43   2.60910  4.31212  3.65953  3.26519  3.63686  2.05267  4.17446  1.58669  3.20663  2.58084  3.62598  3.54753  4.02936  3.54183  3.48941  2.87968  2.95347  2.38590  5.18083  3.93629   1463 i - - -
          2.68618  4.42225  2.77519  2.73123  3.46354  2.40513  3.72494  3.29354  2.67741  2.69355  4.24690  2.90347  2.73739  3.18146  2.89801  2.37887  2.77519  2.98518  4.58477  3.61503
          0.02648  4.04042  4.76277  0.61958  0.77255  0.68512  0.70124
     44   1.63150  4.58587  3.29204  2.81454  4.13929  3.33297  3.83843  3.48227  2.46958  3.13889  4.02522  3.19658  3.87613  3.03520  1.87008  2.71193  2.92726  3.14288  5.39088  4.14237   1464 a - - -
          2.68618  4.42225  2.77519  2.73123  3.46354  2.40513  3.72494  3.29354  2.67741  2.69355  4.24690  2.90347  2.73739  3.18146  2.89801  2.37887  2.77519  2.98518  4.58477  3.61503
          0.02648  4.04042  4.76277  0.61958  0.77255  0.68512  0.70124
     45   2.80864  5.07155  2.54221  1.48952  4.46873  3.31183  3.78864  3.91638  2.63718  3.48898  4.34503  2.89280  2.13202  2.95803  3.09167  2.79209  3.09757  3.54292  5.66279  4.30271   1465 e - - -
          2.68618  4.42225  2.77519  2.73123  3.46354  2.40513  3.72494  3.29354  2.67741  2.69355  4.24690  2.90347  2.73739  3.18146  2.89801  2.37887  2.77519  2.98518  4.58477  3.61503
          0.02648  4.04042  4.76277  0.61958  0.77255  0.68512  0.70124
     46   2.67675  4.80216  2.96619  2.58492  4.31530  3.34201  3.75200  3.73916  1.73461  3.32355  4.16685  3.04315  3.86498  2.91849  2.71742  1.72295  2.97561  3.36339  5.48878  4.19176   1466 s - - -
          2.68618  4.42225  2.77519  2.73123  3.46354  2.40513  3.72494  3.29354  2.67741  2.69355  4.24690  2.90347  2.73739  3.18146  2.89801  2.37887  2.77519  2.98518  4.58477  3.61503
          0.02648  4.04042  4.76277  0.61958  0.77255  0.68512  0.70124
     47   2.83052  5.09571  2.46351  1.42645  4.57098  1.92942  3.83581  4.04003  2.74011  3.60875  4.46265  2.87707  3.87246  3.01363  3.21711  2.80879  3.14237  3.63737  5.75577  4.38842   1467 e - - -
          2.68618  4.42225  2.77519  2.73123  3.46354  2.40513  3.72494  3.29354  2.67741  2.69355  4.24690  2.90347  2.73739  3.18146  2.89801  2.37887  2.77519  2.98518  4.58477  3.61503
          0.02648  4.04042  4.76277  0.61958  0.77255  0.68512  0.70124
     48   2.59604  4.48546  3.18424  2.83890  3.82983  3.36285  3.95622  2.96780  2.85290  2.89033  3.85493  1.85129  3.92189  3.22111  3.20945  2.75723  2.93184  1.86540  5.27868  3.95683   1468 n - - -
          2.68618  4.42225  2.77519  2.73123  3.46354  2.40513  3.72494  3.29354  2.67741  2.69355  4.24690  2.90347  2.73739  3.18146  2.89801  2.37887  2.77519  2.98518  4.58477  3.61503
          0.02648  4.04042  4.76277  0.61958  0.77255  0.68512  0.70124
     49   1.65965  4.30777  3.75050  3.27963  3.54231  3.49354  4.15534  2.60552  3.16844  2.35083  2.13926  3.55755  4.02842  3.50338  3.45266  2.86453  2.93204  2.43766  5.14654  3.92990   1469 a - - -
          2.68618  4.42225  2.77519  2.73123  3.46354  2.40513  3.72494  3.29354  2.67741  2.69355  4.24690  2.90347  2.73739  3.18146  2.89801  2.37887  2.77519  2.98518  4.58477  3.61503
          0.02648  4.04042  4.76277  0.61958  0.77255  0.68512  0.70124
     50   1.67343  4.30510  3.98188  3.53009  3.60821  3.65816  4.37606  1.62334  3.43543  2.36883  3.51248  3.77322  4.18481  3.75293  3.70159  3.04489  3.02467  2.05813  5.27880  4.05570   1470 i - - -
          2.68618  4.42225  2.77519  2.73123  3.46354  2.40513  3.72494  3.29354  2.67741  2.69355  4.24690  2.90347  2.73739  3.18146  2.89801  2.37887  2.77519  2.98518  4.58477  3.61503
          0.02648  4.04042  4.76277  0.61958  0.77255  0.68512  0.70124
     51   2.86871  5.24137  2.52261  1.68793  4.54153  3.36027  3.70511  4.00979  2.43998  3.51961  4.36476  2.85372  3.88121  1.76360  2.84776  2.81553  3.11924  3.63825  5.66882  4.28997   1471 e - - -
          2.68618  4.42225  2.77519  2.73123  3.46354  2.40513  3.72494  3.29354  2.67741  2.69355  4.24690  2.90347  2.73739  3.18146  2.89801  2.37887  2.77519  2.98518  4.58477  3.61503
          0.02648  4.04042  4.76277  0.61958  0.77255  0.68512  0.70124
     52   3.22121  4.75067  3.94152  3.54184  1.35935  4.00269  1.95482  3.27072  3.42107  2.71294  3.85337  3.71182  4.38712  3.66877  3.64948  3.35660  3.46300  3.12474  3.90318  2.21202   1472 f - - -
          2.68618  4.42225  2.77519  2.73123  3.46354  2.40513  3.72494  3.29354  2.67741  2.69355  4.24690  2.90347  2.73739  3.18146  2.89801  2.37887  2.77519  2.98518  4.58477  3.61503
          0.02648  4.04042  4.76277  0.61958  0.77255  0.68512  0.70124
     53   3.18967  4.78695  3.84798  3.39719  2.38716  3.92878  1.93650  3.39841  3.10104  2.86862  3.94866  3.62717  4.31918  3.50938  3.33350  3.30122  3.42240  3.21436  1.75068  2.33676   1473 w - - -
          2.68618  4.42225  2.77519  2.73123  3.46354  2.40513  3.72494  3.29354  2.67741  2.69355  4.24690  2.90347  2.73739  3.18146  2.89801  2.37887  2.77519  2.98518  4.58477  3.61503
          0.02648  4.04042  4.76277  0.61958  0.77255  0.68512  0.70124
     54   2.73902  5.00316  2.52195  1.53735  4.44675  3.26925  3.77517  3.89751  2.63566  3.48160  4.32268  2.86720  3.84077  2.94368  3.09809  1.87349  3.04319  3.50512  5.66757  4.28201   1474 e - - -
          2.68618  4.42225  2.77519  2.73123  3.46354  2.40513  3.72494  3.29354  2.67741  2.69355  4.24690  2.90347  2.73739  3.18146  2.89801  2.37887  2.77519  2.98518  4.58477  3.61503
          0.02648  4.04042  4.76277  0.61958  0.77255  0.68512  0.70124
     55   3.12052  4.50590  4.62456  4.11791  3.30018  4.31627  4.77148  2.00124  3.95703  1.22783  3.14816  4.36201  4.63550  4.20583  4.14079  3.69286  3.38251  1.44475  5.26820  4.08631   1475 l - - -
          2.68618  4.42225  2.77519  2.73123  3.46354  2.40513  3.72494  3.29354  2.67741  2.69355  4.24690  2.90347  2.73739  3.18146  2.89801  2.37887  2.77519  2.98518  4.58477  3.61503
          0.02648  4.04042  4.76277  0.61958  0.77255  0.68512  0.70124
     56   3.27272  4.59177  4.85095  4.32453  3.21003  4.55101  4.91332  1.46762  4.15678  1.11911  3.02858  4.57597  4.77359  4.34475  4.30214  3.92545  3.51083  1.99914  5.26924  4.12960   1476 l - - -
          2.68618  4.42225  2.77519  2.73123  3.46354  2.40513  3.72494  3.29354  2.67741  2.69355  4.24690  2.90347  2.73739  3.18146  2.89801  2.37887  2.77519  2.98518  4.58477  3.61503
          0.02648  4.04042  4.76277  0.61958  0.77255  0.68512  0.70124
     57   2.84101  5.00135  3.04457  2.60910  4.38093  3.47146  3.69058  3.85839  2.19545  3.37911  4.23102  2.01422  3.93492  2.84621  1.60832  2.85527  3.08568  3.50520  5.46236  4.17760   1477 r - - -
          2.68618  4.42225  2.77519  2.73123  3.46354  2.40513  3.72494  3.29354  2.67741  2.69355  4.24690  2.90347  2.73739  3.18146  2.89801  2.37887  2.77519  2.98518  4.58477  3.61503
          0.02648  4.04042  4.76277  0.61958  0.77255  0.68512  0.70124
     58   1.63150  4.58587  3.29204  2.81454  4.13929  3.33297  3.83843  3.48227  2.46958  3.13889  4.02522  3.19658  3.87613  3.03520  1.87008  2.71193  2.92726  3.14288  5.39088  4.14237   1478 a - - -
          2.68618  4.42225  2.77519  2.73123  3.46354  2.40513  3.72494  3.29354  2.67741  2.69355  4.24690  2.90347  2.73739  3.18146  2.89801  2.37887  2.77519  2.98518  4.58477  3.61503
          0.02648  4.04042  4.76277  0.61958  0.77255  0.68512  0.70124
     59   2.58048  4.32490  3.58627  3.20020  3.68610  1.79786  4.14442  1.79491  3.15232  2.65263  3.68223  3.49107  3.98900  3.49194  3.44715  2.82650  2.93569  2.48541  5.20725  3.95690   1479 i - - -
          2.68618  4.42225  2.77519  2.73123  3.46354  2.40513  3.72494  3.29354  2.67741  2.69355  4.24690  2.90347  2.73739  3.18146  2.89801  2.37887  2.77519  2.98518  4.58477  3.61503
          0.02648  4.04042  4.76277  0.61958  0.77255  0.68512  0.70124
     60   2.85994  5.04819  2.89397  2.52274  4.01826  3.47796  2.22398  3.79723  2.29801  3.30723  4.18085  3.01640  3.93411  1.78590  2.62005  2.85647  3.09179  3.47163  5.28235  3.86989   1480 q - - -
          2.68618  4.42225  2.77519  2.73123  3.46354  2.40513  3.72494  3.29354  2.67741  2.69355  4.24690  2.90347  2.73739  3.18146  2.89801  2.37887  2.77519  2.98518  4.58477  3.61503
          0.02648  4.04042  4.76277  0.61958  0.77255  0.68512  0.70124
     61   2.85101  4.84885  1.64172  2.63099  3.47933  3.48467  3.77450  3.51723  2.79231  3.09764  4.03474  3.12319  3.97221  3.10230  3.21420  2.90196  3.11219  3.24556  2.18660  3.44735   1481 d - - -
          2.68618  4.42225  2.77519  2.73123  3.46354  2.40513  3.72494  3.29354  2.67741  2.69355  4.24690  2.90347  2.73739  3.18146  2.89801  2.37887  2.77519  2.98518  4.58477  3.61503
          0.02648  4.04042  4.76277  0.61958  0.77255  0.68512  0.70124
     62   1.65965  4.30777  3.75050  3.27963  3.54231  3.49354  4.15534  2.60552  3.16844  2.35083  2.13926  3.55755  4.02842  3.50338  3.45266  2.86453  2.93204  2.43766  5.14654  3.92990   1482 a - - -
          2.68618  4.42225  2.77519  2.73123  3.46354  2.40513  3.72494  3.29354  2.67741  2.69355  4.24690  2.90347  2.73739  3.18146  2.89801  2.37887  2.77519  2.98518  4.58477  3.61503
          0.02648  4.04042  4.76277  0.61958  0.77255  0.68512  0.70124
     63   2.79173  4.53822  3.46782  2.99697  3.54220  3.67316  3.95784  1.75822  2.78188  2.38529  3.50641  3.40835  4.08943  2.15086  3.08140  3.00431  3.04132  2.52748  5.10375  3.83148   1483 i - - -
          2.68618  4.42225  2.77519  2.73123  3.46354  2.40513  3.72494  3.29354  2.67741  2.69355  4.24690  2.90347  2.73739  3.18146  2.89801  2.37887  2.77519  2.98518  4.58477  3.61503
          0.02648  4.04042  4.76277  0.61958  0.77255  0.68512  0.70124
     64   3.10445  5.20435  3.54262  2.84950  4.67572  3.70820  3.62994  4.01435  1.40493  3.44377  4.31868  3.23980  4.07074  2.76410  1.39090  3.09808  3.26324  3.69849  5.47244  4.31947   1484 r - - -
          2.68618  4.42225  2.77519  2.73123  3.46354  2.40513  3.72494  3.29354  2.67741  2.69355  4.24690  2.90347  2.73739  3.18146  2.89801  2.37887  2.77519  2.98518  4.58477  3.61503
          0.02648  4.04042  4.76277  0.61958  0.77255  0.68512  0.70124
     65   2.76059  4.79482  3.22585  2.75899  4.26852  3.42733  3.79640  3.71043  2.35911  3.27619  4.15473  3.18269  1.85225  2.97668  1.74791  2.83058  3.04838  3.36710  5.42225  4.18281   1485 r - - -
          2.68618  4.42225  2.77519  2.73123  3.46354  2.40513  3.72494  3.29354  2.67741  2.69355  4.24690  2.90347  2.73739  3.18146  2.89801  2.37887  2.77519  2.98518  4.58477  3.61503
          0.02648  4.04042  4.76277  0.61958  0.77255  0.68512  0.70124
     66   3.65564  4.88794  4.64938  4.33921  1.15233  4.40635  3.48817  3.33149  4.18390  2.65854  3.92788  4.08982  4.71429  4.14729  4.21269  3.77658  3.87754  3.25993  3.62661  1.27400   1486 f - - -
          2.68618  4.42225  2.77519  2.73123  3.46354  2.40513  3.72494  3.29354  2.67741  2.69355  4.24690  2.90347  2.73739  3.18146  2.89801  2.37887  2.77519  2.98518  4.58477  3.61503
          0.02648  4.04042  4.76277  0.61958  0.77255  0.68512  0.70124
     67   2.78018  4.89702  2.99222  2.60903  4.34901  3.41199  3.75703  3.76422  1.66405  3.33328  4.19669  3.07629  1.92320  2.92367  2.66672  2.81705  3.05468  3.41471  5.48568  4.21575   1487 k - - -
          2.68618  4.42225  2.77519  2.73123  3.46354  2.40513  3.72494  3.29354  2.67741  2.69355  4.24690  2.90347  2.73739  3.18146  2.89801  2.37887  2.77519  2.98518  4.58477  3.61503
          0.02648  4.04042  4.76277  0.61958  0.77255  0.68512  0.70124
     68   1.63873  4.35189  3.78830  3.35147  3.54023  3.54536  4.22896  2.52950  3.23625  1.65269  3.48565  3.62450  4.08729  3.58279  3.51126  2.93672  2.99770  2.37736  5.19021  3.95268   1488 a - - -
          2.68618  4.42225  2.77519  2.73123  3.46354  2.40513  3.72494  3.29354  2.67741  2.69355  4.24690  2.90347  2.73739  3.18146  2.89801  2.37887  2.77519  2.98518  4.58477  3.61503
          0.02648  4.04042  4.76277  0.61958  0.77255  0.68512  0.70124
     69   2.28973  4.25986  3.25237  3.04158  4.41834  1.72577  4.22018  3.89263  3.19939  3.55511  4.37616  3.26196  3.72328  3.48002  3.53259  1.36482  2.77950  3.30705  5.73182  4.49575   1489 s - - -
          2.68618  4.42225  2.77519  2.73123  3.46354  2.40513  3.72494  3.29354  2.67741  2.69355  4.24690  2.90347  2.73739  3.18146  2.89801  2.37887  2.77519  2.98518  4.58477  3.61503
          0.02648  4.04042  4.76277  0.61958  0.77255  0.68512  0.70124
     70   2.74073  4.57356  3.52941  2.96725  3.80723  3.56312  3.86465  2.94855  2.49188  2.73843  3.74435  3.34468  4.01346  3.10158  1.74551  2.90848  3.00829  1.91160  5.20189  3.95266   1490 r - - -
          2.68618  4.42225  2.77519  2.73123  3.46354  2.40513  3.72494  3.29354  2.67741  2.69355  4.24690  2.90347  2.73739  3.18146  2.89801  2.37887  2.77519  2.98518  4.58477  3.61503
          0.02648  4.04042  4.76277  0.61958  0.77255  0.68512  0.70124
     71   2.89360  5.22365  2.70762  1.74718  4.58266  3.43174  3.67398  4.00009  1.53331  3.50040  4.33782  2.92805  3.91082  2.81429  2.60436  2.85011  3.12308  3.63425  5.61639  4.29526   1491 k - - -
          2.68618  4.42225  2.77519  2.73123  3.46354  2.40513  3.72494  3.29354  2.67741  2.69355  4.24690  2.90347  2.73739  3.18146  2.89801  2.37887  2.77519  2.98518  4.58477  3.61503
          0.02648  4.04042  4.76277  0.61958  0.77255  0.68512  0.70124
     72   2.84411  5.26059  1.76752  2.26642  4.58661  3.32824  3.71230  4.06201  1.62870  3.58039  4.40547  2.82299  3.86018  2.85946  2.96511  2.78439  3.10351  3.66663  5.71575  4.31381   1492 k - - -
          2.68618  4.42225  2.77519  2.73123  3.46354  2.40513  3.72494  3.29354  2.67741  2.69355  4.24690  2.90347  2.73739  3.18146  2.89801  2.37887  2.77519  2.98518  4.58477  3.61503
          0.02648  4.04042  4.76277  0.61958  0.77255  0.68512  0.70124
     73   2.72846  4.69362  2.96239  1.73244  3.94688  3.46640  3.86399  2.95263  2.70862  2.86986  3.85411  3.12109  3.95399  3.07406  3.10789  2.83861  3.00133  1.93613  5.36387  4.05517   1493 e - - -
          2.68618  4.42225  2.77519  2.73123  3.46354  2.40513  3.72494  3.29354  2.67741  2.69355  4.24690  2.90347  2.73739  3.18146  2.89801  2.37887  2.77519  2.98518  4.58477  3.61503
          0.02648  4.04042  4.76277  0.61958  0.77255  0.68512  0.70124
     74   3.27272  4.59177  4.85095  4.32453  3.21003  4.55101  4.91332  1.46762  4.15678  1.11911  3.02858  4.57597  4.77359  4.34475  4.30214  3.92545  3.51083  1.99914  5.26924  4.12960   1494 l - - -
          2.68618  4.42225  2.77519  2.73123  3.46354  2.40513  3.72494  3.29354  2.67741  2.69355  4.24690  2.90347  2.73739  3.18146  2.89801  2.37887  2.77519  2.98518  4.58477  3.61503
          0.02648  4.04042  4.76277  0.61958  0.77255  0.68512  0.70124
     75   2.80069  4.78774  2.95589  1.70588  3.85156  3.51035  3.82873  3.10995  2.63975  1.92751  3.80052  3.11837  3.97385  3.04234  3.01833  2.88601  3.05180  2.91706  5.29467  3.97840   1495 e - - -
          2.68618  4.42225  2.77519  2.73123  3.46354  2.40513  3.72494  3.29354  2.67741  2.69355  4.24690  2.90347  2.73739  3.18146  2.89801  2.37887  2.77519  2.98518  4.58477  3.61503
          0.02648  4.04042  4.76277  0.61958  0.77255  0.68512  0.70124
     76   2.63306  4.75811  2.85374  2.54116  4.24348  3.28363  3.78753  3.73073  2.53703  3.31656  4.16719  3.00933  3.83953  1.98158  2.91082  1.69541  2.95377  3.34644  5.49059  4.15442   1496 s - - -
          2.68618  4.42225  2.77519  2.73123  3.46354  2.40513  3.72494  3.29354  2.67741  2.69355  4.24690  2.90347  2.73739  3.18146  2.89801  2.37887  2.77519  2.98518  4.58477  3.61503
          0.02648  4.04042  4.76277  0.61958  0.77255  0.68512  0.70124
     77   2.85800  4.70122  3.43953  2.90997  3.74396  3.65431  3.82782  3.01553  1.76712  1.69537  3.69080  3.32342  4.05861  3.05822  2.68646  2.99973  3.08655  2.85036  5.17142  3.91226   1497 l - - -
          2.68618  4.42225  2.77519  2.73123  3.46354  2.40513  3.72494  3.29354  2.67741  2.69355  4.24690  2.90347  2.73739  3.18146  2.89801  2.37887  2.77519  2.98518  4.58477  3.61503
          0.02648  4.04042  4.76277  0.61958  0.77255  0.68512  0.70124
     78   2.70487  4.33454  3.86991  3.41752  1.78898  3.61974  4.04425  2.64043  3.33328  2.30817  3.43686  3.65283  4.11626  3.61026  3.58434  2.98986  1.96764  2.49114  4.71774  3.28484   1498 f - - -
          2.68618  4.42225  2.77519  2.73123  3.46354  2.40513  3.72494  3.29354  2.67741  2.69355  4.24690  2.90347  2.73739  3.18146  2.89801  2.37887  2.77519  2.98518  4.58477  3.61503
          0.02648  4.04042  4.76277  0.61958  0.77255  0.68512  0.70124
     79   2.73333  4.87599  2.85182  2.53183  4.26804  3.35613  3.77147  3.74938  2.48254  3.30439  4.17929  3.01861  2.18530  1.74272  2.84455  2.76704  3.02360  3.39724  5.48534  4.16540   1499 q - - -
          2.68618  4.42225  2.77519  2.73123  3.46354  2.40513  3.72494  3.29354  2.67741  2.69355  4.24690  2.90347  2.73739  3.18146  2.89801  2.37887  2.77519  2.98518  4.58477  3.61503
          0.02648  4.04042  4.76277  0.61958  0.77255  0.68512  0.70124
     80   3.00425  4.41580  4.49215  3.99660  1.95757  4.12148  4.37124  2.16173  3.87824  1.94525  3.23027  4.15951  4.48414  4.06971  4.04236  3.48307  3.26870  1.39531  4.79492  3.37969   1500 v - - -
          2.68618  4.42225  2.77519  2.73123  3.46354  2.40513  3.72494  3.29354  2.67741  2.69355  4.24690  2.90347  2.73739  3.18146  2.89801  2.37887  2.77519  2.98518  4.58477  3.61503
          0.02648  4.04042  4.76277  0.61958  0.77255  0.68512  0.70124
     81   2.29100  4.25951  3.24617  3.04595  4.42465  1.50423  4.22904  3.90051  3.21329  3.56442  4.38675  3.26425  3.72433  3.49165  3.54393  1.54175  2.78299  3.31208  5.73885  4.50382   1501 g - - -
          2.68618  4.42225  2.77519  2.73123  3.46354  2.40513  3.72494  3.29354  2.67741  2.69355  4.24690  2.90347  2.73739  3.18146  2.89801  2.37887  2.77519  2.98518  4.58477  3.61503
          0.02648  4.04042  4.76277  0.61958  0.77255  0.68512  0.70124
     82   3.33294  4.67523  4.73599  4.24388  1.78268  4.43736  4.36337  2.37429  4.09699  1.07475  3.00964  4.38967  4.67985  4.19401  4.20397  3.80373  3.56196  2.48880  4.60561  3.13877   1502 l - - -
          2.68618  4.42225  2.77519  2.73123  3.46354  2.40513  3.72494  3.29354  2.67741  2.69355  4.24690  2.90347  2.73739  3.18146  2.89801  2.37887  2.77519  2.98518  4.58477  3.61503
          0.02648  4.04042  4.76277  0.61958  0.77255  0.68512  0.70124
     83   2.79735  4.77590  1.93112  2.60315  3.79652  3.47501  3.87446  3.09700  2.81330  1.70735  3.82067  3.10781  3.97218  3.11211  3.24407  2.88557  3.06694  2.90398  5.28321  3.93037   1503 l - - -
          2.68618  4.42225  2.77519  2.73123  3.46354  2.40513  3.72494  3.29354  2.67741  2.69355  4.24690  2.90347  2.73739  3.18146  2.89801  2.37887  2.77519  2.98518  4.58477  3.61503
          0.02648  4.04042  4.76277  0.61958  0.77255  0.68512  0.70124
     84   2.59604  4.48546  3.18424  2.83890  3.82983  3.36285  3.95622  2.96780  2.85290  2.89033  3.85493  1.85129  3.92189  3.22111  3.20945  2.75723  2.93184  1.86540  5.27868  3.95683   1504 n - - -
          2.68618  4.42225  2.77519  2.73123  3.46354  2.40513  3.72494  3.29354  2.67741  2.69355  4.24690  2.90347  2.73739  3.18146  2.89801  2.37887  2.77519  2.98518  4.58477  3.61503
          0.02648  4.04042  4.76277  0.61958  0.77255  0.68512  0.70124
     85   2.73902  5.00316  2.52195  1.53735  4.44675  3.26925  3.77517  3.89751  2.63566  3.48160  4.32268  2.86720  3.84077  2.94368  3.09809  1.87349  3.04319  3.50512  5.66757  4.28201   1505 e - - -
          2.68618  4.42225  2.77519  2.73123  3.46354  2.40513  3.72494  3.29354  2.67741  2.69355  4.24690  2.90347  2.73739  3.18146  2.89801  2.37887  2.77519  2.98518  4.58477  3.61503
          0.02648  4.04042  4.76277  0.61958  0.77255  0.68512  0.70124
     86   2.70927  4.59437  3.26050  2.81858  3.75619  3.51139  3.87162  2.94580  2.64418  2.68413  3.71742  3.24876  3.97965  1.89932  2.97028  2.85604  2.98464  1.94368  5.21245  3.92001   1506 q - - -
          2.68618  4.42225  2.77519  2.73123  3.46354  2.40513  3.72494  3.29354  2.67741  2.69355  4.24690  2.90347  2.73739  3.18146  2.89801  2.37887  2.77519  2.98518  4.58477  3.61503
          0.02648  4.04042  4.76277  0.61958  0.77255  0.68512  0.70124
     87   2.64922  4.34982  3.67294  3.18320  3.21785  3.51851  3.91202  2.90290  2.99840  2.57021  3.56884  3.47518  4.01054  3.37875  3.26820  2.88049  1.76056  2.69107  2.32084  3.34936   1507 t - - -
          2.68618  4.42225  2.77519  2.73123  3.46354  2.40513  3.72494  3.29354  2.67741  2.69355  4.24690  2.90347  2.73739  3.18146  2.89801  2.37887  2.77519  2.98518  4.58477  3.61503
          0.02648  4.04042  4.76277  0.61958  0.77255  0.68512  0.70124
     88   1.67688  4.82148  2.68001  1.74405  4.29535  3.28206  3.81675  3.61506  2.67296  3.30234  4.17519  2.95451  3.84893  2.99914  3.10928  2.71942  2.99353  3.26842  5.57042  4.23131   1508 a - - -
          2.68618  4.42225  2.77519  2.73123  3.46354  2.40513  3.72494  3.29354  2.67741  2.69355  4.24690  2.90347  2.73739  3.18146  2.89801  2.37887  2.77519  2.98518  4.58477  3.61503
          0.02648  4.04042  4.76277  0.61958  0.77255  0.68512  0.70124
     89   3.34822  4.76242  4.45849  4.10211  3.20742  4.19380  4.70539  2.42375  3.86822  0.69296  3.18329  4.36124  4.60221  4.19613  4.01558  3.78880  3.63591  2.50412  5.14451  3.90560   1509 L - - -
          2.68618  4.42225  2.77519  2.73123  3.46354  2.40513  3.72494  3.29354  2.67741  2.69355  4.24690  2.90347  2.73739  3.18146  2.89801  2.37887  2.77519  2.98518  4.58477  3.61503
          0.02648  4.04042  4.76277  0.61958  0.77255  0.68512  0.70124
     90   2.80405  4.60369  3.31045  2.95580  1.91678  3.56991  3.75825  3.16248  2.99208  2.77854  3.80031  1.82369  4.05582  3.30244  3.33657  2.94261  3.09123  2.94403  4.52606  2.94556   1510 n - - -
          2.68618  4.42225  2.77519  2.73123  3.46354  2.40513  3.72494  3.29354  2.67741  2.69355  4.24690  2.90347  2.73739  3.18146  2.89801  2.37887  2.77519  2.98518  4.58477  3.61503
          0.02648  4.04042  4.76277  0.61958  0.77255  0.68512  0.70124
     91   2.81014  4.77189  3.05871  1.65584  3.56986  3.51707  3.75150  3.37609  2.62071  2.97154  3.90437  3.14759  3.96660  3.03884  2.98267  2.88554  3.05359  3.12167  2.32217  3.56768   1511 e - - -
          2.68618  4.42225  2.77519  2.73123  3.46354  2.40513  3.72494  3.29354  2.67741  2.69355  4.24690  2.90347  2.73739  3.18146  2.89801  2.37887  2.77519  2.98518  4.58477  3.61503
          0.02648  4.04042  4.76277  0.61958  0.77255  0.68512  0.70124
     92   2.78447  4.51468  3.60886  3.21819  3.35562  1.51725  3.99777  3.33341  3.10972  2.96451  3.92754  3.52639  4.03642  3.48558  3.38567  2.97158  3.11620  3.06710  1.90213  3.40691   1512 g - - -
          2.68618  4.42225  2.77519  2.73123  3.46354  2.40513  3.72494  3.29354  2.67741  2.69355  4.24690  2.90347  2.73739  3.18146  2.89801  2.37887  2.77519  2.98518  4.58477  3.61503
          0.02648  4.04042  4.76277  0.61958  0.77255  0.68512  0.70124
     93   2.29100  4.25951  3.24617  3.04595  4.42465  1.50423  4.22904  3.90051  3.21329  3.56442  4.38675  3.26425  3.72433  3.49165  3.54393  1.54175  2.78299  3.31208  5.73885  4.50382   1513 g - - -
          2.68618  4.42225  2.77519  2.73123  3.46354  2.40513  3.72494  3.29354  2.67741  2.69355  4.24690  2.90347  2.73739  3.18146  2.89801  2.37887  2.77519  2.98518  4.58477  3.61503
          0.02648  4.04042  4.76277  0.61958  0.77255  0.68512  0.70124
     94   3.55773  4.80940  4.68381  4.33858  1.19104  4.35647  3.55273  3.20539  4.15057  2.52143  3.78846  4.11054  4.67114  4.14332  4.17573  3.73851  3.78303  3.15101  1.87665  1.98815   1514 f - - -
          2.68618  4.42225  2.77519  2.73123  3.46354  2.40513  3.72494  3.29354  2.67741  2.69355  4.24690  2.90347  2.73739  3.18146  2.89801  2.37887  2.77519  2.98518  4.58477  3.61503
          0.02648  4.04042  4.76277  0.61958  0.77255  0.68512  0.70124
     95   3.10074  4.56462  4.18188  3.70698  2.56492  4.05900  3.88412  2.68454  3.51248  1.36785  3.35855  3.88902  4.40365  3.77608  3.70303  3.40037  3.33643  2.64284  4.26232  1.78353   1515 l - - -
          2.68618  4.42225  2.77519  2.73123  3.46354  2.40513  3.72494  3.29354  2.67741  2.69355  4.24690  2.90347  2.73739  3.18146  2.89801  2.37887  2.77519  2.98518  4.58477  3.61503
          0.02648  4.04042  4.76277  0.61958  0.77255  0.68512  0.70124
     96   2.86143  5.15735  1.37129  2.29141  4.70139  1.84115  3.89407  4.22595  2.91754  3.77896  4.63808  2.84420  3.87093  3.08179  3.46861  2.82529  3.20142  3.77929  5.89002  4.49075   1516 d - - -
          2.68618  4.42225  2.77519  2.73123  3.46354  2.40513  3.72494  3.29354  2.67741  2.69355  4.24690  2.90347  2.73739  3.18146  2.89801  2.37887  2.77519  2.98518  4.58477  3.61503
          0.02648  4.04042  4.76277  0.61958  0.77255  0.68512  0.70124
     97   1.86305  4.88819  2.62639  1.57134  4.34423  3.28595  3.80170  3.67471  2.65708  3.34691  4.21631  2.92566  3.85028  2.97772  3.10333  2.73010  3.01391  3.32351  5.60348  4.25083   1517 e - - -
          2.68618  4.42225  2.77519  2.73123  3.46354  2.40513  3.72494  3.29354  2.67741  2.69355  4.24690  2.90347  2.73739  3.18146  2.89801  2.37887  2.77519  2.98518  4.58477  3.61503
          0.02648  4.04042  4.76277  0.61958  0.77255  0.68512  0.70124
     98   2.58622  4.28463  3.69914  3.26368  3.57337  3.48375  4.14208  1.63807  3.17522  2.52694  3.56929  3.54117  4.02663  3.51303  3.45901  1.94155  2.92241  2.33358  5.13214  3.87071   1518 i - - -
          2.68618  4.42225  2.77519  2.73123  3.46354  2.40513  3.72494  3.29354  2.67741  2.69355  4.24690  2.90347  2.73739  3.18146  2.89801  2.37887  2.77519  2.98518  4.58477  3.61503
          0.02648  4.04042  4.76277  0.61958  0.77255  0.68512  0.70124
     99   2.71983  4.74288  1.74045  2.55284  4.03656  3.38979  3.88654  3.06663  2.81657  3.00659  3.97924  3.05578  3.92535  3.09571  3.27299  2.80693  3.01746  1.92679  5.45347  4.10503   1519 d - - -
          2.68618  4.42225  2.77519  2.73123  3.46354  2.40513  3.72494  3.29354  2.67741  2.69355  4.24690  2.90347  2.73739  3.18146  2.89801  2.37887  2.77519  2.98518  4.58477  3.61503
          0.02648  4.04042  4.76277  0.61958  0.77255  0.68512  0.70124
    100   2.65993  2.27363  3.44677  2.91846  3.93194  3.43664  3.86017  3.21767  1.59148  2.95411  3.86897  3.29005  3.93700  3.09307  2.79464  2.80743  2.95860  2.94020  5.24626  4.01220   1520 k - - -
          2.68618  4.42225  2.77519  2.73123  3.46354  2.40513  3.72494  3.29354  2.67741  2.69355  4.24690  2.90347  2.73739  3.18146  2.89801  2.37887  2.77519  2.98518  4.58477  3.61503
          0.02648  4.04042  4.76277  0.61958  0.77255  0.68512  0.70124
    101   3.33021  4.67431  4.70524  4.22590  1.56496  4.40899  4.26939  2.41462  4.07672  1.21602  3.06094  4.34616  4.66586  4.17594  4.18347  3.77684  3.56146  2.51348  4.50608  2.99455   1521 l - - -
          2.68618  4.42225  2.77519  2.73123  3.46354  2.40513  3.72494  3.29354  2.67741  2.69355  4.24690  2.90347  2.73739  3.18146  2.89801  2.37887  2.77519  2.98518  4.58477  3.61503
          0.02648  4.04042  4.76277  0.61958  0.77255  0.68512  0.70124
    102   2.80006  4.85222  1.70603  2.52375  3.90347  3.43540  3.84490  3.22899  2.77319  1.93642  3.92985  3.04228  3.94550  3.06489  3.22309  2.85802  3.07202  3.01138  5.35123  3.97888   1522 d - - -
          2.68618  4.42225  2.77519  2.73123  3.46354  2.40513  3.72494  3.29354  2.67741  2.69355  4.24690  2.90347  2.73739  3.18146  2.89801  2.37887  2.77519  2.98518  4.58477  3.61503
          0.02648  4.04042  4.76277  0.61958  0.77255  0.68512  0.70124
    103   2.69108  4.42853  3.50870  3.07305  3.09865  3.53720  3.83692  2.95456  2.97307  2.64911  3.64421  3.40432  4.02230  3.32971  3.27335  2.89041  1.99078  2.73666  4.65789  1.85191   1523 y - - -
          2.68618  4.42225  2.77519  2.73123  3.46354  2.40513  3.72494  3.29354  2.67741  2.69355  4.24690  2.90347  2.73739  3.18146  2.89801  2.37887  2.77519  2.98518  4.58477  3.61503
          0.02648  4.04042  4.76277  0.61958  0.77255  0.68512  0.70124
    104   2.98914  4.71531  3.61497  3.48044  4.45629  3.39346  4.54165  4.04798  3.55272  3.65535  4.71432  3.76884  0.56716  3.93634  3.77672  3.16254  3.44450  3.67367  5.59383  4.58018   1524 P - - -
          2.68618  4.42225  2.77519  2.73123  3.46354  2.40513  3.72494  3.29354  2.67741  2.69355  4.24690  2.90347  2.73739  3.18146  2.89801  2.37887  2.77519  2.98518  4.58477  3.61503
          0.02648  4.04042  4.76277  0.61958  0.77255  0.68512  0.70124
    105   2.69685  4.40166  3.65367  3.29381  1.60465  1.91255  3.97663  3.05359  3.29393  2.69996  3.73436  3.54630  4.04119  3.56814  3.56719  2.91667  3.04314  2.83043  4.67522  3.18083   1525 f - - -
          2.68618  4.42225  2.77519  2.73123  3.46354  2.40513  3.72494  3.29354  2.67741  2.69355  4.24690  2.90347  2.73739  3.18146  2.89801  2.37887  2.77519  2.98518  4.58477  3.61503
          0.02648  4.04042  4.76277  0.61958  0.77255  0.68512  0.70124
    106   2.69685  4.40166  3.65367  3.29381  1.60465  1.91255  3.97663  3.05359  3.29393  2.69996  3.73436  3.54630  4.04119  3.56814  3.56719  2.91667  3.04314  2.83043  4.67522  3.18083   1526 f - - -
          2.68618  4.42225  2.77519  2.73123  3.46354  2.40513  3.72494  3.29354  2.67741  2.69355  4.24690  2.90347  2.73739  3.18146  2.89801  2.37887  2.77519  2.98518  4.58477  3.61503
          0.02648  4.04042  4.76277  0.61958  0.77255  0.68512  0.70124
    107   2.86871  5.24137  2.52261  1.68793  4.54153  3.36027  3.70511  4.00979  2.43998  3.51961  4.36476  2.85372  3.88121  1.76360  2.84776  2.81553  3.11924  3.63825  5.66882  4.28997   1527 e - - -
          2.68618  4.42225  2.77519  2.73123  3.46354  2.40513  3.72494  3.29354  2.67741  2.69355  4.24690  2.90347  2.73739  3.18146  2.89801  2.37887  2.77519  2.98518  4.58477  3.61503
          0.02648  4.04042  4.76277  0.61958  0.77255  0.68512  0.70124
    108   2.85800  4.70122  3.43953  2.90997  3.74396  3.65431  3.82782  3.01553  1.76712  1.69537  3.69080  3.32342  4.05861  3.05822  2.68646  2.99973  3.08655  2.85036  5.17142  3.91226   1528 l - - -
          2.68618  4.42225  2.77519  2.73123  3.46354  2.40513  3.72494  3.29354  2.67741  2.69355  4.24690  2.90347  2.73739  3.18146  2.89801  2.37887  2.77519  2.98518  4.58477  3.61503
          0.02648  4.04042  4.76277  0.61958  0.77255  0.68512  0.70124
    109   2.71557  4.98466  1.69871  2.31320  4.51742  3.20850  3.82674  4.01216  2.78324  3.59294  4.43018  2.84582  3.82408  3.00337  3.30117  1.63496  3.05228  3.57770  5.76081  4.34546   1529 s - - -
          2.68618  4.42225  2.77519  2.73123  3.46354  2.40513  3.72494  3.29354  2.67741  2.69355  4.24690  2.90347  2.73739  3.18146  2.89801  2.37887  2.77519  2.98518  4.58477  3.61503
          0.02648  4.04042  4.76277  0.61958  0.77255  0.68512  0.70124
    110   2.98914  4.71531  3.61497  3.48044  4.45629  3.39346  4.54165  4.04798  3.55272  3.65535  4.71432  3.76884  0.56716  3.93634  3.77672  3.16254  3.44450  3.67367  5.59383  4.58018   1530 P - - -
          2.68618  4.42225  2.77519  2.73123  3.46354  2.40513  3.72494  3.29354  2.67741  2.69355  4.24690  2.90347  2.73739  3.18146  2.89801  2.37887  2.77519  2.98518  4.58477  3.61503
          0.02648  4.04042  4.76277  0.61958  0.77255  0.68512  0.70124
    111   1.31275  4.17435  3.48830  3.20596  4.29042  2.96463  4.26041  3.64530  3.24976  3.38941  4.23679  3.34224  3.71720  3.54228  3.55059  1.55884  2.73107  3.12790  5.65336  4.43718   1531 a - - -
          2.68618  4.42225  2.77519  2.73123  3.46354  2.40513  3.72494  3.29354  2.67741  2.69355  4.24690  2.90347  2.73739  3.18146  2.89801  2.37887  2.77519  2.98518  4.58477  3.61503
          0.02648  4.04042  4.76277  0.61958  0.77255  0.68512  0.70124
    112   2.76625  4.65928  3.07614  1.78691  3.81126  3.55605  3.88822  1.98823  2.73716  2.69172  3.72608  3.19441  4.00598  3.11433  3.12030  2.90584  3.01938  2.59777  5.28423  3.98857   1532 e - - -
          2.68618  4.42225  2.77519  2.73123  3.46354  2.40513  3.72494  3.29354  2.67741  2.69355  4.24690  2.90347  2.73739  3.18146  2.89801  2.37887  2.77519  2.98518  4.58477  3.61503
          0.02648  4.04042  4.76277  0.61958  0.77255  0.68512  0.70124
    113   1.67343  4.30510  3.98188  3.53009  3.60821  3.65816  4.37606  1.62334  3.43543  2.36883  3.51248  3.77322  4.18481  3.75293  3.70159  3.04489  3.02467  2.05813  5.27880  4.05570   1533 i - - -
          2.68618  4.42225  2.77519  2.73123  3.46354  2.40513  3.72494  3.29354  2.67741  2.69355  4.24690  2.90347  2.73739  3.18146  2.89801  2.37887  2.77519  2.98518  4.58477  3.61503
          0.02648  4.04042  4.76277  0.61958  0.77255  0.68512  0.70124
    114   3.20340  5.02494  3.71202  3.19176  4.42249  3.65528  3.95861  3.97839  2.32241  3.46391  4.46229  3.53730  4.15203  3.17285  0.74980  3.28106  3.45941  3.69572  5.43885  4.31614   1534 r - - -
          2.68618  4.42225  2.77519  2.73123  3.46354  2.40513  3.72494  3.29354  2.67741  2.69355  4.24690  2.90347  2.73739  3.18146  2.89801  2.37887  2.77519  2.98518  4.58477  3.61503
          0.02648  4.04042  4.76277  0.61958  0.77255  0.68512  0.70124
    115   2.81036  4.71774  3.05845  1.90573  3.74287  3.55542  3.87218  2.98105  2.70027  1.69516  3.69597  3.19327  4.00964  3.10733  3.06032  2.92964  3.06054  2.81432  5.23489  3.93753   1535 l - - -
          2.68618  4.42225  2.77519  2.73123  3.46354  2.40513  3.72494  3.29354  2.67741  2.69355  4.24690  2.90347  2.73739  3.18146  2.89801  2.37887  2.77519  2.98518  4.58477  3.61503
          0.02648  4.04042  4.76277  0.61958  0.77255  0.68512  0.70124
    116   1.83581  4.31413  3.79287  3.32341  3.50640  3.53185  4.17954  2.56696  3.20328  2.28766  1.90759  3.59655  4.05746  3.53780  3.47773  2.90412  2.95471  2.41423  5.13419  3.92240   1536 a - - -
          2.68618  4.42225  2.77519  2.73123  3.46354  2.40513  3.72494  3.29354  2.67741  2.69355  4.24690  2.90347  2.73739  3.18146  2.89801  2.37887  2.77519  2.98518  4.58477  3.61503
          0.02648  4.04042  4.76277  0.61958  0.77255  0.68512  0.70124
    117   2.71983  4.74288  1.74045  2.55284  4.03656  3.38979  3.88654  3.06663  2.81657  3.00659  3.97924  3.05578  3.92535  3.09571  3.27299  2.80693  3.01746  1.92679  5.45347  4.10503   1537 d - - -
          2.68618  4.42225  2.77519  2.73123  3.46354  2.40513  3.72494  3.29354  2.67741  2.69355  4.24690  2.90347  2.73739  3.18146  2.89801  2.37887  2.77519  2.98518  4.58477  3.61503
          0.02648  4.04042  4.76277  0.61958  0.77255  0.68512  0.70124
    118   2.35885  4.33686  3.20167  2.93521  4.28769  3.04980  4.10416  3.74622  3.02179  3.40843  4.25367  3.22209  1.72280  3.34874  3.36831  1.62099  2.81141  3.24717  5.60955  4.34573   1538 s - - -
          2.68618  4.42225  2.77519  2.73123  3.46354  2.40513  3.72494  3.29354  2.67741  2.69355  4.24690  2.90347  2.73739  3.18146  2.89801  2.37887  2.77519  2.98518  4.58477  3.61503
          0.02648  4.04042  4.76277  0.61958  0.77255  0.68512  0.70124
    119   2.87112  4.86793  2.81472  2.71875  4.25872  3.30340  4.06911  4.00860  2.98874  3.63717  4.59375  0.89178  3.96486  3.34469  3.34694  2.93349  3.26008  3.61364  5.54553  4.19696   1539 n - - -
          2.68618  4.42225  2.77519  2.73123  3.46354  2.40513  3.72494  3.29354  2.67741  2.69355  4.24690  2.90347  2.73739  3.18146  2.89801  2.37887  2.77519  2.98518  4.58477  3.61503
          0.02648  4.04042  4.76277  0.61958  0.77255  0.68512  0.70124
    120   2.86287  4.79972  3.18057  2.75990  3.15522  3.59449  3.66506  3.39333  2.58402  2.93088  3.90535  3.19846  4.02270  1.83511  2.90965  2.93135  3.10021  3.15504  4.67709  2.05247   1540 q - - -
          2.68618  4.42225  2.77519  2.73123  3.46354  2.40513  3.72494  3.29354  2.67741  2.69355  4.24690  2.90347  2.73739  3.18146  2.89801  2.37887  2.77519  2.98518  4.58477  3.61503
          0.02648  4.04042  4.76277  0.61958  0.77255  0.68512  0.70124
    121   2.73701  4.76578  3.21308  2.78351  4.35323  1.93164  3.83758  3.80296  2.40762  3.37100  4.23249  3.19459  3.91882  3.02020  1.53169  2.81316  3.05015  3.42411  5.47828  4.25395   1541 r - - -
          2.68618  4.42225  2.77519  2.73123  3.46354  2.40513  3.72494  3.29354  2.67741  2.69355  4.24690  2.90347  2.73739  3.18146  2.89801  2.37887  2.77519  2.98518  4.58477  3.61503
          0.02648  4.04042  4.76277  0.61958  0.77255  0.68512  0.70124
    122   3.12052  4.50590  4.62456  4.11791  3.30018  4.31627  4.77148  2.00124  3.95703  1.22783  3.14816  4.36201  4.63550  4.20583  4.14079  3.69286  3.38251  1.44475  5.26820  4.08631   1542 l - - -
          2.68618  4.42225  2.77519  2.73123  3.46354  2.40513  3.72494  3.29354  2.67741  2.69355  4.24690  2.90347  2.73739  3.18146  2.89801  2.37887  2.77519  2.98518  4.58477  3.61503
          0.02648  4.04042  4.76277  0.61958  0.77255  0.68512  0.70124
    123   2.70487  4.33454  3.86991  3.41752  1.78898  3.61974  4.04425  2.64043  3.33328  2.30817  3.43686  3.65283  4.11626  3.61026  3.58434  2.98986  1.96764  2.49114  4.71774  3.28484   1543 f - - -
          2.68618  4.42225  2.77519  2.73123  3.46354  2.40513  3.72494  3.29354  2.67741  2.69355  4.24690  2.90347  2.73739  3.18146  2.89801  2.37887  2.77519  2.98518  4.58477  3.61503
          0.02648  4.04042  4.76277  0.61958  0.77255  0.68512  0.70124
    124   2.74301  4.39011  3.85492  3.38978  3.44707  3.67314  4.23133  2.45750  3.22871  1.45827  3.37938  3.68402  4.16020  3.59295  3.49202  3.04706  1.99447  2.33956  5.13626  3.90779   1544 l - - -
          2.68618  4.42225  2.77519  2.73123  3.46354  2.40513  3.72494  3.29354  2.67741  2.69355  4.24690  2.90347  2.73739  3.18146  2.89801  2.37887  2.77519  2.98518  4.58477  3.61503
          0.02648  4.04042  4.76277  0.61958  0.77255  0.68512  0.70124
    125   2.72804  4.72076  3.00455  1.77657  3.84404  3.48977  3.78873  3.11751  2.59996  2.74540  2.35186  3.10132  3.93491  2.99458  2.98703  2.81904  2.97640  2.90713  5.26192  3.96446   1545 e - - -
          2.68618  4.42225  2.77519  2.73123  3.46354  2.40513  3.72494  3.29354  2.67741  2.69355  4.24690  2.90347  2.73739  3.18146  2.89801  2.37887  2.77519  2.98518  4.58477  3.61503
          0.02648  4.04042  4.76277  0.61958  0.77255  0.68512  0.70124
    126   2.63233  4.68925  2.94723  2.61660  3.86785  3.31206  2.20508  3.61932  2.61037  3.21717  4.08482  3.06543  3.86119  3.02314  2.98031  1.69471  2.95261  3.26098  5.23788  3.81897   1546 s - - -
          2.68618  4.42225  2.77519  2.73123  3.46354  2.40513  3.72494  3.29354  2.67741  2.69355  4.24690  2.90347  2.73739  3.18146  2.89801  2.37887  2.77519  2.98518  4.58477  3.61503
          0.02648  4.04042  4.76277  0.61958  0.77255  0.68512  0.70124
    127   1.62661  4.30352  3.82334  3.38695  2.00926  3.52028  4.08033  2.68188  3.32974  2.38988  3.49597  3.61296  4.05919  3.60106  3.59156  2.90434  2.97013  2.50910  4.82019  3.41526   1547 a - - -
          2.68618  4.42225  2.77519  2.73123  3.46354  2.40513  3.72494  3.29354  2.67741  2.69355  4.24690  2.90347  2.73739  3.18146  2.89801  2.37887  2.77519  2.98518  4.58477  3.61503
          0.02648  4.04042  4.76277  0.61958  0.77255  0.68512  0.70124
    128   2.85275  4.35800  4.14082  3.62942  2.87959  3.83885  4.01143  2.53689  3.41960  2.20774  3.35622  3.81760  4.24913  3.71742  3.61202  3.19448  3.11761  1.70720  2.01398  3.05758   1548 v - - -
          2.68618  4.42225  2.77519  2.73123  3.46354  2.40513  3.72494  3.29354  2.67741  2.69355  4.24690  2.90347  2.73739  3.18146  2.89801  2.37887  2.77519  2.98518  4.58477  3.61503
          0.02648  4.04042  4.76277  0.61958  0.77255  0.68512  0.70124
    129   2.38941  4.32634  3.32798  2.99524  4.14707  3.11547  4.09198  3.46299  2.99293  3.19308  4.08657  3.27633  2.01333  3.34579  3.32431  2.55359  1.57128  3.06161  5.50552  4.26727   1549 t - - -
          2.68618  4.42225  2.77519  2.73123  3.46354  2.40513  3.72494  3.29354  2.67741  2.69355  4.24690  2.90347  2.73739  3.18146  2.89801  2.37887  2.77519  2.98518  4.58477  3.61503
          0.02648  4.04042  4.76277  0.61958  0.77255  0.68512  0.70124
    130   1.31275  4.17435  3.48830  3.20596  4.29042  2.96463  4.26041  3.64530  3.24976  3.38941  4.23679  3.34224  3.71720  3.54228  3.55059  1.55884  2.73107  3.12790  5.65336  4.43718   1550 a - - -
          2.68618  4.42225  2.77519  2.73123  3.46354  2.40513  3.72494  3.29354  2.67741  2.69355  4.24690  2.90347  2.73739  3.18146  2.89801  2.37887  2.77519  2.98518  4.58477  3.61503
          0.02648  4.04042  4.76277  0.61958  0.77255  0.68512  0.70124
    131   3.14724  4.50391  4.69959  4.15879  3.23707  4.38578  4.76578  1.37632  3.99971  1.68572  1.98640  4.40449  4.65127  4.20820  4.16168  3.73932  3.38835  1.99787  5.21663  4.08320   1551 i - - -
          2.68618  4.42225  2.77519  2.73123  3.46354  2.40513  3.72494  3.29354  2.67741  2.69355  4.24690  2.90347  2.73739  3.18146  2.89801  2.37887  2.77519  2.98518  4.58477  3.61503
          0.02648  4.04042  4.76277  0.61958  0.77255  0.68512  0.70124
    132   2.80069  4.78774  2.95589  1.70588  3.85156  3.51035  3.82873  3.10995  2.63975  1.92751  3.80052  3.11837  3.97385  3.04234  3.01833  2.88601  3.05180  2.91706  5.29467  3.97840   1552 e - - -
          2.68618  4.42225  2.77519  2.73123  3.46354  2.40513  3.72494  3.29354  2.67741  2.69355  4.24690  2.90347  2.73739  3.18146  2.89801  2.37887  2.77519  2.98518  4.58477  3.61503
          0.02648  4.04042  4.76277  0.61958  0.77255  0.68512  0.70124
    133   2.86143  5.15735  1.37129  2.29141  4.70139  1.84115  3.89407  4.22595  2.91754  3.77896  4.63808  2.84420  3.87093  3.08179  3.46861  2.82529  3.20142  3.77929  5.89002  4.49075   1553 d - - -
          2.68618  4.42225  2.77519  2.73123  3.46354  2.40513  3.72494  3.29354  2.67741  2.69355  4.24690  2.90347  2.73739  3.18146  2.89801  2.37887  2.77519  2.98518  4.58477  3.61503
          0.02648  4.04042  4.76277  0.61958  0.77255  0.68512  0.70124
    134   0.79637  4.28371  3.64026  3.44291  4.22652  3.10306  4.44411  3.37770  3.46367  3.25126  4.26716  3.54777  3.85850  3.78997  3.70048  2.63385  2.92303  3.00281  5.63679  4.45676   1554 a - - -
          2.68618  4.42225  2.77519  2.73123  3.46354  2.40513  3.72494  3.29354  2.67741  2.69355  4.24690  2.90347  2.73739  3.18146  2.89801  2.37887  2.77519  2.98518  4.58477  3.61503
          0.02648  4.04042  4.76277  0.61958  0.77255  0.68512  0.70124
    135   2.66638  4.40165  3.59701  3.23836  1.84697  1.67031  3.99118  3.08979  3.24746  2.74405  3.76602  3.50710  4.01154  3.53027  3.53516  2.87669  3.01977  2.85361  4.75729  3.28372   1555 g - - -
          2.68618  4.42225  2.77519  2.73123  3.46354  2.40513  3.72494  3.29354  2.67741  2.69355  4.24690  2.90347  2.73739  3.18146  2.89801  2.37887  2.77519  2.98518  4.58477  3.61503
          0.02648  4.04042  4.76277  0.61958  0.77255  0.68512  0.70124
    136   3.13508  4.59779  4.17284  3.71143  2.47695  4.06381  3.81099  2.76707  3.51498  1.54635  3.44645  3.87286  4.41401  3.77569  3.70428  3.40854  3.37163  2.70890  4.16246  1.53366   1556 y - - -
          2.68618  4.42225  2.77519  2.73123  3.46354  2.40513  3.72494  3.29354  2.67741  2.69355  4.24690  2.90347  2.73739  3.18146  2.89801  2.37887  2.77519  2.98518  4.58477  3.61503
          0.02648  4.04042  4.76277  0.61958  0.77255  0.68512  0.70124
    137   2.81897  5.05241  2.48843  1.58900  4.55193  1.68979  3.85262  4.01751  2.75813  3.59522  4.45290  2.89653  3.87428  3.03535  3.22685  2.80805  3.13831  3.61550  5.74384  4.38818   1557 e - - -
          2.68618  4.42225  2.77519  2.73123  3.46354  2.40513  3.72494  3.29354  2.67741  2.69355  4.24690  2.90347  2.73739  3.18146  2.89801  2.37887  2.77519  2.98518  4.58477  3.61503
          0.02648  4.04042  4.76277  0.61958  0.77255  0.68512  0.70124
    138   2.83784  5.10092  1.55263  2.32081  4.67193  1.60858  3.90529  4.19204  2.92267  3.75370  4.61217  2.86614  3.86902  3.09568  3.46223  2.81479  3.18369  3.74515  5.86527  4.48084   1558 d - - -
          2.68618  4.42225  2.77519  2.73123  3.46354  2.40513  3.72494  3.29354  2.67741  2.69355  4.24690  2.90347  2.73739  3.18146  2.89801  2.37887  2.77519  2.98518  4.58477  3.61503
          0.02648  4.04042  4.76277  0.61958  0.77255  0.68512  0.70124
    139   2.72449  4.62244  3.13375  2.77754  3.63213  3.47222  3.85974  3.08395  2.72813  1.90421  3.79104  1.86085  3.97109  3.14247  3.07141  2.85482  3.01206  2.86500  5.11153  3.73218   1559 n - - -
          2.68618  4.42225  2.77519  2.73123  3.46354  2.40513  3.72494  3.29354  2.67741  2.69355  4.24690  2.90347  2.73739  3.18146  2.89801  2.37887  2.77519  2.98518  4.58477  3.61503
          0.02648  4.04042  4.76277  0.61958  0.77255  0.68512  0.70124
    140   2.89360  5.22365  2.70762  1.74718  4.58266  3.43174  3.67398  4.00009  1.53331  3.50040  4.33782  2.92805  3.91082  2.81429  2.60436  2.85011  3.12308  3.63425  5.61639  4.29526   1560 k - - -
          2.68618  4.42225  2.77519  2.73123  3.46354  2.40513  3.72494  3.29354  2.67741  2.69355  4.24690  2.90347  2.73739  3.18146  2.89801  2.37887  2.77519  2.98518  4.58477  3.61503
          0.02648  4.04042  4.76277  0.61958  0.77255  0.68512  0.70124
    141   1.83749  4.36769  3.85911  3.41890  3.48002  3.61895  4.26797  2.46790  3.29371  1.45531  3.41392  3.68984  4.13968  3.63530  3.55672  3.00875  3.03773  2.34006  5.17031  3.94215   1561 l - - -
          2.68618  4.42225  2.77519  2.73123  3.46354  2.40513  3.72494  3.29354  2.67741  2.69355  4.24690  2.90347  2.73739  3.18146  2.89801  2.37887  2.77519  2.98518  4.58477  3.61503
          0.02648  4.04042  4.76277  0.61958  0.77255  0.68512  0.70124
    142   1.47915  4.18121  3.47103  3.18962  4.30067  2.96519  4.25333  3.66191  3.23721  3.40059  4.24608  3.33410  3.71678  3.53118  3.54184  1.38271  2.73304  3.14008  5.65962  4.44060   1562 s - - -
          2.68618  4.42225  2.77519  2.73123  3.46354  2.40513  3.72494  3.29354  2.67741  2.69355  4.24690  2.90347  2.73739  3.18146  2.89801  2.37887  2.77519  2.98518  4.58477  3.61503
          0.02648  4.04042  4.76277  0.61958  0.77255  0.68512  0.70124
    143   2.81897  5.05241  2.48843  1.58900  4.55193  1.68979  3.85262  4.01751  2.75813  3.59522  4.45290  2.89653  3.87428  3.03535  3.22685  2.80805  3.13831  3.61550  5.74384  4.38818   1563 e - - -
          2.68618  4.42225  2.77519  2.73123  3.46354  2.40513  3.72494  3.29354  2.67741  2.69355  4.24690  2.90347  2.73739  3.18146  2.89801  2.37887  2.77519  2.98518  4.58477  3.61503
          0.02648  4.04042  4.76277  0.61958  0.77255  0.68512  0.70124
    144   2.71591  4.95079  2.55919  1.69950  4.41409  3.26507  3.78321  3.86063  2.64048  3.45298  4.29496  2.88601  3.83789  2.95474  3.09531  1.69270  3.02563  3.46944  5.64411  4.26844   1564 s - - -
          2.68618  4.42225  2.77519  2.73123  3.46354  2.40513  3.72494  3.29354  2.67741  2.69355  4.24690  2.90347  2.73739  3.18146  2.89801  2.37887  2.77519  2.98518  4.58477  3.61503
          0.02648  4.04042  4.76277  0.61958  0.77255  0.68512  0.70124
    145   1.81909  4.63788  3.29996  2.80681  4.17817  3.36406  3.81419  3.52236  2.39921  3.16357  4.05048  3.19442  3.89223  3.00248  1.66218  2.74192  2.95491  3.18539  5.39935  4.15468   1565 r - - -
          2.68618  4.42225  2.77519  2.73123  3.46354  2.40513  3.72494  3.29354  2.67741  2.69355  4.24690  2.90347  2.73739  3.18146  2.89801  2.37887  2.77519  2.98518  4.58477  3.61503
          0.02648  4.04042  4.76277  0.61958  0.77255  0.68512  0.70124
    146   2.29207  4.22939  3.41800  3.09948  4.20884  3.02373  4.16661  3.55647  3.10696  3.29570  4.15410  3.30367  3.74227  3.43381  3.42342  1.61707  1.53553  3.09008  5.57039  4.33640   1566 t - - -
          2.68618  4.42225  2.77519  2.73123  3.46354  2.40513  3.72494  3.29354  2.67741  2.69355  4.24690  2.90347  2.73739  3.18146  2.89801  2.37887  2.77519  2.98518  4.58477  3.61503
          0.02648  4.04042  4.76277  0.61958  0.77255  0.68512  0.70124
    147   1.44673  4.20649  3.41408  3.19296  4.37924  1.47948  4.29939  3.74623  3.30794  3.48124  4.32853  3.34468  3.73016  3.58426  3.60858  2.45105  2.76963  3.20400  5.71596  4.51943   1567 a - - -
          2.68618  4.42225  2.77519  2.73123  3.46354  2.40513  3.72494  3.29354  2.67741  2.69355  4.24690  2.90347  2.73739  3.18146  2.89801  2.37887  2.77519  2.98518  4.58477  3.61503
          0.02648  4.04042  4.76277  0.61958  0.77255  0.68512  0.70124
    148   2.71063  4.53686  3.33603  2.89502  3.69247  3.53941  3.91696  2.82167  2.72275  2.61062  3.65728  3.30894  4.00686  2.11239  3.03952  2.88791  2.98776  1.72580  5.17967  3.89798   1568 v - - -
          2.68618  4.42225  2.77519  2.73123  3.46354  2.40513  3.72494  3.29354  2.67741  2.69355  4.24690  2.90347  2.73739  3.18146  2.89801  2.37887  2.77519  2.98518  4.58477  3.61503
          0.02648  4.04042  4.76277  0.61958  0.77255  0.68512  0.70124
    149   2.69108  4.42853  3.50870  3.07305  3.09865  3.53720  3.83692  2.95456  2.97307  2.64911  3.64421  3.40432  4.02230  3.32971  3.27335  2.89041  1.99078  2.73666  4.65789  1.85191   1569 y - - -
          2.68618  4.42225  2.77519  2.73123  3.46354  2.40513  3.72494  3.29354  2.67741  2.69355  4.24690  2.90347  2.73739  3.18146  2.89801  2.37887  2.77519  2.98518  4.58477  3.61503
          0.02648  4.04042  4.76277  0.61958  0.77255  0.68512  0.70124
    150   1.73532  4.24468  3.98897  3.58209  3.76660  3.46489  4.43841  2.32347  3.50373  2.56620  3.66922  3.73983  4.08406  3.80976  3.75917  2.88577  2.95499  1.37541  5.40220  4.18448   1570 v - - -
          2.68618  4.42225  2.77519  2.73123  3.46354  2.40513  3.72494  3.29354  2.67741  2.69355  4.24690  2.90347  2.73739  3.18146  2.89801  2.37887  2.77519  2.98518  4.58477  3.61503
          0.02648  4.04042  4.76277  0.61958  0.77255  0.68512  0.70124
    151   2.70916  4.72950  3.19118  2.78666  4.33703  1.68146  3.86348  3.79244  2.47039  3.37079  4.23250  3.19508  3.90729  3.05273  1.73372  2.79241  3.03570  3.40701  5.48461  4.25692   1571 g - - -
          2.68618  4.42225  2.77519  2.73123  3.46354  2.40513  3.72494  3.29354  2.67741  2.69355  4.24690  2.90347  2.73739  3.18146  2.89801  2.37887  2.77519  2.98518  4.58477  3.61503
          0.02648  4.04042  4.76277  0.61958  0.77255  0.68512  0.70124
    152   3.13508  4.59779  4.17284  3.71143  2.47695  4.06381  3.81099  2.76707  3.51498  1.54635  3.44645  3.87286  4.41401  3.77569  3.70428  3.40854  3.37163  2.70890  4.16246  1.53366   1572 y - - -
          2.68618  4.42225  2.77519  2.73123  3.46354  2.40513  3.72494  3.29354  2.67741  2.69355  4.24690  2.90347  2.73739  3.18146  2.89801  2.37887  2.77519  2.98518  4.58477  3.61503
          0.02648  4.04042  4.76277  0.61958  0.77255  0.68512  0.70124
    153   2.67675  4.80216  2.96619  2.58492  4.31530  3.34201  3.75200  3.73916  1.73461  3.32355  4.16685  3.04315  3.86498  2.91849  2.71742  1.72295  2.97561  3.36339  5.48878  4.19176   1573 s - - -
          2.68618  4.42225  2.77519  2.73123  3.46354  2.40513  3.72494  3.29354  2.67741  2.69355  4.24690  2.90347  2.73739  3.18146  2.89801  2.37887  2.77519  2.98518  4.58477  3.61503
          0.02648  4.04042  4.76277  0.61958  0.77255  0.68512  0.70124
    154   2.63306  4.75811  2.85374  2.54116  4.24348  3.28363  3.78753  3.73073  2.53703  3.31656  4.16719  3.00933  3.83953  1.98158  2.91082  1.69541  2.95377  3.34644  5.49059  4.15442   1574 s - - -
          2.68618  4.42225  2.77519  2.73123  3.46354  2.40513  3.72494  3.29354  2.67741  2.69355  4.24690  2.90347  2.73739  3.18146  2.89801  2.37887  2.77519  2.98518  4.58477  3.61503
          0.02648  4.04042  4.76277  0.61958  0.77255  0.68512  0.70124
    155   2.71983  4.74288  1.74045  2.55284  4.03656  3.38979  3.88654  3.06663  2.81657  3.00659  3.97924  3.05578  3.92535  3.09571  3.27299  2.80693  3.01746  1.92679  5.45347  4.10503   1575 d - - -
          2.68618  4.42225  2.77519  2.73123  3.46354  2.40513  3.72494  3.29354  2.67741  2.69355  4.24690  2.90347  2.73739  3.18146  2.89801  2.37887  2.77519  2.98518  4.58477  3.61503
          0.02648  4.04042  4.76277  0.61958  0.77255  0.68512  0.70124
    156   3.47927  4.83273  4.46927  4.21836  0.77229  4.12414  3.96235  2.98536  4.12190  2.31796  3.69239  4.21209  4.58101  4.24422  4.19999  3.73870  3.78154  2.98793  4.16669  2.51473   1576 f - - -
          2.68618  4.42225  2.77519  2.73123  3.46354  2.40513  3.72494  3.29354  2.67741  2.69355  4.24690  2.90347  2.73739  3.18146  2.89801  2.37887  2.77519  2.98518  4.58477  3.61503
          0.02648  4.04042  4.76277  0.61958  0.77255  0.68512  0.70124
    157   1.44673  4.20649  3.41408  3.19296  4.37924  1.47948  4.29939  3.74623  3.30794  3.48124  4.32853  3.34468  3.73016  3.58426  3.60858  2.45105  2.76963  3.20400  5.71596  4.51943   1577 a - - -
          2.68618  4.42225  2.77519  2.73123  3.46354  2.40513  3.72494  3.29354  2.67741  2.69355  4.24690  2.90347  2.73739  3.18146  2.89801  2.37887  2.77519  2.98518  4.58477  3.61503
          0.02648  4.04042  4.76277  0.61958  0.77255  0.68512  0.70124
    158   2.73902  5.00316  2.52195  1.53735  4.44675  3.26925  3.77517  3.89751  2.63566  3.48160  4.32268  2.86720  3.84077  2.94368  3.09809  1.87349  3.04319  3.50512  5.66757  4.28201   1578 e - - -
          2.68618  4.42225  2.77519  2.73123  3.46354  2.40513  3.72494  3.29354  2.67741  2.69355  4.24690  2.90347  2.73739  3.18146  2.89801  2.37887  2.77519  2.98518  4.58477  3.61503
          0.02648  4.04042  4.76277  0.61958  0.77255  0.68512  0.70124
    159   2.83052  5.09571  2.46351  1.42645  4.57098  1.92942  3.83581  4.04003  2.74011  3.60875  4.46265  2.87707  3.87246  3.01363  3.21711  2.80879  3.14237  3.63737  5.75577  4.38842   1579 e - - -
          2.68618  4.42225  2.77519  2.73123  3.46354  2.40513  3.72494  3.29354  2.67741  2.69355  4.24690  2.90347  2.73739  3.18146  2.89801  2.37887  2.77519  2.98518  4.58477  3.61503
          0.02648  4.04042  4.76277  0.61958  0.77255  0.68512  0.70124
    160   2.82168  4.83874  2.87608  1.83145  3.45571  3.48708  3.71116  3.42532  2.65458  3.02915  3.96146  3.06550  3.95794  3.02298  3.04645  2.87032  3.06948  3.16324  4.93091  1.93360   1580 e - - -
          2.68618  4.42225  2.77519  2.73123  3.46354  2.40513  3.72494  3.29354  2.67741  2.69355  4.24690  2.90347  2.73739  3.18146  2.89801  2.37887  2.77519  2.98518  4.58477  3.61503
          0.02648  4.04042  4.76277  0.61958  0.77255  0.68512  0.70124
    161   1.87377  4.75787  3.07401  2.65308  4.26106  3.37470  3.76857  3.57945  1.57964  3.23001  4.10079  3.09580  3.88631  2.93975  2.69378  2.75048  2.97762  3.24093  5.45467  4.18329   1581 k - - -
          2.68618  4.42225  2.77519  2.73123  3.46354  2.40513  3.72494  3.29354  2.67741  2.69355  4.24690  2.90347  2.73739  3.18146  2.89801  2.37887  2.77519  2.98518  4.58477  3.61503
          0.02648  4.04042  4.76277  0.61958  0.77255  0.68512  0.70124
    162   2.89190  4.71867  3.59890  2.99604  3.71955  3.68405  3.82317  3.08437  2.36801  1.82382  3.70166  3.37973  4.08111  3.05849  1.65360  3.03544  3.11814  2.92964  5.14091  3.87767   1582 r - - -
          2.68618  4.42225  2.77519  2.73123  3.46354  2.40513  3.72494  3.29354  2.67741  2.69355  4.24690  2.90347  2.73739  3.18146  2.89801  2.37887  2.77519  2.98518  4.58477  3.61503
          0.02648  4.04042  4.76277  0.61958  0.77255  0.68512  0.70124
    163   2.78311  4.45114  3.71922  3.31071  1.64192  3.60917  3.94795  2.92018  3.26633  2.47524  3.58982  3.58667  2.08885  3.55135  3.54101  3.01250  3.09363  2.76088  4.60464  3.10070   1583 f - - -
          2.68618  4.42225  2.77519  2.73123  3.46354  2.40513  3.72494  3.29354  2.67741  2.69355  4.24690  2.90347  2.73739  3.18146  2.89801  2.37887  2.77519  2.98518  4.58477  3.61503
          0.02648  4.04042  4.76277  0.61958  0.77255  0.68512  0.70124
    164   2.45472  4.24803  3.63429  3.28715  3.85479  1.90705  4.23511  2.84336  3.26319  2.84768  3.83603  3.49320  3.90708  3.58023  3.54473  2.69121  2.86862  1.50097  5.34577  4.11517   1584 v - - -
          2.68618  4.42225  2.77519  2.73123  3.46354  2.40513  3.72494  3.29354  2.67741  2.69355  4.24690  2.90347  2.73739  3.18146  2.89801  2.37887  2.77519  2.98518  4.58477  3.61503
          0.02648  4.04042  4.76277  0.61958  0.77255  0.68512  0.70124
    165   1.36369  4.26874  3.38037  3.08222  4.22091  3.05282  4.17620  3.54119  3.12280  3.27949  4.16327  3.31019  1.95060  3.44261  3.44552  2.50824  2.79452  3.09690  5.57998  4.35637   1585 a - - -
          2.68618  4.42225  2.77519  2.73123  3.46354  2.40513  3.72494  3.29354  2.67741  2.69355  4.24690  2.90347  2.73739  3.18146  2.89801  2.37887  2.77519  2.98518  4.58477  3.61503
          0.02648  4.04042  4.76277  0.61958  0.77255  0.68512  0.70124
    166   2.72804  4.72076  3.00455  1.77657  3.84404  3.48977  3.78873  3.11751  2.59996  2.74540  2.35186  3.10132  3.93491  2.99458  2.98703  2.81904  2.97640  2.90713  5.26192  3.96446   1586 e - - -
          2.68618  4.42225  2.77519  2.73123  3.46354  2.40513  3.72494  3.29354  2.67741  2.69355  4.24690  2.90347  2.73739  3.18146  2.89801  2.37887  2.77519  2.98518  4.58477  3.61503
          0.02648  4.04042  4.76277  0.61958  0.77255  0.68512  0.70124
    167   2.99665  4.43287  4.45194  3.92713  3.30202  4.13941  4.59854  2.08265  3.77303  1.83390  1.83093  4.17408  4.49295  4.03164  3.97209  3.49535  3.26135  1.50971  5.18672  4.01910   1587 v - - -
          2.68618  4.42225  2.77519  2.73123  3.46354  2.40513  3.72494  3.29354  2.67741  2.69355  4.24690  2.90347  2.73739  3.18146  2.89801  2.37887  2.77519  2.98518  4.58477  3.61503
          0.02648  4.04042  4.76277  0.61958  0.77255  0.68512  0.70124
    168   1.67688  4.82148  2.68001  1.74405  4.29535  3.28206  3.81675  3.61506  2.67296  3.30234  4.17519  2.95451  3.84893  2.99914  3.10928  2.71942  2.99353  3.26842  5.57042  4.23131   1588 a - - -
          2.68618  4.42225  2.77519  2.73123  3.46354  2.40513  3.72494  3.29354  2.67741  2.69355  4.24690  2.90347  2.73739  3.18146  2.89801  2.37887  2.77519  2.98518  4.58477  3.61503
          0.02648  4.04042  4.76277  0.61958  0.77255  0.68512  0.70124
    169   2.76059  4.79482  3.22585  2.75899  4.26852  3.42733  3.79640  3.71043  2.35911  3.27619  4.15473  3.18269  1.85225  2.97668  1.74791  2.83058  3.04838  3.36710  5.42225  4.18281   1589 r - - -
          2.68618  4.42225  2.77519  2.73123  3.46354  2.40513  3.72494  3.29354  2.67741  2.69355  4.24690  2.90347  2.73739  3.18146  2.89801  2.37887  2.77519  2.98518  4.58477  3.61503
          0.02648  4.04042  4.76277  0.61958  0.77255  0.68512  0.70124
    170   2.60783  4.35296  3.61023  3.19762  1.96578  3.43991  3.90881  2.99554  3.16683  2.65536  3.66965  3.46072  3.99105  3.45422  3.46187  1.68547  2.95035  2.76396  4.66176  3.16042   1590 s - - -
          2.68618  4.42225  2.77519  2.73123  3.46354  2.40513  3.72494  3.29354  2.67741  2.69355  4.24690  2.90347  2.73739  3.18146  2.89801  2.37887  2.77519  2.98518  4.58477  3.61503
          0.02648  4.04042  4.76277  0.61958  0.77255  0.68512  0.70124
    171   3.33294  4.67523  4.73599  4.24388  1.78268  4.43736  4.36337  2.37429  4.09699  1.07475  3.00964  4.38967  4.67985  4.19401  4.20397  3.80373  3.56196  2.48880  4.60561  3.13877   1591 l - - -
          2.68618  4.42225  2.77519  2.73123  3.46354  2.40513  3.72494  3.29354  2.67741  2.69355  4.24690  2.90347  2.73739  3.18146  2.89801  2.37887  2.77519  2.98518  4.58477  3.61503
          0.02648  4.04042  4.76277  0.61958  0.77255  0.68512  0.70124
    172   0.79637  4.28371  3.64026  3.44291  4.22652  3.10306  4.44411  3.37770  3.46367  3.25126  4.26716  3.54777  3.85850  3.78997  3.70048  2.63385  2.92303  3.00281  5.63679  4.45676   1592 a - - -
          2.68618  4.42225  2.77519  2.73123  3.46354  2.40513  3.72494  3.29354  2.67741  2.69355  4.24690  2.90347  2.73739  3.18146  2.89801  2.37887  2.77519  2.98518  4.58477  3.61503
          0.02648  4.04042  4.76277  0.61958  0.77255  0.68512  0.70124
    173   2.62495  4.67834  3.18406  2.72403  4.22864  3.33232  3.78570  3.67447  2.39059  3.26477  4.11664  3.13291  3.86603  2.96547  1.85592  1.68946  2.94318  3.29746  5.42659  4.15113   1593 s - - -
          2.68618  4.42225  2.77519  2.73123  3.46354  2.40513  3.72494  3.29354  2.67741  2.69355  4.24690  2.90347  2.73739  3.18146  2.89801  2.37887  2.77519  2.98518  4.58477  3.61503
          0.02648  4.04042  4.76277  0.61958  0.77255  0.68512  0.70124
    174   2.60783  4.35296  3.61023  3.19762  1.96578  3.43991  3.90881  2.99554  3.16683  2.65536  3.66965  3.46072  3.99105  3.45422  3.46187  1.68547  2.95035  2.76396  4.66176  3.16042   1594 s - - -
          2.68618  4.42225  2.77519  2.73123  3.46354  2.40513  3.72494  3.29354  2.67741  2.69355  4.24690  2.90347  2.73739  3.18146  2.89801  2.37887  2.77519  2.98518  4.58477  3.61503
          0.02648  4.04042  4.76277  0.61958  0.77255  0.68512  0.70124
    175   1.27836  4.19951  3.43486  3.20225  4.36216  1.70193  4.29630  3.72527  3.30505  3.46233  4.30945  3.34885  3.72882  3.58211  3.60497  2.44782  2.76352  3.18873  5.70265  4.50658   1595 a - - -
          2.68618  4.42225  2.77519  2.73123  3.46354  2.40513  3.72494  3.29354  2.67741  2.69355  4.24690  2.90347  2.73739  3.18146  2.89801  2.37887  2.77519  2.98518  4.58477  3.61503
          0.02648  4.04042  4.76277  0.61958  0.77255  0.68512  0.70124
    176   2.70755  4.36597  3.74183  3.29924  3.53630  3.62173  4.18679  1.58029  3.19775  2.36829  3.49449  3.61329  2.23898  3.54725  3.48163  3.00233  3.01671  2.29743  5.14885  3.90694   1596 i - - -
          2.68618  4.42225  2.77519  2.73123  3.46354  2.40513  3.72494  3.29354  2.67741  2.69355  4.24690  2.90347  2.73739  3.18146  2.89801  2.37887  2.77519  2.98518  4.58477  3.61503
          0.02648  4.04042  4.76277  0.61958  0.77255  0.68512  0.70124
    177   2.82119  5.08916  1.62640  2.33026  4.55110  3.26215  3.85317  4.04938  2.81342  3.62080  4.47910  2.87559  1.78069  3.03459  3.32951  2.80020  3.14029  3.64188  5.75919  4.37806   1597 d - - -
          2.68618  4.42225  2.77519  2.73123  3.46354  2.40513  3.72494  3.29354  2.67741  2.69355  4.24690  2.90347  2.73739  3.18146  2.89801  2.37887  2.77519  2.98518  4.58477  3.61503
          0.02648  4.04042  4.76277  0.61958  0.77255  0.68512  0.70124
    178   2.70916  4.72950  3.19118  2.78666  4.33703  1.68146  3.86348  3.79244  2.47039  3.37079  4.23250  3.19508  3.90729  3.05273  1.73372  2.79241  3.03570  3.40701  5.48461  4.25692   1598 g - - -
          2.68618  4.42225  2.77519  2.73123  3.46354  2.40513  3.72494  3.29354  2.67741  2.69355  4.24690  2.90347  2.73739  3.18146  2.89801  2.37887  2.77519  2.98518  4.58477  3.61503
          0.02648  4.04042  4.76277  0.61958  0.77255  0.68512  0.70124
    179   2.59604  4.48546  3.18424  2.83890  3.82983  3.36285  3.95622  2.96780  2.85290  2.89033  3.85493  1.85129  3.92189  3.22111  3.20945  2.75723  2.93184  1.86540  5.27868  3.95683   1599 n - - -
          2.68618  4.42225  2.77519  2.73123  3.46354  2.40513  3.72494  3.29354  2.67741  2.69355  4.24690  2.90347  2.73739  3.18146  2.89801  2.37887  2.77519  2.98518  4.58477  3.61503
          0.02648  4.04042  4.76277  0.61958  0.77255  0.68512  0.70124
    180   2.80248  4.56054  3.51279  2.98758  3.70566  3.67868  3.91375  1.76224  1.89018  2.57850  3.62726  3.39168  4.08390  3.16774  2.87782  3.00764  3.04184  2.49758  5.17373  3.92607   1600 i - - -
          2.68618  4.42225  2.77519  2.73123  3.46354  2.40513  3.72494  3.29354  2.67741  2.69355  4.24690  2.90347  2.73739  3.18146  2.89801  2.37887  2.77519  2.98518  4.58477  3.61503
          0.02648  4.04042  4.76277  0.61958  0.77255  0.68512  0.70124
    181   2.87456  4.63900  3.46766  3.00835  3.08639  3.68127  1.95098  3.05438  2.75331  1.79868  3.66018  3.39056  4.10022  3.22862  3.03679  3.02857  3.11903  2.89437  4.65618  3.14790   1601 l - - -
          2.68618  4.42225  2.77519  2.73123  3.46354  2.40513  3.72494  3.29354  2.67741  2.69355  4.24690  2.90347  2.73739  3.18146  2.89801  2.37887  2.77519  2.98518  4.58477  3.61503
          0.02648  4.04042  4.76277  0.61958  0.77255  0.68512  0.70124
    182   2.40820  4.23188  3.61412  3.22557  3.83802  3.21405  4.17271  2.90859  3.17438  2.85799  3.82701  3.43749  3.86794  3.50008  3.46981  1.57641  2.82169  1.75087  5.32343  4.07055   1602 s - - -
          2.68618  4.42225  2.77519  2.73123  3.46354  2.40513  3.72494  3.29354  2.67741  2.69355  4.24690  2.90347  2.73739  3.18146  2.89801  2.37887  2.77519  2.98518  4.58477  3.61503
          0.02648  4.04042  4.76277  0.61958  0.77255  0.68512  0.70124
    183   2.65760  4.51928  3.22805  2.81305  3.63891  3.46446  3.86022  3.00830  2.73477  2.68356  2.04758  2.14428  3.94686  3.13691  3.07601  2.81287  2.94110  2.78856  5.10494  3.78977   1603 m - - -
          2.68618  4.42225  2.77519  2.73123  3.46354  2.40513  3.72494  3.29354  2.67741  2.69355  4.24690  2.90347  2.73739  3.18146  2.89801  2.37887  2.77519  2.98518  4.58477  3.61503
          0.02648  4.04042  4.76277  0.61958  0.77255  0.68512  0.70124
    184   3.25136  4.56700  4.84709  4.32502  3.25139  4.54289  4.92386  1.31942  4.15933  1.26196  3.07346  4.57167  4.77550  4.36118  4.31058  3.91948  3.49254  1.93239  5.29724  4.14416   1604 l - - -
          2.68618  4.42225  2.77519  2.73123  3.46354  2.40513  3.72494  3.29354  2.67741  2.69355  4.24690  2.90347  2.73739  3.18146  2.89801  2.37887  2.77519  2.98518  4.58477  3.61503
          0.02648  4.04042  4.76277  0.61958  0.77255  0.68512  0.70124
    185   1.66669  4.39457  3.47216  3.05294  3.22319  3.46216  3.88025  2.97328  2.99501  2.68706  3.66888  3.38119  3.97994  3.33278  3.30651  2.82773  2.94406  2.73940  4.76692  2.08767   1605 a - - -
          2.68618  4.42225  2.77519  2.73123  3.46354  2.40513  3.72494  3.29354  2.67741  2.69355  4.24690  2.90347  2.73739  3.18146  2.89801  2.37887  2.77519  2.98518  4.58477  3.61503
          0.02648  4.04042  4.76277  0.61958  0.77255  0.68512  0.70124
    186   2.28973  4.25986  3.25237  3.04158  4.41834  1.72577  4.22018  3.89263  3.19939  3.55511  4.37616  3.26196  3.72328  3.48002  3.53259  1.36482  2.77950  3.30705  5.73182  4.49575   1606 s - - -
          2.68618  4.42225  2.77519  2.73123  3.46354  2.40513  3.72494  3.29354  2.67741  2.69355  4.24690  2.90347  2.73739  3.18146  2.89801  2.37887  2.77519  2.98518  4.58477  3.61503
          0.02648  4.04042  4.76277  0.61958  0.77255  0.68512  0.70124
    187   2.78023  4.82563  3.24361  2.75564  4.29387  3.44749  3.77588  3.73042  2.30895  3.28640  4.16213  3.18028  2.11832  2.94991  1.56085  2.84348  3.05794  3.38827  5.42450  4.18852   1607 r - - -
          2.68618  4.42225  2.77519  2.73123  3.46354  2.40513  3.72494  3.29354  2.67741  2.69355  4.24690  2.90347  2.73739  3.18146  2.89801  2.37887  2.77519  2.98518  4.58477  3.61503
          0.02648  4.04042  4.76277  0.61958  0.77255  0.68512  0.70124
    188   2.76983  4.32778  4.06459  3.59119  3.55728  3.79360  4.40631  1.45405  3.46395  2.28734  3.45306  3.85163  4.26890  3.79515  3.71963  3.16665  2.02005  1.97743  5.25696  4.03664   1608 i - - -
          2.68618  4.42225  2.77519  2.73123  3.46354  2.40513  3.72494  3.29354  2.67741  2.69355  4.24690  2.90347  2.73739  3.18146  2.89801  2.37887  2.77519  2.98518  4.58477  3.61503
          0.02648  4.04042  4.76277  0.61958  0.77255  0.68512  0.70124
    189   1.67688  4.82148  2.68001  1.74405  4.29535  3.28206  3.81675  3.61506  2.67296  3.30234  4.17519  2.95451  3.84893  2.99914  3.10928  2.71942  2.99353  3.26842  5.57042  4.23131   1609 a - - -
          2.68618  4.42225  2.77519  2.73123  3.46354  2.40513  3.72494  3.29354  2.67741  2.69355  4.24690  2.90347  2.73739  3.18146  2.89801  2.37887  2.77519  2.98518  4.58477  3.61503
          0.02648  4.04042  4.76277  0.61958  0.77255  0.68512  0.70124
    190   1.83671  4.41111  3.50303  3.09187  3.11784  3.49634  3.86384  2.97481  3.02821  2.67821  3.67296  3.40973  4.00873  3.36428  3.33034  2.86541  2.97658  2.74817  4.67924  1.82592   1610 y - - -
          2.68618  4.42225  2.77519  2.73123  3.46354  2.40513  3.72494  3.29354  2.67741  2.69355  4.24690  2.90347  2.73739  3.18146  2.89801  2.37887  2.77519  2.98518  4.58477  3.61503
          0.02648  4.04042  4.76277  0.61958  0.77255  0.68512  0.70124
    191   2.74301  4.39011  3.85492  3.38978  3.44707  3.67314  4.23133  2.45750  3.22871  1.45827  3.37938  3.68402  4.16020  3.59295  3.49202  3.04706  1.99447  2.33956  5.13626  3.90779   1611 l - - -
          2.68618  4.42225  2.77519  2.73123  3.46354  2.40513  3.72494  3.29354  2.67741  2.69355  4.24690  2.90347  2.73739  3.18146  2.89801  2.37887  2.77519  2.98518  4.58477  3.61503
          0.02648  4.04042  4.76277  0.61958  0.77255  0.68512  0.70124
    192   3.12052  4.50590  4.62456  4.11791  3.30018  4.31627  4.77148  2.00124  3.95703  1.22783  3.14816  4.36201  4.63550  4.20583  4.14079  3.69286  3.38251  1.44475  5.26820  4.08631   1612 l - - -
          2.68618  4.42225  2.77519  2.73123  3.46354  2.40513  3.72494  3.29354  2.67741  2.69355  4.24690  2.90347  2.73739  3.18146  2.89801  2.37887  2.77519  2.98518  4.58477  3.61503
          0.02648  4.04042  4.76277  0.61958  0.77255  0.68512  0.70124
    193   3.17817  5.32258  0.70407  2.45496  4.72409  3.34524  4.09020  4.35222  3.20783  3.93180  4.91654  3.01864  4.01018  3.33171  3.74459  3.12363  3.52136  3.97449  5.85923  4.57308   1613 d - - -
          2.68618  4.42225  2.77519  2.73123  3.46354  2.40513  3.72494  3.29354  2.67741  2.69355  4.24690  2.90347  2.73739  3.18146  2.89801  2.37887  2.77519  2.98518  4.58477  3.61503
          0.02648  4.04042  4.76277  0.61958  0.77255  0.68512  0.70124
    194   3.12052  4.50590  4.62456  4.11791  3.30018  4.31627  4.77148  2.00124  3.95703  1.22783  3.14816  4.36201  4.63550  4.20583  4.14079  3.69286  3.38251  1.44475  5.26820  4.08631   1614 l - - -
          2.68618  4.42225  2.77519  2.73123  3.46354  2.40513  3.72494  3.29354  2.67741  2.69355  4.24690  2.90347  2.73739  3.18146  2.89801  2.37887  2.77519  2.98518  4.58477  3.61503
          0.02648  4.04042  4.76277  0.61958  0.77255  0.68512  0.70124
    195   2.70800  4.84670  2.98099  2.58433  4.34522  3.36859  3.73370  3.76580  1.56503  3.33780  4.18093  3.04474  3.87753  2.89475  2.65265  1.90988  2.99513  3.39339  5.49116  4.19900   1615 k - - -
          2.68618  4.42225  2.77519  2.73123  3.46354  2.40513  3.72494  3.29354  2.67741  2.69355  4.24690  2.90347  2.73739  3.18146  2.89801  2.37887  2.77519  2.98518  4.58477  3.61503
          0.02648  4.04042  4.76277  0.61958  0.77255  0.68512  0.70124
    196   2.29100  4.25951  3.24617  3.04595  4.42465  1.50423  4.22904  3.90051  3.21329  3.56442  4.38675  3.26425  3.72433  3.49165  3.54393  1.54175  2.78299  3.31208  5.73885  4.50382   1616 g - - -
          2.68618  4.42225  2.77519  2.73123  3.46354  2.40513  3.72494  3.29354  2.67741  2.69355  4.24690  2.90347  2.73739  3.18146  2.89801  2.37887  2.77519  2.98518  4.58477  3.61503
          0.02648  4.04042  4.76277  0.61958  0.77255  0.68512  0.70124
    197   2.77262  4.57844  3.35161  2.96429  3.10959  3.53031  3.79879  3.22481  2.91465  2.83422  3.82097  3.34027  1.88323  3.27769  3.24025  2.91702  3.06420  2.98684  4.65566  1.93447   1617 p - - -
          2.68618  4.42225  2.77519  2.73123  3.46354  2.40513  3.72494  3.29354  2.67741  2.69355  4.24690  2.90347  2.73739  3.18146  2.89801  2.37887  2.77519  2.98518  4.58477  3.61503
          0.02648  4.04042  4.76277  0.61958  0.77255  0.68512  0.70124
    198   2.71591  4.95079  2.55919  1.69950  4.41409  3.26507  3.78321  3.86063  2.64048  3.45298  4.29496  2.88601  3.83789  2.95474  3.09531  1.69270  3.02563  3.46944  5.64411  4.26844   1618 s - - -
          2.68618  4.42225  2.77519  2.73123  3.46354  2.40513  3.72494  3.29354  2.67741  2.69355  4.24690  2.90347  2.73739  3.18146  2.89801  2.37887  2.77519  2.98518  4.58477  3.61503
          0.02648  4.04042  4.76277  0.61958  0.77255  0.68512  0.70124
    199   2.79758  2.21744  4.33490  3.82765  3.29561  3.80710  4.40105  2.29337  3.63393  1.35785  3.27024  3.98322  4.27566  3.91265  3.80902  3.20227  3.10418  2.18859  5.02860  3.79953   1619 l - - -
          2.68618  4.42225  2.77519  2.73123  3.46354  2.40513  3.72494  3.29354  2.67741  2.69355  4.24690  2.90347  2.73739  3.18146  2.89801  2.37887  2.77519  2.98518  4.58477  3.61503
          0.02648  4.04042  4.76277  0.61958  0.77255  0.68512  0.70124
    200   1.83749  4.36769  3.85911  3.41890  3.48002  3.61895  4.26797  2.46790  3.29371  1.45531  3.41392  3.68984  4.13968  3.63530  3.55672  3.00875  3.03773  2.34006  5.17031  3.94215   1620 l - - -
          2.68618  4.42225  2.77519  2.73123  3.46354  2.40513  3.72494  3.29354  2.67741  2.69355  4.24690  2.90347  2.73739  3.18146  2.89801  2.37887  2.77519  2.98518  4.58477  3.61503
          0.02648  4.04042  4.76277  0.61958  0.77255  0.68512  0.70124
    201   2.55638  4.30932  3.65984  3.25650  3.72546  3.39640  4.19290  2.65948  3.18664  2.63293  3.68803  3.52190  2.13948  3.52886  3.47869  2.80779  2.92637  1.51636  5.26889  4.02872   1621 v - - -
          2.68618  4.42225  2.77519  2.73123  3.46354  2.40513  3.72494  3.29354  2.67741  2.69355  4.24690  2.90347  2.73739  3.18146  2.89801  2.37887  2.77519  2.98518  4.58477  3.61503
          0.02648  4.04042  4.76277  0.61958  0.77255  0.68512  0.70124
    202   2.86143  5.15735  1.37129  2.29141  4.70139  1.84115  3.89407  4.22595  2.91754  3.77896  4.63808  2.84420  3.87093  3.08179  3.46861  2.82529  3.20142  3.77929  5.89002  4.49075   1622 d - - -
          2.68618  4.42225  2.77519  2.73123  3.46354  2.40513  3.72494  3.29354  2.67741  2.69355  4.24690  2.90347  2.73739  3.18146  2.89801  2.37887  2.77519  2.98518  4.58477  3.61503
          0.02648  4.04042  4.76277  0.61958  0.77255  0.68512  0.70124
    203   2.63834  4.33547  3.73591  3.24398  3.50405  3.55407  4.11716  2.58436  3.10450  2.30598  2.16433  3.54983  4.05256  3.45974  3.39014  2.90802  1.81777  2.42899  5.10942  3.89100   1623 t - - -
          2.68618  4.42225  2.77519  2.73123  3.46354  2.40513  3.72494  3.29354  2.67741  2.69355  4.24690  2.90347  2.73739  3.18146  2.89801  2.37887  2.77519  2.98518  4.58477  3.61503
          0.02648  4.04042  4.76277  0.61958  0.77255  0.68512  0.70124
    204   1.27836  4.19951  3.43486  3.20225  4.36216  1.70193  4.29630  3.72527  3.30505  3.46233  4.30945  3.34885  3.72882  3.58211  3.60497  2.44782  2.76352  3.18873  5.70265  4.50658   1624 a - - -
          2.68618  4.42225  2.77519  2.73123  3.46354  2.40513  3.72494  3.29354  2.67741  2.69355  4.24690  2.90347  2.73739  3.18146  2.89801  2.37887  2.77519  2.98518  4.58477  3.61503
          0.02648  4.04042  4.76277  0.61958  0.77255  0.68512  0.70124
    205   2.62258  1.88077  3.68149  3.13470  3.82305  3.40923  3.96320  3.15672  2.67313  2.88006  3.81880  3.42467  3.95013  3.24968  1.83576  2.81518  2.95295  2.88424  5.18592  3.96676   1625 r - - -
          2.68618  4.42225  2.77519  2.73123  3.46354  2.40513  3.72494  3.29354  2.67741  2.69355  4.24690  2.90347  2.73739  3.18146  2.89801  2.37887  2.77519  2.98518  4.58477  3.61503
          0.02648  4.04042  4.76277  0.61958  0.77255  0.68512  0.70124
    206   2.55147  4.29668  3.61410  3.17960  3.61937  3.42111  4.09690  1.85172  3.10154  2.59956  3.62043  3.47072  3.97805  3.44348  3.40148  1.73233  2.89637  2.43950  5.15171  3.88398   1626 s - - -
          2.68618  4.42225  2.77519  2.73123  3.46354  2.40513  3.72494  3.29354  2.67741  2.69355  4.24690  2.90347  2.73739  3.18146  2.89801  2.37887  2.77519  2.98518  4.58477  3.61503
          0.02648  4.04042  4.76277  0.61958  0.77255  0.68512  0.70124
    207   2.35346  4.33463  3.20678  2.93093  4.29016  3.04801  4.09828  3.74779  3.01469  3.40758  4.24908  3.21860  1.97638  3.33975  3.36481  1.44567  2.80495  3.24631  5.60977  4.34602   1627 s - - -
          2.68618  4.42225  2.77519  2.73123  3.46354  2.40513  3.72494  3.29354  2.67741  2.69355  4.24690  2.90347  2.73739  3.18146  2.89801  2.37887  2.77519  2.98518  4.58477  3.61503
          0.02648  4.04042  4.76277  0.61958  0.77255  0.68512  0.70124
    208   2.55147  4.29668  3.61410  3.17960  3.61937  3.42111  4.09690  1.85172  3.10154  2.59956  3.62043  3.47072  3.97805  3.44348  3.40148  1.73233  2.89637  2.43950  5.15171  3.88398   1628 s - - -
          2.68618  4.42225  2.77519  2.73123  3.46354  2.40513  3.72494  3.29354  2.67741  2.69355  4.24690  2.90347  2.73739  3.18146  2.89801  2.37887  2.77519  2.98518  4.58477  3.61503
          0.02648  4.04042  4.76277  0.61958  0.77255  0.68512  0.70124
    209   2.64432  4.40614  3.52046  3.15020  3.63047  1.95370  4.09647  2.92493  3.07760  1.51875  3.68593  3.46714  3.99471  3.44648  3.36710  2.86251  2.99068  2.72022  5.14990  3.88114   1629 l - - -
          2.68618  4.42225  2.77519  2.73123  3.46354  2.40513  3.72494  3.29354  2.67741  2.69355  4.24690  2.90347  2.73739  3.18146  2.89801  2.37887  2.77519  2.98518  4.58477  3.61503
          0.02648  4.04042  4.76277  0.61958  0.77255  0.68512  0.70124
    210   1.73532  4.24468  3.98897  3.58209  3.76660  3.46489  4.43841  2.32347  3.50373  2.56620  3.66922  3.73983  4.08406  3.80976  3.75917  2.88577  2.95499  1.37541  5.40220  4.18448   1630 v - - -
          2.68618  4.42225  2.77519  2.73123  3.46354  2.40513  3.72494  3.29354  2.67741  2.69355  4.24690  2.90347  2.73739  3.18146  2.89801  2.37887  2.77519  2.98518  4.58477  3.61503
          0.02648  4.04042  4.76277  0.61958  0.77255  0.68512  0.70124
    211   1.36369  4.26874  3.38037  3.08222  4.22091  3.05282  4.17620  3.54119  3.12280  3.27949  4.16327  3.31019  1.95060  3.44261  3.44552  2.50824  2.79452  3.09690  5.57998  4.35637   1631 a - - -
          2.68618  4.42225  2.77519  2.73123  3.46354  2.40513  3.72494  3.29354  2.67741  2.69355  4.24690  2.90347  2.73739  3.18146  2.89801  2.37887  2.77519  2.98518  4.58477  3.61503
          0.02648  4.04042  4.76277  0.61958  0.77255  0.68512  0.70124
    212   3.16347  4.53970  4.56796  4.19261  3.49233  4.24290  4.89228  0.89122  4.02398  2.04738  3.40501  4.41482  4.66080  4.35690  4.20174  3.75711  3.46083  1.86503  5.41572  4.16647   1632 i - - -
          2.68618  4.42225  2.77519  2.73123  3.46354  2.40513  3.72494  3.29354  2.67741  2.69355  4.24690  2.90347  2.73739  3.18146  2.89801  2.37887  2.77519  2.98518  4.58477  3.61503
          0.02648  4.04042  4.76277  0.61958  0.77255  0.68512  0.70124
    213   2.86869  5.23546  1.70073  2.26364  4.28011  3.31583  1.90982  4.03086  2.66804  3.55606  4.40987  2.82364  3.87406  2.93143  3.16989  2.81195  3.14113  3.65248  5.56864  4.09132   1633 d - - -
          2.68618  4.42225  2.77519  2.73123  3.46354  2.40513  3.72494  3.29354  2.67741  2.69355  4.24690  2.90347  2.73739  3.18146  2.89801  2.37887  2.77519  2.98518  4.58477  3.61503
          0.02648  4.04042  4.76277  0.61958  0.77255  0.68512  0.70124
    214   2.73041  4.57496  3.21558  2.84887  3.56062  3.50562  3.88833  2.98420  2.77909  1.68977  3.70918  2.08654  3.99626  3.19249  3.10861  2.88562  3.01526  2.78527  5.06729  3.70106   1634 l - - -
          2.68618  4.42225  2.77519  2.73123  3.46354  2.40513  3.72494  3.29354  2.67741  2.69355  4.24690  2.90347  2.73739  3.18146  2.89801  2.37887  2.77519  2.98518  4.58477  3.61503
          0.02648  4.04042  4.76277  0.61958  0.77255  0.68512  0.70124
    215   1.36339  4.18263  3.59175  3.25774  4.14582  3.04233  4.25591  3.28625  3.23518  3.16075  4.07293  3.39814  3.76838  3.54926  3.52568  2.48890  1.72007  2.89030  5.56035  4.35390   1635 a - - -
          2.68618  4.42225  2.77519  2.73123  3.46354  2.40513  3.72494  3.29354  2.67741  2.69355  4.24690  2.90347  2.73739  3.18146  2.89801  2.37887  2.77519  2.98518  4.58477  3.61503
          0.02648  4.04042  4.76277  0.61958  0.77255  0.68512  0.70124
    216   2.62258  1.88077  3.68149  3.13470  3.82305  3.40923  3.96320  3.15672  2.67313  2.88006  3.81880  3.42467  3.95013  3.24968  1.83576  2.81518  2.95295  2.88424  5.18592  3.96676   1636 r - - -
          2.68618  4.42225  2.77519  2.73123  3.46354  2.40513  3.72494  3.29354  2.67741  2.69355  4.24690  2.90347  2.73739  3.18146  2.89801  2.37887  2.77519  2.98518  4.58477  3.61503
          0.02648  4.04042  4.76277  0.61958  0.77255  0.68512  0.70124
    217   2.89190  4.71867  3.59890  2.99604  3.71955  3.68405  3.82317  3.08437  2.36801  1.82382  3.70166  3.37973  4.08111  3.05849  1.65360  3.03544  3.11814  2.92964  5.14091  3.87767   1637 r - - -
          2.68618  4.42225  2.77519  2.73123  3.46354  2.40513  3.72494  3.29354  2.67741  2.69355  4.24690  2.90347  2.73739  3.18146  2.89801  2.37887  2.77519  2.98518  4.58477  3.61503
          0.02648  4.04042  4.76277  0.61958  0.77255  0.68512  0.70124
    218   2.84842  4.98359  1.65966  2.44914  3.51513  3.41995  3.71688  3.63716  2.75692  3.21459  4.13790  2.97191  3.93415  3.02217  3.22681  2.85155  3.11252  3.34286  5.00005  2.09990   1638 d - - -
          2.68618  4.42225  2.77519  2.73123  3.46354  2.40513  3.72494  3.29354  2.67741  2.69355  4.24690  2.90347  2.73739  3.18146  2.89801  2.37887  2.77519  2.98518  4.58477  3.61503
          0.02648  4.04042  4.76277  0.61958  0.77255  0.68512  0.70124
    219   3.12052  4.50590  4.62456  4.11791  3.30018  4.31627  4.77148  2.00124  3.95703  1.22783  3.14816  4.36201  4.63550  4.20583  4.14079  3.69286  3.38251  1.44475  5.26820  4.08631   1639 l - - -
          2.68618  4.42225  2.77519  2.73123  3.46354  2.40513  3.72494  3.29354  2.67741  2.69355  4.24690  2.90347  2.73739  3.18146  2.89801  2.37887  2.77519  2.98518  4.58477  3.61503
          0.02648  4.04042  4.76277  0.61958  0.77255  0.68512  0.70124
    220   2.74073  4.57356  3.52941  2.96725  3.80723  3.56312  3.86465  2.94855  2.49188  2.73843  3.74435  3.34468  4.01346  3.10158  1.74551  2.90848  3.00829  1.91160  5.20189  3.95266   1640 r - - -
          2.68618  4.42225  2.77519  2.73123  3.46354  2.40513  3.72494  3.29354  2.67741  2.69355  4.24690  2.90347  2.73739  3.18146  2.89801  2.37887  2.77519  2.98518  4.58477  3.61503
          0.02648  4.04042  4.76277  0.61958  0.77255  0.68512  0.70124
    221   2.86869  5.23546  1.70073  2.26364  4.28011  3.31583  1.90982  4.03086  2.66804  3.55606  4.40987  2.82364  3.87406  2.93143  3.16989  2.81195  3.14113  3.65248  5.56864  4.09132   1641 d - - -
          2.68618  4.42225  2.77519  2.73123  3.46354  2.40513  3.72494  3.29354  2.67741  2.69355  4.24690  2.90347  2.73739  3.18146  2.89801  2.37887  2.77519  2.98518  4.58477  3.61503
          0.02648  4.04042  4.76277  0.61958  0.77255  0.68512  0.70124
    222   2.81897  5.05241  2.48843  1.58900  4.55193  1.68979  3.85262  4.01751  2.75813  3.59522  4.45290  2.89653  3.87428  3.03535  3.22685  2.80805  3.13831  3.61550  5.74384  4.38818   1642 e - - -
          2.68618  4.42225  2.77519  2.73123  3.46354  2.40513  3.72494  3.29354  2.67741  2.69355  4.24690  2.90347  2.73739  3.18146  2.89801  2.37887  2.77519  2.98518  4.58477  3.61503
          0.02648  4.04042  4.76277  0.61958  0.77255  0.68512  0.70124
    223   2.86125  5.29521  1.56948  2.24136  4.61519  3.31224  3.72719  4.09804  1.79625  3.61722  4.44666  2.80379  3.86061  2.87811  3.03812  2.79400  3.12623  3.69901  5.75555  4.33890   1643 d - - -
          2.68618  4.42225  2.77519  2.73123  3.46354  2.40513  3.72494  3.29354  2.67741  2.69355  4.24690  2.90347  2.73739  3.18146  2.89801  2.37887  2.77519  2.98518  4.58477  3.61503
          0.02648  4.04042  4.76277  0.61958  0.77255  0.68512  0.70124
    224   2.76973  1.93773  4.30485  3.80641  3.32561  3.75752  4.38940  2.31526  3.60802  1.51719  3.31899  3.95408  4.24818  3.89891  3.78719  3.16099  3.08714  2.19645  5.03883  3.79817   1644 l - - -
          2.68618  4.42225  2.77519  2.73123  3.46354  2.40513  3.72494  3.29354  2.67741  2.69355  4.24690  2.90347  2.73739  3.18146  2.89801  2.37887  2.77519  2.98518  4.58477  3.61503
          0.02648  4.04042  4.76277  0.61958  0.77255  0.68512  0.70124
    225   2.93391  5.42727  1.39836  2.15385  4.74593  3.23663  3.80532  4.30602  2.82429  3.82207  4.67733  1.78772  3.86458  2.97889  3.40767  2.83817  3.23712  3.87369  5.95007  4.45334   1645 d - - -
          2.68618  4.42225  2.77519  2.73123  3.46354  2.40513  3.72494  3.29354  2.67741  2.69355  4.24690  2.90347  2.73739  3.18146  2.89801  2.37887  2.77519  2.98518  4.58477  3.61503
          0.02648  4.04042  4.76277  0.61958  0.77255  0.68512  0.70124
    226   2.70146  4.38184  3.78076  3.31822  3.49946  3.61050  4.18872  2.51058  3.16470  1.64915  3.44349  3.61934  4.11427  3.53641  3.43994  2.98469  1.78808  2.37113  5.15082  3.91167   1646 l - - -
          2.68618  4.42225  2.77519  2.73123  3.46354  2.40513  3.72494  3.29354  2.67741  2.69355  4.24690  2.90347  2.73739  3.18146  2.89801  2.37887  2.77519  2.98518  4.58477  3.61503
          0.02648  4.04042  4.76277  0.61958  0.77255  0.68512  0.70124
    227   1.63873  4.35189  3.78830  3.35147  3.54023  3.54536  4.22896  2.52950  3.23625  1.65269  3.48565  3.62450  4.08729  3.58279  3.51126  2.93672  2.99770  2.37736  5.19021  3.95268   1647 a - - -
          2.68618  4.42225  2.77519  2.73123  3.46354  2.40513  3.72494  3.29354  2.67741  2.69355  4.24690  2.90347  2.73739  3.18146  2.89801  2.37887  2.77519  2.98518  4.58477  3.61503
          0.02648  4.04042  4.76277  0.61958  0.77255  0.68512  0.70124
    228   2.70755  4.36597  3.74183  3.29924  3.53630  3.62173  4.18679  1.58029  3.19775  2.36829  3.49449  3.61329  2.23898  3.54725  3.48163  3.00233  3.01671  2.29743  5.14885  3.90694   1648 i - - -
          2.68618  4.42225  2.77519  2.73123  3.46354  2.40513  3.72494  3.29354  2.67741  2.69355  4.24690  2.90347  2.73739  3.18146  2.89801  2.37887  2.77519  2.98518  4.58477  3.61503
          0.02648  4.04042  4.76277  0.61958  0.77255  0.68512  0.70124
    229   1.67343  4.30510  3.98188  3.53009  3.60821  3.65816  4.37606  1.62334  3.43543  2.36883  3.51248  3.77322  4.18481  3.75293  3.70159  3.04489  3.02467  2.05813  5.27880  4.05570   1649 i - - -
          2.68618  4.42225  2.77519  2.73123  3.46354  2.40513  3.72494  3.29354  2.67741  2.69355  4.24690  2.90347  2.73739  3.18146  2.89801  2.37887  2.77519  2.98518  4.58477  3.61503
          0.02648  4.04042  4.76277  0.61958  0.77255  0.68512  0.70124
    230   2.88688  4.64260  3.59481  3.51707  4.65050  0.51134  4.62429  4.29369  3.72101  3.92587  4.90509  3.75953  4.03896  4.03211  3.93591  3.06408  3.38120  3.78960  5.69843  4.75906   1650 G - - -
          2.68618  4.42225  2.77519  2.73123  3.46354  2.40513  3.72494  3.29354  2.67741  2.69355  4.24690  2.90347  2.73739  3.18146  2.89801  2.37887  2.77519  2.98518  4.58477  3.61503
          0.02648  4.04042  4.76277  0.61958  0.77255  0.68512  0.70124
    231   2.31454  4.25375  3.35940  3.10276  4.30532  1.53385  4.21498  3.66418  3.17447  3.39470  4.25172  3.31093  3.75072  3.48562  3.48891  2.48746  1.68030  3.16982  5.64215  4.42754   1651 g - - -
          2.68618  4.42225  2.77519  2.73123  3.46354  2.40513  3.72494  3.29354  2.67741  2.69355  4.24690  2.90347  2.73739  3.18146  2.89801  2.37887  2.77519  2.98518  4.58477  3.61503
          0.02648  4.04042  4.76277  0.61958  0.77255  0.68512  0.70124
    232   2.72672  4.50949  3.57775  3.02824  3.73059  3.57789  3.91375  2.81342  2.59886  2.65822  3.67746  3.39343  4.03143  3.17472  1.96758  2.92473  2.99903  1.69456  5.16903  3.92212   1652 v - - -
          2.68618  4.42225  2.77519  2.73123  3.46354  2.40513  3.72494  3.29354  2.67741  2.69355  4.24690  2.90347  2.73739  3.18146  2.89801  2.37887  2.77519  2.98518  4.58477  3.61503
          0.02648  4.04042  4.76277  0.61958  0.77255  0.68512  0.70124
    233   2.76961  4.89512  2.93898  2.59909  4.43197  2.00659  3.78370  3.86012  1.49335  3.42162  4.27162  3.06597  3.90235  2.95066  2.71428  2.80524  3.06276  3.48051  5.54474  4.27725   1653 k - - -
          2.68618  4.42225  2.77519  2.73123  3.46354  2.40513  3.72494  3.29354  2.67741  2.69355  4.24690  2.90347  2.73739  3.18146  2.89801  2.37887  2.77519  2.98518  4.58477  3.61503
          0.02648  4.04042  4.76277  0.61958  0.77255  0.68512  0.70124
    234   2.73229  4.61542  3.07061  1.93440  3.86229  3.50983  3.91884  2.78799  2.78376  2.77225  3.77765  3.20156  3.99246  3.15115  3.16518  2.88204  3.00648  1.70249  5.31928  4.02744   1654 v - - -
          2.68618  4.42225  2.77519  2.73123  3.46354  2.40513  3.72494  3.29354  2.67741  2.69355  4.24690  2.90347  2.73739  3.18146  2.89801  2.37887  2.77519  2.98518  4.58477  3.61503
          0.02648  4.04042  4.76277  0.61958  0.77255  0.68512  0.70124
    235   2.70146  4.38184  3.78076  3.31822  3.49946  3.61050  4.18872  2.51058  3.16470  1.64915  3.44349  3.61934  4.11427  3.53641  3.43994  2.98469  1.78808  2.37113  5.15082  3.91167   1655 l - - -
          2.68618  4.42225  2.77519  2.73123  3.46354  2.40513  3.72494  3.29354  2.67741  2.69355  4.24690  2.90347  2.73739  3.18146  2.89801  2.37887  2.77519  2.98518  4.58477  3.61503
          0.02648  4.04042  4.76277  0.61958  0.77255  0.68512  0.70124
    236   2.79758  2.21744  4.33490  3.82765  3.29561  3.80710  4.40105  2.29337  3.63393  1.35785  3.27024  3.98322  4.27566  3.91265  3.80902  3.20227  3.10418  2.18859  5.02860  3.79953   1656 l - - -
          2.68618  4.42225  2.77519  2.73123  3.46354  2.40513  3.72494  3.29354  2.67741  2.69355  4.24690  2.90347  2.73739  3.18146  2.89801  2.37887  2.77519  2.98518  4.58477  3.61503
          0.02648  4.04042  4.76277  0.61958  0.77255  0.68512  0.70124
    237   3.11396  4.42502  4.83510  4.34259  3.59490  4.46796  5.05756  1.31573  4.23130  2.09633  3.39857  4.55695  4.78158  4.49669  4.42839  3.85957  3.38157  1.12522  5.56654  4.35943   1657 v - - -
          2.68618  4.42225  2.77519  2.73123  3.46354  2.40513  3.72494  3.29354  2.67741  2.69355  4.24690  2.90347  2.73739  3.18146  2.89801  2.37887  2.77519  2.98518  4.58477  3.61503
          0.02648  4.04042  4.76277  0.61958  0.77255  0.68512  0.70124
    238   1.53200  4.27954  3.36232  3.07421  4.23019  3.05667  4.17712  3.55028  3.11970  3.28775  4.17566  3.30777  1.69561  3.44278  3.44188  2.51608  2.80405  3.10680  5.58749  4.36260   1658 a - - -
          2.68618  4.42225  2.77519  2.73123  3.46354  2.40513  3.72494  3.29354  2.67741  2.69355  4.24690  2.90347  2.73739  3.18146  2.89801  2.37887  2.77519  2.98518  4.58477  3.61503
          0.02648  4.04042  4.76277  0.61958  0.77255  0.68512  0.70124
    239   2.45472  4.24803  3.63429  3.28715  3.85479  1.90705  4.23511  2.84336  3.26319  2.84768  3.83603  3.49320  3.90708  3.58023  3.54473  2.69121  2.86862  1.50097  5.34577  4.11517   1659 v - - -
          2.68618  4.42225  2.77519  2.73123  3.46354  2.40513  3.72494  3.29354  2.67741  2.69355  4.24690  2.90347  2.73739  3.18146  2.89801  2.37887  2.77519  2.98518  4.58477  3.61503
          0.02648  4.04042  4.76277  0.61958  0.77255  0.68512  0.70124
    240   1.87377  4.75787  3.07401  2.65308  4.26106  3.37470  3.76857  3.57945  1.57964  3.23001  4.10079  3.09580  3.88631  2.93975  2.69378  2.75048  2.97762  3.24093  5.45467  4.18329   1660 k - - -
          2.68618  4.42225  2.77519  2.73123  3.46354  2.40513  3.72494  3.29354  2.67741  2.69355  4.24690  2.90347  2.73739  3.18146  2.89801  2.37887  2.77519  2.98518  4.58477  3.61503
          0.02648  4.04042  4.76277  0.61958  0.77255  0.68512  0.70124
    241   2.83052  5.09571  2.46351  1.42645  4.57098  1.92942  3.83581  4.04003  2.74011  3.60875  4.46265  2.87707  3.87246  3.01363  3.21711  2.80879  3.14237  3.63737  5.75577  4.38842   1661 e - - -
          2.68618  4.42225  2.77519  2.73123  3.46354  2.40513  3.72494  3.29354  2.67741  2.69355  4.24690  2.90347  2.73739  3.18146  2.89801  2.37887  2.77519  2.98518  4.58477  3.61503
          0.02648  4.04042  4.76277  0.61958  0.77255  0.68512  0.70124
    242   2.62184  4.41715  3.46678  3.10873  3.70108  1.69332  4.08747  3.01423  3.04990  1.72541  3.76755  3.42978  3.96726  3.42184  3.34849  2.82437  2.98012  2.78578  5.19376  3.91850   1662 g - - -
          2.68618  4.42225  2.77519  2.73123  3.46354  2.40513  3.72494  3.29354  2.67741  2.69355  4.24690  2.90347  2.73739  3.18146  2.89801  2.37887  2.77519  2.98518  4.58477  3.61503
          0.02648  4.04042  4.76277  0.61958  0.77255  0.68512  0.70124
    243   1.87377  4.75787  3.07401  2.65308  4.26106  3.37470  3.76857  3.57945  1.57964  3.23001  4.10079  3.09580  3.88631  2.93975  2.69378  2.75048  2.97762  3.24093  5.45467  4.18329   1663 k - - -
          2.68618  4.42225  2.77519  2.73123  3.46354  2.40513  3.72494  3.29354  2.67741  2.69355  4.24690  2.90347  2.73739  3.18146  2.89801  2.37887  2.77519  2.98518  4.58477  3.61503
          0.02648  4.04042  4.76277  0.61958  0.77255  0.68512  0.70124
    244   2.70916  4.72950  3.19118  2.78666  4.33703  1.68146  3.86348  3.79244  2.47039  3.37079  4.23250  3.19508  3.90729  3.05273  1.73372  2.79241  3.03570  3.40701  5.48461  4.25692   1664 g - - -
          2.68618  4.42225  2.77519  2.73123  3.46354  2.40513  3.72494  3.29354  2.67741  2.69355  4.24690  2.90347  2.73739  3.18146  2.89801  2.37887  2.77519  2.98518  4.58477  3.61503
          0.02648  4.04042  4.76277  0.61958  0.77255  0.68512  0.70124
    245   2.88688  4.64260  3.59481  3.51707  4.65050  0.51134  4.62429  4.29369  3.72101  3.92587  4.90509  3.75953  4.03896  4.03211  3.93591  3.06408  3.38120  3.78960  5.69843  4.75906   1665 G - - -
          2.68618  4.42225  2.77519  2.73123  3.46354  2.40513  3.72494  3.29354  2.67741  2.69355  4.24690  2.90347  2.73739  3.18146  2.89801  2.37887  2.77519  2.98518  4.58477  3.61503
          0.02648  4.04042  4.76277  0.61958  0.77255  0.68512  0.70124
    246   2.72217  4.54938  3.28575  2.95321  3.22780  1.73104  3.85047  3.31829  2.97181  2.95567  3.90869  3.32209  3.98627  3.31185  3.30284  2.86708  3.04475  3.04381  4.75319  1.91098   1666 g - - -
          2.68618  4.42225  2.77519  2.73123  3.46354  2.40513  3.72494  3.29354  2.67741  2.69355  4.24690  2.90347  2.73739  3.18146  2.89801  2.37887  2.77519  2.98518  4.58477  3.61503
          0.02648  4.04042  4.76277  0.61958  0.77255  0.68512  0.70124
    247   3.12052  4.50590  4.62456  4.11791  3.30018  4.31627  4.77148  2.00124  3.95703  1.22783  3.14816  4.36201  4.63550  4.20583  4.14079  3.69286  3.38251  1.44475  5.26820  4.08631   1667 l - - -
          2.68618  4.42225  2.77519  2.73123  3.46354  2.40513  3.72494  3.29354  2.67741  2.69355  4.24690  2.90347  2.73739  3.18146  2.89801  2.37887  2.77519  2.98518  4.58477  3.61503
          0.02648  4.04042  4.76277  0.61958  0.77255  0.68512  0.70124
    248   2.88688  4.64260  3.59481  3.51707  4.65050  0.51134  4.62429  4.29369  3.72101  3.92587  4.90509  3.75953  4.03896  4.03211  3.93591  3.06408  3.38120  3.78960  5.69843  4.75906   1668 G - - -
          2.68618  4.42225  2.77519  2.73123  3.46354  2.40513  3.72494  3.29354  2.67741  2.69355  4.24690  2.90347  2.73739  3.18146  2.89801  2.37887  2.77519  2.98518  4.58477  3.61503
          0.02648  4.04042  4.76277  0.61958  0.77255  0.68512  0.70124
    249   2.71063  4.53686  3.33603  2.89502  3.69247  3.53941  3.91696  2.82167  2.72275  2.61062  3.65728  3.30894  4.00686  2.11239  3.03952  2.88791  2.98776  1.72580  5.17967  3.89798   1669 v - - -
          2.68618  4.42225  2.77519  2.73123  3.46354  2.40513  3.72494  3.29354  2.67741  2.69355  4.24690  2.90347  2.73739  3.18146  2.89801  2.37887  2.77519  2.98518  4.58477  3.61503
          0.02648  4.04042  4.76277  0.61958  0.77255  0.68512  0.70124
    250   2.47594  4.42529  3.20730  3.00139  4.43881  1.41474  4.20948  3.92131  3.16594  3.56457  4.41958  3.30180  1.76996  3.47092  3.50624  2.62290  2.93601  3.40272  5.67882  4.49667   1670 g - - -
          2.68618  4.42225  2.77519  2.73123  3.46354  2.40513  3.72494  3.29354  2.67741  2.69355  4.24690  2.90347  2.73739  3.18146  2.89801  2.37887  2.77519  2.98518  4.58477  3.61503
          0.02648  4.04042  4.76277  0.61958  0.77255  0.68512  0.70124
    251   2.71591  4.95079  2.55919  1.69950  4.41409  3.26507  3.78321  3.86063  2.64048  3.45298  4.29496  2.88601  3.83789  2.95474  3.09531  1.69270  3.02563  3.46944  5.64411  4.26844   1671 s - - -
          2.68618  4.42225  2.77519  2.73123  3.46354  2.40513  3.72494  3.29354  2.67741  2.69355  4.24690  2.90347  2.73739  3.18146  2.89801  2.37887  2.77519  2.98518  4.58477  3.61503
          0.02648  4.04042  4.76277  0.61958  0.77255  0.68512  0.70124
    252   2.55834  4.36491  3.48205  3.06692  3.59806  3.37729  4.01474  2.92142  2.97121  1.81980  3.67036  3.38483  3.94065  3.34544  3.27765  1.69418  2.90623  2.69593  5.11787  3.80886   1672 s - - -
          2.68618  4.42225  2.77519  2.73123  3.46354  2.40513  3.72494  3.29354  2.67741  2.69355  4.24690  2.90347  2.73739  3.18146  2.89801  2.37887  2.77519  2.98518  4.58477  3.61503
          0.02648  4.04042  4.76277  0.61958  0.77255  0.68512  0.70124
    253   2.71344  4.94279  1.58810  2.35127  4.42223  3.24700  3.81949  3.79557  2.74957  3.45494  4.31571  2.88024  3.83763  2.99594  3.24924  2.72196  1.96043  3.41755  5.68552  4.29788   1673 d - - -
          2.68618  4.42225  2.77519  2.73123  3.46354  2.40513  3.72494  3.29354  2.67741  2.69355  4.24690  2.90347  2.73739  3.18146  2.89801  2.37887  2.77519  2.98518  4.58477  3.61503
          0.02648  4.04042  4.76277  0.61958  0.77255  0.68512  0.70124
    254   1.80372  4.92551  1.54595  2.35656  4.46990  3.22070  3.85199  3.84324  2.81050  3.50805  4.37077  2.88165  3.83494  3.03351  3.31952  2.71950  3.04608  3.44887  5.73520  4.34542   1674 d - - -
          2.68618  4.42225  2.77519  2.73123  3.46354  2.40513  3.72494  3.29354  2.67741  2.69355  4.24690  2.90347  2.73739  3.18146  2.89801  2.37887  2.77519  2.98518  4.58477  3.61503
          0.02648  4.04042  4.76277  0.61958  0.77255  0.68512  0.70124
    255   2.88677  5.12675  2.92919  1.80455  4.48997  3.48969  3.66602  3.90414  2.18468  3.40858  4.25534  3.01634  3.93406  2.80797  1.63038  2.86997  3.10701  3.55786  5.52046  4.24074   1675 r - - -
          2.68618  4.42225  2.77519  2.73123  3.46354  2.40513  3.72494  3.29354  2.67741  2.69355  4.24690  2.90347  2.73739  3.18146  2.89801  2.37887  2.77519  2.98518  4.58477  3.61503
          0.02648  4.04042  4.76277  0.61958  0.77255  0.68512  0.70124
    256   2.69414  4.75237  3.10593  2.66349  4.20593  3.40152  3.75689  3.52119  1.73479  3.17645  4.05233  3.10610  3.89608  2.93145  2.67211  2.76556  1.82625  3.19891  5.41310  4.14555   1676 k - - -
          2.68618  4.42225  2.77519  2.73123  3.46354  2.40513  3.72494  3.29354  2.67741  2.69355  4.24690  2.90347  2.73739  3.18146  2.89801  2.37887  2.77519  2.98518  4.58477  3.61503
          0.02648  4.04042  4.76277  0.61958  0.77255  0.68512  0.70124
    257   2.84919  4.59995  3.60104  3.06340  2.01063  3.68160  3.78416  3.04963  2.71035  2.58744  3.65064  3.42391  4.09203  3.21983  1.76921  3.01546  3.09363  2.87914  4.66957  3.18202   1677 r - - -
          2.68618  4.42225  2.77519  2.73123  3.46354  2.40513  3.72494  3.29354  2.67741  2.69355  4.24690  2.90347  2.73739  3.18146  2.89801  2.37887  2.77519  2.98518  4.58477  3.61503
          0.02648  4.04042  4.76277  0.61958  0.77255  0.68512  0.70124
    258   2.56790  4.26654  3.88473  3.45087  3.73210  3.46522  4.32992  2.39788  3.35013  2.55670  3.64481  3.66077  4.05969  3.68153  3.62245  2.86946  1.71695  1.57701  5.33820  4.11422   1678 v - - -
          2.68618  4.42225  2.77519  2.73123  3.46354  2.40513  3.72494  3.29354  2.67741  2.69355  4.24690  2.90347  2.73739  3.18146  2.89801  2.37887  2.77519  2.98518  4.58477  3.61503
          0.02648  4.04042  4.76277  0.61958  0.77255  0.68512  0.70124
    259   2.84602  4.74087  1.92760  2.72692  1.78110  3.53335  3.78876  3.21722  2.94904  2.82523  3.85631  3.19251  4.02231  3.20713  3.36658  2.93993  3.11553  3.00734  4.76305  3.22017   1679 f - - -
          2.68618  4.42225  2.77519  2.73123  3.46354  2.40513  3.72494  3.29354  2.67741  2.69355  4.24690  2.90347  2.73739  3.18146  2.89801  2.37887  2.77519  2.98518  4.58477  3.61503
          0.02648  4.04042  4.76277  0.61958  0.77255  0.68512  0.70124
    260   3.17817  5.32258  0.70407  2.45496  4.72409  3.34524  4.09020  4.35222  3.20783  3.93180  4.91654  3.01864  4.01018  3.33171  3.74459  3.12363  3.52136  3.97449  5.85923  4.57308   1680 d - - -
          2.68618  4.42225  2.77519  2.73123  3.46354  2.40513  3.72494  3.29354  2.67741  2.69355  4.24690  2.90347  2.73739  3.18146  2.89801  2.37887  2.77519  2.98518  4.58477  3.61503
          0.02648  4.04042  4.76277  0.61958  0.77255  0.68512  0.70124
    261   2.35346  4.33463  3.20678  2.93093  4.29016  3.04801  4.09828  3.74779  3.01469  3.40758  4.24908  3.21860  1.97638  3.33975  3.36481  1.44567  2.80495  3.24631  5.60977  4.34602   1681 s - - -
          2.68618  4.42225  2.77519  2.73123  3.46354  2.40513  3.72494  3.29354  2.67741  2.69355  4.24690  2.90347  2.73739  3.18146  2.89801  2.37887  2.77519  2.98518  4.58477  3.61503
          0.02648  4.04042  4.76277  0.61958  0.77255  0.68512  0.70124
    262   3.15028  4.49746  4.69709  4.18620  1.92278  4.33389  4.47214  1.41510  4.05471  1.75946  3.11048  4.34274  4.61673  4.19770  4.18142  3.69040  3.39105  2.11352  4.80397  3.40639   1682 i - - -
          2.68618  4.42225  2.77519  2.73123  3.46354  2.40513  3.72494  3.29354  2.67741  2.69355  4.24690  2.90347  2.73739  3.18146  2.89801  2.37887  2.77519  2.98518  4.58477  3.61503
          0.02648  4.04042  4.76277  0.61958  0.77255  0.68512  0.70124
    263   2.55147  4.29668  3.61410  3.17960  3.61937  3.42111  4.09690  1.85172  3.10154  2.59956  3.62043  3.47072  3.97805  3.44348  3.40148  1.73233  2.89637  2.43950  5.15171  3.88398   1683 s - - -
          2.68618  4.42225  2.77519  2.73123  3.46354  2.40513  3.72494  3.29354  2.67741  2.69355  4.24690  2.90347  2.73739  3.18146  2.89801  2.37887  2.77519  2.98518  4.58477  3.61503
          0.02648  4.04042  4.76277  0.61958  0.77255  0.68512  0.70124
    264   2.83683  5.13674  1.44697  2.30175  4.58493  3.26008  3.84387  4.08763  2.81058  3.64993  4.50622  2.85345  2.03823  3.02228  3.33758  2.80451  3.15235  3.67614  5.78707  4.39240   1684 d - - -
          2.68618  4.42225  2.77519  2.73123  3.46354  2.40513  3.72494  3.29354  2.67741  2.69355  4.24690  2.90347  2.73739  3.18146  2.89801  2.37887  2.77519  2.98518  4.58477  3.61503
          0.02648  4.04042  4.76277  0.61958  0.77255  0.68512  0.70124
    265   2.88688  4.64260  3.59481  3.51707  4.65050  0.51134  4.62429  4.29369  3.72101  3.92587  4.90509  3.75953  4.03896  4.03211  3.93591  3.06408  3.38120  3.78960  5.69843  4.75906   1685 G - - -
          2.68618  4.42225  2.77519  2.73123  3.46354  2.40513  3.72494  3.29354  2.67741  2.69355  4.24690  2.90347  2.73739  3.18146  2.89801  2.37887  2.77519  2.98518  4.58477  3.61503
          0.02648  4.04042  4.76277  0.61958  0.77255  0.68512  0.70124
    266   2.69548  4.84526  2.70896  1.76939  4.26011  3.31626  3.78495  3.58182  2.60704  3.26028  4.13321  2.95625  3.85702  2.96279  3.03056  2.73189  1.81781  3.24907  5.52834  4.19255   1686 e - - -
          2.68618  4.42225  2.77519  2.73123  3.46354  2.40513  3.72494  3.29354  2.67741  2.69355  4.24690  2.90347  2.73739  3.18146  2.89801  2.37887  2.77519  2.98518  4.58477  3.61503
          0.02648  4.04042  4.76277  0.61958  0.77255  0.68512  0.70124
    267   2.70916  4.72950  3.19118  2.78666  4.33703  1.68146  3.86348  3.79244  2.47039  3.37079  4.23250  3.19508  3.90729  3.05273  1.73372  2.79241  3.03570  3.40701  5.48461  4.25692   1687 g - - -
          2.68618  4.42225  2.77519  2.73123  3.46354  2.40513  3.72494  3.29354  2.67741  2.69355  4.24690  2.90347  2.73739  3.18146  2.89801  2.37887  2.77519  2.98518  4.58477  3.61503
          0.02648  4.04042  4.76277  0.61958  0.77255  0.68512  0.70124
    268   2.54674  4.35373  3.47167  3.06044  3.69570  1.80806  4.03241  2.99336  2.98787  2.68643  2.10780  3.38012  3.92152  3.34879  3.29776  2.75031  2.89716  2.75256  5.17472  3.92508   1688 g - - -
          2.68618  4.42225  2.77519  2.73123  3.46354  2.40513  3.72494  3.29354  2.67741  2.69355  4.24690  2.90347  2.73739  3.18146  2.89801  2.37887  2.77519  2.98518  4.58477  3.61503
          0.02648  4.04042  4.76277  0.61958  0.77255  0.68512  0.70124
    269   2.72217  4.54938  3.28575  2.95321  3.22780  1.73104  3.85047  3.31829  2.97181  2.95567  3.90869  3.32209  3.98627  3.31185  3.30284  2.86708  3.04475  3.04381  4.75319  1.91098   1689 g - - -
          2.68618  4.42225  2.77519  2.73123  3.46354  2.40513  3.72494  3.29354  2.67741  2.69355  4.24690  2.90347  2.73739  3.18146  2.89801  2.37887  2.77519  2.98518  4.58477  3.61503
          0.02648  4.04042  4.76277  0.61958  0.77255  0.68512  0.70124
    270   2.86495  5.13057  2.85622  1.63586  4.48379  3.46187  3.66931  3.90762  2.23104  3.41672  4.25861  2.98401  3.91670  2.81131  1.82638  2.84380  3.09151  3.55508  5.53664  4.23817   1690 e - - -
          2.68618  4.42225  2.77519  2.73123  3.46354  2.40513  3.72494  3.29354  2.67741  2.69355  4.24690  2.90347  2.73739  3.18146  2.89801  2.37887  2.77519  2.98518  4.58477  3.61503
          0.02648  4.04042  4.76277  0.61958  0.77255  0.68512  0.70124
    271   2.31454  4.25375  3.35940  3.10276  4.30532  1.53385  4.21498  3.66418  3.17447  3.39470  4.25172  3.31093  3.75072  3.48562  3.48891  2.48746  1.68030  3.16982  5.64215  4.42754   1691 g - - -
          2.68618  4.42225  2.77519  2.73123  3.46354  2.40513  3.72494  3.29354  2.67741  2.69355  4.24690  2.90347  2.73739  3.18146  2.89801  2.37887  2.77519  2.98518  4.58477  3.61503
          0.02648  4.04042  4.76277  0.61958  0.77255  0.68512  0.70124
    272   2.45472  4.24803  3.63429  3.28715  3.85479  1.90705  4.23511  2.84336  3.26319  2.84768  3.83603  3.49320  3.90708  3.58023  3.54473  2.69121  2.86862  1.50097  5.34577  4.11517   1692 v - - -
          2.68618  4.42225  2.77519  2.73123  3.46354  2.40513  3.72494  3.29354  2.67741  2.69355  4.24690  2.90347  2.73739  3.18146  2.89801  2.37887  2.77519  2.98518  4.58477  3.61503
          0.02648  4.04042  4.76277  0.61958  0.77255  0.68512  0.70124
    273   1.61579  4.84842  1.74912  2.40114  4.41464  3.21731  3.86026  3.77686  2.80817  3.45438  4.31614  2.91280  3.82907  3.04498  3.30229  2.69823  3.01230  3.38608  5.69077  4.31835   1693 a - - -
          2.68618  4.42225  2.77519  2.73123  3.46354  2.40513  3.72494  3.29354  2.67741  2.69355  4.24690  2.90347  2.73739  3.18146  2.89801  2.37887  2.77519  2.98518  4.58477  3.61503
          0.02648  4.04042  4.76277  0.61958  0.77255  0.68512  0.70124
    274   1.53476  4.23385  3.91862  3.51370  3.79347  3.38793  4.38855  2.43832  3.44005  2.62164  3.70463  3.67173  4.02402  3.74712  3.70359  2.80980  2.91714  1.56387  5.39905  4.18128   1694 a - - -
          2.68618  4.42225  2.77519  2.73123  3.46354  2.40513  3.72494  3.29354  2.67741  2.69355  4.24690  2.90347  2.73739  3.18146  2.89801  2.37887  2.77519  2.98518  4.58477  3.61503
          0.02648  4.04042  4.76277  0.61958  0.77255  0.68512  0.70124
    275   1.73532  4.24468  3.98897  3.58209  3.76660  3.46489  4.43841  2.32347  3.50373  2.56620  3.66922  3.73983  4.08406  3.80976  3.75917  2.88577  2.95499  1.37541  5.40220  4.18448   1695 v - - -
          2.68618  4.42225  2.77519  2.73123  3.46354  2.40513  3.72494  3.29354  2.67741  2.69355  4.24690  2.90347  2.73739  3.18146  2.89801  2.37887  2.77519  2.98518  4.58477  3.61503
          0.02648  4.04042  4.76277  0.61958  0.77255  0.68512  0.70124
    276   2.88253  4.65849  3.64184  3.05332  3.61373  3.70524  3.87118  2.96429  2.47361  1.60485  3.59884  3.42940  4.10153  3.12962  1.87131  3.05548  3.11339  2.83398  5.09799  3.83778   1696 l - - -
          2.68618  4.42225  2.77519  2.73123  3.46354  2.40513  3.72494  3.29354  2.67741  2.69355  4.24690  2.90347  2.73739  3.18146  2.89801  2.37887  2.77519  2.98518  4.58477  3.61503
          0.02648  4.04042  4.76277  0.61958  0.77255  0.68512  0.70124
    277   3.10517  4.53710  4.34737  3.83624  2.66171  4.08685  4.00542  2.62826  3.57634  1.27906  3.24290  3.99550  4.42239  3.84896  3.73436  3.44970  3.33980  2.62851  2.16406  2.85153   1697 l - - -
          2.68618  4.42225  2.77519  2.73123  3.46354  2.40513  3.72494  3.29354  2.67741  2.69355  4.24690  2.90347  2.73739  3.18146  2.89801  2.37887  2.77519  2.98518  4.58477  3.61503
          0.02648  4.04042  4.76277  0.61958  0.77255  0.68512  0.70124
    278   2.86540  4.77279  3.38863  2.84738  3.86237  3.63217  3.78083  3.14904  1.57402  1.92329  3.79488  3.27079  4.03617  2.98811  2.59127  2.97517  3.08929  2.95959  5.22238  3.95915   1698 k - - -
          2.68618  4.42225  2.77519  2.73123  3.46354  2.40513  3.72494  3.29354  2.67741  2.69355  4.24690  2.90347  2.73739  3.18146  2.89801  2.37887  2.77519  2.98518  4.58477  3.61503
          0.02648  4.04042  4.76277  0.61958  0.77255  0.68512  0.70124
    279   1.53200  4.27954  3.36232  3.07421  4.23019  3.05667  4.17712  3.55028  3.11970  3.28775  4.17566  3.30777  1.69561  3.44278  3.44188  2.51608  2.80405  3.10680  5.58749  4.36260   1699 a - - -
          2.68618  4.42225  2.77519  2.73123  3.46354  2.40513  3.72494  3.29354  2.67741  2.69355  4.24690  2.90347  2.73739  3.18146  2.89801  2.37887  2.77519  2.98518  4.58477  3.61503
          0.02648  4.04042  4.76277  0.61958  0.77255  0.68512  0.70124
    280   2.79735  4.77590  1.93112  2.60315  3.79652  3.47501  3.87446  3.09700  2.81330  1.70735  3.82067  3.10781  3.97218  3.11211  3.24407  2.88557  3.06694  2.90398  5.28321  3.93037   1700 l - - -
          2.68618  4.42225  2.77519  2.73123  3.46354  2.40513  3.72494  3.29354  2.67741  2.69355  4.24690  2.90347  2.73739  3.18146  2.89801  2.37887  2.77519  2.98518  4.58477  3.61503
          0.02648  4.04042  4.76277  0.61958  0.77255  0.68512  0.70124
    281   2.76961  4.89512  2.93898  2.59909  4.43197  2.00659  3.78370  3.86012  1.49335  3.42162  4.27162  3.06597  3.90235  2.95066  2.71428  2.80524  3.06276  3.48051  5.54474  4.27725   1701 k - - -
          2.68618  4.42225  2.77519  2.73123  3.46354  2.40513  3.72494  3.29354  2.67741  2.69355  4.24690  2.90347  2.73739  3.18146  2.89801  2.37887  2.77519  2.98518  4.58477  3.61503
          0.02648  4.04042  4.76277  0.61958  0.77255  0.68512  0.70124
    282   2.97826  5.11724  3.29437  2.72220  4.48722  3.61009  3.64490  3.90579  2.00449  3.36878  4.24169  3.15478  4.00700  1.90525  1.50008  2.97947  3.17091  3.58487  5.44619  4.22409   1702 r - - -
          2.68618  4.42225  2.77519  2.73123  3.46354  2.40513  3.72494  3.29354  2.67741  2.69355  4.24690  2.90347  2.73739  3.18146  2.89801  2.37887  2.77519  2.98518  4.58477  3.61503
          0.02648  4.04042  4.76277  0.61958  0.77255  0.68512  0.70124
    283   1.53476  4.23385  3.91862  3.51370  3.79347  3.38793  4.38855  2.43832  3.44005  2.62164  3.70463  3.67173  4.02402  3.74712  3.70359  2.80980  2.91714  1.56387  5.39905  4.18128   1703 a - - -
          2.68618  4.42225  2.77519  2.73123  3.46354  2.40513  3.72494  3.29354  2.67741  2.69355  4.24690  2.90347  2.73739  3.18146  2.89801  2.37887  2.77519  2.98518  4.58477  3.61503
          0.02648  4.04042  4.76277  0.61958  0.77255  0.68512  0.70124
    284   2.78067  4.58414  3.20028  1.99458  3.72619  3.61475  3.95555  1.74530  2.83096  2.58680  3.64657  3.29136  4.05681  3.20880  3.19331  2.96739  3.03407  2.45167  5.24267  3.96423   1704 i - - -
          2.68618  4.42225  2.77519  2.73123  3.46354  2.40513  3.72494  3.29354  2.67741  2.69355  4.24690  2.90347  2.73739  3.18146  2.89801  2.37887  2.77519  2.98518  4.58477  3.61503
          0.02648  4.04042  4.76277  0.61958  0.77255  0.68512  0.70124
    285   2.86287  4.79972  3.18057  2.75990  3.15522  3.59449  3.66506  3.39333  2.58402  2.93088  3.90535  3.19846  4.02270  1.83511  2.90965  2.93135  3.10021  3.15504  4.67709  2.05247   1705 q - - -
          2.68618  4.42225  2.77519  2.73123  3.46354  2.40513  3.72494  3.29354  2.67741  2.69355  4.24690  2.90347  2.73739  3.18146  2.89801  2.37887  2.77519  2.98518  4.58477  3.61503
          0.02648  4.04042  4.76277  0.61958  0.77255  0.68512  0.70124
    286   2.80006  4.85222  1.70603  2.52375  3.90347  3.43540  3.84490  3.22899  2.77319  1.93642  3.92985  3.04228  3.94550  3.06489  3.22309  2.85802  3.07202  3.01138  5.35123  3.97888   1706 d - - -
          2.68618  4.42225  2.77519  2.73123  3.46354  2.40513  3.72494  3.29354  2.67741  2.69355  4.24690  2.90347  2.73739  3.18146  2.89801  2.37887  2.77519  2.98518  4.58477  3.61503
          0.02648  4.04042  4.76277  0.61958  0.77255  0.68512  0.70124
    287   2.72934  4.77030  2.90306  2.63818  3.98360  1.92262  1.77951  3.74737  2.69088  3.33259  4.21058  3.09854  3.90127  3.09755  3.05661  2.79405  3.05419  3.38341  5.31660  3.92720   1707 h - - -
          2.68618  4.42225  2.77519  2.73123  3.46354  2.40513  3.72494  3.29354  2.67741  2.69355  4.24690  2.90347  2.73739  3.18146  2.89801  2.37887  2.77519  2.98518  4.58477  3.61503
          0.02648  4.04042  4.76277  0.61958  0.77255  0.68512  0.70124
    288   2.80531  5.14186  1.66313  2.34062  4.46812  3.35279  3.71319  3.95807  2.48006  3.48769  4.31662  2.88219  3.86331  2.86326  1.95952  2.77155  3.06439  3.57611  5.61589  4.24373   1708 d - - -
          2.68618  4.42225  2.77519  2.73123  3.46354  2.40513  3.72494  3.29354  2.67741  2.69355  4.24690  2.90347  2.73739  3.18146  2.89801  2.37887  2.77519  2.98518  4.58477  3.61503
          0.02648  4.04042  4.76277  0.61958  0.77255  0.68512  0.70124
    289   2.75952  4.54880  3.42108  2.92478  3.28484  3.61022  2.07777  2.99555  2.70347  2.55354  2.25800  3.32502  4.02552  3.15561  3.00713  2.92477  3.00476  2.81522  4.81187  3.39407   1709 h - - -
          2.68618  4.42225  2.77519  2.73123  3.46354  2.40513  3.72494  3.29354  2.67741  2.69355  4.24690  2.90347  2.73739  3.18146  2.89801  2.37887  2.77519  2.98518  4.58477  3.61503
          0.02648  4.04042  4.76277  0.61958  0.77255  0.68512  0.70124
    290   2.76890  4.63902  2.04002  2.72026  3.79463  3.53955  3.95085  1.74561  2.90067  2.70614  3.75042  3.20650  4.02027  3.19652  3.32177  2.92237  3.03877  2.52054  5.30431  3.98410   1710 i - - -
          2.68618  4.42225  2.77519  2.73123  3.46354  2.40513  3.72494  3.29354  2.67741  2.69355  4.24690  2.90347  2.73739  3.18146  2.89801  2.37887  2.77519  2.98518  4.58477  3.61503
          0.02648  4.04042  4.76277  0.61958  0.77255  0.68512  0.70124
    291   3.25123  4.87609  3.73045  3.34062  2.27197  3.96238  1.94958  3.49871  3.17315  2.93126  4.03414  3.58447  4.35044  3.51409  3.43128  3.31546  3.48289  3.31392  3.91207  1.34527   1711 y - - -
          2.68618  4.42225  2.77519  2.73123  3.46354  2.40513  3.72494  3.29354  2.67741  2.69355  4.24690  2.90347  2.73739  3.18146  2.89801  2.37887  2.77519  2.98518  4.58477  3.61503
          0.02648  4.04042  4.76277  0.61958  0.77255  0.68512  0.70124
    292   1.65553  4.64957  2.97895  2.63674  4.14571  3.29178  3.83262  3.52237  2.59499  3.16293  4.05429  3.07899  3.85002  1.99590  2.95544  2.68739  2.92969  3.18085  5.44109  4.14055   1712 a - - -
          2.68618  4.42225  2.77519  2.73123  3.46354  2.40513  3.72494  3.29354  2.67741  2.69355  4.24690  2.90347  2.73739  3.18146  2.89801  2.37887  2.77519  2.98518  4.58477  3.61503
          0.02648  4.04042  4.76277  0.61958  0.77255  0.68512  0.70124
    293   2.94238  4.44190  4.35529  4.02654  3.67808  3.89473  4.80092  2.05675  3.89692  2.33780  3.62053  4.18860  4.44802  4.24595  4.09281  3.41115  3.30119  0.83681  5.48994  4.23073   1713 v - - -
          2.68618  4.42225  2.77519  2.73123  3.46354  2.40513  3.72494  3.29354  2.67741  2.69355  4.24690  2.90347  2.73739  3.18146  2.89801  2.37887  2.77519  2.98518  4.58477  3.61503
          0.02648  4.04042  4.76277  0.61958  0.77255  0.68512  0.70124
    294   2.80248  4.56054  3.51279  2.98758  3.70566  3.67868  3.91375  1.76224  1.89018  2.57850  3.62726  3.39168  4.08390  3.16774  2.87782  3.00764  3.04184  2.49758  5.17373  3.92607   1714 i - - -
          2.68618  4.42225  2.77519  2.73123  3.46354  2.40513  3.72494  3.29354  2.67741  2.69355  4.24690  2.90347  2.73739  3.18146  2.89801  2.37887  2.77519  2.98518  4.58477  3.61503
          0.02648  4.04042  4.76277  0.61958  0.77255  0.68512  0.70124
    295   2.80289  4.63619  3.43024  2.89413  3.79811  3.64089  3.84657  2.00223  1.68457  2.68309  3.70765  3.31458  4.04623  3.07190  2.76166  2.96410  3.03786  2.64481  5.21064  3.95670   1715 k - - -
          2.68618  4.42225  2.77519  2.73123  3.46354  2.40513  3.72494  3.29354  2.67741  2.69355  4.24690  2.90347  2.73739  3.18146  2.89801  2.37887  2.77519  2.98518  4.58477  3.61503
          0.02648  4.04042  4.76277  0.61958  0.77255  0.68512  0.70124
    296   2.70916  4.72950  3.19118  2.78666  4.33703  1.68146  3.86348  3.79244  2.47039  3.37079  4.23250  3.19508  3.90729  3.05273  1.73372  2.79241  3.03570  3.40701  5.48461  4.25692   1716 g - - -
          2.68618  4.42225  2.77519  2.73123  3.46354  2.40513  3.72494  3.29354  2.67741  2.69355  4.24690  2.90347  2.73739  3.18146  2.89801  2.37887  2.77519  2.98518  4.58477  3.61503
          0.02648  4.04042  4.76277  0.61958  0.77255  0.68512  0.70124
    297   2.28973  4.25986  3.25237  3.04158  4.41834  1.72577  4.22018  3.89263  3.19939  3.55511  4.37616  3.26196  3.72328  3.48002  3.53259  1.36482  2.77950  3.30705  5.73182  4.49575   1717 s - - -
          2.68618  4.42225  2.77519  2.73123  3.46354  2.40513  3.72494  3.29354  2.67741  2.69355  4.24690  2.90347  2.73739  3.18146  2.89801  2.37887  2.77519  2.98518  4.58477  3.61503
          0.02648  4.04042  4.76277  0.61958  0.77255  0.68512  0.70124
    298   1.66669  4.39457  3.47216  3.05294  3.22319  3.46216  3.88025  2.97328  2.99501  2.68706  3.66888  3.38119  3.97994  3.33278  3.30651  2.82773  2.94406  2.73940  4.76692  2.08767   1718 a - - -
          2.68618  4.42225  2.77519  2.73123  3.46354  2.40513  3.72494  3.29354  2.67741  2.69355  4.24690  2.90347  2.73739  3.18146  2.89801  2.37887  2.77519  2.98518  4.58477  3.61503
          0.02648  4.04042  4.76277  0.61958  0.77255  0.68512  0.70124
    299   2.72672  4.50949  3.57775  3.02824  3.73059  3.57789  3.91375  2.81342  2.59886  2.65822  3.67746  3.39343  4.03143  3.17472  1.96758  2.92473  2.99903  1.69456  5.16903  3.92212   1719 v - - -
          2.68618  4.42225  2.77519  2.73123  3.46354  2.40513  3.72494  3.29354  2.67741  2.69355  4.24690  2.90347  2.73739  3.18146  2.89801  2.37887  2.77519  2.98518  4.58477  3.61503
          0.02648  4.04042  4.76277  0.61958  0.77255  0.68512  0.70124
    300   2.68661  4.50857  3.25394  2.87000  3.65910  3.50494  3.93369  1.94643  2.83837  2.69753  3.70608  1.93052  3.99578  3.22051  3.18487  2.86841  2.97596  2.56710  5.15306  3.82500   1720 n - - -
          2.68618  4.42225  2.77519  2.73123  3.46354  2.40513  3.72494  3.29354  2.67741  2.69355  4.24690  2.90347  2.73739  3.18146  2.89801  2.37887  2.77519  2.98518  4.58477  3.61503
          0.02648  4.04042  4.76277  0.61958  0.77255  0.68512  0.70124
    301   2.89098  5.30734  2.33611  1.59592  4.62745  3.28477  3.76379  4.12866  2.65112  3.66105  4.50852  1.67351  3.86887  2.92869  3.14109  2.82089  3.17286  3.72999  5.80488  4.36920   1721 e - - -
          2.68618  4.42225  2.77519  2.73123  3.46354  2.40513  3.72494  3.29354  2.67741  2.69355  4.24690  2.90347  2.73739  3.18146  2.89801  2.37887  2.77519  2.98518  4.58477  3.61503
          0.02648  4.04042  4.76277  0.61958  0.77255  0.68512  0.70124
    302   2.80006  4.85222  1.70603  2.52375  3.90347  3.43540  3.84490  3.22899  2.77319  1.93642  3.92985  3.04228  3.94550  3.06489  3.22309  2.85802  3.07202  3.01138  5.35123  3.97888   1722 d - - -
          2.68618  4.42225  2.77519  2.73123  3.46354  2.40513  3.72494  3.29354  2.67741  2.69355  4.24690  2.90347  2.73739  3.18146  2.89801  2.37887  2.77519  2.98518  4.58477  3.61503
          0.02648  4.04042  4.76277  0.61958  0.77255  0.68512  0.70124
    303   2.88688  4.64260  3.59481  3.51707  4.65050  0.51134  4.62429  4.29369  3.72101  3.92587  4.90509  3.75953  4.03896  4.03211  3.93591  3.06408  3.38120  3.78960  5.69843  4.75906   1723 G - - -
          2.68618  4.42225  2.77519  2.73123  3.46354  2.40513  3.72494  3.29354  2.67741  2.69355  4.24690  2.90347  2.73739  3.18146  2.89801  2.37887  2.77519  2.98518  4.58477  3.61503
          0.02648  4.04042  4.76277  0.61958  0.77255  0.68512  0.70124
    304   2.69548  4.84526  2.70896  1.76939  4.26011  3.31626  3.78495  3.58182  2.60704  3.26028  4.13321  2.95625  3.85702  2.96279  3.03056  2.73189  1.81781  3.24907  5.52834  4.19255   1724 e - - -
          2.68618  4.42225  2.77519  2.73123  3.46354  2.40513  3.72494  3.29354  2.67741  2.69355  4.24690  2.90347  2.73739  3.18146  2.89801  2.37887  2.77519  2.98518  4.58477  3.61503
          0.02648  4.04042  4.76277  0.61958  0.77255  0.68512  0.70124
    305   2.55147  4.29668  3.61410  3.17960  3.61937  3.42111  4.09690  1.85172  3.10154  2.59956  3.62043  3.47072  3.97805  3.44348  3.40148  1.73233  2.89637  2.43950  5.15171  3.88398   1725 s - - -
          2.68618  4.42225  2.77519  2.73123  3.46354  2.40513  3.72494  3.29354  2.67741  2.69355  4.24690  2.90347  2.73739  3.18146  2.89801  2.37887  2.77519  2.98518  4.58477  3.61503
          0.02648  4.04042  4.76277  0.61958  0.77255  0.68512  0.70124
    306   1.67688  4.82148  2.68001  1.74405  4.29535  3.28206  3.81675  3.61506  2.67296  3.30234  4.17519  2.95451  3.84893  2.99914  3.10928  2.71942  2.99353  3.26842  5.57042  4.23131   1726 a - - -
          2.68618  4.42225  2.77519  2.73123  3.46354  2.40513  3.72494  3.29354  2.67741  2.69355  4.24690  2.90347  2.73739  3.18146  2.89801  2.37887  2.77519  2.98518  4.58477  3.61503
          0.02648  4.04042  4.76277  0.61958  0.77255  0.68512  0.70124
    307   2.74956  4.85773  2.91902  2.60478  4.41491  1.75541  3.81048  3.84688  1.66716  3.42084  4.27385  3.06898  3.89561  2.98471  2.78179  2.79357  3.05628  3.46335  5.55147  4.28258   1727 k - - -
          2.68618  4.42225  2.77519  2.73123  3.46354  2.40513  3.72494  3.29354  2.67741  2.69355  4.24690  2.90347  2.73739  3.18146  2.89801  2.37887  2.77519  2.98518  4.58477  3.61503
          0.02648  4.04042  4.76277  0.61958  0.77255  0.68512  0.70124
    308   1.87132  4.31430  4.07995  3.62805  3.59175  3.74937  4.44844  1.43697  3.52707  2.31892  3.48515  3.86395  4.25571  3.84090  3.78064  3.13720  3.06867  1.97267  5.29701  4.07720   1728 i - - -
          2.68618  4.42225  2.77519  2.73123  3.46354  2.40513  3.72494  3.29354  2.67741  2.69355  4.24690  2.90347  2.73739  3.18146  2.89801  2.37887  2.77519  2.98518  4.58477  3.61503
          0.02648  4.04042  4.76277  0.61958  0.77255  0.68512  0.70124
    309   2.70146  4.38184  3.78076  3.31822  3.49946  3.61050  4.18872  2.51058  3.16470  1.64915  3.44349  3.61934  4.11427  3.53641  3.43994  2.98469  1.78808  2.37113  5.15082  3.91167   1729 l - - -
          2.68618  4.42225  2.77519  2.73123  3.46354  2.40513  3.72494  3.29354  2.67741  2.69355  4.24690  2.90347  2.73739  3.18146  2.89801  2.37887  2.77519  2.98518  4.58477  3.61503
          0.02648  4.04042  4.76277  0.61958  0.77255  0.68512  0.70124
    310   1.65965  4.30777  3.75050  3.27963  3.54231  3.49354  4.15534  2.60552  3.16844  2.35083  2.13926  3.55755  4.02842  3.50338  3.45266  2.86453  2.93204  2.43766  5.14654  3.92990   1730 a - - -
          2.68618  4.42225  2.77519  2.73123  3.46354  2.40513  3.72494  3.29354  2.67741  2.69355  4.24690  2.90347  2.73739  3.18146  2.89801  2.37887  2.77519  2.98518  4.58477  3.61503
          0.02648  4.04042  4.76277  0.61958  0.77255  0.68512  0.70124
    311   2.74368  4.78628  2.96353  2.63764  3.88596  3.38497  2.09501  3.65057  2.60052  3.22936  4.11844  3.10164  1.86835  3.04012  2.95702  2.80504  3.04056  3.31861  5.23420  3.83442   1731 p - - -
          2.68618  4.42225  2.77519  2.73123  3.46354  2.40513  3.72494  3.29354  2.67741  2.69355  4.24690  2.90347  2.73739  3.18146  2.89801  2.37887  2.77519  2.98518  4.58477  3.61503
          0.02648  4.04042  4.76277  0.61958  0.77255  0.68512  0.70124
    312   2.81897  5.02187  2.68854  2.43951  3.94501  3.38059  2.17964  3.84165  2.51781  3.38004  4.24983  1.76786  3.90250  2.93579  2.90615  2.81407  3.08995  3.49039  5.28977  3.81541   1732 n - - -
          2.68618  4.42225  2.77519  2.73123  3.46354  2.40513  3.72494  3.29354  2.67741  2.69355  4.24690  2.90347  2.73739  3.18146  2.89801  2.37887  2.77519  2.98518  4.58477  3.61503
          0.02648  4.04042  4.76277  0.61958  0.77255  0.68512  0.70124
    313   2.35346  4.33463  3.20678  2.93093  4.29016  3.04801  4.09828  3.74779  3.01469  3.40758  4.24908  3.21860  1.97638  3.33975  3.36481  1.44567  2.80495  3.24631  5.60977  4.34602   1733 s - - -
          2.68618  4.42225  2.77519  2.73123  3.46354  2.40513  3.72494  3.29354  2.67741  2.69355  4.24690  2.90347  2.73739  3.18146  2.89801  2.37887  2.77519  2.98518  4.58477  3.61503
          0.02648  4.04042  4.76277  0.61958  0.77255  0.68512  0.70124
    314   2.79735  4.77590  1.93112  2.60315  3.79652  3.47501  3.87446  3.09700  2.81330  1.70735  3.82067  3.10781  3.97218  3.11211  3.24407  2.88557  3.06694  2.90398  5.28321  3.93037   1734 l - - -
          2.68618  4.42225  2.77519  2.73123  3.46354  2.40513  3.72494  3.29354  2.67741  2.69355  4.24690  2.90347  2.73739  3.18146  2.89801  2.37887  2.77519  2.98518  4.58477  3.61503
          0.02648  4.04042  4.76277  0.61958  0.77255  0.68512  0.70124
    315   1.53476  4.23385  3.91862  3.51370  3.79347  3.38793  4.38855  2.43832  3.44005  2.62164  3.70463  3.67173  4.02402  3.74712  3.70359  2.80980  2.91714  1.56387  5.39905  4.18128   1735 a - - -
          2.68618  4.42225  2.77519  2.73123  3.46354  2.40513  3.72494  3.29354  2.67741  2.69355  4.24690  2.90347  2.73739  3.18146  2.89801  2.37887  2.77519  2.98518  4.58477  3.61503
          0.02648  4.04042  4.76277  0.61958  0.77255  0.68512  0.70124
    316   1.44673  4.20649  3.41408  3.19296  4.37924  1.47948  4.29939  3.74623  3.30794  3.48124  4.32853  3.34468  3.73016  3.58426  3.60858  2.45105  2.76963  3.20400  5.71596  4.51943   1736 a - - -
          2.68618  4.42225  2.77519  2.73123  3.46354  2.40513  3.72494  3.29354  2.67741  2.69355  4.24690  2.90347  2.73739  3.18146  2.89801  2.37887  2.77519  2.98518  4.58477  3.61503
          0.02648  4.04042  4.76277  0.61958  0.77255  0.68512  0.70124
    317   3.10610  5.24240  2.57109  0.80812  4.61112  3.38910  3.99454  4.09890  2.89695  3.69038  4.66026  3.04082  4.00265  3.20876  3.32085  3.07330  3.41268  3.76661  5.75100  4.47722   1737 e - - -
          2.68618  4.42225  2.77519  2.73123  3.46354  2.40513  3.72494  3.29354  2.67741  2.69355  4.24690  2.90347  2.73739  3.18146  2.89801  2.37887  2.77519  2.98518  4.58477  3.61503
          0.02648  4.04042  4.76277  0.61958  0.77255  0.68512  0.70124
    318   1.80372  4.92551  1.54595  2.35656  4.46990  3.22070  3.85199  3.84324  2.81050  3.50805  4.37077  2.88165  3.83494  3.03351  3.31952  2.71950  3.04608  3.44887  5.73520  4.34542   1738 d - - -
          2.68618  4.42225  2.77519  2.73123  3.46354  2.40513  3.72494  3.29354  2.67741  2.69355  4.24690  2.90347  2.73739  3.18146  2.89801  2.37887  2.77519  2.98518  4.58477  3.61503
          0.02648  4.04042  4.76277  0.61958  0.77255  0.68512  0.70124
    319   2.94238  4.44190  4.35529  4.02654  3.67808  3.89473  4.80092  2.05675  3.89692  2.33780  3.62053  4.18860  4.44802  4.24595  4.09281  3.41115  3.30119  0.83681  5.48994  4.23073   1739 v - - -
          2.68618  4.42225  2.77519  2.73123  3.46354  2.40513  3.72494  3.29354  2.67741  2.69355  4.24690  2.90347  2.73739  3.18146  2.89801  2.37887  2.77519  2.98518  4.58477  3.61503
          0.02648  4.04042  4.76277  0.61958  0.77255  0.68512  0.70124
    320   3.12125  4.43005  4.84603  4.35373  3.58555  4.47765  5.06504  1.20865  4.24140  2.07963  3.38771  4.56763  4.78766  4.50375  4.43579  3.87007  3.38826  1.22667  5.56448  4.36067   1740 i - - -
          2.68618  4.42225  2.77519  2.73123  3.46354  2.40513  3.72494  3.29354  2.67741  2.69355  4.24690  2.90347  2.73739  3.18146  2.89801  2.37887  2.77519  2.98518  4.58477  3.61503
          0.02648  4.04042  4.76277  0.61958  0.77255  0.68512  0.70124
    321   2.94238  4.44190  4.35529  4.02654  3.67808  3.89473  4.80092  2.05675  3.89692  2.33780  3.62053  4.18860  4.44802  4.24595  4.09281  3.41115  3.30119  0.83681  5.48994  4.23073   1741 v - - -
          2.68618  4.42225  2.77519  2.73123  3.46354  2.40513  3.72494  3.29354  2.67741  2.69355  4.24690  2.90347  2.73739  3.18146  2.89801  2.37887  2.77519  2.98518  4.58477  3.61503
          0.02648  4.04042  4.76277  0.61958  0.77255  0.68512  0.70124
    322   2.79960  5.11616  1.86525  2.37108  4.44698  3.37051  3.70417  3.92970  2.43560  3.45934  4.28811  2.90530  3.86791  2.85263  1.76111  2.77248  3.05418  3.55269  5.58508  4.22686   1742 r - - -
          2.68618  4.42225  2.77519  2.73123  3.46354  2.40513  3.72494  3.29354  2.67741  2.69355  4.24690  2.90347  2.73739  3.18146  2.89801  2.37887  2.77519  2.98518  4.58477  3.61503
          0.02648  4.04042  4.76277  0.61958  0.77255  0.68512  0.70124
    323   1.63150  4.58587  3.29204  2.81454  4.13929  3.33297  3.83843  3.48227  2.46958  3.13889  4.02522  3.19658  3.87613  3.03520  1.87008  2.71193  2.92726  3.14288  5.39088  4.14237   1743 a - - -
          2.68618  4.42225  2.77519  2.73123  3.46354  2.40513  3.72494  3.29354  2.67741  2.69355  4.24690  2.90347  2.73739  3.18146  2.89801  2.37887  2.77519  2.98518  4.58477  3.61503
          0.02648  4.04042  4.76277  0.61958  0.77255  0.68512  0.70124
    324   2.93567  4.42014  4.18096  3.64326  2.80964  3.93888  4.00494  2.60419  3.40671  2.00283  2.04083  3.85313  4.29581  3.70437  3.59436  3.27414  3.17512  2.55749  2.02894  3.03723   1744 l - - -
          2.68618  4.42225  2.77519  2.73123  3.46354  2.40513  3.72494  3.29354  2.67741  2.69355  4.24690  2.90347  2.73739  3.18146  2.89801  2.37887  2.77519  2.98518  4.58477  3.61503
          0.02648  4.04042  4.76277  0.61958  0.77255  0.68512  0.70124
    325   2.84411  5.26059  1.76752  2.26642  4.58661  3.32824  3.71230  4.06201  1.62870  3.58039  4.40547  2.82299  3.86018  2.85946  2.96511  2.78439  3.10351  3.66663  5.71575  4.31381   1745 k - - -
          2.68618  4.42225  2.77519  2.73123  3.46354  2.40513  3.72494  3.29354  2.67741  2.69355  4.24690  2.90347  2.73739  3.18146  2.89801  2.37887  2.77519  2.98518  4.58477  3.61503
          0.02648  4.04042  4.76277  0.61958  0.77255  0.68512  0.70124
    326   2.83683  5.13674  1.44697  2.30175  4.58493  3.26008  3.84387  4.08763  2.81058  3.64993  4.50622  2.85345  2.03823  3.02228  3.33758  2.80451  3.15235  3.67614  5.78707  4.39240   1746 d - - -
          2.68618  4.42225  2.77519  2.73123  3.46354  2.40513  3.72494  3.29354  2.67741  2.69355  4.24690  2.90347  2.73739  3.18146  2.89801  2.37887  2.77519  2.98518  4.58477  3.61503
          0.02648  4.04042  4.76277  0.61958  0.77255  0.68512  0.70124
    327   1.31275  4.17435  3.48830  3.20596  4.29042  2.96463  4.26041  3.64530  3.24976  3.38941  4.23679  3.34224  3.71720  3.54228  3.55059  1.55884  2.73107  3.12790  5.65336  4.43718   1747 a - - -
          2.68618  4.42225  2.77519  2.73123  3.46354  2.40513  3.72494  3.29354  2.67741  2.69355  4.24690  2.90347  2.73739  3.18146  2.89801  2.37887  2.77519  2.98518  4.58477  3.61503
          0.02648  4.04042  4.76277  0.61958  0.77255  0.68512  0.70124
    328   2.88688  4.64260  3.59481  3.51707  4.65050  0.51134  4.62429  4.29369  3.72101  3.92587  4.90509  3.75953  4.03896  4.03211  3.93591  3.06408  3.38120  3.78960  5.69843  4.75906   1748 G - - -
          2.68618  4.42225  2.77519  2.73123  3.46354  2.40513  3.72494  3.29354  2.67741  2.69355  4.24690  2.90347  2.73739  3.18146  2.89801  2.37887  2.77519  2.98518  4.58477  3.61503
          0.02648  4.04042  4.76277  0.61958  0.77255  0.68512  0.70124
    329   1.87132  4.31430  4.07995  3.62805  3.59175  3.74937  4.44844  1.43697  3.52707  2.31892  3.48515  3.86395  4.25571  3.84090  3.78064  3.13720  3.06867  1.97267  5.29701  4.07720   1749 i - - -
          2.68618  4.42225  2.77519  2.73123  3.46354  2.40513  3.72494  3.29354  2.67741  2.69355  4.24690  2.90347  2.73739  3.18146  2.89801  2.37887  2.77519  2.98518  4.58477  3.61503
          0.02648  4.04042  4.76277  0.61958  0.77255  0.68512  0.70124
    330   2.86125  5.29521  1.56948  2.24136  4.61519  3.31224  3.72719  4.09804  1.79625  3.61722  4.44666  2.80379  3.86061  2.87811  3.03812  2.79400  3.12623  3.69901  5.75555  4.33890   1750 d - - -
          2.68618  4.42225  2.77519  2.73123  3.46354  2.40513  3.72494  3.29354  2.67741  2.69355  4.24690  2.90347  2.73739  3.18146  2.89801  2.37887  2.77519  2.98518  4.58477  3.61503
          0.02648  4.04042  4.76277  0.61958  0.77255  0.68512  0.70124
    331   2.35885  4.33686  3.20167  2.93521  4.28769  3.04980  4.10416  3.74622  3.02179  3.40843  4.25367  3.22209  1.72280  3.34874  3.36831  1.62099  2.81141  3.24717  5.60955  4.34573   1751 s - - -
          2.68618  4.42225  2.77519  2.73123  3.46354  2.40513  3.72494  3.29354  2.67741  2.69355  4.24690  2.90347  2.73739  3.18146  2.89801  2.37887  2.77519  2.98518  4.58477  3.61503
          0.02648  4.04042  4.76277  0.61958  0.77255  0.68512  0.70124
    332   2.80006  4.85222  1.70603  2.52375  3.90347  3.43540  3.84490  3.22899  2.77319  1.93642  3.92985  3.04228  3.94550  3.06489  3.22309  2.85802  3.07202  3.01138  5.35123  3.97888   1752 d - - -
          2.68618  4.42225  2.77519  2.73123  3.46354  2.40513  3.72494  3.29354  2.67741  2.69355  4.24690  2.90347  2.73739  3.18146  2.89801  2.37887  2.77519  2.98518  4.58477  3.61503
          0.02648  4.04042  4.76277  0.61958  0.77255  0.68512  0.70124
    333   2.32257  2.03450  3.97897  3.57052  3.85861  3.13175  4.33506  2.93886  3.43288  2.87252  3.83324  3.58492  3.83832  3.73113  3.65046  2.57428  1.53707  2.62739  5.34746  4.15590   1753 t - - -
          2.68618  4.42225  2.77519  2.73123  3.46354  2.40513  3.72494  3.29354  2.67741  2.69355  4.24690  2.90347  2.73739  3.18146  2.89801  2.37887  2.77519  2.98518  4.58477  3.61503
          0.02648  4.04042  4.76277  0.61958  0.77255  0.68512  0.70124
    334   1.87132  4.31430  4.07995  3.62805  3.59175  3.74937  4.44844  1.43697  3.52707  2.31892  3.48515  3.86395  4.25571  3.84090  3.78064  3.13720  3.06867  1.97267  5.29701  4.07720   1754 i - - -
          2.68618  4.42225  2.77519  2.73123  3.46354  2.40513  3.72494  3.29354  2.67741  2.69355  4.24690  2.90347  2.73739  3.18146  2.89801  2.37887  2.77519  2.98518  4.58477  3.61503
          0.02648  4.04042  4.76277  0.61958  0.77255  0.68512  0.70124
    335   2.66197  4.41772  3.47503  3.03214  3.19374  3.50972  3.84880  2.95097  2.93763  2.65457  3.63873  3.37579  3.99735  3.29675  3.24692  2.85877  1.81035  2.72779  4.73660  2.10941   1755 t - - -
          2.68618  4.42225  2.77519  2.73123  3.46354  2.40513  3.72494  3.29354  2.67741  2.69355  4.24690  2.90347  2.73739  3.18146  2.89801  2.37887  2.77519  2.98518  4.58477  3.61503
          0.02648  4.04042  4.76277  0.61958  0.77255  0.68512  0.70124
    336   3.66672  4.89790  4.64443  4.33612  1.29530  4.40913  3.48151  3.35231  4.18166  2.67920  3.94807  4.08643  4.71737  4.14547  4.21243  3.77950  3.88844  3.27797  3.61961  1.12346   1756 y - - -
          2.68618  4.42225  2.77519  2.73123  3.46354  2.40513  3.72494  3.29354  2.67741  2.69355  4.24690  2.90347  2.73739  3.18146  2.89801  2.37887  2.77519  2.98518  4.58477  3.61503
          0.02648  4.04042  4.76277  0.61958  0.77255  0.68512  0.70124
    337   3.12125  4.43005  4.84603  4.35373  3.58555  4.47765  5.06504  1.20865  4.24140  2.07963  3.38771  4.56763  4.78766  4.50375  4.43579  3.87007  3.38826  1.22667  5.56448  4.36067   1757 i - - -
          2.68618  4.42225  2.77519  2.73123  3.46354  2.40513  3.72494  3.29354  2.67741  2.69355  4.24690  2.90347  2.73739  3.18146  2.89801  2.37887  2.77519  2.98518  4.58477  3.61503
          0.02648  4.04042  4.76277  0.61958  0.77255  0.68512  0.70124
    338   2.73902  5.00316  2.52195  1.53735  4.44675  3.26925  3.77517  3.89751  2.63566  3.48160  4.32268  2.86720  3.84077  2.94368  3.09809  1.87349  3.04319  3.50512  5.66757  4.28201   1758 e - - -
          2.68618  4.42225  2.77519  2.73123  3.46354  2.40513  3.72494  3.29354  2.67741  2.69355  4.24690  2.90347  2.73739  3.18146  2.89801  2.37887  2.77519  2.98518  4.58477  3.61503
          0.02648  4.04042  4.76277  0.61958  0.77255  0.68512  0.70124
    339   1.63150  4.58587  3.29204  2.81454  4.13929  3.33297  3.83843  3.48227  2.46958  3.13889  4.02522  3.19658  3.87613  3.03520  1.87008  2.71193  2.92726  3.14288  5.39088  4.14237   1759 a - - -
          2.68618  4.42225  2.77519  2.73123  3.46354  2.40513  3.72494  3.29354  2.67741  2.69355  4.24690  2.90347  2.73739  3.18146  2.89801  2.37887  2.77519  2.98518  4.58477  3.61503
          0.02648  4.04042  4.76277  0.61958  0.77255  0.68512  0.70124
    340   2.93809  5.01894  3.28062  2.73391  4.07929  3.59575  1.93845  3.78134  2.11193  3.28328  4.16468  3.16749  4.00243  2.84289  1.69794  2.95935  3.14444  3.47382  5.25373  3.91900   1760 r - - -
          2.68618  4.42225  2.77519  2.73123  3.46354  2.40513  3.72494  3.29354  2.67741  2.69355  4.24690  2.90347  2.73739  3.18146  2.89801  2.37887  2.77519  2.98518  4.58477  3.61503
          0.02648  4.04042  4.76277  0.61958  0.77255  0.68512  0.70124
    341   2.81897  5.05241  2.48843  1.58900  4.55193  1.68979  3.85262  4.01751  2.75813  3.59522  4.45290  2.89653  3.87428  3.03535  3.22685  2.80805  3.13831  3.61550  5.74384  4.38818   1761 e - - -
          2.68618  4.42225  2.77519  2.73123  3.46354  2.40513  3.72494  3.29354  2.67741  2.69355  4.24690  2.90347  2.73739  3.18146  2.89801  2.37887  2.77519  2.98518  4.58477  3.61503
          0.02648  4.04042  4.76277  0.61958  0.77255  0.68512  0.70124
    342   2.70146  4.38184  3.78076  3.31822  3.49946  3.61050  4.18872  2.51058  3.16470  1.64915  3.44349  3.61934  4.11427  3.53641  3.43994  2.98469  1.78808  2.37113  5.15082  3.91167   1762 l - - -
          2.68618  4.42225  2.77519  2.73123  3.46354  2.40513  3.72494  3.29354  2.67741  2.69355  4.24690  2.90347  2.73739  3.18146  2.89801  2.37887  2.77519  2.98518  4.58477  3.61503
          0.02648  4.04042  4.76277  0.61958  0.77255  0.68512  0.70124
    343   2.29100  4.25951  3.24617  3.04595  4.42465  1.50423  4.22904  3.90051  3.21329  3.56442  4.38675  3.26425  3.72433  3.49165  3.54393  1.54175  2.78299  3.31208  5.73885  4.50382   1763 g - - -
          2.68618  4.42225  2.77519  2.73123  3.46354  2.40513  3.72494  3.29354  2.67741  2.69355  4.24690  2.90347  2.73739  3.18146  2.89801  2.37887  2.77519  2.98518  4.58477  3.61503
          0.02648  4.04042  4.76277  0.61958  0.77255  0.68512  0.70124
    344   1.53331  4.18834  3.58276  3.24770  4.13861  3.04912  4.24871  3.27568  3.22386  3.15142  4.06585  3.39532  3.77204  3.54092  3.51572  2.49481  1.52921  2.88443  5.55393  4.34583   1764 t - - -
          2.68618  4.42225  2.77519  2.73123  3.46354  2.40513  3.72494  3.29354  2.67741  2.69355  4.24690  2.90347  2.73739  3.18146  2.89801  2.37887  2.77519  2.98518  4.58477  3.61503
          0.02648  4.04042  4.76277  0.61958  0.77255  0.68512  0.70124
    345   1.87377  4.75787  3.07401  2.65308  4.26106  3.37470  3.76857  3.57945  1.57964  3.23001  4.10079  3.09580  3.88631  2.93975  2.69378  2.75048  2.97762  3.24093  5.45467  4.18329   1765 k - - -
          2.68618  4.42225  2.77519  2.73123  3.46354  2.40513  3.72494  3.29354  2.67741  2.69355  4.24690  2.90347  2.73739  3.18146  2.89801  2.37887  2.77519  2.98518  4.58477  3.61503
          0.02648  4.04042  4.76277  0.61958  0.77255  0.68512  0.70124
    346   2.81036  4.71774  3.05845  1.90573  3.74287  3.55542  3.87218  2.98105  2.70027  1.69516  3.69597  3.19327  4.00964  3.10733  3.06032  2.92964  3.06054  2.81432  5.23489  3.93753   1766 l - - -
          2.68618  4.42225  2.77519  2.73123  3.46354  2.40513  3.72494  3.29354  2.67741  2.69355  4.24690  2.90347  2.73739  3.18146  2.89801  2.37887  2.77519  2.98518  4.58477  3.61503
          0.02648  4.04042  4.76277  0.61958  0.77255  0.68512  0.70124
    347   2.31098  1.80345  3.92377  3.60877  4.13799  1.39909  4.42810  3.47839  3.53336  3.26615  4.15868  3.58379  3.79192  3.81631  3.74151  2.53343  2.80571  3.03427  5.51315  4.36994   1767 g - - -
          2.68618  4.42225  2.77519  2.73123  3.46354  2.40513  3.72494  3.29354  2.67741  2.69355  4.24690  2.90347  2.73739  3.18146  2.89801  2.37887  2.77519  2.98518  4.58477  3.61503
          0.02648  4.04042  4.76277  0.61958  0.77255  0.68512  0.70124
    348   2.80531  5.14186  1.66313  2.34062  4.46812  3.35279  3.71319  3.95807  2.48006  3.48769  4.31662  2.88219  3.86331  2.86326  1.95952  2.77155  3.06439  3.57611  5.61589  4.24373   1768 d - - -
          2.68618  4.42225  2.77519  2.73123  3.46354  2.40513  3.72494  3.29354  2.67741  2.69355  4.24690  2.90347  2.73739  3.18146  2.89801  2.37887  2.77519  2.98518  4.58477  3.61503
          0.02648  4.04042  4.76277  0.61958  0.77255  0.68512  0.70124
    349   2.80516  5.03559  2.56859  1.64639  4.44417  3.31331  3.80374  3.88692  2.65040  3.46908  4.33161  2.91356  1.86723  2.97837  3.09512  2.79826  3.09894  3.51858  5.64658  4.29794   1769 e - - -
          2.68618  4.42225  2.77519  2.73123  3.46354  2.40513  3.72494  3.29354  2.67741  2.69355  4.24690  2.90347  2.73739  3.18146  2.89801  2.37887  2.77519  2.98518  4.58477  3.61503
          0.02648  4.04042  4.76277  0.61958  0.77255  0.68512  0.70124
    350   2.70367  4.46138  3.43922  2.98684  3.35361  3.55697  2.28636  2.85864  2.82680  2.62487  3.62472  3.36216  4.01761  3.24475  3.12959  2.90120  2.97810  1.72407  4.87369  3.47431   1770 v - - -
          2.68618  4.42225  2.77519  2.73123  3.46354  2.40513  3.72494  3.29354  2.67741  2.69355  4.24690  2.90347  2.73739  3.18146  2.89801  2.37887  2.77519  2.98518  4.58477  3.61503
          0.02648  4.04042  4.76277  0.61958  0.77255  0.68512  0.70124
    351   2.80069  4.78774  2.95589  1.70588  3.85156  3.51035  3.82873  3.10995  2.63975  1.92751  3.80052  3.11837  3.97385  3.04234  3.01833  2.88601  3.05180  2.91706  5.29467  3.97840   1771 e - - -
          2.68618  4.42225  2.77519  2.73123  3.46354  2.40513  3.72494  3.29354  2.67741  2.69355  4.24690  2.90347  2.73739  3.18146  2.89801  2.37887  2.77519  2.98518  4.58477  3.61503
          0.02648  4.04042  4.76277  0.61958  0.77255  0.68512  0.70124
    352   3.12125  4.43005  4.84603  4.35373  3.58555  4.47765  5.06504  1.20865  4.24140  2.07963  3.38771  4.56763  4.78766  4.50375  4.43579  3.87007  3.38826  1.22667  5.56448  4.36067   1772 i - - -
          2.68618  4.42225  2.77519  2.73123  3.46354  2.40513  3.72494  3.29354  2.67741  2.69355  4.24690  2.90347  2.73739  3.18146  2.89801  2.37887  2.77519  2.98518  4.58477  3.61503
          0.02648  4.04042  4.76277  0.61958  0.77255  0.68512  0.70124
    353   2.86125  5.29521  1.56948  2.24136  4.61519  3.31224  3.72719  4.09804  1.79625  3.61722  4.44666  2.80379  3.86061  2.87811  3.03812  2.79400  3.12623  3.69901  5.75555  4.33890   1773 d - - -
          2.68618  4.42225  2.77519  2.73123  3.46354  2.40513  3.72494  3.29354  2.67741  2.69355  4.24690  2.90347  2.73739  3.18146  2.89801  2.37887  2.77519  2.98518  4.58477  3.61503
          0.02648  4.04042  4.76277  0.61958  0.77255  0.68512  0.70124
    354   2.29100  4.25951  3.24617  3.04595  4.42465  1.50423  4.22904  3.90051  3.21329  3.56442  4.38675  3.26425  3.72433  3.49165  3.54393  1.54175  2.78299  3.31208  5.73885  4.50382   1774 g - - -
          2.68618  4.42225  2.77519  2.73123  3.46354  2.40513  3.72494  3.29354  2.67741  2.69355  4.24690  2.90347  2.73739  3.18146  2.89801  2.37887  2.77519  2.98518  4.58477  3.61503
          0.02648  4.04042  4.76277  0.61958  0.77255  0.68512  0.70124
    355   3.25136  4.56700  4.84709  4.32502  3.25139  4.54289  4.92386  1.31942  4.15933  1.26196  3.07346  4.57167  4.77550  4.36118  4.31058  3.91948  3.49254  1.93239  5.29724  4.14416   1775 l - - -
          2.68618  4.42225  2.77519  2.73123  3.46354  2.40513  3.72494  3.29354  2.67741  2.69355  4.24690  2.90347  2.73739  3.18146  2.89801  2.37887  2.77519  2.98518  4.58477  3.61503
          0.02648  4.04042  4.76277  0.61958  0.77255  0.68512  0.70124
    356   2.78023  4.82563  3.24361  2.75564  4.29387  3.44749  3.77588  3.73042  2.30895  3.28640  4.16213  3.18028  2.11832  2.94991  1.56085  2.84348  3.05794  3.38827  5.42450  4.18852   1776 r - - -
          2.68618  4.42225  2.77519  2.73123  3.46354  2.40513  3.72494  3.29354  2.67741  2.69355  4.24690  2.90347  2.73739  3.18146  2.89801  2.37887  2.77519  2.98518  4.58477  3.61503
          0.02648  4.04042  4.76277  0.61958  0.77255  0.68512  0.70124
    357   2.74073  4.57356  3.52941  2.96725  3.80723  3.56312  3.86465  2.94855  2.49188  2.73843  3.74435  3.34468  4.01346  3.10158  1.74551  2.90848  3.00829  1.91160  5.20189  3.95266   1777 r - - -
          2.68618  4.42225  2.77519  2.73123  3.46354  2.40513  3.72494  3.29354  2.67741  2.69355  4.24690  2.90347  2.73739  3.18146  2.89801  2.37887  2.77519  2.98518  4.58477  3.61503
          0.02648  4.04042  4.76277  0.61958  0.77255  0.68512  0.70124
    358   2.03132  4.37834  3.26890  2.83891  3.58953  2.45396  3.85541  3.10752  2.84033  2.80725  3.69931  3.22150  3.86807  3.16670  3.20154  2.68930  2.83637  2.82410  5.03252  2.29553   1778 a - - -
          2.68618  4.42225  2.77519  2.73123  3.46354  2.40513  3.72494  3.29354  2.67741  2.69355  4.24690  2.90347  2.73739  3.18146  2.89801  2.37887  2.77519  2.98518  4.58477  3.61503
          0.02648  4.04042  4.76277  0.61958  0.77255  0.68512  0.70124
    359   3.15772  4.55273  4.55992  4.03992  1.67680  4.25400  4.31598  2.38795  3.89802  1.64618  1.93840  4.21964  4.53930  4.04253  4.03673  3.59726  3.39259  2.46113  4.65516  3.24261   1779 l - - -
          2.68618  4.42225  2.77519  2.73123  3.46354  2.40513  3.72494  3.29354  2.67741  2.69355  4.24690  2.90347  2.73739  3.18146  2.89801  2.37887  2.77519  2.98518  4.58477  3.61503
          0.02648  4.04042  4.76277  0.61958  0.77255  0.68512  0.70124
    360   2.74073  4.57356  3.52941  2.96725  3.80723  3.56312  3.86465  2.94855  2.49188  2.73843  3.74435  3.34468  4.01346  3.10158  1.74551  2.90848  3.00829  1.91160  5.20189  3.95266   1780 r - - -
          2.68618  4.42225  2.77519  2.73123  3.46354  2.40513  3.72494  3.29354  2.67741  2.69355  4.24690  2.90347  2.73739  3.18146  2.89801  2.37887  2.77519  2.98518  4.58477  3.61503
          0.02648  4.04042  4.76277  0.61958  0.77255  0.68512  0.70124
    361   2.73333  4.87599  2.85182  2.53183  4.26804  3.35613  3.77147  3.74938  2.48254  3.30439  4.17929  3.01861  2.18530  1.74272  2.84455  2.76704  3.02360  3.39724  5.48534  4.16540   1781 q - - -
          2.68618  4.42225  2.77519  2.73123  3.46354  2.40513  3.72494  3.29354  2.67741  2.69355  4.24690  2.90347  2.73739  3.18146  2.89801  2.37887  2.77519  2.98518  4.58477  3.61503
          0.02648  4.04042  4.76277  0.61958  0.77255  0.68512  0.70124
    362   1.83671  4.41111  3.50303  3.09187  3.11784  3.49634  3.86384  2.97481  3.02821  2.67821  3.67296  3.40973  4.00873  3.36428  3.33034  2.86541  2.97658  2.74817  4.67924  1.82592   1782 y - - -
          2.68618  4.42225  2.77519  2.73123  3.46354  2.40513  3.72494  3.29354  2.67741  2.69355  4.24690  2.90347  2.73739  3.18146  2.89801  2.37887  2.77519  2.98518  4.58477  3.61503
          0.02648  4.04042  4.76277  0.61958  0.77255  0.68512  0.70124
    363   2.66197  4.41772  3.47503  3.03214  3.19374  3.50972  3.84880  2.95097  2.93763  2.65457  3.63873  3.37579  3.99735  3.29675  3.24692  2.85877  1.81035  2.72779  4.73660  2.10941   1783 t - - -
          2.68618  4.42225  2.77519  2.73123  3.46354  2.40513  3.72494  3.29354  2.67741  2.69355  4.24690  2.90347  2.73739  3.18146  2.89801  2.37887  2.77519  2.98518  4.58477  3.61503
          0.02648  4.04042  4.76277  0.61958  0.77255  0.68512  0.70124
    364   2.83040  4.79631  1.71373  2.63549  2.04825  3.49104  3.78234  3.29546  2.88142  2.90469  3.91705  3.12278  3.98775  3.14270  3.32028  2.90044  3.10037  3.06986  4.88186  3.35306   1784 d - - -
          2.68618  4.42225  2.77519  2.73123  3.46354  2.40513  3.72494  3.29354  2.67741  2.69355  4.24690  2.90347  2.73739  3.18146  2.89801  2.37887  2.77519  2.98518  4.58477  3.61503
          0.02648  4.04042  4.76277  0.61958  0.77255  0.68512  0.70124
    365   2.74073  4.57356  3.52941  2.96725  3.80723  3.56312  3.86465  2.94855  2.49188  2.73843  3.74435  3.34468  4.01346  3.10158  1.74551  2.90848  3.00829  1.91160  5.20189  3.95266   1785 r - - -
          2.68618  4.42225  2.77519  2.73123  3.46354  2.40513  3.72494  3.29354  2.67741  2.69355  4.24690  2.90347  2.73739  3.18146  2.89801  2.37887  2.77519  2.98518  4.58477  3.61503
          0.02648  4.04042  4.76277  0.61958  0.77255  0.68512  0.70124
    366   2.89360  5.22365  2.70762  1.74718  4.58266  3.43174  3.67398  4.00009  1.53331  3.50040  4.33782  2.92805  3.91082  2.81429  2.60436  2.85011  3.12308  3.63425  5.61639  4.29526   1786 k - - -
          2.68618  4.42225  2.77519  2.73123  3.46354  2.40513  3.72494  3.29354  2.67741  2.69355  4.24690  2.90347  2.73739  3.18146  2.89801  2.37887  2.77519  2.98518  4.58477  3.61503
          0.02648  4.04042  4.76277  0.61958  0.77255  0.68512  0.70124
    367   2.84419  4.72122  3.31614  2.85590  3.60006  3.63018  3.85458  3.02038  2.57730  1.79098  3.61621  3.29523  4.05161  1.86571  2.87604  2.97386  3.08648  2.89664  5.12596  3.81018   1787 l - - -
          2.68618  4.42225  2.77519  2.73123  3.46354  2.40513  3.72494  3.29354  2.67741  2.69355  4.24690  2.90347  2.73739  3.18146  2.89801  2.37887  2.77519  2.98518  4.58477  3.61503
          0.02648  4.04042  4.76277  0.61958  0.77255  0.68512  0.70124
    368   2.84602  4.74087  1.92760  2.72692  1.78110  3.53335  3.78876  3.21722  2.94904  2.82523  3.85631  3.19251  4.02231  3.20713  3.36658  2.93993  3.11553  3.00734  4.76305  3.22017   1788 f - - -
          2.68618  4.42225  2.77519  2.73123  3.46354  2.40513  3.72494  3.29354  2.67741  2.69355  4.24690  2.90347  2.73739  3.18146  2.89801  2.37887  2.77519  2.98518  4.58477  3.61503
          0.02648  4.04042  4.76277  0.61958  0.77255  0.68512  0.70124
    369   2.62258  1.88077  3.68149  3.13470  3.82305  3.40923  3.96320  3.15672  2.67313  2.88006  3.81880  3.42467  3.95013  3.24968  1.83576  2.81518  2.95295  2.88424  5.18592  3.96676   1789 r - - -
          2.68618  4.42225  2.77519  2.73123  3.46354  2.40513  3.72494  3.29354  2.67741  2.69355  4.24690  2.90347  2.73739  3.18146  2.89801  2.37887  2.77519  2.98518  4.58477  3.61503
          0.02648  4.04042  4.76277  0.61958  0.77255  0.68512  0.70124
    370   1.65965  4.30777  3.75050  3.27963  3.54231  3.49354  4.15534  2.60552  3.16844  2.35083  2.13926  3.55755  4.02842  3.50338  3.45266  2.86453  2.93204  2.43766  5.14654  3.92990   1790 a - - -
          2.68618  4.42225  2.77519  2.73123  3.46354  2.40513  3.72494  3.29354  2.67741  2.69355  4.24690  2.90347  2.73739  3.18146  2.89801  2.37887  2.77519  2.98518  4.58477  3.61503
          0.02648  4.04042  4.76277  0.61958  0.77255  0.68512  0.70124
    371   2.70755  4.36597  3.74183  3.29924  3.53630  3.62173  4.18679  1.58029  3.19775  2.36829  3.49449  3.61329  2.23898  3.54725  3.48163  3.00233  3.01671  2.29743  5.14885  3.90694   1791 i - - -
          2.68618  4.42225  2.77519  2.73123  3.46354  2.40513  3.72494  3.29354  2.67741  2.69355  4.24690  2.90347  2.73739  3.18146  2.89801  2.37887  2.77519  2.98518  4.58477  3.61503
          0.02648  4.04042  4.76277  0.61958  0.77255  0.68512  0.70124
    372   2.62184  4.41715  3.46678  3.10873  3.70108  1.69332  4.08747  3.01423  3.04990  1.72541  3.76755  3.42978  3.96726  3.42184  3.34849  2.82437  2.98012  2.78578  5.19376  3.91850   1792 g - - -
          2.68618  4.42225  2.77519  2.73123  3.46354  2.40513  3.72494  3.29354  2.67741  2.69355  4.24690  2.90347  2.73739  3.18146  2.89801  2.37887  2.77519  2.98518  4.58477  3.61503
          0.02648  4.04042  4.76277  0.61958  0.77255  0.68512  0.70124
    373   2.28868  4.23079  3.41106  3.09427  4.22684  3.01812  4.16752  3.58196  3.10635  3.31528  4.17016  3.29916  3.73867  3.43170  3.42510  1.43725  1.72705  3.10647  5.58391  4.34899   1793 s - - -
          2.68618  4.42225  2.77519  2.73123  3.46354  2.40513  3.72494  3.29354  2.67741  2.69355  4.24690  2.90347  2.73739  3.18146  2.89801  2.37887  2.77519  2.98518  4.58477  3.61503
          0.02648  4.04042  4.76277  0.61958  0.77255  0.68512  0.70124
    374   2.55638  4.30932  3.65984  3.25650  3.72546  3.39640  4.19290  2.65948  3.18664  2.63293  3.68803  3.52190  2.13948  3.52886  3.47869  2.80779  2.92637  1.51636  5.26889  4.02872   1794 v - - -
          2.68618  4.42225  2.77519  2.73123  3.46354  2.40513  3.72494  3.29354  2.67741  2.69355  4.24690  2.90347  2.73739  3.18146  2.89801  2.37887  2.77519  2.98518  4.58477  3.61503
          0.02648  4.04042  4.76277  0.61958  0.77255  0.68512  0.70124
    375   2.85995  5.11356  2.80818  2.47574  4.49341  3.43114  3.68697  3.94539  1.51957  3.45980  4.30177  1.99272  3.91469  2.83541  2.57219  2.84239  3.10329  3.57920  5.55899  4.24644   1795 k - - -
          2.68618  4.42225  2.77519  2.73123  3.46354  2.40513  3.72494  3.29354  2.67741  2.69355  4.24690  2.90347  2.73739  3.18146  2.89801  2.37887  2.77519  2.98518  4.58477  3.61503
          0.02648  4.04042  4.76277  0.61958  0.77255  0.68512  0.70124
    376   2.31693  4.25367  3.36866  3.10008  4.28183  1.76095  4.20413  3.63580  3.16102  3.36871  4.22710  3.31117  3.75288  3.47476  3.47649  2.49047  1.48697  3.15184  5.62218  4.40660   1796 t - - -
          2.68618  4.42225  2.77519  2.73123  3.46354  2.40513  3.72494  3.29354  2.67741  2.69355  4.24690  2.90347  2.73739  3.18146  2.89801  2.37887  2.77519  2.98518  4.58477  3.61503
          0.02648  4.04042  4.76277  0.61958  0.77255  0.68512  0.70124
    377   2.84990  5.10769  2.75871  2.45259  4.48082  3.41109  3.69731  3.94104  1.68001  3.46359  4.30628  1.79198  3.90662  2.84895  2.62934  2.83196  3.09999  3.57298  5.56947  4.24500   1797 k - - -
          2.68618  4.42225  2.77519  2.73123  3.46354  2.40513  3.72494  3.29354  2.67741  2.69355  4.24690  2.90347  2.73739  3.18146  2.89801  2.37887  2.77519  2.98518  4.58477  3.61503
          0.02648  4.04042  4.76277  0.61958  0.77255  0.68512  0.70124
    378   3.09598  4.47877  4.61540  4.11256  3.35390  4.30280  4.77923  1.95560  3.95553  1.39356  3.20722  4.35268  4.63341  4.21786  4.14637  3.68101  3.36124  1.28568  5.30101  4.10398   1798 v - - -
          2.68618  4.42225  2.77519  2.73123  3.46354  2.40513  3.72494  3.29354  2.67741  2.69355  4.24690  2.90347  2.73739  3.18146  2.89801  2.37887  2.77519  2.98518  4.58477  3.61503
          0.02648  4.04042  4.76277  0.61958  0.77255  0.68512  0.70124
    379   2.83784  5.10092  1.55263  2.32081  4.67193  1.60858  3.90529  4.19204  2.92267  3.75370  4.61217  2.86614  3.86902  3.09568  3.46223  2.81479  3.18369  3.74515  5.86527  4.48084   1799 d - - -
          2.68618  4.42225  2.77519  2.73123  3.46354  2.40513  3.72494  3.29354  2.67741  2.69355  4.24690  2.90347  2.73739  3.18146  2.89801  2.37887  2.77519  2.98518  4.58477  3.61503
          0.02648  4.04042  4.76277  0.61958  0.77255  0.68512  0.70124
    380   2.93809  5.01894  3.28062  2.73391  4.07929  3.59575  1.93845  3.78134  2.11193  3.28328  4.16468  3.16749  4.00243  2.84289  1.69794  2.95935  3.14444  3.47382  5.25373  3.91900   1800 r - - -
          2.68618  4.42225  2.77519  2.73123  3.46354  2.40513  3.72494  3.29354  2.67741  2.69355  4.24690  2.90347  2.73739  3.18146  2.89801  2.37887  2.77519  2.98518  4.58477  3.61503
          0.02648  4.04042  4.76277  0.61958  0.77255  0.68512  0.70124
    381   2.88253  4.65849  3.64184  3.05332  3.61373  3.70524  3.87118  2.96429  2.47361  1.60485  3.59884  3.42940  4.10153  3.12962  1.87131  3.05548  3.11339  2.83398  5.09799  3.83778   1801 l - - -
          2.68618  4.42225  2.77519  2.73123  3.46354  2.40513  3.72494  3.29354  2.67741  2.69355  4.24690  2.90347  2.73739  3.18146  2.89801  2.37887  2.77519  2.98518  4.58477  3.61503
          0.02648  4.04042  4.76277  0.61958  0.77255  0.68512  0.70124
    382   1.80372  4.92551  1.54595  2.35656  4.46990  3.22070  3.85199  3.84324  2.81050  3.50805  4.37077  2.88165  3.83494  3.03351  3.31952  2.71950  3.04608  3.44887  5.73520  4.34542   1802 d - - -
          2.68618  4.42225  2.77519  2.73123  3.46354  2.40513  3.72494  3.29354  2.67741  2.69355  4.24690  2.90347  2.73739  3.18146  2.89801  2.37887  2.77519  2.98518  4.58477  3.61503
          0.02648  4.04042  4.76277  0.61958  0.77255  0.68512  0.70124
    383   2.72449  4.62244  3.13375  2.77754  3.63213  3.47222  3.85974  3.08395  2.72813  1.90421  3.79104  1.86085  3.97109  3.14247  3.07141  2.85482  3.01206  2.86500  5.11153  3.73218   1803 n - - -
          2.68618  4.42225  2.77519  2.73123  3.46354  2.40513  3.72494  3.29354  2.67741  2.69355  4.24690  2.90347  2.73739  3.18146  2.89801  2.37887  2.77519  2.98518  4.58477  3.61503
          0.02648  4.04042  4.76277  0.61958  0.77255  0.68512  0.70124
    384   2.35346  4.33463  3.20678  2.93093  4.29016  3.04801  4.09828  3.74779  3.01469  3.40758  4.24908  3.21860  1.97638  3.33975  3.36481  1.44567  2.80495  3.24631  5.60977  4.34602   1804 s - - -
          2.68618  4.42225  2.77519  2.73123  3.46354  2.40513  3.72494  3.29354  2.67741  2.69355  4.24690  2.90347  2.73739  3.18146  2.89801  2.37887  2.77519  2.98518  4.58477  3.61503
          0.02648  4.04042  4.76277  0.61958  0.77255  0.68512  0.70124
    385   1.67688  4.82148  2.68001  1.74405  4.29535  3.28206  3.81675  3.61506  2.67296  3.30234  4.17519  2.95451  3.84893  2.99914  3.10928  2.71942  2.99353  3.26842  5.57042  4.23131   1805 a - - -
          2.68618  4.42225  2.77519  2.73123  3.46354  2.40513  3.72494  3.29354  2.67741  2.69355  4.24690  2.90347  2.73739  3.18146  2.89801  2.37887  2.77519  2.98518  4.58477  3.61503
          0.02648  4.04042  4.76277  0.61958  0.77255  0.68512  0.70124
    386   2.47594  4.42529  3.20730  3.00139  4.43881  1.41474  4.20948  3.92131  3.16594  3.56457  4.41958  3.30180  1.76996  3.47092  3.50624  2.62290  2.93601  3.40272  5.67882  4.49667   1806 g - - -
          2.68618  4.42225  2.77519  2.73123  3.46354  2.40513  3.72494  3.29354  2.67741  2.69355  4.24690  2.90347  2.73739  3.18146  2.89801  2.37887  2.77519  2.98518  4.58477  3.61503
          0.02648  4.04042  4.76277  0.61958  0.77255  0.68512  0.70124
    387   2.76890  4.63902  2.04002  2.72026  3.79463  3.53955  3.95085  1.74561  2.90067  2.70614  3.75042  3.20650  4.02027  3.19652  3.32177  2.92237  3.03877  2.52054  5.30431  3.98410   1807 i - - -
          2.68618  4.42225  2.77519  2.73123  3.46354  2.40513  3.72494  3.29354  2.67741  2.69355  4.24690  2.90347  2.73739  3.18146  2.89801  2.37887  2.77519  2.98518  4.58477  3.61503
          0.02648  4.04042  4.76277  0.61958  0.77255  0.68512  0.70124
    388   2.63834  4.33547  3.73591  3.24398  3.50405  3.55407  4.11716  2.58436  3.10450  2.30598  2.16433  3.54983  4.05256  3.45974  3.39014  2.90802  1.81777  2.42899  5.10942  3.89100   1808 t - - -
          2.68618  4.42225  2.77519  2.73123  3.46354  2.40513  3.72494  3.29354  2.67741  2.69355  4.24690  2.90347  2.73739  3.18146  2.89801  2.37887  2.77519  2.98518  4.58477  3.61503
          0.02648  4.04042  4.76277  0.61958  0.77255  0.68512  0.70124
    389   2.42950  4.25354  3.58326  3.24684  3.91232  1.65567  4.22229  2.96940  3.23353  2.92383  3.89823  3.45535  3.87578  3.55258  3.52275  2.65049  2.85448  1.70606  5.38243  4.14904   1809 g - - -
          2.68618  4.42225  2.77519  2.73123  3.46354  2.40513  3.72494  3.29354  2.67741  2.69355  4.24690  2.90347  2.73739  3.18146  2.89801  2.37887  2.77519  2.98518  4.58477  3.61503
          0.02648  4.04042  4.76277  0.61958  0.77255  0.68512  0.70124
    390   2.86643  4.56765  3.67143  3.14702  1.75671  3.71321  3.79541  2.99747  2.82121  2.52985  3.61040  3.48288  4.12372  3.29909  1.98187  3.05313  3.11356  2.83881  4.57690  3.06648   1810 f - - -
          2.68618  4.42225  2.77519  2.73123  3.46354  2.40513  3.72494  3.29354  2.67741  2.69355  4.24690  2.90347  2.73739  3.18146  2.89801  2.37887  2.77519  2.98518  4.58477  3.61503
          0.02648  4.04042  4.76277  0.61958  0.77255  0.68512  0.70124
    391   2.81036  4.71774  3.05845  1.90573  3.74287  3.55542  3.87218  2.98105  2.70027  1.69516  3.69597  3.19327  4.00964  3.10733  3.06032  2.92964  3.06054  2.81432  5.23489  3.93753   1811 l - - -
          2.68618  4.42225  2.77519  2.73123  3.46354  2.40513  3.72494  3.29354  2.67741  2.69355  4.24690  2.90347  2.73739  3.18146  2.89801  2.37887  2.77519  2.98518  4.58477  3.61503
          0.02648  4.04042  4.76277  0.61958  0.77255  0.68512  0.70124
    392   2.76961  4.89512  2.93898  2.59909  4.43197  2.00659  3.78370  3.86012  1.49335  3.42162  4.27162  3.06597  3.90235  2.95066  2.71428  2.80524  3.06276  3.48051  5.54474  4.27725   1812 k - - -
          2.68618  4.42225  2.77519  2.73123  3.46354  2.40513  3.72494  3.29354  2.67741  2.69355  4.24690  2.90347  2.73739  3.18146  2.89801  2.37887  2.77519  2.98518  4.58477  3.61503
          0.02648  4.04042  4.76277  0.61958  0.77255  0.68512  0.70124
    393   1.27836  4.19951  3.43486  3.20225  4.36216  1.70193  4.29630  3.72527  3.30505  3.46233  4.30945  3.34885  3.72882  3.58211  3.60497  2.44782  2.76352  3.18873  5.70265  4.50658   1813 a - - -
          2.68618  4.42225  2.77519  2.73123  3.46354  2.40513  3.72494  3.29354  2.67741  2.69355  4.24690  2.90347  2.73739  3.18146  2.89801  2.37887  2.77519  2.98518  4.58477  3.61503
          0.02648  4.04042  4.76277  0.61958  0.77255  0.68512  0.70124
    394   2.71438  4.66237  1.96737  2.64171  3.95004  3.42899  3.92889  2.89832  2.87006  2.90391  3.89486  3.12827  3.95582  3.15516  3.30809  2.83641  3.01167  1.69618  5.40131  4.07176   1814 v - - -
          2.68618  4.42225  2.77519  2.73123  3.46354  2.40513  3.72494  3.29354  2.67741  2.69355  4.24690  2.90347  2.73739  3.18146  2.89801  2.37887  2.77519  2.98518  4.58477  3.61503
          0.02648  4.04042  4.76277  0.61958  0.77255  0.68512  0.70124
    395   2.64432  4.40614  3.52046  3.15020  3.63047  1.95370  4.09647  2.92493  3.07760  1.51875  3.68593  3.46714  3.99471  3.44648  3.36710  2.86251  2.99068  2.72022  5.14990  3.88114   1815 l - - -
          2.68618  4.42225  2.77519  2.73123  3.46354  2.40513  3.72494  3.29354  2.67741  2.69355  4.24690  2.90347  2.73739  3.18146  2.89801  2.37887  2.77519  2.98518  4.58477  3.61503
          0.02648  4.04042  4.76277  0.61958  0.77255  0.68512  0.70124
    396   1.36339  4.18263  3.59175  3.25774  4.14582  3.04233  4.25591  3.28625  3.23518  3.16075  4.07293  3.39814  3.76838  3.54926  3.52568  2.48890  1.72007  2.89030  5.56035  4.35390   1816 a - - -
          2.68618  4.42225  2.77519  2.73123  3.46354  2.40513  3.72494  3.29354  2.67741  2.69355  4.24690  2.90347  2.73739  3.18146  2.89801  2.37887  2.77519  2.98518  4.58477  3.61503
          0.02648  4.04042  4.76277  0.61958  0.77255  0.68512  0.70124
    397   3.33294  4.67523  4.73599  4.24388  1.78268  4.43736  4.36337  2.37429  4.09699  1.07475  3.00964  4.38967  4.67985  4.19401  4.20397  3.80373  3.56196  2.48880  4.60561  3.13877   1817 l - - -
          2.68618  4.42225  2.77519  2.73123  3.46354  2.40513  3.72494  3.29354  2.67741  2.69355  4.24690  2.90347  2.73739  3.18146  2.89801  2.37887  2.77519  2.98518  4.58477  3.61503
          0.02648  4.04042  4.76277  0.61958  0.77255  0.68512  0.70124
    398   2.72301  4.80439  3.10895  2.65325  4.25660  3.42140  3.73676  3.57607  1.56561  3.21230  4.08439  3.09980  3.90433  2.90299  2.60981  2.78254  2.02375  3.25037  5.42984  4.16414   1818 k - - -
          2.68618  4.42225  2.77519  2.73123  3.46354  2.40513  3.72494  3.29354  2.67741  2.69355  4.24690  2.90347  2.73739  3.18146  2.89801  2.37887  2.77519  2.98518  4.58477  3.61503
          0.02648  4.04042  4.76277  0.61958  0.77255  0.68512  0.70124
    399   2.74868  4.79428  2.96395  2.63483  3.87507  3.39037  1.85694  3.65227  2.59184  3.22900  4.11811  3.10006  2.11977  3.03440  2.94779  2.80800  3.04281  3.32151  5.22517  3.82079   1819 h - - -
          2.68618  4.42225  2.77519  2.73123  3.46354  2.40513  3.72494  3.29354  2.67741  2.69355  4.24690  2.90347  2.73739  3.18146  2.89801  2.37887  2.77519  2.98518  4.58477  3.61503
          0.02648  4.04042  4.76277  0.61958  0.77255  0.68512  0.70124
    400   1.36369  4.26874  3.38037  3.08222  4.22091  3.05282  4.17620  3.54119  3.12280  3.27949  4.16327  3.31019  1.95060  3.44261  3.44552  2.50824  2.79452  3.09690  5.57998  4.35637   1820 a - - -
          2.68618  4.42225  2.77519  2.73123  3.46354  2.40513  3.72494  3.29354  2.67741  2.69355  4.24690  2.90347  2.73739  3.18146  2.89801  2.37887  2.77519  2.98518  4.58477  3.61503
          0.02648  4.04042  4.76277  0.61958  0.77255  0.68512  0.70124
    401   1.86305  4.88819  2.62639  1.57134  4.34423  3.28595  3.80170  3.67471  2.65708  3.34691  4.21631  2.92566  3.85028  2.97772  3.10333  2.73010  3.01391  3.32351  5.60348  4.25083   1821 e - - -
          2.68618  4.42225  2.77519  2.73123  3.46354  2.40513  3.72494  3.29354  2.67741  2.69355  4.24690  2.90347  2.73739  3.18146  2.89801  2.37887  2.77519  2.98518  4.58477  3.61503
          0.02648  4.04042  4.76277  0.61958  0.77255  0.68512  0.70124
    402   2.60910  4.31212  3.65953  3.26519  3.63686  2.05267  4.17446  1.58669  3.20663  2.58084  3.62598  3.54753  4.02936  3.54183  3.48941  2.87968  2.95347  2.38590  5.18083  3.93629   1822 i - - -
          2.68618  4.42225  2.77519  2.73123  3.46354  2.40513  3.72494  3.29354  2.67741  2.69355  4.24690  2.90347  2.73739  3.18146  2.89801  2.37887  2.77519  2.98518  4.58477  3.61503
          0.02648  4.04042  4.76277  0.61958  0.77255  0.68512  0.70124
    403   2.48346  4.43103  3.20863  3.00185  4.43454  1.64157  4.20841  3.91707  3.16268  3.56075  4.41775  3.30443  1.51075  3.47043  3.50207  2.63013  2.94194  3.40294  5.67353  4.49243   1823 p - - -
          2.68618  4.42225  2.77519  2.73123  3.46354  2.40513  3.72494  3.29354  2.67741  2.69355  4.24690  2.90347  2.73739  3.18146  2.89801  2.37887  2.77519  2.98518  4.58477  3.61503
          0.02648  4.04042  4.76277  0.61958  0.77255  0.68512  0.70124
    404   0.79637  4.28371  3.64026  3.44291  4.22652  3.10306  4.44411  3.37770  3.46367  3.25126  4.26716  3.54777  3.85850  3.78997  3.70048  2.63385  2.92303  3.00281  5.63679  4.45676   1824 a - - -
          2.68618  4.42225  2.77519  2.73123  3.46354  2.40513  3.72494  3.29354  2.67741  2.69355  4.24690  2.90347  2.73739  3.18146  2.89801  2.37887  2.77519  2.98518  4.58477  3.61503
          0.02648  4.04042  4.76277  0.61958  0.77255  0.68512  0.70124
    405   2.71591  4.95079  2.55919  1.69950  4.41409  3.26507  3.78321  3.86063  2.64048  3.45298  4.29496  2.88601  3.83789  2.95474  3.09531  1.69270  3.02563  3.46944  5.64411  4.26844   1825 s - - -
          2.68618  4.42225  2.77519  2.73123  3.46354  2.40513  3.72494  3.29354  2.67741  2.69355  4.24690  2.90347  2.73739  3.18146  2.89801  2.37887  2.77519  2.98518  4.58477  3.61503
          0.02648  4.04042  4.76277  0.61958  0.77255  0.68512  0.70124
    406   1.83749  4.36769  3.85911  3.41890  3.48002  3.61895  4.26797  2.46790  3.29371  1.45531  3.41392  3.68984  4.13968  3.63530  3.55672  3.00875  3.03773  2.34006  5.17031  3.94215   1826 l - - -
          2.68618  4.42225  2.77519  2.73123  3.46354  2.40513  3.72494  3.29354  2.67741  2.69355  4.24690  2.90347  2.73739  3.18146  2.89801  2.37887  2.77519  2.98518  4.58477  3.61503
          0.02648  4.04042  4.76277  0.61958  0.77255  0.68512  0.70124
    407   2.86665  5.04048  2.89733  2.53271  3.97969  3.48138  1.98545  3.78620  2.30808  3.29832  4.17736  3.02412  3.94007  1.96235  2.62746  2.86576  3.09951  3.46474  5.25932  3.83949   1827 q - - -
          2.68618  4.42225  2.77519  2.73123  3.46354  2.40513  3.72494  3.29354  2.67741  2.69355  4.24690  2.90347  2.73739  3.18146  2.89801  2.37887  2.77519  2.98518  4.58477  3.61503
          0.02648  4.04042  4.76277  0.61958  0.77255  0.68512  0.70124
    408   3.33021  4.67431  4.70524  4.22590  1.56496  4.40899  4.26939  2.41462  4.07672  1.21602  3.06094  4.34616  4.66586  4.17594  4.18347  3.77684  3.56146  2.51348  4.50608  2.99455   1828 l - - -
          2.68618  4.42225  2.77519  2.73123  3.46354  2.40513  3.72494  3.29354  2.67741  2.69355  4.24690  2.90347  2.73739  3.18146  2.89801  2.37887  2.77519  2.98518  4.58477  3.61503
          0.02648  4.04042  4.76277  0.61958  0.77255  0.68512  0.70124
    409   1.53331  4.18834  3.58276  3.24770  4.13861  3.04912  4.24871  3.27568  3.22386  3.15142  4.06585  3.39532  3.77204  3.54092  3.51572  2.49481  1.52921  2.88443  5.55393  4.34583   1829 t - - -
          2.68618  4.42225  2.77519  2.73123  3.46354  2.40513  3.72494  3.29354  2.67741  2.69355  4.24690  2.90347  2.73739  3.18146  2.89801  2.37887  2.77519  2.98518  4.58477  3.61503
          0.02648  4.04042  4.76277  0.61958  0.77255  0.68512  0.70124
    410   2.62360  1.91425  3.58084  3.11719  3.40226  3.43073  2.11285  3.09549  2.91592  2.79113  3.73419  3.41993  3.96342  3.33440  3.19254  2.82474  2.94751  2.83583  4.88540  3.49889   1830 c - - -
          2.68618  4.42225  2.77519  2.73123  3.46354  2.40513  3.72494  3.29354  2.67741  2.69355  4.24690  2.90347  2.73739  3.18146  2.89801  2.37887  2.77519  2.98518  4.58477  3.61503
          0.02648  4.04042  4.76277  0.61958  0.77255  0.68512  0.70124
    411   2.72898  4.48422  3.55537  3.14025  3.54623  3.53885  4.08292  2.83110  3.01853  1.65125  3.56965  3.49093  1.87132  3.41126  3.31443  2.94564  3.04624  2.68649  5.13058  3.85541   1831 l - - -
          2.68618  4.42225  2.77519  2.73123  3.46354  2.40513  3.72494  3.29354  2.67741  2.69355  4.24690  2.90347  2.73739  3.18146  2.89801  2.37887  2.77519  2.98518  4.58477  3.61503
          0.02648  4.04042  4.76277  0.61958  0.77255  0.68512  0.70124
    412   2.83044  4.67150  3.30362  2.90275  3.06385  3.56784  3.73028  3.34105  2.78946  2.92983  3.89381  1.78203  4.03628  3.20198  3.11044  2.94256  3.10058  3.09127  2.22168  3.04392   1832 n - - -
          2.68618  4.42225  2.77519  2.73123  3.46354  2.40513  3.72494  3.29354  2.67741  2.69355  4.24690  2.90347  2.73739  3.18146  2.89801  2.37887  2.77519  2.98518  4.58477  3.61503
          0.02648  4.04042  4.76277  0.61958  0.77255  0.68512  0.70124
    413   2.35885  4.33686  3.20167  2.93521  4.28769  3.04980  4.10416  3.74622  3.02179  3.40843  4.25367  3.22209  1.72280  3.34874  3.36831  1.62099  2.81141  3.24717  5.60955  4.34573   1833 s - - -
          2.68618  4.42225  2.77519  2.73123  3.46354  2.40513  3.72494  3.29354  2.67741  2.69355  4.24690  2.90347  2.73739  3.18146  2.89801  2.37887  2.77519  2.98518  4.58477  3.61503
          0.02648  4.04042  4.76277  0.61958  0.77255  0.68512  0.70124
    414   2.99256  5.57823  1.36845  1.49574  4.86268  3.24223  3.80013  4.38773  2.83345  3.88528  4.74481  2.70437  3.87226  2.96886  3.43905  2.86849  3.28416  3.95709  6.03363  4.52128   1834 d - - -
          2.68618  4.42225  2.77519  2.73123  3.46354  2.40513  3.72494  3.29354  2.67741  2.69355  4.24690  2.90347  2.73739  3.18146  2.89801  2.37887  2.77519  2.98518  4.58477  3.61503
          0.02648  4.04042  4.76277  0.61958  0.77255  0.68512  0.70124
    415   3.16347  4.53970  4.56796  4.19261  3.49233  4.24290  4.89228  0.89122  4.02398  2.04738  3.40501  4.41482  4.66080  4.35690  4.20174  3.75711  3.46083  1.86503  5.41572  4.16647   1835 i - - -
          2.68618  4.42225  2.77519  2.73123  3.46354  2.40513  3.72494  3.29354  2.67741  2.69355  4.24690  2.90347  2.73739  3.18146  2.89801  2.37887  2.77519  2.98518  4.58477  3.61503
          0.02648  4.04042  4.76277  0.61958  0.77255  0.68512  0.70124
    416   2.55834  4.36491  3.48205  3.06692  3.59806  3.37729  4.01474  2.92142  2.97121  1.81980  3.67036  3.38483  3.94065  3.34544  3.27765  1.69418  2.90623  2.69593  5.11787  3.80886   1836 s - - -
          2.68618  4.42225  2.77519  2.73123  3.46354  2.40513  3.72494  3.29354  2.67741  2.69355  4.24690  2.90347  2.73739  3.18146  2.89801  2.37887  2.77519  2.98518  4.58477  3.61503
          0.02648  4.04042  4.76277  0.61958  0.77255  0.68512  0.70124
    417   2.69685  4.40166  3.65367  3.29381  1.60465  1.91255  3.97663  3.05359  3.29393  2.69996  3.73436  3.54630  4.04119  3.56814  3.56719  2.91667  3.04314  2.83043  4.67522  3.18083   1837 f - - -
          2.68618  4.42225  2.77519  2.73123  3.46354  2.40513  3.72494  3.29354  2.67741  2.69355  4.24690  2.90347  2.73739  3.18146  2.89801  2.37887  2.77519  2.98518  4.58477  3.61503
          0.02648  4.04042  4.76277  0.61958  0.77255  0.68512  0.70124
    418   2.80248  4.56054  3.51279  2.98758  3.70566  3.67868  3.91375  1.76224  1.89018  2.57850  3.62726  3.39168  4.08390  3.16774  2.87782  3.00764  3.04184  2.49758  5.17373  3.92607   1838 i - - -
          2.68618  4.42225  2.77519  2.73123  3.46354  2.40513  3.72494  3.29354  2.67741  2.69355  4.24690  2.90347  2.73739  3.18146  2.89801  2.37887  2.77519  2.98518  4.58477  3.61503
          0.02648  4.04042  4.76277  0.61958  0.77255  0.68512  0.70124
    419   2.99256  5.57823  1.36845  1.49574  4.86268  3.24223  3.80013  4.38773  2.83345  3.88528  4.74481  2.70437  3.87226  2.96886  3.43905  2.86849  3.28416  3.95709  6.03363  4.52128   1839 d - - -
          2.68618  4.42225  2.77519  2.73123  3.46354  2.40513  3.72494  3.29354  2.67741  2.69355  4.24690  2.90347  2.73739  3.18146  2.89801  2.37887  2.77519  2.98518  4.58477  3.61503
          0.02648  4.04042  4.76277  0.61958  0.77255  0.68512  0.70124
    420   2.67675  4.80216  2.96619  2.58492  4.31530  3.34201  3.75200  3.73916  1.73461  3.32355  4.16685  3.04315  3.86498  2.91849  2.71742  1.72295  2.97561  3.36339  5.48878  4.19176   1840 s - - -
          2.68618  4.42225  2.77519  2.73123  3.46354  2.40513  3.72494  3.29354  2.67741  2.69355  4.24690  2.90347  2.73739  3.18146  2.89801  2.37887  2.77519  2.98518  4.58477  3.61503
          0.02648  4.04042  4.76277  0.61958  0.77255  0.68512  0.70124
    421   2.53652  4.32202  3.60315  3.20777  3.76579  3.35377  4.16971  2.76289  3.14270  2.68699  3.73460  3.47964  1.86759  3.49084  3.44232  2.76930  2.91513  1.70984  5.29167  4.04624   1841 v - - -
          2.68618  4.42225  2.77519  2.73123  3.46354  2.40513  3.72494  3.29354  2.67741  2.69355  4.24690  2.90347  2.73739  3.18146  2.89801  2.37887  2.77519  2.98518  4.58477  3.61503
          0.02648  4.04042  4.76277  0.61958  0.77255  0.68512  0.70124
    422   2.45472  4.24803  3.63429  3.28715  3.85479  1.90705  4.23511  2.84336  3.26319  2.84768  3.83603  3.49320  3.90708  3.58023  3.54473  2.69121  2.86862  1.50097  5.34577  4.11517   1842 v - - -
          2.68618  4.42225  2.77519  2.73123  3.46354  2.40513  3.72494  3.29354  2.67741  2.69355  4.24690  2.90347  2.73739  3.18146  2.89801  2.37887  2.77519  2.98518  4.58477  3.61503
          0.02648  4.04042  4.76277  0.61958  0.77255  0.68512  0.70124
    423   1.83671  4.41111  3.50303  3.09187  3.11784  3.49634  3.86384  2.97481  3.02821  2.67821  3.67296  3.40973  4.00873  3.36428  3.33034  2.86541  2.97658  2.74817  4.67924  1.82592   1843 y - - -
          2.68618  4.42225  2.77519  2.73123  3.46354  2.40513  3.72494  3.29354  2.67741  2.69355  4.24690  2.90347  2.73739  3.18146  2.89801  2.37887  2.77519  2.98518  4.58477  3.61503
          0.02648  4.04042  4.76277  0.61958  0.77255  0.68512  0.70124
    424   2.60712  4.26943  3.96083  3.52640  3.71383  3.53102  4.38414  2.29730  3.42223  2.51419  3.61873  3.72876  4.11270  3.74983  3.68519  2.93568  1.92774  1.39331  5.34668  4.12456   1844 v - - -
          2.68618  4.42225  2.77519  2.73123  3.46354  2.40513  3.72494  3.29354  2.67741  2.69355  4.24690  2.90347  2.73739  3.18146  2.89801  2.37887  2.77519  2.98518  4.58477  3.61503
          0.02648  4.04042  4.76277  0.61958  0.77255  0.68512  0.70124
    425   2.92059  5.39876  1.56191  2.16362  4.72099  3.23978  3.80142  4.27835  2.80910  3.79817  4.65083  1.61051  3.86274  2.97422  3.38414  2.83049  3.22279  3.84878  5.92621  4.43684   1845 d - - -
          2.68618  4.42225  2.77519  2.73123  3.46354  2.40513  3.72494  3.29354  2.67741  2.69355  4.24690  2.90347  2.73739  3.18146  2.89801  2.37887  2.77519  2.98518  4.58477  3.61503
          0.02648  4.04042  4.76277  0.61958  0.77255  0.68512  0.70124
    426   3.17817  5.32258  0.70407  2.45496  4.72409  3.34524  4.09020  4.35222  3.20783  3.93180  4.91654  3.01864  4.01018  3.33171  3.74459  3.12363  3.52136  3.97449  5.85923  4.57308   1846 d - - -
          2.68618  4.42225  2.77519  2.73123  3.46354  2.40513  3.72494  3.29354  2.67741  2.69355  4.24690  2.90347  2.73739  3.18146  2.89801  2.37887  2.77519  2.98518  4.58477  3.61503
          0.02648  4.04042  4.76277  0.61958  0.77255  0.68512  0.70124
    427   2.66978  4.65041  3.08454  2.61462  2.41295  3.47678  3.69216  3.23987  2.10684  2.88397  3.76758  2.43309  3.89749  2.93966  2.90779  2.76083  2.90951  2.97195  5.03112  3.64858   1847 k - - -
          2.68618  4.42225  2.77519  2.73123  3.46354  2.40513  3.72494  3.29354  2.67741  2.69355  4.24690  2.90347  2.73739  3.18146  2.89801  2.37887  2.77519  2.98518  4.58477  3.61503
          0.02648  4.04042  4.76277  0.61958  0.77255  0.68512  0.70124
    428   3.33294  4.67523  4.73599  4.24388  1.78268  4.43736  4.36337  2.37429  4.09699  1.07475  3.00964  4.38967  4.67985  4.19401  4.20397  3.80373  3.56196  2.48880  4.60561  3.13877   1848 l - - -
          2.68618  4.42225  2.77519  2.73123  3.46354  2.40513  3.72494  3.29354  2.67741  2.69355  4.24690  2.90347  2.73739  3.18146  2.89801  2.37887  2.77519  2.98518  4.58477  3.61503
          0.02648  4.04042  4.76277  0.61958  0.77255  0.68512  0.70124
    429   2.84419  4.72122  3.31614  2.85590  3.60006  3.63018  3.85458  3.02038  2.57730  1.79098  3.61621  3.29523  4.05161  1.86571  2.87604  2.97386  3.08648  2.89664  5.12596  3.81018   1849 l - - -
          2.68618  4.42225  2.77519  2.73123  3.46354  2.40513  3.72494  3.29354  2.67741  2.69355  4.24690  2.90347  2.73739  3.18146  2.89801  2.37887  2.77519  2.98518  4.58477  3.61503
          0.02648  4.04042  4.76277  0.61958  0.77255  0.68512  0.70124
    430   2.34790  4.32803  3.21587  2.94050  4.29486  3.04295  4.10517  3.75340  3.02386  3.41352  4.25412  3.22283  2.29475  3.34762  3.37260  1.29065  2.80181  3.24761  5.61476  4.35233   1850 s - - -
          2.68618  4.42225  2.77519  2.73123  3.46354  2.40513  3.72494  3.29354  2.67741  2.69355  4.24690  2.90347  2.73739  3.18146  2.89801  2.37887  2.77519  2.98518  4.58477  3.61503
          0.02648  4.04042  4.76277  0.61958  0.77255  0.68512  0.70124
    431   2.80874  4.52009  3.64395  3.25764  3.31029  1.74586  4.00103  3.32974  3.13837  2.95785  3.92892  3.55572  4.05426  3.51624  3.40447  3.00051  3.13923  3.06925  1.60453  3.35838   1851 w - - -
          2.68618  4.42225  2.77519  2.73123  3.46354  2.40513  3.72494  3.29354  2.67741  2.69355  4.24690  2.90347  2.73739  3.18146  2.89801  2.37887  2.77519  2.98518  4.58477  3.61503
          0.02648  4.04042  4.76277  0.61958  0.77255  0.68512  0.70124
    432   2.48346  4.43103  3.20863  3.00185  4.43454  1.64157  4.20841  3.91707  3.16268  3.56075  4.41775  3.30443  1.51075  3.47043  3.50207  2.63013  2.94194  3.40294  5.67353  4.49243   1852 p - - -
          2.68618  4.42225  2.77519  2.73123  3.46354  2.40513  3.72494  3.29354  2.67741  2.69355  4.24690  2.90347  2.73739  3.18146  2.89801  2.37887  2.77519  2.98518  4.58477  3.61503
          0.02648  4.04042  4.76277  0.61958  0.77255  0.68512  0.70124
    433   2.84411  5.26059  1.76752  2.26642  4.58661  3.32824  3.71230  4.06201  1.62870  3.58039  4.40547  2.82299  3.86018  2.85946  2.96511  2.78439  3.10351  3.66663  5.71575  4.31381   1853 k - - -
          2.68618  4.42225  2.77519  2.73123  3.46354  2.40513  3.72494  3.29354  2.67741  2.69355  4.24690  2.90347  2.73739  3.18146  2.89801  2.37887  2.77519  2.98518  4.58477  3.61503
          0.02648  4.04042  4.76277  0.61958  0.77255  0.68512  0.70124
    434   2.73902  5.00316  2.52195  1.53735  4.44675  3.26925  3.77517  3.89751  2.63566  3.48160  4.32268  2.86720  3.84077  2.94368  3.09809  1.87349  3.04319  3.50512  5.66757  4.28201   1854 e - - -
          2.68618  4.42225  2.77519  2.73123  3.46354  2.40513  3.72494  3.29354  2.67741  2.69355  4.24690  2.90347  2.73739  3.18146  2.89801  2.37887  2.77519  2.98518  4.58477  3.61503
          0.02648  4.04042  4.76277  0.61958  0.77255  0.68512  0.70124
    435   2.68661  4.50857  3.25394  2.87000  3.65910  3.50494  3.93369  1.94643  2.83837  2.69753  3.70608  1.93052  3.99578  3.22051  3.18487  2.86841  2.97596  2.56710  5.15306  3.82500   1855 n - - -
          2.68618  4.42225  2.77519  2.73123  3.46354  2.40513  3.72494  3.29354  2.67741  2.69355  4.24690  2.90347  2.73739  3.18146  2.89801  2.37887  2.77519  2.98518  4.58477  3.61503
          0.02648  4.04042  4.76277  0.61958  0.77255  0.68512  0.70124
    436   2.70487  4.33454  3.86991  3.41752  1.78898  3.61974  4.04425  2.64043  3.33328  2.30817  3.43686  3.65283  4.11626  3.61026  3.58434  2.98986  1.96764  2.49114  4.71774  3.28484   1856 f - - -
          2.68618  4.42225  2.77519  2.73123  3.46354  2.40513  3.72494  3.29354  2.67741  2.69355  4.24690  2.90347  2.73739  3.18146  2.89801  2.37887  2.77519  2.98518  4.58477  3.61503
          0.02648  4.04042  4.76277  0.61958  0.77255  0.68512  0.70124
    437   2.72898  4.48422  3.55537  3.14025  3.54623  3.53885  4.08292  2.83110  3.01853  1.65125  3.56965  3.49093  1.87132  3.41126  3.31443  2.94564  3.04624  2.68649  5.13058  3.85541   1857 l - - -
          2.68618  4.42225  2.77519  2.73123  3.46354  2.40513  3.72494  3.29354  2.67741  2.69355  4.24690  2.90347  2.73739  3.18146  2.89801  2.37887  2.77519  2.98518  4.58477  3.61503
          0.02648  4.04042  4.76277  0.61958  0.77255  0.68512  0.70124
    438   2.89190  4.71867  3.59890  2.99604  3.71955  3.68405  3.82317  3.08437  2.36801  1.82382  3.70166  3.37973  4.08111  3.05849  1.65360  3.03544  3.11814  2.92964  5.14091  3.87767   1858 r - - -
          2.68618  4.42225  2.77519  2.73123  3.46354  2.40513  3.72494  3.29354  2.67741  2.69355  4.24690  2.90347  2.73739  3.18146  2.89801  2.37887  2.77519  2.98518  4.58477  3.61503
          0.02648  4.04042  4.76277  0.61958  0.77255  0.68512  0.70124
    439   3.20340  5.02494  3.71202  3.19176  4.42249  3.65528  3.95861  3.97839  2.32241  3.46391  4.46229  3.53730  4.15203  3.17285  0.74980  3.28106  3.45941  3.69572  5.43885  4.31614   1859 r - - -
          2.68618  4.42225  2.77519  2.73123  3.46354  2.40513  3.72494  3.29354  2.67741  2.69355  4.24690  2.90347  2.73739  3.18146  2.89801  2.37887  2.77519  2.98518  4.58477  3.61503
          0.02648  4.04042  4.76277  0.61958  0.77255  0.68512  0.70124
    440   2.76973  1.93773  4.30485  3.80641  3.32561  3.75752  4.38940  2.31526  3.60802  1.51719  3.31899  3.95408  4.24818  3.89891  3.78719  3.16099  3.08714  2.19645  5.03883  3.79817   1860 l - - -
          2.68618  4.42225  2.77519  2.73123  3.46354  2.40513  3.72494  3.29354  2.67741  2.69355  4.24690  2.90347  2.73739  3.18146  2.89801  2.37887  2.77519  2.98518  4.58477  3.61503
          0.02648  4.04042  4.76277  0.61958  0.77255  0.68512  0.70124
    441   1.44673  4.20649  3.41408  3.19296  4.37924  1.47948  4.29939  3.74623  3.30794  3.48124  4.32853  3.34468  3.73016  3.58426  3.60858  2.45105  2.76963  3.20400  5.71596  4.51943   1861 a - - -
          2.68618  4.42225  2.77519  2.73123  3.46354  2.40513  3.72494  3.29354  2.67741  2.69355  4.24690  2.90347  2.73739  3.18146  2.89801  2.37887  2.77519  2.98518  4.58477  3.61503
          0.02648  4.04042  4.76277  0.61958  0.77255  0.68512  0.70124
    442   2.43727  4.22570  3.67353  3.28282  3.78478  3.26247  4.19985  2.77656  3.22327  2.78357  3.77127  3.48654  3.90497  3.54640  3.50685  1.78368  2.84180  1.54313  5.29368  4.04485   1862 v - - -
          2.68618  4.42225  2.77519  2.73123  3.46354  2.40513  3.72494  3.29354  2.67741  2.69355  4.24690  2.90347  2.73739  3.18146  2.89801  2.37887  2.77519  2.98518  4.58477  3.61503
          0.02648  4.04042  4.76277  0.61958  0.77255  0.68512  0.70124
    443   2.62495  4.67834  3.18406  2.72403  4.22864  3.33232  3.78570  3.67447  2.39059  3.26477  4.11664  3.13291  3.86603  2.96547  1.85592  1.68946  2.94318  3.29746  5.42659  4.15113   1863 s - - -
          2.68618  4.42225  2.77519  2.73123  3.46354  2.40513  3.72494  3.29354  2.67741  2.69355  4.24690  2.90347  2.73739  3.18146  2.89801  2.37887  2.77519  2.98518  4.58477  3.61503
          0.02648  4.04042  4.76277  0.61958  0.77255  0.68512  0.70124
    444   2.55147  4.29668  3.61410  3.17960  3.61937  3.42111  4.09690  1.85172  3.10154  2.59956  3.62043  3.47072  3.97805  3.44348  3.40148  1.73233  2.89637  2.43950  5.15171  3.88398   1864 s - - -
          2.68618  4.42225  2.77519  2.73123  3.46354  2.40513  3.72494  3.29354  2.67741  2.69355  4.24690  2.90347  2.73739  3.18146  2.89801  2.37887  2.77519  2.98518  4.58477  3.61503
          0.02648  4.04042  4.76277  0.61958  0.77255  0.68512  0.70124
    445   2.88888  4.62175  3.49260  3.06177  1.74322  3.71232  3.78070  3.01335  2.94774  2.47760  3.60208  3.43287  4.13181  2.07024  3.25414  3.05218  3.13970  2.87824  4.51734  2.96620   1865 f - - -
          2.68618  4.42225  2.77519  2.73123  3.46354  2.40513  3.72494  3.29354  2.67741  2.69355  4.24690  2.90347  2.73739  3.18146  2.89801  2.37887  2.77519  2.98518  4.58477  3.61503
          0.02648  4.04042  4.76277  0.61958  0.77255  0.68512  0.70124
    446   2.70916  4.72950  3.19118  2.78666  4.33703  1.68146  3.86348  3.79244  2.47039  3.37079  4.23250  3.19508  3.90729  3.05273  1.73372  2.79241  3.03570  3.40701  5.48461  4.25692   1866 g - - -
          2.68618  4.42225  2.77519  2.73123  3.46354  2.40513  3.72494  3.29354  2.67741  2.69355  4.24690  2.90347  2.73739  3.18146  2.89801  2.37887  2.77519  2.98518  4.58477  3.61503
          0.02648  4.04042  4.76277  0.61958  0.77255  0.68512  0.70124
    447   2.81036  4.71774  3.05845  1.90573  3.74287  3.55542  3.87218  2.98105  2.70027  1.69516  3.69597  3.19327  4.00964  3.10733  3.06032  2.92964  3.06054  2.81432  5.23489  3.93753   1867 l - - -
          2.68618  4.42225  2.77519  2.73123  3.46354  2.40513  3.72494  3.29354  2.67741  2.69355  4.24690  2.90347  2.73739  3.18146  2.89801  2.37887  2.77519  2.98518  4.58477  3.61503
          0.02648  4.04042  4.76277  0.61958  0.77255  0.68512  0.70124
    448   2.55834  4.36491  3.48205  3.06692  3.59806  3.37729  4.01474  2.92142  2.97121  1.81980  3.67036  3.38483  3.94065  3.34544  3.27765  1.69418  2.90623  2.69593  5.11787  3.80886   1868 s - - -
          2.68618  4.42225  2.77519  2.73123  3.46354  2.40513  3.72494  3.29354  2.67741  2.69355  4.24690  2.90347  2.73739  3.18146  2.89801  2.37887  2.77519  2.98518  4.58477  3.61503
          0.02648  4.04042  4.76277  0.61958  0.77255  0.68512  0.70124
    449   2.81897  5.05241  2.48843  1.58900  4.55193  1.68979  3.85262  4.01751  2.75813  3.59522  4.45290  2.89653  3.87428  3.03535  3.22685  2.80805  3.13831  3.61550  5.74384  4.38818   1869 e - - -
          2.68618  4.42225  2.77519  2.73123  3.46354  2.40513  3.72494  3.29354  2.67741  2.69355  4.24690  2.90347  2.73739  3.18146  2.89801  2.37887  2.77519  2.98518  4.58477  3.61503
          0.02648  4.04042  4.76277  0.61958  0.77255  0.68512  0.70124
    450   2.72626  4.32530  3.96559  3.49159  3.56874  3.71540  4.33385  1.63668  3.36933  2.32853  3.47460  3.76399  4.20609  3.70627  3.63794  3.08582  1.81536  2.05618  5.23699  4.01234   1870 i - - -
          2.68618  4.42225  2.77519  2.73123  3.46354  2.40513  3.72494  3.29354  2.67741  2.69355  4.24690  2.90347  2.73739  3.18146  2.89801  2.37887  2.77519  2.98518  4.58477  3.61503
          0.02648  4.04042  4.76277  0.61958  0.77255  0.68512  0.70124
    451   2.63693  4.75216  2.74231  2.53418  4.34045  3.22120  3.88280  3.85790  2.74226  3.46089  4.31303  1.66375  2.06834  3.08043  3.15513  2.69332  2.99592  3.43470  5.59893  4.25467   1871 n - - -
          2.68618  4.42225  2.77519  2.73123  3.46354  2.40513  3.72494  3.29354  2.67741  2.69355  4.24690  2.90347  2.73739  3.18146  2.89801  2.37887  2.77519  2.98518  4.58477  3.61503
          0.02648  4.04042  4.76277  0.61958  0.77255  0.68512  0.70124
    452   2.62644  1.91542  4.37146  3.91246  3.59133  3.59795  4.53641  2.18709  3.75871  2.40747  3.53235  3.95624  4.18413  4.02693  3.93454  3.02048  2.99796  1.45152  5.26393  4.04771   1872 v - - -
          2.68618  4.42225  2.77519  2.73123  3.46354  2.40513  3.72494  3.29354  2.67741  2.69355  4.24690  2.90347  2.73739  3.18146  2.89801  2.37887  2.77519  2.98518  4.58477  3.61503
          0.02648  4.04042  4.76277  0.61958  0.77255  0.68512  0.70124
    453   2.86665  5.04048  2.89733  2.53271  3.97969  3.48138  1.98545  3.78620  2.30808  3.29832  4.17736  3.02412  3.94007  1.96235  2.62746  2.86576  3.09951  3.46474  5.25932  3.83949   1873 q - - -
          2.68618  4.42225  2.77519  2.73123  3.46354  2.40513  3.72494  3.29354  2.67741  2.69355  4.24690  2.90347  2.73739  3.18146  2.89801  2.37887  2.77519  2.98518  4.58477  3.61503
          0.02648  4.04042  4.76277  0.61958  0.77255  0.68512  0.70124
    454   3.09598  4.47877  4.61540  4.11256  3.35390  4.30280  4.77923  1.95560  3.95553  1.39356  3.20722  4.35268  4.63341  4.21786  4.14637  3.68101  3.36124  1.28568  5.30101  4.10398   1874 v - - -
          2.68618  4.42225  2.77519  2.73123  3.46354  2.40513  3.72494  3.29354  2.67741  2.69355  4.24690  2.90347  2.73739  3.18146  2.89801  2.37887  2.77519  2.98518  4.58477  3.61503
          0.02648  4.04042  4.76277  0.61958  0.77255  0.68512  0.70124
    455   2.74305  4.57301  3.40471  2.90716  3.82818  3.57379  3.88559  2.81401  1.85930  2.74423  3.74139  3.31550  4.02083  3.11974  2.85513  2.91614  3.00579  1.71571  5.23903  3.98459   1875 v - - -
          2.68618  4.42225  2.77519  2.73123  3.46354  2.40513  3.72494  3.29354  2.67741  2.69355  4.24690  2.90347  2.73739  3.18146  2.89801  2.37887  2.77519  2.98518  4.58477  3.61503
          0.02648  4.04042  4.76277  0.61958  0.77255  0.68512  0.70124
    456   2.79735  4.77590  1.93112  2.60315  3.79652  3.47501  3.87446  3.09700  2.81330  1.70735  3.82067  3.10781  3.97218  3.11211  3.24407  2.88557  3.06694  2.90398  5.28321  3.93037   1876 l - - -
          2.68618  4.42225  2.77519  2.73123  3.46354  2.40513  3.72494  3.29354  2.67741  2.69355  4.24690  2.90347  2.73739  3.18146  2.89801  2.37887  2.77519  2.98518  4.58477  3.61503
          0.02648  4.04042  4.76277  0.61958  0.77255  0.68512  0.70124
    457   2.80069  4.78774  2.95589  1.70588  3.85156  3.51035  3.82873  3.10995  2.63975  1.92751  3.80052  3.11837  3.97385  3.04234  3.01833  2.88601  3.05180  2.91706  5.29467  3.97840   1877 e - - -
          2.68618  4.42225  2.77519  2.73123  3.46354  2.40513  3.72494  3.29354  2.67741  2.69355  4.24690  2.90347  2.73739  3.18146  2.89801  2.37887  2.77519  2.98518  4.58477  3.61503
          0.02648  4.04042  4.76277  0.61958  0.77255  0.68512  0.70124
    458   2.80412  4.88419  2.81216  1.66159  3.60657  3.45633  3.70623  3.48843  2.61193  3.08663  4.00206  3.01712  3.93050  2.97625  3.01972  2.83626  3.05201  3.21183  5.04691  2.20879   1878 e - - -
          2.68618  4.42225  2.77519  2.73123  3.46354  2.40513  3.72494  3.29354  2.67741  2.69355  4.24690  2.90347  2.73739  3.18146  2.89801  2.37887  2.77519  2.98518  4.58477  3.61503
          0.02648  4.04042  4.76277  0.61958  0.77255  0.68512  0.70124
    459   1.36339  4.18263  3.59175  3.25774  4.14582  3.04233  4.25591  3.28625  3.23518  3.16075  4.07293  3.39814  3.76838  3.54926  3.52568  2.48890  1.72007  2.89030  5.56035  4.35390   1879 a - - -
          2.68618  4.42225  2.77519  2.73123  3.46354  2.40513  3.72494  3.29354  2.67741  2.69355  4.24690  2.90347  2.73739  3.18146  2.89801  2.37887  2.77519  2.98518  4.58477  3.61503
          0.02648  4.04042  4.76277  0.61958  0.77255  0.68512  0.70124
    460   2.77262  4.57844  3.35161  2.96429  3.10959  3.53031  3.79879  3.22481  2.91465  2.83422  3.82097  3.34027  1.88323  3.27769  3.24025  2.91702  3.06420  2.98684  4.65566  1.93447   1880 p - - -
          2.68618  4.42225  2.77519  2.73123  3.46354  2.40513  3.72494  3.29354  2.67741  2.69355  4.24690  2.90347  2.73739  3.18146  2.89801  2.37887  2.77519  2.98518  4.58477  3.61503
          0.02648  4.04042  4.76277  0.61958  0.77255  0.68512  0.70124
    461   1.63150  4.58587  3.29204  2.81454  4.13929  3.33297  3.83843  3.48227  2.46958  3.13889  4.02522  3.19658  3.87613  3.03520  1.87008  2.71193  2.92726  3.14288  5.39088  4.14237   1881 a - - -
          2.68618  4.42225  2.77519  2.73123  3.46354  2.40513  3.72494  3.29354  2.67741  2.69355  4.24690  2.90347  2.73739  3.18146  2.89801  2.37887  2.77519  2.98518  4.58477  3.61503
          0.02648  4.04042  4.76277  0.61958  0.77255  0.68512  0.70124
    462   2.66953  4.35970  3.70330  3.22089  3.17267  3.53292  3.91482  2.90843  3.02168  2.56739  3.57801  3.50065  4.02779  3.40741  3.28215  2.90321  1.93830  2.70111  2.01964  3.29484   1882 t - - -
          2.68618  4.42225  2.77519  2.73123  3.46354  2.40513  3.72494  3.29354  2.67741  2.69355  4.24690  2.90347  2.73739  3.18146  2.89801  2.37887  2.77519  2.98518  4.58477  3.61503
          0.02648  4.04042  4.76277  0.61958  0.77255  0.68512  0.70124
    463   1.67343  4.30510  3.98188  3.53009  3.60821  3.65816  4.37606  1.62334  3.43543  2.36883  3.51248  3.77322  4.18481  3.75293  3.70159  3.04489  3.02467  2.05813  5.27880  4.05570   1883 i - - -
          2.68618  4.42225  2.77519  2.73123  3.46354  2.40513  3.72494  3.29354  2.67741  2.69355  4.24690  2.90347  2.73739  3.18146  2.89801  2.37887  2.77519  2.98518  4.58477  3.61503
          0.02648  4.04042  4.76277  0.61958  0.77255  0.68512  0.70124
    464   2.80531  5.14186  1.66313  2.34062  4.46812  3.35279  3.71319  3.95807  2.48006  3.48769  4.31662  2.88219  3.86331  2.86326  1.95952  2.77155  3.06439  3.57611  5.61589  4.24373   1884 d - - -
          2.68618  4.42225  2.77519  2.73123  3.46354  2.40513  3.72494  3.29354  2.67741  2.69355  4.24690  2.90347  2.73739  3.18146  2.89801  2.37887  2.77519  2.98518  4.58477  3.61503
          0.02648  4.04042  4.76277  0.61958  0.77255  0.68512  0.70124
    465   2.73422  4.66121  3.07939  1.95506  3.76082  3.51838  3.82252  3.02191  2.64898  2.64950  2.09731  3.15779  3.96046  3.04784  3.01926  2.85185  2.98322  2.82948  5.21261  3.93034   1885 e - - -
          2.68618  4.42225  2.77519  2.73123  3.46354  2.40513  3.72494  3.29354  2.67741  2.69355  4.24690  2.90347  2.73739  3.18146  2.89801  2.37887  2.77519  2.98518  4.58477  3.61503
          0.02648  4.04042  4.76277  0.61958  0.77255  0.68512  0.70124
    466   2.86287  4.79972  3.18057  2.75990  3.15522  3.59449  3.66506  3.39333  2.58402  2.93088  3.90535  3.19846  4.02270  1.83511  2.90965  2.93135  3.10021  3.15504  4.67709  2.05247   1886 q - - -
          2.68618  4.42225  2.77519  2.73123  3.46354  2.40513  3.72494  3.29354  2.67741  2.69355  4.24690  2.90347  2.73739  3.18146  2.89801  2.37887  2.77519  2.98518  4.58477  3.61503
          0.02648  4.04042  4.76277  0.61958  0.77255  0.68512  0.70124
    467   1.80372  4.92551  1.54595  2.35656  4.46990  3.22070  3.85199  3.84324  2.81050  3.50805  4.37077  2.88165  3.83494  3.03351  3.31952  2.71950  3.04608  3.44887  5.73520  4.34542   1887 d - - -
          2.68618  4.42225  2.77519  2.73123  3.46354  2.40513  3.72494  3.29354  2.67741  2.69355  4.24690  2.90347  2.73739  3.18146  2.89801  2.37887  2.77519  2.98518  4.58477  3.61503
          0.02648  4.04042  4.76277  0.61958  0.77255  0.68512  0.70124
    468   2.70916  4.72950  3.19118  2.78666  4.33703  1.68146  3.86348  3.79244  2.47039  3.37079  4.23250  3.19508  3.90729  3.05273  1.73372  2.79241  3.03570  3.40701  5.48461  4.25692   1888 g - - -
          2.68618  4.42225  2.77519  2.73123  3.46354  2.40513  3.72494  3.29354  2.67741  2.69355  4.24690  2.90347  2.73739  3.18146  2.89801  2.37887  2.77519  2.98518  4.58477  3.61503
          0.02648  4.04042  4.76277  0.61958  0.77255  0.68512  0.70124
    469   2.72217  4.54938  3.28575  2.95321  3.22780  1.73104  3.85047  3.31829  2.97181  2.95567  3.90869  3.32209  3.98627  3.31185  3.30284  2.86708  3.04475  3.04381  4.75319  1.91098   1889 g - - -
          2.68618  4.42225  2.77519  2.73123  3.46354  2.40513  3.72494  3.29354  2.67741  2.69355  4.24690  2.90347  2.73739  3.18146  2.89801  2.37887  2.77519  2.98518  4.58477  3.61503
          0.02648  4.04042  4.76277  0.61958  0.77255  0.68512  0.70124
    470   2.84419  4.72122  3.31614  2.85590  3.60006  3.63018  3.85458  3.02038  2.57730  1.79098  3.61621  3.29523  4.05161  1.86571  2.87604  2.97386  3.08648  2.89664  5.12596  3.81018   1890 l - - -
          2.68618  4.42225  2.77519  2.73123  3.46354  2.40513  3.72494  3.29354  2.67741  2.69355  4.24690  2.90347  2.73739  3.18146  2.89801  2.37887  2.77519  2.98518  4.58477  3.61503
          0.02648  4.04042  4.76277  0.61958  0.77255  0.68512  0.70124
    471   2.79735  4.77590  1.93112  2.60315  3.79652  3.47501  3.87446  3.09700  2.81330  1.70735  3.82067  3.10781  3.97218  3.11211  3.24407  2.88557  3.06694  2.90398  5.28321  3.93037   1891 l - - -
          2.68618  4.42225  2.77519  2.73123  3.46354  2.40513  3.72494  3.29354  2.67741  2.69355  4.24690  2.90347  2.73739  3.18146  2.89801  2.37887  2.77519  2.98518  4.58477  3.61503
          0.02648  4.04042  4.76277  0.61958  0.77255  0.68512  0.70124
    472   2.88688  4.64260  3.59481  3.51707  4.65050  0.51134  4.62429  4.29369  3.72101  3.92587  4.90509  3.75953  4.03896  4.03211  3.93591  3.06408  3.38120  3.78960  5.69843  4.75906   1892 G - - -
          2.68618  4.42225  2.77519  2.73123  3.46354  2.40513  3.72494  3.29354  2.67741  2.69355  4.24690  2.90347  2.73739  3.18146  2.89801  2.37887  2.77519  2.98518  4.58477  3.61503
          0.02648  4.04042  4.76277  0.61958  0.77255  0.37867  1.15446
    473   2.07020  4.59610  3.26687  2.74374  3.79761  3.52201  3.81500  3.13241  2.64577  2.77245  2.50304  3.19866  3.94666  2.09233  3.02270  2.79208  2.91773  2.89135  5.19258  3.92352   1893 a - - -
          2.68618  4.42225  2.77519  2.73123  3.46354  2.40513  3.72494  3.29354  2.67741  2.69355  4.24690  2.90347  2.73739  3.18146  2.89801  2.37887  2.77519  2.98518  4.58477  3.61503
          0.02194  4.22628  4.94862  0.61958  0.77255  0.48576  0.95510
    474   2.38872  4.35137  3.42002  3.24970  4.62049  1.12916  4.42685  4.11196  3.44088  3.77341  4.58743  3.42324  3.83930  3.70109  3.75465  1.62320  2.89907  3.47374  5.93039  4.71287   1894 g - - -
          2.68618  4.42225  2.77519  2.73123  3.46354  2.40513  3.72494  3.29354  2.67741  2.69355  4.24690  2.90347  2.73739  3.18146  2.89801  2.37887  2.77519  2.98518  4.58477  3.61503
          0.02194  4.22628  4.94862  0.61958  0.77255  0.48576  0.95510
    475   2.85233  5.31936  1.86049  1.75036  4.63656  3.36192  3.76599  4.10607  2.65225  3.63234  4.43661  2.84152  3.89365  2.90739  3.18544  2.79042  1.97465  3.69902  5.80680  4.36768   1895 e - - -
          2.68618  4.42225  2.77519  2.73123  3.46354  2.40513  3.72494  3.29354  2.67741  2.69355  4.24690  2.90347  2.73739  3.18146  2.89801  2.37887  2.77519  2.98518  4.58477  3.61503
          0.02194  4.22628  4.94862  0.61958  0.77255  0.48576  0.95510
    476   1.92020  4.62414  3.31329  2.78032  3.85593  3.54938  3.81956  3.12914  1.99909  2.13034  3.75607  3.22542  3.97228  3.03874  2.92092  2.83097  2.95192  2.88321  5.22143  3.95935   1896 a - - -
          2.68618  4.42225  2.77519  2.73123  3.46354  2.40513  3.72494  3.29354  2.67741  2.69355  4.24690  2.90347  2.73739  3.18146  2.89801  2.37887  2.77519  2.98518  4.58477  3.61503
          0.02194  4.22628  4.94862  0.61958  0.77255  0.48576  0.95510
    477   2.73699  4.84770  3.11354  1.90472  4.08398  3.53076  3.71362  2.42408  2.40535  3.06383  3.92632  3.08212  3.92955  2.87878  2.14141  2.78780  2.96299  3.13254  5.34173  4.04385   1897 e - - -
          2.68618  4.42225  2.77519  2.73123  3.46354  2.40513  3.72494  3.29354  2.67741  2.69355  4.24690  2.90347  2.73739  3.18146  2.89801  2.37887  2.77519  2.98518  4.58477  3.61503
          0.02194  4.22628  4.94862  0.61958  0.77255  0.48576  0.95510
    478   2.73301  4.83108  3.05016  2.66960  4.27149  3.42194  3.85128  3.66506  2.55065  3.27207  4.15366  3.13136  3.94273  1.60116  2.90263  2.79515  1.89811  3.32653  5.52123  4.21537   1898 q - - -
          2.68618  4.42225  2.77519  2.73123  3.46354  2.40513  3.72494  3.29354  2.67741  2.69355  4.24690  2.90347  2.73739  3.18146  2.89801  2.37887  2.77519  2.98518  4.58477  3.61503
          0.02194  4.22628  4.94862  0.61958  0.77255  0.48576  0.95510
    479   2.66859  4.51387  3.42058  2.86703  3.73951  3.54969  3.84418  2.06661  2.65218  2.77277  3.67594  3.28269  3.97567  3.09965  2.20195  2.13759  2.92318  2.79653  5.12908  3.87702   1899 i - - -
          2.68618  4.42225  2.77519  2.73123  3.46354  2.40513  3.72494  3.29354  2.67741  2.69355  4.24690  2.90347  2.73739  3.18146  2.89801  2.37887  2.77519  2.98518  4.58477  3.61503
          0.02194  4.22628  4.94862  0.61958  0.77255  0.48576  0.95510
    480   2.76300  4.97912  2.91994  1.95868  4.20067  3.48706  3.71010  3.61112  2.43391  2.29819  4.03754  3.00709  3.91403  2.00661  2.83791  2.77731  2.99454  3.30381  5.44069  4.10703   1900 e - - -
          2.68618  4.42225  2.77519  2.73123  3.46354  2.40513  3.72494  3.29354  2.67741  2.69355  4.24690  2.90347  2.73739  3.18146  2.89801  2.37887  2.77519  2.98518  4.58477  3.61503
          0.02194  4.22628  4.94862  0.61958  0.77255  0.48576  0.95510
    481   2.76272  4.92906  2.94807  1.97359  4.12935  3.49886  3.72528  3.52919  2.46175  2.09759  3.98313  3.03080  3.92473  2.16660  2.86066  2.79140  2.99447  3.24023  5.40126  4.07816   1901 e - - -
          2.68618  4.42225  2.77519  2.73123  3.46354  2.40513  3.72494  3.29354  2.67741  2.69355  4.24690  2.90347  2.73739  3.18146  2.89801  2.37887  2.77519  2.98518  4.58477  3.61503
          0.02194  4.22628  4.94862  0.61958  0.77255  0.48576  0.95510
    482   3.08737  4.57316  4.16829  3.66413  1.65416  4.04815  2.23229  2.94053  3.52728  1.75444  3.54881  3.84024  4.39463  3.74891  3.73665  3.35049  3.31578  2.82509  4.18923  2.57794   1902 f - - -
          2.68618  4.42225  2.77519  2.73123  3.46354  2.40513  3.72494  3.29354  2.67741  2.69355  4.24690  2.90347  2.73739  3.18146  2.89801  2.37887  2.77519  2.98518  4.58477  3.61503
          0.02194  4.22628  4.94862  0.61958  0.77255  0.48576  0.95510
    483   2.69422  4.67214  3.12278  2.06423  3.88049  3.51613  3.80617  3.14874  2.64578  2.16346  3.77728  3.14348  3.94593  3.01515  3.04826  2.79941  2.04815  2.90013  5.25853  3.97059   1903 t - - -
          2.68618  4.42225  2.77519  2.73123  3.46354  2.40513  3.72494  3.29354  2.67741  2.69355  4.24690  2.90347  2.73739  3.18146  2.89801  2.37887  2.77519  2.98518  4.58477  3.61503
          0.02194  4.22628  4.94862  0.61958  0.77255  0.48576  0.95510
    484   2.57332  4.42955  3.40953  2.93891  3.76609  3.41447  3.95608  3.12366  2.89102  1.88443  3.73339  3.31352  2.41556  3.23628  3.24507  2.01773  2.89091  2.85278  5.19365  3.93207   1904 l - - -
          2.68618  4.42225  2.77519  2.73123  3.46354  2.40513  3.72494  3.29354  2.67741  2.69355  4.24690  2.90347  2.73739  3.18146  2.89801  2.37887  2.77519  2.98518  4.58477  3.61503
          0.02194  4.22628  4.94862  0.61958  0.77255  0.48576  0.95510
    485   1.57596  4.28570  3.58073  3.26950  4.51439  1.86415  4.35511  3.95067  3.34163  3.61571  4.41687  3.41812  3.79997  3.61030  3.67270  1.48756  2.81596  3.35088  5.83553  4.62587   1905 s - - -
          2.68618  4.42225  2.77519  2.73123  3.46354  2.40513  3.72494  3.29354  2.67741  2.69355  4.24690  2.90347  2.73739  3.18146  2.89801  2.37887  2.77519  2.98518  4.58477  3.61503
          0.02194  4.22628  4.94862  0.61958  0.77255  0.48576  0.95510
    486   1.91029  4.59193  3.28818  2.78498  3.78055  3.53477  3.84633  3.09762  2.67765  2.08828  3.70071  3.23135  3.96922  2.24032  3.04205  2.82130  2.94218  2.86744  5.19487  3.92532   1906 a - - -
          2.68618  4.42225  2.77519  2.73123  3.46354  2.40513  3.72494  3.29354  2.67741  2.69355  4.24690  2.90347  2.73739  3.18146  2.89801  2.37887  2.77519  2.98518  4.58477  3.61503
          0.02194  4.22628  4.94862  0.61958  0.77255  0.48576  0.95510
    487   3.10858  5.32912  3.49622  2.80831  4.80620  3.74729  3.67254  4.15205  1.42027  3.55527  4.39593  3.23522  4.09867  1.97990  1.67106  3.08044  3.26957  3.80552  5.57990  4.39375   1907 k - - -
          2.68618  4.42225  2.77519  2.73123  3.46354  2.40513  3.72494  3.29354  2.67741  2.69355  4.24690  2.90347  2.73739  3.18146  2.89801  2.37887  2.77519  2.98518  4.58477  3.61503
          0.02194  4.22628  4.94862  0.61958  0.77255  0.48576  0.95510
    488   2.77517  4.85426  3.19691  2.65788  4.06941  3.55359  3.72491  3.49324  2.36076  2.24655  3.96158  2.08432  3.95892  2.90003  2.04823  2.83135  3.00324  3.20272  5.31918  4.02062   1908 r - - -
          2.68618  4.42225  2.77519  2.73123  3.46354  2.40513  3.72494  3.29354  2.67741  2.69355  4.24690  2.90347  2.73739  3.18146  2.89801  2.37887  2.77519  2.98518  4.58477  3.61503
          0.02194  4.22628  4.94862  0.61958  0.77255  0.48576  0.95510
    489   2.06958  4.62568  3.16387  1.93928  3.86494  3.53435  3.85270  2.21940  2.72680  2.83791  3.75967  3.18449  3.96864  3.07106  3.13760  2.82072  2.94553  2.73943  5.26739  3.98299   1909 e - - -
          2.68618  4.42225  2.77519  2.73123  3.46354  2.40513  3.72494  3.29354  2.67741  2.69355  4.24690  2.90347  2.73739  3.18146  2.89801  2.37887  2.77519  2.98518  4.58477  3.61503
          0.02194  4.22628  4.94862  0.61958  0.77255  0.48576  0.95510
    490   1.98486  4.77770  2.93128  1.94209  4.22499  3.36508  3.81293  3.58107  2.64522  3.24052  4.07535  3.04150  3.87615  2.98297  3.08857  2.69926  1.96416  3.23072  5.50106  4.17498   1910 e - - -
          2.68618  4.42225  2.77519  2.73123  3.46354  2.40513  3.72494  3.29354  2.67741  2.69355  4.24690  2.90347  2.73739  3.18146  2.89801  2.37887  2.77519  2.98518  4.58477  3.61503
          0.02194  4.22628  4.94862  0.61958  0.77255  0.48576  0.95510
    491   2.03680  4.35209  4.31621  3.78788  3.51570  3.97834  4.49459  2.14759  3.67900  1.71457  3.40664  4.02427  4.39258  3.94621  3.90756  3.32046  3.14532  1.45340  5.22144  4.02649   1911 v - - -
          2.68618  4.42225  2.77519  2.73123  3.46354  2.40513  3.72494  3.29354  2.67741  2.69355  4.24690  2.90347  2.73739  3.18146  2.89801  2.37887  2.77519  2.98518  4.58477  3.61503
          0.02194  4.22628  4.94862  0.61958  0.77255  0.48576  0.95510
    492   3.34990  4.64615  5.08928  4.52516  2.03263  4.61724  4.82800  1.65010  4.38567  1.13687  2.98350  4.68198  4.80610  4.42484  4.43762  3.96523  3.56953  2.32151  5.07254  3.87475   1912 l - - -
          2.68618  4.42225  2.77519  2.73123  3.46354  2.40513  3.72494  3.29354  2.67741  2.69355  4.24690  2.90347  2.73739  3.18146  2.89801  2.37887  2.77519  2.98518  4.58477  3.61503
          0.02194  4.22628  4.94862  0.61958  0.77255  0.48576  0.95510
    493   1.92650  5.10455  2.72412  1.86528  4.43253  3.40997  3.71899  3.87055  2.49383  3.41952  4.22672  2.92322  3.88362  2.12596  2.94810  2.74527  3.01500  3.49603  5.60789  4.23314   1913 e - - -
          2.68618  4.42225  2.77519  2.73123  3.46354  2.40513  3.72494  3.29354  2.67741  2.69355  4.24690  2.90347  2.73739  3.18146  2.89801  2.37887  2.77519  2.98518  4.58477  3.61503
          0.02194  4.22628  4.94862  0.61958  0.77255  0.48576  0.95510
    494   1.94631  5.00991  2.93762  1.94947  4.35630  3.45621  3.69499  3.77182  2.37878  3.32878  4.13846  2.99336  3.89221  2.83171  2.10842  2.74138  2.97919  3.41173  5.51316  4.17897   1914 a - - -
          2.68618  4.42225  2.77519  2.73123  3.46354  2.40513  3.72494  3.29354  2.67741  2.69355  4.24690  2.90347  2.73739  3.18146  2.89801  2.37887  2.77519  2.98518  4.58477  3.61503
          0.02194  4.22628  4.94862  0.61958  0.77255  0.48576  0.95510
    495   2.69119  4.28217  3.81211  3.25798  3.23264  3.70616  3.96979  2.66917  3.14442  2.35474  2.35640  3.57017  4.09512  3.44022  3.41437  2.99149  2.18780  2.49185  4.77629  2.21167   1915 t - - -
          2.68618  4.42225  2.77519  2.73123  3.46354  2.40513  3.72494  3.29354  2.67741  2.69355  4.24690  2.90347  2.73739  3.18146  2.89801  2.37887  2.77519  2.98518  4.58477  3.61503
          0.02194  4.22628  4.94862  0.61958  0.77255  0.48576  0.95510
    496   2.79417  4.45916  3.72123  3.15478  3.56706  3.77766  4.03153  2.56949  2.13892  1.89814  3.48891  3.53782  4.15482  3.34528  3.19883  3.06264  3.02998  1.74839  5.10080  3.87483   1916 v - - -
          2.68618  4.42225  2.77519  2.73123  3.46354  2.40513  3.72494  3.29354  2.67741  2.69355  4.24690  2.90347  2.73739  3.18146  2.89801  2.37887  2.77519  2.98518  4.58477  3.61503
          0.02194  4.22628  4.94862  0.61958  0.77255  0.48576  0.95510
    497   3.27230  5.36276  3.76267  3.00292  4.88641  3.85061  3.71352  4.20001  1.33150  3.58963  4.46859  3.37121  4.19634  2.84301  1.21032  3.25592  3.41109  3.88403  5.58365  4.46142   1917 r - - -
          2.68618  4.42225  2.77519  2.73123  3.46354  2.40513  3.72494  3.29354  2.67741  2.69355  4.24690  2.90347  2.73739  3.18146  2.89801  2.37887  2.77519  2.98518  4.58477  3.61503
          0.02194  4.22628  4.94862  0.61958  0.77255  0.48576  0.95510
    498   2.82459  5.08584  3.06518  2.56636  4.47688  2.35765  3.69712  3.90040  2.25465  3.41087  4.22507  3.05900  3.94482  1.92522  1.95756  2.82231  3.05478  3.53317  5.54205  4.24267   1918 q - - -
          2.68618  4.42225  2.77519  2.73123  3.46354  2.40513  3.72494  3.29354  2.67741  2.69355  4.24690  2.90347  2.73739  3.18146  2.89801  2.37887  2.77519  2.98518  4.58477  3.61503
          0.02194  4.22628  4.94862  0.61958  0.77255  0.48576  0.95510
    499   2.75160  4.33429  3.85443  3.31318  3.13375  3.75702  3.96944  2.67944  3.18847  1.83723  3.38227  3.61490  4.14500  3.48845  3.45188  3.04964  2.17377  2.51384  4.70825  2.11592   1919 l - - -
          2.68618  4.42225  2.77519  2.73123  3.46354  2.40513  3.72494  3.29354  2.67741  2.69355  4.24690  2.90347  2.73739  3.18146  2.89801  2.37887  2.77519  2.98518  4.58477  3.61503
          0.02194  4.22628  4.94862  0.61958  0.77255  0.48576  0.95510
    500   1.96421  4.68702  3.10468  2.65286  4.17160  3.36430  3.82953  3.54652  2.61813  3.18824  4.02905  3.10925  3.87666  1.98137  3.02111  2.68463  2.10840  3.19438  5.45137  4.15067   1920 a - - -
          2.68618  4.42225  2.77519  2.73123  3.46354  2.40513  3.72494  3.29354  2.67741  2.69355  4.24690  2.90347  2.73739  3.18146  2.89801  2.37887  2.77519  2.98518  4.58477  3.61503
          0.02194  4.22628  4.94862  0.61958  0.77255  0.48576  0.95510
    501   2.08241  5.12852  2.71582  1.86027  4.45710  3.41127  3.71559  3.89857  2.48393  3.43975  4.24452  2.91835  3.88441  1.96178  2.93690  2.74787  3.02094  3.51967  5.62136  4.24343   1921 e - - -
          2.68618  4.42225  2.77519  2.73123  3.46354  2.40513  3.72494  3.29354  2.67741  2.69355  4.24690  2.90347  2.73739  3.18146  2.89801  2.37887  2.77519  2.98518  4.58477  3.61503
          0.02194  4.22628  4.94862  0.61958  0.77255  0.48576  0.95510
    502   3.15197  4.71990  3.96919  3.48594  1.74089  4.02581  3.67700  3.22665  3.38253  2.73960  3.80779  3.71355  4.38298  2.15847  3.64690  3.31837  3.37901  3.05819  4.07482  1.57440   1922 y - - -
          2.68618  4.42225  2.77519  2.73123  3.46354  2.40513  3.72494  3.29354  2.67741  2.69355  4.24690  2.90347  2.73739  3.18146  2.89801  2.37887  2.77519  2.98518  4.58477  3.61503
          0.02194  4.22628  4.94862  0.61958  0.77255  0.48576  0.95510
    503   2.73248  4.82902  3.11342  2.02992  4.08298  3.52335  3.72516  3.40701  2.42318  3.07029  3.92910  3.08914  3.93075  2.89390  2.14075  2.78873  2.96355  2.12548  5.34360  4.04831   1923 e - - -
          2.68618  4.42225  2.77519  2.73123  3.46354  2.40513  3.72494  3.29354  2.67741  2.69355  4.24690  2.90347  2.73739  3.18146  2.89801  2.37887  2.77519  2.98518  4.58477  3.61503
          0.02194  4.22628  4.94862  0.61958  0.77255  0.48576  0.95510
    504   2.76010  4.94038  1.86355  2.49691  4.46710  3.32649  3.93089  3.83670  2.85704  3.50593  4.36568  3.00916  3.92199  3.11310  3.34166  2.79027  1.40411  3.45564  5.74086  4.37372   1924 t - - -
          2.68618  4.42225  2.77519  2.73123  3.46354  2.40513  3.72494  3.29354  2.67741  2.69355  4.24690  2.90347  2.73739  3.18146  2.89801  2.37887  2.77519  2.98518  4.58477  3.61503
          0.02194  4.22628  4.94862  0.61958  0.77255  0.48576  0.95510
    505   2.76036  4.98129  3.01948  1.85827  4.14855  3.50929  3.67641  3.66950  2.35523  3.23122  4.05838  3.02707  3.91478  2.83195  2.10351  2.77285  2.98447  3.34050  5.37216  2.59708   1925 e - - -
          2.68618  4.42225  2.77519  2.73123  3.46354  2.40513  3.72494  3.29354  2.67741  2.69355  4.24690  2.90347  2.73739  3.18146  2.89801  2.37887  2.77519  2.98518  4.58477  3.61503
          0.02194  4.22628  4.94862  0.61958  0.77255  0.48576  0.95510
    506   2.61470  4.35722  3.62790  3.12334  3.65742  3.52747  4.05531  2.02336  3.05398  2.62948  3.59870  3.46425  2.22474  3.37999  3.38096  2.85460  2.10742  2.52883  5.14728  3.91717   1926 i - - -
          2.68618  4.42225  2.77519  2.73123  3.46354  2.40513  3.72494  3.29354  2.67741  2.69355  4.24690  2.90347  2.73739  3.18146  2.89801  2.37887  2.77519  2.98518  4.58477  3.61503
          0.02194  4.22628  4.94862  0.61958  0.77255  0.48576  0.95510
    507   1.91840  4.81375  3.01799  2.67911  4.31850  3.38591  3.89227  3.71689  2.61881  3.32737  4.21055  3.13531  3.93779  1.44429  2.97797  2.78405  3.03958  3.36034  5.57362  4.26317   1927 q - - -
          2.68618  4.42225  2.77519  2.73123  3.46354  2.40513  3.72494  3.29354  2.67741  2.69355  4.24690  2.90347  2.73739  3.18146  2.89801  2.37887  2.77519  2.98518  4.58477  3.61503
          0.02194  4.22628  4.94862  0.61958  0.77255  0.48576  0.95510
    508   1.32957  4.69050  3.09432  2.75532  4.24629  3.34748  3.94695  3.62839  2.72398  3.27169  4.15661  3.18232  3.92450  2.07333  3.08420  2.74951  2.99863  3.27074  5.54392  4.24916   1928 a - - -
          2.68618  4.42225  2.77519  2.73123  3.46354  2.40513  3.72494  3.29354  2.67741  2.69355  4.24690  2.90347  2.73739  3.18146  2.89801  2.37887  2.77519  2.98518  4.58477  3.61503
          0.02194  4.22628  4.94862  0.61958  0.77255  0.48576  0.95510
    509   2.07617  4.74162  2.99051  2.01242  3.87066  3.47735  3.76019  3.34695  2.62795  3.00107  3.86627  3.07212  3.91869  2.97296  3.05366  2.77293  2.94685  3.06354  5.23340  2.33027   1929 e - - -
          2.68618  4.42225  2.77519  2.73123  3.46354  2.40513  3.72494  3.29354  2.67741  2.69355  4.24690  2.90347  2.73739  3.18146  2.89801  2.37887  2.77519  2.98518  4.58477  3.61503
          0.02194  4.22628  4.94862  0.61958  0.77255  0.48576  0.95510
    510   2.81374  5.21519  2.65582  1.82603  4.53819  3.41101  3.72239  3.99945  2.49002  3.51607  4.31821  2.90138  2.23137  2.09850  2.94418  2.77336  3.06112  3.60857  5.67792  4.28799   1930 e - - -
          2.68618  4.42225  2.77519  2.73123  3.46354  2.40513  3.72494  3.29354  2.67741  2.69355  4.24690  2.90347  2.73739  3.18146  2.89801  2.37887  2.77519  2.98518  4.58477  3.61503
          0.02194  4.22628  4.94862  0.61958  0.77255  0.48576  0.95510
    511   2.69378  4.73553  3.00664  2.01326  3.96239  3.47151  3.77929  3.32742  2.61727  2.05432  3.86734  3.08145  3.91909  2.97750  3.03412  2.10736  2.94653  3.04828  5.30399  3.99549   1931 e - - -
          2.68618  4.42225  2.77519  2.73123  3.46354  2.40513  3.72494  3.29354  2.67741  2.69355  4.24690  2.90347  2.73739  3.18146  2.89801  2.37887  2.77519  2.98518  4.58477  3.61503
          0.02194  4.22628  4.94862  0.61958  0.77255  0.48576  0.95510
    512   3.03708  4.88879  3.73449  3.09524  3.91789  3.79197  3.88341  3.29715  2.34295  1.93105  3.88403  3.46946  4.18300  3.09944  1.29199  3.15921  3.25293  3.13504  5.27752  4.02715   1932 r - - -
          2.68618  4.42225  2.77519  2.73123  3.46354  2.40513  3.72494  3.29354  2.67741  2.69355  4.24690  2.90347  2.73739  3.18146  2.89801  2.37887  2.77519  2.98518  4.58477  3.61503
          0.02194  4.22628  4.94862  0.61958  0.77255  0.48576  0.95510
    513   2.95501  5.54335  1.60917  1.67637  4.83966  3.35002  3.79779  4.35569  2.72180  3.82857  4.63666  2.80161  3.91800  2.02443  3.28095  2.85360  3.22222  3.91620  5.97321  4.48743   1933 d - - -
          2.68618  4.42225  2.77519  2.73123  3.46354  2.40513  3.72494  3.29354  2.67741  2.69355  4.24690  2.90347  2.73739  3.18146  2.89801  2.37887  2.77519  2.98518  4.58477  3.61503
          0.02194  4.22628  4.94862  0.61958  0.77255  0.48576  0.95510
    514   2.80104  5.12547  1.98757  1.82922  4.36301  3.40791  3.74983  3.77601  2.61152  2.11586  4.20565  2.90283  3.89832  2.90272  3.11012  2.77890  3.05085  3.43746  5.60809  4.21717   1934 e - - -
          2.68618  4.42225  2.77519  2.73123  3.46354  2.40513  3.72494  3.29354  2.67741  2.69355  4.24690  2.90347  2.73739  3.18146  2.89801  2.37887  2.77519  2.98518  4.58477  3.61503
          0.02194  4.22628  4.94862  0.61958  0.77255  0.48576  0.95510
    515   2.66123  2.38728  3.60789  2.25074  2.37180  3.62610  3.93223  2.76461  3.03007  2.50587  3.45309  3.44794  4.03870  3.33086  3.34719  2.91498  2.91233  2.55860  4.87387  3.58478   1935 e - - -
          2.68618  4.42225  2.77519  2.73123  3.46354  2.40513  3.72494  3.29354  2.67741  2.69355  4.24690  2.90347  2.73739  3.18146  2.89801  2.37887  2.77519  2.98518  4.58477  3.61503
          0.02194  4.22628  4.94862  0.61958  0.77255  0.48576  0.95510
    516   1.89708  4.51720  3.68238  3.29411  3.04025  3.62201  3.94114  3.10432  3.22525  2.78772  3.80110  3.56981  4.14505  3.54786  3.50412  3.00776  3.12317  2.88080  4.62758  1.37764   1936 y - - -
          2.68618  4.42225  2.77519  2.73123  3.46354  2.40513  3.72494  3.29354  2.67741  2.69355  4.24690  2.90347  2.73739  3.18146  2.89801  2.37887  2.77519  2.98518  4.58477  3.61503
          0.02194  4.22628  4.94862  0.61958  0.77255  0.48576  0.95510
    517   2.47777  4.41365  3.47209  3.16303  4.31835  3.19305  4.25622  3.64891  3.16892  3.37359  4.26285  3.41278  1.46028  3.51639  3.48940  2.64617  1.63927  3.21795  5.66959  4.44189   1937 p - - -
          2.68618  4.42225  2.77519  2.73123  3.46354  2.40513  3.72494  3.29354  2.67741  2.69355  4.24690  2.90347  2.73739  3.18146  2.89801  2.37887  2.77519  2.98518  4.58477  3.61503
          0.02194  4.22628  4.94862  0.61958  0.77255  0.48576  0.95510
    518   1.74951  4.43998  4.04903  3.60531  3.51897  3.73770  4.40479  2.53132  3.47772  1.27164  3.44021  3.84746  4.25461  3.79698  3.72061  3.13054  3.13930  2.42035  5.23706  4.02830   1938 l - - -
          2.68618  4.42225  2.77519  2.73123  3.46354  2.40513  3.72494  3.29354  2.67741  2.69355  4.24690  2.90347  2.73739  3.18146  2.89801  2.37887  2.77519  2.98518  4.58477  3.61503
          0.02194  4.22628  4.94862  0.61958  0.77255  0.48576  0.95510
    519   2.60024  4.69416  2.90557  2.69709  4.48241  3.22202  4.03458  4.00941  2.92414  3.61530  4.44204  1.77955  3.88076  3.23510  3.33938  1.36146  3.00350  3.51668  5.75814  4.41052   1939 s - - -
          2.68618  4.42225  2.77519  2.73123  3.46354  2.40513  3.72494  3.29354  2.67741  2.69355  4.24690  2.90347  2.73739  3.18146  2.89801  2.37887  2.77519  2.98518  4.58477  3.61503
          0.02194  4.22628  4.94862  0.61958  0.77255  0.48576  0.95510
    520   2.70060  4.54821  3.39678  2.84968  3.76795  3.59193  3.85751  2.18793  2.05903  2.75118  3.67668  3.28394  4.00091  3.10046  3.00396  2.86509  2.04130  2.69647  5.16964  3.91758   1940 t - - -
          2.68618  4.42225  2.77519  2.73123  3.46354  2.40513  3.72494  3.29354  2.67741  2.69355  4.24690  2.90347  2.73739  3.18146  2.89801  2.37887  2.77519  2.98518  4.58477  3.61503
          0.02194  4.22628  4.94862  0.61958  0.77255  0.48576  0.95510
    521   2.55263  4.32352  3.62873  3.15356  3.73075  2.03986  4.08865  2.03988  3.10297  2.74702  3.68103  3.45839  3.97731  3.41740  3.42461  2.78402  2.04365  2.61410  5.19745  3.96984   1941 g - - -
          2.68618  4.42225  2.77519  2.73123  3.46354  2.40513  3.72494  3.29354  2.67741  2.69355  4.24690  2.90347  2.73739  3.18146  2.89801  2.37887  2.77519  2.98518  4.58477  3.61503
          0.02194  4.22628  4.94862  0.61958  0.77255  0.48576  0.95510
    522   3.07640  5.23936  3.38122  2.80154  4.63238  3.69973  3.72272  4.04945  2.07037  3.49408  4.36068  3.23546  4.09334  1.51801  1.57304  3.06872  3.26521  3.71911  5.55242  4.33422   1942 q - - -
          2.68618  4.42225  2.77519  2.73123  3.46354  2.40513  3.72494  3.29354  2.67741  2.69355  4.24690  2.90347  2.73739  3.18146  2.89801  2.37887  2.77519  2.98518  4.58477  3.61503
          0.02194  4.22628  4.94862  0.61958  0.77255  0.48576  0.95510
    523   2.85007  5.26805  2.56927  1.77989  4.60526  2.05836  3.75571  4.07523  2.56324  3.58995  4.39672  2.88371  3.90566  2.07429  3.03558  2.80027  3.10773  3.67500  5.75008  4.34467   1943 e - - -
          2.68618  4.42225  2.77519  2.73123  3.46354  2.40513  3.72494  3.29354  2.67741  2.69355  4.24690  2.90347  2.73739  3.18146  2.89801  2.37887  2.77519  2.98518  4.58477  3.61503
          0.02194  4.22628  4.94862  0.61958  0.77255  0.48576  0.95510
    524   2.77919  4.97903  3.11484  2.58773  4.26343  3.51668  2.23582  3.74709  2.29825  3.29361  4.11772  3.07406  3.93456  2.84531  2.01200  2.10042  3.01233  3.40272  5.42735  4.10607   1944 r - - -
          2.68618  4.42225  2.77519  2.73123  3.46354  2.40513  3.72494  3.29354  2.67741  2.69355  4.24690  2.90347  2.73739  3.18146  2.89801  2.37887  2.77519  2.98518  4.58477  3.61503
          0.02194  4.22628  4.94862  0.61958  0.77255  0.48576  0.95510
    525   2.79650  4.42551  3.77807  3.21648  3.24527  3.78802  2.28212  2.72749  3.04349  1.77079  2.32267  3.57181  4.15135  3.39779  3.32624  3.06528  3.02672  2.60868  4.83992  3.53221   1945 l - - -
          2.68618  4.42225  2.77519  2.73123  3.46354  2.40513  3.72494  3.29354  2.67741  2.69355  4.24690  2.90347  2.73739  3.18146  2.89801  2.37887  2.77519  2.98518  4.58477  3.61503
          0.02194  4.22628  4.94862  0.61958  0.77255  0.48576  0.95510
    526   2.62303  4.26329  3.77631  3.23696  3.30593  3.59119  3.97033  2.76841  3.12795  2.50884  3.44676  3.52855  4.03825  3.42867  3.40356  1.97578  2.89711  1.96242  2.63859  3.51333   1946 v - - -
          2.68618  4.42225  2.77519  2.73123  3.46354  2.40513  3.72494  3.29354  2.67741  2.69355  4.24690  2.90347  2.73739  3.18146  2.89801  2.37887  2.77519  2.98518  4.58477  3.61503
          0.02194  4.22628  4.94862  0.61958  0.77255  0.48576  0.95510
    527   3.36868  4.77503  4.42027  3.99275  2.42526  4.26293  3.84230  2.97510  3.78009  1.64198  3.64161  4.06166  4.60558  3.99602  3.93033  3.62369  3.60414  2.92391  4.11174  1.14020   1947 y - - -
          2.68618  4.42225  2.77519  2.73123  3.46354  2.40513  3.72494  3.29354  2.67741  2.69355  4.24690  2.90347  2.73739  3.18146  2.89801  2.37887  2.77519  2.98518  4.58477  3.61503
          0.02194  4.22628  4.94862  0.61958  0.77255  0.48576  0.95510
    528   2.85304  4.97410  3.26486  2.68001  4.03518  3.61147  3.68413  3.65002  2.25071  3.19924  4.05507  3.14696  3.99160  2.11496  1.82255  2.88351  3.06114  3.34703  5.26975  2.49390   1948 r - - -
          2.68618  4.42225  2.77519  2.73123  3.46354  2.40513  3.72494  3.29354  2.67741  2.69355  4.24690  2.90347  2.73739  3.18146  2.89801  2.37887  2.77519  2.98518  4.58477  3.61503
          0.02194  4.22628  4.94862  0.61958  0.77255  0.48576  0.95510
    529   2.68617  4.64860  3.19918  2.70961  3.84100  3.50898  3.79758  3.24166  2.60287  2.00170  3.78134  3.17021  3.94411  2.22037  2.97278  2.11987  2.93980  2.98174  5.21132  3.91862   1949 l - - -
          2.68618  4.42225  2.77519  2.73123  3.46354  2.40513  3.72494  3.29354  2.67741  2.69355  4.24690  2.90347  2.73739  3.18146  2.89801  2.37887  2.77519  2.98518  4.58477  3.61503
          0.02194  4.22628  4.94862  0.61958  0.77255  0.48576  0.95510
    530   1.91029  4.59193  3.28818  2.78498  3.78055  3.53477  3.84633  3.09762  2.67765  2.08828  3.70071  3.23135  3.96922  2.24032  3.04205  2.82130  2.94218  2.86744  5.19487  3.92532   1950 a - - -
          2.68618  4.42225  2.77519  2.73123  3.46354  2.40513  3.72494  3.29354  2.67741  2.69355  4.24690  2.90347  2.73739  3.18146  2.89801  2.37887  2.77519  2.98518  4.58477  3.61503
          0.02194  4.22628  4.94862  0.61958  0.77255  0.48576  0.95510
    531   3.43974  4.71896  5.13933  4.60898  3.27572  4.76954  5.13859  1.41682  4.44633  0.98532  3.06920  4.83764  4.94717  4.56919  4.54730  4.15550  3.67250  2.10587  5.39012  4.29230   1951 l - - -
          2.68618  4.42225  2.77519  2.73123  3.46354  2.40513  3.72494  3.29354  2.67741  2.69355  4.24690  2.90347  2.73739  3.18146  2.89801  2.37887  2.77519  2.98518  4.58477  3.61503
          0.02194  4.22628  4.94862  0.61958  0.77255  0.48576  0.95510
    532   2.78415  4.95414  3.02975  1.98414  4.20129  3.52628  3.70864  3.57437  1.88038  2.11363  4.02361  3.05493  3.93739  2.86365  2.73115  2.80997  3.00796  3.27299  5.41489  4.10967   1952 k - - -
          2.68618  4.42225  2.77519  2.73123  3.46354  2.40513  3.72494  3.29354  2.67741  2.69355  4.24690  2.90347  2.73739  3.18146  2.89801  2.37887  2.77519  2.98518  4.58477  3.61503
          0.02194  4.22628  4.94862  0.61958  0.77255  0.48576  0.95510
    533   2.51786  1.69198  4.06444  3.71619  4.17001  3.24993  4.52370  3.48088  3.60231  3.26585  4.20280  3.74289  1.28585  3.91527  3.81674  2.74534  2.99097  3.10060  5.56959  4.41112   1953 p - - -
          2.68618  4.42225  2.77519  2.73123  3.46354  2.40513  3.72494  3.29354  2.67741  2.69355  4.24690  2.90347  2.73739  3.18146  2.89801  2.37887  2.77519  2.98518  4.58477  3.61503
          0.02194  4.22628  4.94862  0.61958  0.77255  0.48576  0.95510
    534   2.73419  5.18306  2.10333  2.32905  4.51095  2.41003  3.66791  3.98222  2.43442  3.48500  4.25872  2.87955  3.85069  2.31470  2.39045  2.69433  2.97528  3.57190  5.63625  4.23440   1954 d - - -
          2.68618  4.42225  2.77519  2.73123  3.46354  2.40513  3.72494  3.29354  2.67741  2.69355  4.24690  2.90347  2.73739  3.18146  2.89801  2.37887  2.77519  2.98518  4.58477  3.61503
          0.02194  4.22628  4.94862  0.61958  0.77255  0.48576  0.95510
    535   2.82829  5.28746  1.75146  2.28875  4.62684  3.36143  3.75580  4.11806  2.61777  3.62741  4.42398  2.85156  3.88625  2.08126  3.13673  2.01944  3.09310  3.69967  5.78618  4.35167   1955 d - - -
          2.68618  4.42225  2.77519  2.73123  3.46354  2.40513  3.72494  3.29354  2.67741  2.69355  4.24690  2.90347  2.73739  3.18146  2.89801  2.37887  2.77519  2.98518  4.58477  3.61503
          0.02194  4.22628  4.94862  0.61958  0.77255  0.48576  0.95510
    536   3.00986  4.70108  3.82766  3.41306  3.34017  3.70959  4.10235  3.42912  3.24359  3.00564  4.02251  3.71695  1.32668  3.64280  3.50436  3.19877  3.32060  3.20202  1.74742  3.38570   1956 p - - -
          2.68618  4.42225  2.77519  2.73123  3.46354  2.40513  3.72494  3.29354  2.67741  2.69355  4.24690  2.90347  2.73739  3.18146  2.89801  2.37887  2.77519  2.98518  4.58477  3.61503
          0.02194  4.22628  4.94862  0.61958  0.77255  0.48576  0.95510
    537   2.22626  4.23742  3.77559  3.22460  2.38323  3.67345  3.98161  2.04456  3.15207  2.40376  3.35194  2.71815  4.06657  3.42638  3.43309  2.95553  2.89041  2.40823  4.83451  3.59049   1957 i - - -
          2.68618  4.42225  2.77519  2.73123  3.46354  2.40513  3.72494  3.29354  2.67741  2.69355  4.24690  2.90347  2.73739  3.18146  2.89801  2.37887  2.77519  2.98518  4.58477  3.61503
          0.02194  4.22628  4.94862  0.61958  0.77255  0.48576  0.95510
    538   3.01106  5.08411  1.71595  2.61500  3.34553  3.56111  3.80408  3.74221  2.94936  3.29760  4.25497  3.12356  4.08097  3.19701  3.40883  3.01568  3.27790  3.46278  4.88351  1.52349   1958 y - - -
          2.68618  4.42225  2.77519  2.73123  3.46354  2.40513  3.72494  3.29354  2.67741  2.69355  4.24690  2.90347  2.73739  3.18146  2.89801  2.37887  2.77519  2.98518  4.58477  3.61503
          0.02194  4.22628  4.94862  0.61958  0.77255  0.48576  0.95510
    539   2.75074  4.74110  3.13256  2.67215  3.67134  3.54615  2.47774  3.33514  2.58459  2.02180  3.84979  2.26258  3.96708  3.00021  2.95869  2.83486  2.98866  3.06804  5.07920  3.67929   1959 l - - -
          2.68618  4.42225  2.77519  2.73123  3.46354  2.40513  3.72494  3.29354  2.67741  2.69355  4.24690  2.90347  2.73739  3.18146  2.89801  2.37887  2.77519  2.98518  4.58477  3.61503
          0.02194  4.22628  4.94862  0.61958  0.77255  0.48576  0.95510
    540   2.73190  4.88663  2.04640  2.48177  4.17884  2.09238  3.80787  3.58271  2.69296  2.22442  4.08079  3.00170  3.90692  2.98906  3.16349  2.76792  3.00647  3.26139  5.48568  4.13533   1960 d - - -
          2.68618  4.42225  2.77519  2.73123  3.46354  2.40513  3.72494  3.29354  2.67741  2.69355  4.24690  2.90347  2.73739  3.18146  2.89801  2.37887  2.77519  2.98518  4.58477  3.61503
          0.02194  4.22628  4.94862  0.61958  0.77255  0.48576  0.95510
    541   1.82200  4.75805  3.01141  2.59391  4.24634  3.35821  3.81321  3.66023  2.60020  3.26610  4.09463  3.06776  2.42501  2.13971  3.01606  2.68730  2.92978  3.28919  5.50065  4.18335   1961 a - - -
          2.68618  4.42225  2.77519  2.73123  3.46354  2.40513  3.72494  3.29354  2.67741  2.69355  4.24690  2.90347  2.73739  3.18146  2.89801  2.37887  2.77519  2.98518  4.58477  3.61503
          0.02194  4.22628  4.94862  0.61958  0.77255  0.48576  0.95510
    542   2.72481  4.41307  3.62591  3.07106  2.38958  3.69453  3.93320  2.72093  2.02392  2.47674  3.47234  3.45467  4.07997  3.29226  3.23930  2.96757  2.96258  1.97540  4.93195  3.63784   1962 v - - -
          2.68618  4.42225  2.77519  2.73123  3.46354  2.40513  3.72494  3.29354  2.67741  2.69355  4.24690  2.90347  2.73739  3.18146  2.89801  2.37887  2.77519  2.98518  4.58477  3.61503
          0.02194  4.22628  4.94862  0.61958  0.77255  0.48576  0.95510
    543   2.91913  2.44457  4.58978  4.02317  2.11628  4.05970  4.31597  2.37890  3.86570  1.41669  3.13595  4.13202  4.39929  4.01502  3.96483  3.38520  3.15992  2.31303  4.75847  3.46241   1963 l - - -
          2.68618  4.42225  2.77519  2.73123  3.46354  2.40513  3.72494  3.29354  2.67741  2.69355  4.24690  2.90347  2.73739  3.18146  2.89801  2.37887  2.77519  2.98518  4.58477  3.61503
          0.02194  4.22628  4.94862  0.61958  0.77255  0.48576  0.95510
    544   2.80614  4.58078  2.13377  2.94942  2.28591  3.70338  3.89179  2.88855  2.97774  1.89797  3.53785  3.38154  4.09918  3.26924  3.35587  2.98633  3.04481  2.73533  4.85766  3.43901   1964 l - - -
          2.68618  4.42225  2.77519  2.73123  3.46354  2.40513  3.72494  3.29354  2.67741  2.69355  4.24690  2.90347  2.73739  3.18146  2.89801  2.37887  2.77519  2.98518  4.58477  3.61503
          0.02194  4.22628  4.94862  0.61958  0.77255  0.48576  0.95510
    545   2.09173  5.00088  3.12716  2.58899  4.36938  3.51922  3.69520  3.77587  2.26886  3.31588  4.13887  3.07453  3.93537  1.95715  1.99059  2.80062  3.01721  3.42724  5.48220  4.18844   1965 q - - -
          2.68618  4.42225  2.77519  2.73123  3.46354  2.40513  3.72494  3.29354  2.67741  2.69355  4.24690  2.90347  2.73739  3.18146  2.89801  2.37887  2.77519  2.98518  4.58477  3.61503
          0.02194  4.22628  4.94862  0.61958  0.77255  0.48576  0.95510
    546   3.25738  4.52638  5.10641  4.62524  3.72662  4.68955  5.32733  0.99403  4.52194  2.19019  3.50749  4.81436  4.97462  4.77388  4.69866  4.09862  3.52356  1.26755  5.75539  4.55283   1966 i - - -
          2.68618  4.42225  2.77519  2.73123  3.46354  2.40513  3.72494  3.29354  2.67741  2.69355  4.24690  2.90347  2.73739  3.18146  2.89801  2.37887  2.77519  2.98518  4.58477  3.61503
          0.02194  4.22628  4.94862  0.61958  0.77255  0.48576  0.95510
    547   3.11522  5.25921  3.45452  2.84522  4.66920  3.73046  3.72247  4.07303  2.03685  3.50761  4.37896  3.26570  4.11567  1.79043  1.31023  3.10749  3.29539  3.74723  5.55461  4.35435   1967 r - - -
          2.68618  4.42225  2.77519  2.73123  3.46354  2.40513  3.72494  3.29354  2.67741  2.69355  4.24690  2.90347  2.73739  3.18146  2.89801  2.37887  2.77519  2.98518  4.58477  3.61503
          0.02194  4.22628  4.94862  0.61958  0.77255  0.48576  0.95510
    548   2.53849  4.35622  3.52427  3.03027  3.74172  2.26642  3.99975  3.04301  2.97259  2.77887  2.35870  3.36915  3.93439  3.30086  3.31315  2.73914  1.89845  2.77285  5.17713  3.94259   1968 t - - -
          2.68618  4.42225  2.77519  2.73123  3.46354  2.40513  3.72494  3.29354  2.67741  2.69355  4.24690  2.90347  2.73739  3.18146  2.89801  2.37887  2.77519  2.98518  4.58477  3.61503
          0.02194  4.22628  4.94862  0.61958  0.77255  0.48576  0.95510
    549   2.43497  4.41537  3.36347  3.09583  4.46284  3.12797  4.25704  3.93353  3.18681  3.58694  4.41779  3.35331  2.04665  3.50112  3.53133  1.12616  2.90253  3.39239  5.77485  4.52121   1969 s - - -
          2.68618  4.42225  2.77519  2.73123  3.46354  2.40513  3.72494  3.29354  2.67741  2.69355  4.24690  2.90347  2.73739  3.18146  2.89801  2.37887  2.77519  2.98518  4.58477  3.61503
          0.02194  4.22628  4.94862  0.61958  0.77255  0.48576  0.95510
    550   1.76547  4.38781  3.53645  3.05403  3.73096  3.44051  4.03011  2.97461  2.99651  1.97668  3.67567  3.39835  2.40606  3.32932  3.33534  2.78210  2.90281  2.73139  5.19879  3.96047   1970 a - - -
          2.68618  4.42225  2.77519  2.73123  3.46354  2.40513  3.72494  3.29354  2.67741  2.69355  4.24690  2.90347  2.73739  3.18146  2.89801  2.37887  2.77519  2.98518  4.58477  3.61503
          0.02194  4.22628  4.94862  0.61958  0.77255  0.48576  0.95510
    551   2.74421  4.36250  3.74667  3.21597  2.06658  3.73143  3.93015  2.74720  3.13868  2.38020  2.34720  2.38841  4.11857  3.42494  3.43078  3.01540  2.98524  2.57933  4.70529  3.32348   1971 f - - -
          2.68618  4.42225  2.77519  2.73123  3.46354  2.40513  3.72494  3.29354  2.67741  2.69355  4.24690  2.90347  2.73739  3.18146  2.89801  2.37887  2.77519  2.98518  4.58477  3.61503
          0.02194  4.22628  4.94862  0.61958  0.77255  0.48576  0.95510
    552   2.62158  4.76840  2.84497  2.59659  4.51217  1.87967  3.95160  3.98101  2.82980  3.56462  4.37587  2.02342  2.23298  3.12745  3.27943  2.68260  2.99088  3.51100  5.74827  4.40910   1972 g - - -
          2.68618  4.42225  2.77519  2.73123  3.46354  2.40513  3.72494  3.29354  2.67741  2.69355  4.24690  2.90347  2.73739  3.18146  2.89801  2.37887  2.77519  2.98518  4.58477  3.61503
          0.02194  4.22628  4.94862  0.61958  0.77255  0.48576  0.95510
    553   2.69392  4.73073  2.16815  2.58989  2.24659  3.45054  3.78656  3.38452  2.72616  3.03120  3.90491  3.08134  3.92222  3.02559  3.17311  2.08130  2.96067  3.09338  5.18725  3.78819   1973 s - - -
          2.68624  4.42231  2.77526  2.73129  3.46360  2.40519  3.72501  3.29274  2.67747  2.69361  4.24696  2.90295  2.73746  3.18153  2.89807  2.37893  2.77526  2.98525  4.58483  3.61509
          0.20999  1.70204  4.94862  0.66968  0.71718  0.48576  0.95510
    554   2.54425  4.31826  3.59854  3.10484  2.32333  3.42495  4.00123  2.99663  3.06342  2.72365  3.63909  3.41772  3.95373  3.36238  3.39079  1.85656  2.06132  2.73510  5.04226  3.75425   1976 s - - -
          2.68618  4.42225  2.77519  2.73123  3.46354  2.40513  3.72494  3.29354  2.67741  2.69355  4.24690  2.90347  2.73739  3.18146  2.89801  2.37887  2.77519  2.98518  4.58477  3.61503
          0.02194  4.22628  4.94862  0.61958  0.77255  0.48576  0.95510
    555   2.76183  4.49377  3.70368  3.34119  3.69899  1.80957  4.25103  2.99581  3.26809  1.29335  3.74496  3.63381  4.12269  3.62462  3.54067  2.99694  3.11225  2.80802  5.24284  3.98930   1977 l - - -
          2.68618  4.42225  2.77519  2.73123  3.46354  2.40513  3.72494  3.29354  2.67741  2.69355  4.24690  2.90347  2.73739  3.18146  2.89801  2.37887  2.77519  2.98518  4.58477  3.61503
          0.02194  4.22628  4.94862  0.61958  0.77255  0.48576  0.95510
    556   3.22303  5.18589  3.19656  2.97336  4.40067  3.64081  4.12887  4.10362  2.77246  3.56801  4.60153  3.43036  4.20920  0.71468  3.04261  3.26304  3.52711  3.81535  5.61431  4.34013   1978 q - - -
          2.68618  4.42225  2.77519  2.73123  3.46354  2.40513  3.72494  3.29354  2.67741  2.69355  4.24690  2.90347  2.73739  3.18146  2.89801  2.37887  2.77519  2.98518  4.58477  3.61503
          0.02194  4.22628  4.94862  0.61958  0.77255  0.48576  0.95510
    557   1.46820  4.27755  3.65860  3.26887  4.32274  3.09449  4.29010  3.69242  3.26405  3.40500  4.23489  3.43065  3.81710  3.55600  3.59054  1.70453  1.82863  3.19523  5.67668  4.46531   1979 a - - -
          2.68618  4.42225  2.77519  2.73123  3.46354  2.40513  3.72494  3.29354  2.67741  2.69355  4.24690  2.90347  2.73739  3.18146  2.89801  2.37887  2.77519  2.98518  4.58477  3.61503
          0.02194  4.22628  4.94862  0.61958  0.77255  0.48576  0.95510
    558   2.62926  4.63558  3.16966  2.68909  3.96485  3.43489  3.81567  3.31882  2.63251  3.00118  3.86966  3.14555  3.90672  2.03746  3.02490  2.06490  2.90951  2.20921  5.30274  4.01040   1980 q - - -
          2.68618  4.42225  2.77519  2.73123  3.46354  2.40513  3.72494  3.29354  2.67741  2.69355  4.24690  2.90347  2.73739  3.18146  2.89801  2.37887  2.77519  2.98518  4.58477  3.61503
          0.02194  4.22628  4.94862  0.61958  0.77255  0.48576  0.95510
    559   2.76906  4.78898  3.26136  2.69886  2.50192  3.58519  3.71964  3.38370  2.42981  2.96648  3.86219  3.16492  3.97325  2.03110  2.10949  2.84306  2.99204  3.11875  5.13781  3.77574   1981 q - - -
          2.68618  4.42225  2.77519  2.73123  3.46354  2.40513  3.72494  3.29354  2.67741  2.69355  4.24690  2.90347  2.73739  3.18146  2.89801  2.37887  2.77519  2.98518  4.58477  3.61503
          0.02194  4.22628  4.94862  0.61958  0.77255  0.48576  0.95510
    560   2.38872  4.35137  3.42002  3.24970  4.62049  1.12916  4.42685  4.11196  3.44088  3.77341  4.58743  3.42324  3.83930  3.70109  3.75465  1.62320  2.89907  3.47374  5.93039  4.71287   1982 g - - -
          2.68618  4.42225  2.77519  2.73123  3.46354  2.40513  3.72494  3.29354  2.67741  2.69355  4.24690  2.90347  2.73739  3.18146  2.89801  2.37887  2.77519  2.98518  4.58477  3.61503
          0.02194  4.22628  4.94862  0.61958  0.77255  0.48576  0.95510
    561   2.76173  4.99224  2.89713  1.82266  4.21684  3.47958  3.70882  3.63000  2.44023  2.31216  4.05089  2.99617  3.90967  2.15551  2.85129  2.77203  2.99428  3.31833  5.45367  4.11496   1983 e - - -
          2.68618  4.42225  2.77519  2.73123  3.46354  2.40513  3.72494  3.29354  2.67741  2.69355  4.24690  2.90347  2.73739  3.18146  2.89801  2.37887  2.77519  2.98518  4.58477  3.61503
          0.02194  4.22628  4.94862  0.61958  0.77255  0.48576  0.95510
    562   3.25179  4.58472  4.90864  4.34100  3.23387  4.51245  4.85740  2.16826  4.20300  1.20367  2.04406  4.55723  4.74077  4.32893  4.31854  3.85310  3.48026  1.63651  5.22902  4.14387   1984 l - - -
          2.68618  4.42225  2.77519  2.73123  3.46354  2.40513  3.72494  3.29354  2.67741  2.69355  4.24690  2.90347  2.73739  3.18146  2.89801  2.37887  2.77519  2.98518  4.58477  3.61503
          0.02194  4.22628  4.94862  0.61958  0.77255  0.48576  0.95510
    563   2.83413  4.46169  2.40930  3.21616  3.67532  3.86081  4.21253  1.66058  3.22176  2.50413  3.56973  3.62673  4.25222  3.52451  3.58113  3.15728  3.08423  1.66513  5.27200  4.02168   1985 i - - -
          2.68618  4.42225  2.77519  2.73123  3.46354  2.40513  3.72494  3.29354  2.67741  2.69355  4.24690  2.90347  2.73739  3.18146  2.89801  2.37887  2.77519  2.98518  4.58477  3.61503
          0.02194  4.22628  4.94862  0.61958  0.77255  0.48576  0.95510
    564   2.91971  4.96706  3.39372  2.88789  4.47166  3.56879  3.87571  3.91119  2.36094  3.44485  4.31919  3.30361  1.93683  3.04430  1.33199  2.97733  3.19362  3.56022  5.55129  4.33313   1986 r - - -
          2.68618  4.42225  2.77519  2.73123  3.46354  2.40513  3.72494  3.29354  2.67741  2.69355  4.24690  2.90347  2.73739  3.18146  2.89801  2.37887  2.77519  2.98518  4.58477  3.61503
          0.02194  4.22628  4.94862  0.61958  0.77255  0.48576  0.95510
    565   2.79646  4.99668  3.08588  2.58892  4.30714  2.15141  2.41668  3.78148  2.31533  3.32506  4.15033  3.07654  3.94248  2.86233  1.99541  2.81350  3.03332  3.43333  5.45905  4.14387   1987 r - - -
          2.68618  4.42225  2.77519  2.73123  3.46354  2.40513  3.72494  3.29354  2.67741  2.69355  4.24690  2.90347  2.73739  3.18146  2.89801  2.37887  2.77519  2.98518  4.58477  3.61503
          0.02194  4.22628  4.94862  0.61958  0.77255  0.48576  0.95510
    566   2.00398  4.41175  3.45464  2.95153  3.62989  3.51274  2.49511  2.93192  2.87785  2.70812  3.62372  3.33934  3.97652  3.22720  3.22251  2.81814  2.89978  1.89336  5.07582  3.80791   1988 v - - -
          2.68618  4.42225  2.77519  2.73123  3.46354  2.40513  3.72494  3.29354  2.67741  2.69355  4.24690  2.90347  2.73739  3.18146  2.89801  2.37887  2.77519  2.98518  4.58477  3.61503
          0.02194  4.22628  4.94862  0.61958  0.77255  0.48576  0.95510
    567   2.71112  4.47332  3.40122  2.18681  3.42391  3.63321  3.84837  2.18180  2.85236  2.60766  3.55234  3.32469  4.02580  3.18906  3.20810  2.90433  2.94504  2.66823  4.91259  2.26635   1989 i - - -
          2.68618  4.42225  2.77519  2.73123  3.46354  2.40513  3.72494  3.29354  2.67741  2.69355  4.24690  2.90347  2.73739  3.18146  2.89801  2.37887  2.77519  2.98518  4.58477  3.61503
          0.02194  4.22628  4.94862  0.61958  0.77255  0.48576  0.95510
    568   3.32593  4.62752  5.05210  4.49162  1.83378  4.58181  4.76817  1.65546  4.35053  1.25316  3.00460  4.63884  4.78344  4.39984  4.40739  3.92776  3.54698  2.31415  5.02421  3.78758   1990 l - - -
          2.68618  4.42225  2.77519  2.73123  3.46354  2.40513  3.72494  3.29354  2.67741  2.69355  4.24690  2.90347  2.73739  3.18146  2.89801  2.37887  2.77519  2.98518  4.58477  3.61503
          0.02194  4.22628  4.94862  0.61958  0.77255  0.48576  0.95510
    569   2.71587  4.66759  3.32224  2.78462  3.92739  2.16084  3.80616  3.31000  2.51114  2.14315  3.84390  3.22093  3.96685  3.01835  2.09423  2.82825  2.97155  3.03777  5.24864  3.98159   1991 r - - -
          2.68618  4.42225  2.77519  2.73123  3.46354  2.40513  3.72494  3.29354  2.67741  2.69355  4.24690  2.90347  2.73739  3.18146  2.89801  2.37887  2.77519  2.98518  4.58477  3.61503
          0.02194  4.22628  4.94862  0.61958  0.77255  0.48576  0.95510
    570   2.82978  4.84704  3.46233  2.90733  4.36063  3.53780  3.84550  3.70755  2.31717  3.30447  4.19107  3.29592  4.02470  3.01687  1.30482  2.91205  2.06078  3.37781  5.49607  4.27165   1992 r - - -
          2.68618  4.42225  2.77519  2.73123  3.46354  2.40513  3.72494  3.29354  2.67741  2.69355  4.24690  2.90347  2.73739  3.18146  2.89801  2.37887  2.77519  2.98518  4.58477  3.61503
          0.02194  4.22628  4.94862  0.61958  0.77255  0.48576  0.95510
    571   2.63491  4.46388  3.39519  2.88158  3.65982  3.51865  2.29514  2.99590  2.79066  2.74277  3.65149  3.29199  3.96695  3.15988  3.14416  2.81125  2.15921  2.08877  5.08891  3.81032   1993 v - - -
          2.68618  4.42225  2.77519  2.73123  3.46354  2.40513  3.72494  3.29354  2.67741  2.69355  4.24690  2.90347  2.73739  3.18146  2.89801  2.37887  2.77519  2.98518  4.58477  3.61503
          0.02194  4.22628  4.94862  0.61958  0.77255  0.48576  0.95510
    572   2.83676  4.63997  3.53667  3.02879  3.90424  3.67916  3.98411  2.82711  1.77658  2.80875  3.81132  3.42856  4.12136  3.22210  2.93010  3.02425  3.09734  1.50575  5.32065  4.07377   1994 v - - -
          2.68618  4.42225  2.77519  2.73123  3.46354  2.40513  3.72494  3.29354  2.67741  2.69355  4.24690  2.90347  2.73739  3.18146  2.89801  2.37887  2.77519  2.98518  4.58477  3.61503
          0.02194  4.22628  4.94862  0.61958  0.77255  0.48576  0.95510
    573   2.83096  4.46213  2.40968  3.20842  3.67957  3.85604  4.20702  1.78139  3.21355  2.51238  3.57417  3.62008  4.24790  3.51714  3.57436  3.15151  3.08112  1.56213  5.27257  4.02133   1995 v - - -
          2.68618  4.42225  2.77519  2.73123  3.46354  2.40513  3.72494  3.29354  2.67741  2.69355  4.24690  2.90347  2.73739  3.18146  2.89801  2.37887  2.77519  2.98518  4.58477  3.61503
          0.02194  4.22628  4.94862  0.61958  0.77255  0.48576  0.95510
    574   2.65914  4.48136  3.49897  2.94397  3.76210  3.54581  3.90663  2.94472  2.72381  2.75949  3.68282  3.33853  3.99403  3.16781  2.19880  2.84301  2.15457  1.89446  5.17019  3.92964   1996 v - - -
          2.68618  4.42225  2.77519  2.73123  3.46354  2.40513  3.72494  3.29354  2.67741  2.69355  4.24690  2.90347  2.73739  3.18146  2.89801  2.37887  2.77519  2.98518  4.58477  3.61503
          0.02194  4.22628  4.94862  0.61958  0.77255  0.48576  0.95510
    575   2.46062  4.29589  3.67505  3.20988  3.90457  3.29076  4.15861  3.08537  3.16072  2.94275  3.84643  3.45558  3.91241  3.46793  3.48299  1.71836  1.95664  1.93182  5.34172  4.11834   1997 s - - -
          2.68618  4.42225  2.77519  2.73123  3.46354  2.40513  3.72494  3.29354  2.67741  2.69355  4.24690  2.90347  2.73739  3.18146  2.89801  2.37887  2.77519  2.98518  4.58477  3.61503
          0.02194  4.22628  4.94862  0.61958  0.77255  0.48576  0.95510
    576   1.76165  4.85612  1.96897  2.49108  4.47104  3.28338  3.86782  3.91160  2.75272  3.50227  4.31004  2.99012  3.85981  3.02932  3.23896  1.93807  2.98110  3.47668  5.70699  4.34162   1998 a - - -
          2.68618  4.42225  2.77519  2.73123  3.46354  2.40513  3.72494  3.29354  2.67741  2.69355  4.24690  2.90347  2.73739  3.18146  2.89801  2.37887  2.77519  2.98518  4.58477  3.61503
          0.02194  4.22628  4.94862  0.61958  0.77255  0.48576  0.95510
    577   2.73462  4.95547  2.14408  2.44460  2.57593  3.45087  3.71018  3.60879  2.56737  3.18414  4.03611  2.97423  3.89578  2.02271  3.03681  2.74736  2.97705  3.29151  5.32598  3.90582   1999 q - - -
          2.68618  4.42225  2.77519  2.73123  3.46354  2.40513  3.72494  3.29354  2.67741  2.69355  4.24690  2.90347  2.73739  3.18146  2.89801  2.37887  2.77519  2.98518  4.58477  3.61503
          0.02194  4.22628  4.94862  0.61958  0.77255  0.48576  0.95510
    578   2.86208  5.37412  1.88609  2.27819  4.69600  3.37874  3.74048  4.18894  1.77498  3.67349  4.46487  2.05920  3.89481  2.87252  3.06570  2.79064  3.11584  3.76363  5.81273  4.37550   2000 k - - -
          2.68618  4.42225  2.77519  2.73123  3.46354  2.40513  3.72494  3.29354  2.67741  2.69355  4.24690  2.90347  2.73739  3.18146  2.89801  2.37887  2.77519  2.98518  4.58477  3.61503
          0.02194  4.22628  4.94862  0.61958  0.77255  0.48576  0.95510
    579   2.96586  5.28210  2.51225  1.13826  4.76085  2.01081  3.93984  4.25075  2.86158  3.79520  4.64535  2.95417  3.97789  3.11363  3.35815  2.92555  3.27696  3.83063  5.92319  4.53785   2001 e - - -
          2.68618  4.42225  2.77519  2.73123  3.46354  2.40513  3.72494  3.29354  2.67741  2.69355  4.24690  2.90347  2.73739  3.18146  2.89801  2.37887  2.77519  2.98518  4.58477  3.61503
          0.02194  4.22628  4.94862  0.61958  0.77255  0.48576  0.95510
    580   2.93635  5.17543  3.28499  2.67933  4.58953  3.62772  3.67705  3.97555  1.54130  3.44824  4.27295  3.14271  2.44593  2.80283  1.81560  2.92692  3.13491  3.62185  5.53907  4.29235   2002 k - - -
          2.68618  4.42225  2.77519  2.73123  3.46354  2.40513  3.72494  3.29354  2.67741  2.69355  4.24690  2.90347  2.73739  3.18146  2.89801  2.37887  2.77519  2.98518  4.58477  3.61503
          0.02194  4.22628  4.94862  0.61958  0.77255  0.48576  0.95510
    581   2.68638  4.78678  2.96062  1.84915  4.07862  3.44522  3.77902  3.38108  2.60974  3.08371  3.94811  3.05163  2.52399  2.95767  3.04675  2.74787  2.94713  2.25343  5.39176  4.07238   2003 e - - -
          2.68618  4.42225  2.77519  2.73123  3.46354  2.40513  3.72494  3.29354  2.67741  2.69355  4.24690  2.90347  2.73739  3.18146  2.89801  2.37887  2.77519  2.98518  4.58477  3.61503
          0.02194  4.22628  4.94862  0.61958  0.77255  0.48576  0.95510
    582   1.85415  4.51950  3.32615  2.83272  3.83494  3.47276  3.89744  3.05731  2.76704  2.83389  3.75001  3.25548  3.94910  2.24090  3.13974  2.77759  2.91131  2.08360  5.23875  3.97530   2004 a - - -
          2.68618  4.42225  2.77519  2.73123  3.46354  2.40513  3.72494  3.29354  2.67741  2.69355  4.24690  2.90347  2.73739  3.18146  2.89801  2.37887  2.77519  2.98518  4.58477  3.61503
          0.02194  4.22628  4.94862  0.61958  0.77255  0.48576  0.95510
    583   2.70111  4.71067  3.11937  2.66763  3.94246  2.17289  3.79876  3.34879  2.58815  2.17727  3.86888  3.13851  3.93796  2.18387  2.96487  2.79150  2.96111  3.07159  5.28483  3.98513   2005 g - - -
          2.68618  4.42225  2.77519  2.73123  3.46354  2.40513  3.72494  3.29354  2.67741  2.69355  4.24690  2.90347  2.73739  3.18146  2.89801  2.37887  2.77519  2.98518  4.58477  3.61503
          0.02194  4.22628  4.94862  0.61958  0.77255  0.48576  0.95510
    584   2.82311  4.68182  3.16257  1.84514  3.93785  3.60764  4.02675  2.79140  2.90618  2.83602  3.84912  3.30399  4.09106  3.26416  3.28889  2.98615  3.09767  1.49054  5.40940  4.12023   2006 v - - -
          2.68618  4.42225  2.77519  2.73123  3.46354  2.40513  3.72494  3.29354  2.67741  2.69355  4.24690  2.90347  2.73739  3.18146  2.89801  2.37887  2.77519  2.98518  4.58477  3.61503
          0.02194  4.22628  4.94862  0.61958  0.77255  0.48576  0.95510
    585   2.77189  4.40066  3.74018  3.21367  3.10848  3.74044  3.91316  2.80022  3.10443  1.73552  3.43988  3.54669  2.50251  3.41693  3.39243  3.03029  3.01323  2.63277  4.68057  2.27217   2007 l - - -
          2.68618  4.42225  2.77519  2.73123  3.46354  2.40513  3.72494  3.29354  2.67741  2.69355  4.24690  2.90347  2.73739  3.18146  2.89801  2.37887  2.77519  2.98518  4.58477  3.61503
          0.02194  4.22628  4.94862  0.61958  0.77255  0.48576  0.95510
    586   1.97431  4.69596  3.16277  2.67632  4.16992  3.39321  3.81553  3.52113  1.94582  3.17777  4.01756  3.12760  3.88998  2.99048  2.93699  2.70431  1.95685  3.17743  5.43346  4.14396   2008 k - - -
          2.68618  4.42225  2.77519  2.73123  3.46354  2.40513  3.72494  3.29354  2.67741  2.69355  4.24690  2.90347  2.73739  3.18146  2.89801  2.37887  2.77519  2.98518  4.58477  3.61503
          0.02194  4.22628  4.94862  0.61958  0.77255  0.48576  0.95510
    587   2.05346  4.56911  3.33200  2.82809  3.72731  3.56095  3.86707  3.03696  2.71069  1.90112  3.65187  3.26684  3.98981  2.25669  3.06514  2.84948  2.95263  2.82360  5.16612  3.90487   2009 l - - -
          2.68618  4.42225  2.77519  2.73123  3.46354  2.40513  3.72494  3.29354  2.67741  2.69355  4.24690  2.90347  2.73739  3.18146  2.89801  2.37887  2.77519  2.98518  4.58477  3.61503
          0.02194  4.22628  4.94862  0.61958  0.77255  0.48576  0.95510
    588   2.75357  4.42149  3.60835  2.08159  2.36263  3.73592  3.98135  2.03637  3.04988  2.37608  3.42198  3.48653  4.11454  3.35262  3.38450  3.01033  2.98900  2.48150  4.93860  3.64502   2010 i - - -
          2.68618  4.42225  2.77519  2.73123  3.46354  2.40513  3.72494  3.29354  2.67741  2.69355  4.24690  2.90347  2.73739  3.18146  2.89801  2.37887  2.77519  2.98518  4.58477  3.61503
          0.02194  4.22628  4.94862  0.61958  0.77255  0.48576  0.95510
    589   3.31136  5.44945  2.70313  0.60957  4.84859  3.54259  4.18081  4.37754  3.11119  3.94321  4.91824  3.20071  4.16891  3.39947  3.54559  3.26634  3.62362  4.03042  5.95109  4.69487   2011 E - - -
          2.68618  4.42225  2.77519  2.73123  3.46354  2.40513  3.72494  3.29354  2.67741  2.69355  4.24690  2.90347  2.73739  3.18146  2.89801  2.37887  2.77519  2.98518  4.58477  3.61503
          0.02194  4.22628  4.94862  0.61958  0.77255  0.48576  0.95510
    590   1.47895  4.35152  3.45221  3.12322  4.42836  1.91537  4.24700  3.84795  3.19882  3.51279  4.32843  3.35706  2.09465  3.48705  3.55539  2.53847  2.84238  3.31399  5.74678  4.51614   2012 a - - -
          2.68618  4.42225  2.77519  2.73123  3.46354  2.40513  3.72494  3.29354  2.67741  2.69355  4.24690  2.90347  2.73739  3.18146  2.89801  2.37887  2.77519  2.98518  4.58477  3.61503
          0.02194  4.22628  4.94862  0.61958  0.77255  0.48576  0.95510
    591   2.70817  5.04066  2.16128  2.41037  4.38820  3.41463  3.68869  3.82724  2.43466  3.37473  4.16943  2.94089  3.86241  2.81941  2.02790  2.69943  2.21410  3.44631  5.55383  4.18714   2013 r - - -
          2.68618  4.42225  2.77519  2.73123  3.46354  2.40513  3.72494  3.29354  2.67741  2.69355  4.24690  2.90347  2.73739  3.18146  2.89801  2.37887  2.77519  2.98518  4.58477  3.61503
          0.02194  4.22628  4.94862  0.61958  0.77255  0.48576  0.95510
    592   2.55665  4.56309  3.18198  2.71153  3.99945  3.35857  3.85398  3.38269  2.72620  3.05192  3.89736  2.46047  2.46093  3.06109  3.14226  2.19012  2.86699  2.19812  5.33753  4.05070   2014 s - - -
          2.68618  4.42225  2.77519  2.73123  3.46354  2.40513  3.72494  3.29354  2.67741  2.69355  4.24690  2.90347  2.73739  3.18146  2.89801  2.37887  2.77519  2.98518  4.58477  3.61503
          0.02194  4.22628  4.94862  0.61958  0.77255  0.48576  0.95510
    593   3.22720  4.56533  4.87721  4.37318  3.45361  4.49562  4.98956  1.98583  4.22014  1.35253  3.28638  4.58264  4.79950  4.44963  4.38118  3.88173  3.48829  1.14004  5.43465  4.25681   2015 v - - -
          2.68618  4.42225  2.77519  2.73123  3.46354  2.40513  3.72494  3.29354  2.67741  2.69355  4.24690  2.90347  2.73739  3.18146  2.89801  2.37887  2.77519  2.98518  4.58477  3.61503
          0.02194  4.22628  4.94862  0.61958  0.77255  0.48576  0.95510
    594   2.69423  4.67506  3.11964  2.05775  3.88429  3.51508  3.80491  3.15320  2.64358  2.17128  3.78041  3.14125  3.94502  3.01299  3.04669  2.79827  2.04837  2.90387  5.26096  3.97235   2016 t - - -
          2.68618  4.42225  2.77519  2.73123  3.46354  2.40513  3.72494  3.29354  2.67741  2.69355  4.24690  2.90347  2.73739  3.18146  2.89801  2.37887  2.77519  2.98518  4.58477  3.61503
          0.02194  4.22628  4.94862  0.61958  0.77255  0.48576  0.95510
    595   1.88118  4.60900  3.15677  2.05892  3.92786  3.47539  3.87279  3.06419  2.74988  2.91838  3.82128  3.18080  3.94571  3.08857  3.16206  2.78210  2.93320  2.09690  5.31391  4.02859   2017 a - - -
          2.68618  4.42225  2.77519  2.73123  3.46354  2.40513  3.72494  3.29354  2.67741  2.69355  4.24690  2.90347  2.73739  3.18146  2.89801  2.37887  2.77519  2.98518  4.58477  3.61503
          0.02194  4.22628  4.94862  0.61958  0.77255  0.48576  0.95510
    596   2.25242  5.01890  2.18739  2.38724  4.38492  3.38984  3.67579  3.83753  2.44845  3.37630  4.15738  2.92069  3.83649  2.80141  2.22812  2.24731  2.91879  3.44157  5.55415  4.17606   2018 d - - -
          2.68618  4.42225  2.77519  2.73123  3.46354  2.40513  3.72494  3.29354  2.67741  2.69355  4.24690  2.90347  2.73739  3.18146  2.89801  2.37887  2.77519  2.98518  4.58477  3.61503
          0.02194  4.22628  4.94862  0.61958  0.77255  0.48576  0.95510
    597   1.71737  4.29564  3.68993  3.20615  3.73330  3.40632  4.11752  2.02749  3.15358  2.75486  3.68649  3.48413  3.96969  3.45654  3.46872  1.97690  2.87724  2.60749  5.20401  3.97987   2019 a - - -
          2.68618  4.42225  2.77519  2.73123  3.46354  2.40513  3.72494  3.29354  2.67741  2.69355  4.24690  2.90347  2.73739  3.18146  2.89801  2.37887  2.77519  2.98518  4.58477  3.61503
          0.02194  4.22628  4.94862  0.61958  0.77255  0.48576  0.95510
    598   2.75856  2.64829  3.31276  2.72447  4.08547  3.55552  3.73899  3.47420  2.34376  3.08290  3.94159  3.17529  3.96327  1.99046  2.02347  2.83297  2.99302  3.17948  5.31573  4.05211   2020 q - - -
          2.68618  4.42225  2.77519  2.73123  3.46354  2.40513  3.72494  3.29354  2.67741  2.69355  4.24690  2.90347  2.73739  3.18146  2.89801  2.37887  2.77519  2.98518  4.58477  3.61503
          0.02194  4.22628  4.94862  0.61958  0.77255  0.48576  0.95510
    599   2.83150  5.18027  2.95396  1.80012  4.50139  3.51232  2.44397  3.95647  2.25609  3.44792  4.24950  2.99883  3.92734  2.79238  2.00014  2.80439  3.04961  3.58090  5.56149  4.22824   2021 e - - -
          2.68618  4.42225  2.77519  2.73123  3.46354  2.40513  3.72494  3.29354  2.67741  2.69355  4.24690  2.90347  2.73739  3.18146  2.89801  2.37887  2.77519  2.98518  4.58477  3.61503
          0.02194  4.22628  4.94862  0.61958  0.77255  0.48576  0.95510
    600   2.73945  4.78479  3.17624  2.66931  4.05678  2.38432  3.76061  3.42841  1.77556  2.21959  3.93156  3.13890  3.94894  2.94361  2.78775  2.81271  2.98339  3.13915  5.32834  4.04546   2022 k - - -
          2.68618  4.42225  2.77519  2.73123  3.46354  2.40513  3.72494  3.29354  2.67741  2.69355  4.24690  2.90347  2.73739  3.18146  2.89801  2.37887  2.77519  2.98518  4.58477  3.61503
          0.02194  4.22628  4.94862  0.61958  0.77255  0.48576  0.95510
    601   2.69150  4.79779  2.14204  2.52245  4.05218  3.42456  3.78583  3.44436  2.66060  2.06689  3.96388  3.03069  3.90054  2.97398  3.11614  2.07858  2.95765  3.14214  5.38430  4.04609   2023 l - - -
          2.68618  4.42225  2.77519  2.73123  3.46354  2.40513  3.72494  3.29354  2.67741  2.69355  4.24690  2.90347  2.73739  3.18146  2.89801  2.37887  2.77519  2.98518  4.58477  3.61503
          0.02194  4.22628  4.94862  0.61958  0.77255  0.48576  0.95510
    602   1.63097  4.28192  3.64807  3.25713  4.31531  3.09905  4.28141  3.68352  3.25238  3.39648  4.22740  3.42582  3.81864  3.54615  3.58066  1.70926  1.64316  3.19098  5.66935  4.45631   2024 a - - -
          2.68618  4.42225  2.77519  2.73123  3.46354  2.40513  3.72494  3.29354  2.67741  2.69355  4.24690  2.90347  2.73739  3.18146  2.89801  2.37887  2.77519  2.98518  4.58477  3.61503
          0.02194  4.22628  4.94862  0.61958  0.77255  0.48576  0.95510
    603   2.82136  5.27866  1.92263  2.29662  4.60387  3.37322  3.74223  4.09081  2.58557  3.59934  4.39477  2.85824  2.41845  1.91952  3.09491  2.76676  3.07979  3.67840  5.75756  4.33088   2025 q - - -
          2.68618  4.42225  2.77519  2.73123  3.46354  2.40513  3.72494  3.29354  2.67741  2.69355  4.24690  2.90347  2.73739  3.18146  2.89801  2.37887  2.77519  2.98518  4.58477  3.61503
          0.02194  4.22628  4.94862  0.61958  0.77255  0.48576  0.95510
    604   2.83179  5.13738  2.57228  1.36694  4.59468  3.34659  3.85394  4.06112  2.72218  3.62403  4.45569  2.93079  3.92050  3.01628  3.19968  1.78091  3.13552  3.65122  5.79653  4.39693   2026 e - - -
          2.68618  4.42225  2.77519  2.73123  3.46354  2.40513  3.72494  3.29354  2.67741  2.69355  4.24690  2.90347  2.73739  3.18146  2.89801  2.37887  2.77519  2.98518  4.58477  3.61503
          0.02194  4.22628  4.94862  0.61958  0.77255  0.48576  0.95510
    605   2.65856  4.85318  2.92073  2.53301  4.34281  3.35853  3.79130  3.78966  2.56376  3.36428  4.17728  3.02451  2.20170  2.12204  2.98721  1.99880  2.95634  3.39642  5.56005  4.22155   2027 s - - -
          2.68618  4.42225  2.77519  2.73123  3.46354  2.40513  3.72494  3.29354  2.67741  2.69355  4.24690  2.90347  2.73739  3.18146  2.89801  2.37887  2.77519  2.98518  4.58477  3.61503
          0.02194  4.22628  4.94862  0.61958  0.77255  0.48576  0.95510
    606   2.87605  4.85164  3.46007  2.82071  4.10338  3.67087  3.73812  2.12319  1.76357  3.04626  3.93601  3.25140  4.03892  2.91672  1.91299  2.95781  3.07830  3.14763  5.30549  4.07756   2028 k - - -
          2.68618  4.42225  2.77519  2.73123  3.46354  2.40513  3.72494  3.29354  2.67741  2.69355  4.24690  2.90347  2.73739  3.18146  2.89801  2.37887  2.77519  2.98518  4.58477  3.61503
          0.02194  4.22628  4.94862  0.61958  0.77255  0.48576  0.95510
    607   2.77038  4.53827  3.44728  2.01948  3.65011  3.70328  3.98491  2.65022  2.90383  1.94939  3.55617  3.39357  4.09768  3.25343  3.27125  2.98153  3.01108  1.93519  5.17819  3.92497   2029 v - - -
          2.68618  4.42225  2.77519  2.73123  3.46354  2.40513  3.72494  3.29354  2.67741  2.69355  4.24690  2.90347  2.73739  3.18146  2.89801  2.37887  2.77519  2.98518  4.58477  3.61503
          0.02194  4.22628  4.94862  0.61958  0.77255  0.48576  0.95510
    608   2.03169  4.45356  3.58038  3.07806  2.01250  3.65718  2.43377  2.98090  3.01739  2.64204  3.59351  3.43530  4.07598  3.32577  3.34240  2.94901  2.99752  2.76468  4.63746  3.16279   2030 f - - -
          2.68618  4.42225  2.77519  2.73123  3.46354  2.40513  3.72494  3.29354  2.67741  2.69355  4.24690  2.90347  2.73739  3.18146  2.89801  2.37887  2.77519  2.98518  4.58477  3.61503
          0.02194  4.22628  4.94862  0.61958  0.77255  0.48576  0.95510
    609   2.66635  4.65500  2.36092  2.62656  3.64236  3.52161  2.84955  2.40548  2.63222  2.87577  3.74365  3.11178  3.91863  2.96543  3.05972  2.76071  2.89930  2.95632  5.05152  2.83056   2031 d - - -
          2.68618  4.42225  2.77519  2.73123  3.46354  2.40513  3.72494  3.29354  2.67741  2.69355  4.24690  2.90347  2.73739  3.18146  2.89801  2.37887  2.77519  2.98518  4.58477  3.61503
          0.02194  4.22628  4.94862  0.61958  0.77255  0.48576  0.95510
    610   2.66595  4.62148  3.16085  2.07016  3.90832  3.49528  3.84940  3.05886  2.71317  2.89884  3.80066  3.17285  3.94739  3.06276  3.12246  2.78847  2.02233  2.11582  5.29052  4.00507   2032 t - - -
          2.68618  4.42225  2.77519  2.73123  3.46354  2.40513  3.72494  3.29354  2.67741  2.69355  4.24690  2.90347  2.73739  3.18146  2.89801  2.37887  2.77519  2.98518  4.58477  3.61503
          0.02194  4.22628  4.94862  0.61958  0.77255  0.48576  0.95510
    611   2.05906  4.57051  3.33085  2.82695  3.72854  3.56096  3.86651  3.03836  2.70926  1.90159  3.65286  3.26604  3.98971  2.24979  3.06383  2.84940  2.95293  2.82496  5.16701  3.90556   2033 l - - -
          2.68618  4.42225  2.77519  2.73123  3.46354  2.40513  3.72494  3.29354  2.67741  2.69355  4.24690  2.90347  2.73739  3.18146  2.89801  2.37887  2.77519  2.98518  4.58477  3.61503
          0.02194  4.22628  4.94862  0.61958  0.77255  0.48576  0.95510
    612   1.74088  2.30764  3.56712  3.12695  4.03330  3.22211  4.13371  3.36813  3.09708  3.11112  3.97535  1.90398  3.86632  3.41227  3.43631  2.61337  2.83703  2.99604  5.42467  4.19019   2034 a - - -
          2.68618  4.42225  2.77519  2.73123  3.46354  2.40513  3.72494  3.29354  2.67741  2.69355  4.24690  2.90347  2.73739  3.18146  2.89801  2.37887  2.77519  2.98518  4.58477  3.61503
          0.02194  4.22628  4.94862  0.61958  0.77255  0.48576  0.95510
    613   2.78752  5.04264  3.08199  2.55917  4.42092  3.50804  3.68745  3.84681  2.26422  3.36876  4.18028  3.05197  3.92771  2.10389  1.99779  1.94020  3.01976  3.48213  5.51221  4.20655   2035 s - - -
          2.68618  4.42225  2.77519  2.73123  3.46354  2.40513  3.72494  3.29354  2.67741  2.69355  4.24690  2.90347  2.73739  3.18146  2.89801  2.37887  2.77519  2.98518  4.58477  3.61503
          0.02194  4.22628  4.94862  0.61958  0.77255  0.48576  0.95510
    614   2.83564  4.46689  3.72903  2.26522  3.48162  3.84715  4.12403  1.90913  3.12591  1.66130  3.38486  3.60662  4.21218  3.45610  3.44544  3.13069  3.07023  2.34539  5.10588  3.88811   2036 l - - -
          2.68618  4.42225  2.77519  2.73123  3.46354  2.40513  3.72494  3.29354  2.67741  2.69355  4.24690  2.90347  2.73739  3.18146  2.89801  2.37887  2.77519  2.98518  4.58477  3.61503
          0.02194  4.22628  4.94862  0.61958  0.77255  0.48576  0.95510
    615   1.86684  2.18275  3.62783  3.09343  3.84041  3.37342  4.01206  3.15831  2.88030  2.89269  3.78172  3.39622  3.92868  3.29859  2.14312  2.72489  2.87403  2.86061  5.23666  4.01237   2037 a - - -
          2.68618  4.42225  2.77519  2.73123  3.46354  2.40513  3.72494  3.29354  2.67741  2.69355  4.24690  2.90347  2.73739  3.18146  2.89801  2.37887  2.77519  2.98518  4.58477  3.61503
          0.02194  4.22628  4.94862  0.61958  0.77255  0.48576  0.95510
    616   2.81616  5.30623  1.97796  1.80439  4.62907  3.39596  3.70612  4.10967  2.48971  3.59724  4.38030  2.86296  3.88056  2.83120  1.99040  2.75635  3.06093  3.69136  5.73669  4.31904   2038 e - - -
          2.68618  4.42225  2.77519  2.73123  3.46354  2.40513  3.72494  3.29354  2.67741  2.69355  4.24690  2.90347  2.73739  3.18146  2.89801  2.37887  2.77519  2.98518  4.58477  3.61503
          0.02194  4.22628  4.94862  0.61958  0.77255  0.48576  0.95510
    617   3.49165  4.81651  5.03165  4.47797  3.12624  4.71293  4.99610  2.31892  4.28291  0.88372  1.75102  4.74053  4.87628  4.39802  4.38333  4.08124  3.71175  2.49976  5.25134  4.19237   2039 l - - -
          2.68618  4.42225  2.77519  2.73123  3.46354  2.40513  3.72494  3.29354  2.67741  2.69355  4.24690  2.90347  2.73739  3.18146  2.89801  2.37887  2.77519  2.98518  4.58477  3.61503
          0.02194  4.22628  4.94862  0.61958  0.77255  0.48576  0.95510
    618   2.82908  4.53210  3.67933  3.09904  3.17857  3.74985  3.81775  2.98514  2.77650  1.95681  3.58282  3.46079  4.12003  3.24907  2.18001  3.02952  3.05277  2.79663  4.70900  2.07378   2040 l - - -
          2.68618  4.42225  2.77519  2.73123  3.46354  2.40513  3.72494  3.29354  2.67741  2.69355  4.24690  2.90347  2.73739  3.18146  2.89801  2.37887  2.77519  2.98518  4.58477  3.61503
          0.02194  4.22628  4.94862  0.61958  0.77255  0.48576  0.95510
    619   1.98741  4.62480  2.19811  2.70382  3.99948  3.43957  3.90807  3.08794  2.81344  2.98749  3.89161  3.16918  3.94147  3.11968  3.24678  2.77182  2.94604  1.91488  5.38844  4.09078   2041 v - - -
          2.68618  4.42225  2.77519  2.73123  3.46354  2.40513  3.72494  3.29354  2.67741  2.69355  4.24690  2.90347  2.73739  3.18146  2.89801  2.37887  2.77519  2.98518  4.58477  3.61503
          0.02194  4.22628  4.94862  0.61958  0.77255  0.48576  0.95510
    620   2.74391  4.96761  2.95154  1.84424  4.24876  3.48312  3.70010  3.59528  1.92067  3.22399  4.05655  3.00722  3.90474  2.84629  2.80825  2.75967  2.97616  2.35499  5.45577  4.12735   2042 e - - -
          2.68618  4.42225  2.77519  2.73123  3.46354  2.40513  3.72494  3.29354  2.67741  2.69355  4.24690  2.90347  2.73739  3.18146  2.89801  2.37887  2.77519  2.98518  4.58477  3.61503
          0.02194  4.22628  4.94862  0.61958  0.77255  0.48576  0.95510
    621   2.58913  4.52776  3.22919  2.81569  3.76294  2.04185  3.89922  3.36341  2.84959  3.02488  3.89484  3.22304  3.91294  3.17570  3.23856  1.97964  2.91328  3.04476  5.18223  2.36915   2043 s - - -
          2.68618  4.42225  2.77519  2.73123  3.46354  2.40513  3.72494  3.29354  2.67741  2.69355  4.24690  2.90347  2.73739  3.18146  2.89801  2.37887  2.77519  2.98518  4.58477  3.61503
          0.02194  4.22628  4.94862  0.61958  0.77255  0.48576  0.95510
    622   1.85527  4.34702  4.22431  3.69635  3.51212  3.90749  4.42912  2.21554  3.59200  1.72831  3.41067  3.94483  4.33630  3.86521  3.83370  3.24724  3.11191  1.61046  5.19557  3.99851   2044 v - - -
          2.68618  4.42225  2.77519  2.73123  3.46354  2.40513  3.72494  3.29354  2.67741  2.69355  4.24690  2.90347  2.73739  3.18146  2.89801  2.37887  2.77519  2.98518  4.58477  3.61503
          0.02194  4.22628  4.94862  0.61958  0.77255  0.48576  0.95510
    623   2.99407  5.47316  1.23667  2.29661  4.79487  3.38361  3.83953  4.29707  1.88329  3.80030  4.63497  2.86732  3.95668  2.99409  3.21578  2.90941  3.26632  3.88349  5.92905  4.48975   2045 d - - -
          2.68618  4.42225  2.77519  2.73123  3.46354  2.40513  3.72494  3.29354  2.67741  2.69355  4.24690  2.90347  2.73739  3.18146  2.89801  2.37887  2.77519  2.98518  4.58477  3.61503
          0.02194  4.22628  4.94862  0.61958  0.77255  0.48576  0.95510
    624   2.71972  4.48509  2.40363  2.93471  3.62860  3.65820  3.96537  2.66961  2.93400  2.54238  2.43625  3.37136  4.06181  3.24716  3.31451  2.93306  2.96596  1.82415  5.13670  3.88254   2046 v - - -
          2.68618  4.42225  2.77519  2.73123  3.46354  2.40513  3.72494  3.29354  2.67741  2.69355  4.24690  2.90347  2.73739  3.18146  2.89801  2.37887  2.77519  2.98518  4.58477  3.61503
          0.02194  4.22628  4.94862  0.61958  0.77255  0.48576  0.95510
    625   2.76045  5.10449  2.86496  1.79103  4.45883  3.44770  3.68400  3.90103  2.36342  3.42149  4.21708  2.95969  3.88855  2.81188  2.10394  2.08493  2.99924  3.51732  5.57509  4.22241   2047 e - - -
          2.68618  4.42225  2.77519  2.73123  3.46354  2.40513  3.72494  3.29354  2.67741  2.69355  4.24690  2.90347  2.73739  3.18146  2.89801  2.37887  2.77519  2.98518  4.58477  3.61503
          0.02194  4.22628  4.94862  0.61958  0.77255  0.48576  0.95510
    626   2.80845  4.64749  3.40355  2.91628  3.19470  2.32499  2.35039  3.26503  2.79904  2.89029  3.80951  3.32566  4.06015  3.18826  3.14095  2.93826  3.05679  3.01569  2.25980  3.19937   2048 w - - -
          2.68618  4.42225  2.77519  2.73123  3.46354  2.40513  3.72494  3.29354  2.67741  2.69355  4.24690  2.90347  2.73739  3.18146  2.89801  2.37887  2.77519  2.98518  4.58477  3.61503
          0.02194  4.22628  4.94862  0.61958  0.77255  0.48576  0.95510
    627   2.72075  4.83955  2.94493  1.84496  4.06141  3.47154  3.75764  3.43076  2.56740  2.24559  3.93798  3.04183  2.53319  2.93424  2.99527  2.76996  2.96724  3.14498  5.37464  4.05204   2049 e - - -
          2.68618  4.42225  2.77519  2.73123  3.46354  2.40513  3.72494  3.29354  2.67741  2.69355  4.24690  2.90347  2.73739  3.18146  2.89801  2.37887  2.77519  2.98518  4.58477  3.61503
          0.02194  4.22628  4.94862  0.61958  0.77255  0.48576  0.95510
    628   3.00392  4.74643  3.81422  3.20734  3.67009  3.83328  3.98406  3.01826  2.56756  1.39121  3.63713  3.56885  4.22028  3.24736  1.76664  3.19152  3.23020  2.91291  5.17977  3.93726   2050 l - - -
          2.68618  4.42225  2.77519  2.73123  3.46354  2.40513  3.72494  3.29354  2.67741  2.69355  4.24690  2.90347  2.73739  3.18146  2.89801  2.37887  2.77519  2.98518  4.58477  3.61503
          0.02194  4.22628  4.94862  0.61958  0.77255  0.48576  0.95510
    629   3.29109  4.69137  4.55301  4.06278  2.68562  4.24801  4.08944  2.77422  3.77648  1.35598  3.38118  4.17081  4.58241  4.03506  3.90879  3.63470  3.52690  2.78915  1.55676  2.84465   2051 l - - -
          2.68618  4.42225  2.77519  2.73123  3.46354  2.40513  3.72494  3.29354  2.67741  2.69355  4.24690  2.90347  2.73739  3.18146  2.89801  2.37887  2.77519  2.98518  4.58477  3.61503
          0.02194  4.22628  4.94862  0.61958  0.77255  0.48576  0.95510
    630   3.03945  4.91289  3.60736  3.03098  3.33645  3.77741  3.75005  3.54137  2.44002  3.07980  4.04332  3.40925  4.16998  3.11229  1.43745  3.12179  3.25476  3.30211  4.80491  1.89992   2052 r - - -
          2.68618  4.42225  2.77519  2.73123  3.46354  2.40513  3.72494  3.29354  2.67741  2.69355  4.24690  2.90347  2.73739  3.18146  2.89801  2.37887  2.77519  2.98518  4.58477  3.61503
          0.02194  4.22628  4.94862  0.61958  0.77255  0.48576  0.95510
    631   2.06833  4.71705  3.05477  1.89275  3.94523  3.49357  3.80342  3.21118  2.64418  2.18801  3.83341  3.11187  3.93608  3.00150  3.06135  2.78728  2.95088  2.95315  5.31063  4.01095   2053 e - - -
          2.68618  4.42225  2.77519  2.73123  3.46354  2.40513  3.72494  3.29354  2.67741  2.69355  4.24690  2.90347  2.73739  3.18146  2.89801  2.37887  2.77519  2.98518  4.58477  3.61503
          0.02194  4.22628  4.94862  0.61958  0.77255  0.48576  0.95510
    632   2.59580  4.70656  3.14467  2.69866  4.35811  1.99970  3.86201  3.79156  2.58231  3.37707  4.19033  3.13154  3.87296  3.02691  2.06693  1.93540  2.93060  3.37111  5.56718  4.27164   2054 s - - -
          2.68618  4.42225  2.77519  2.73123  3.46354  2.40513  3.72494  3.29354  2.67741  2.69355  4.24690  2.90347  2.73739  3.18146  2.89801  2.37887  2.77519  2.98518  4.58477  3.61503
          0.02194  4.22628  4.94862  0.61958  0.77255  0.48576  0.95510
    633   2.96464  4.78569  3.58026  3.03469  3.80540  3.76540  3.92289  3.08029  1.68657  1.48076  3.73793  3.43908  4.16169  3.15484  2.75069  3.11447  3.18882  2.93303  5.24869  4.00424   2055 l - - -
          2.68618  4.42225  2.77519  2.73123  3.46354  2.40513  3.72494  3.29354  2.67741  2.69355  4.24690  2.90347  2.73739  3.18146  2.89801  2.37887  2.77519  2.98518  4.58477  3.61503
          0.02194  4.22628  4.94862  0.61958  0.77255  0.48576  0.95510
    634   1.85993  4.32414  4.13668  3.60238  2.00924  3.84459  3.90551  2.75233  3.48053  2.39105  3.41169  3.77573  4.23196  3.69463  3.67406  3.15254  3.07392  2.58491  2.45919  2.89017   2056 a - - -
          2.68618  4.42225  2.77519  2.73123  3.46354  2.40513  3.72494  3.29354  2.67741  2.69355  4.24690  2.90347  2.73739  3.18146  2.89801  2.37887  2.77519  2.98518  4.58477  3.61503
          0.02194  4.22628  4.94862  0.61958  0.77255  0.48576  0.95510
    635   2.77535  1.96178  3.79518  3.21808  4.03629  3.53461  4.03291  3.38461  2.64311  3.07945  4.01065  3.51583  4.06633  3.29016  1.37301  2.94779  3.09799  3.10049  5.34280  4.13507   2057 r - - -
          2.68618  4.42225  2.77519  2.73123  3.46354  2.40513  3.72494  3.29354  2.67741  2.69355  4.24690  2.90347  2.73739  3.18146  2.89801  2.37887  2.77519  2.98518  4.58477  3.61503
          0.02194  4.22628  4.94862  0.61958  0.77255  0.48576  0.95510
    636   2.80818  4.38410  3.88534  3.32886  3.21564  3.83087  2.27368  1.97664  3.16011  1.76633  3.33049  3.65455  4.19280  3.49498  3.42322  3.11682  3.04034  2.47433  4.81987  3.50469   2058 l - - -
          2.68618  4.42225  2.77519  2.73123  3.46354  2.40513  3.72494  3.29354  2.67741  2.69355  4.24690  2.90347  2.73739  3.18146  2.89801  2.37887  2.77519  2.98518  4.58477  3.61503
          0.02194  4.22628  4.94862  0.61958  0.77255  0.48576  0.95510
    637   2.83689  4.85578  3.33628  2.92953  4.51528  1.40992  3.99037  3.97843  2.56906  3.54039  4.40010  3.32864  4.02817  3.17698  1.61233  2.91949  3.16920  3.57697  5.62773  4.41584   2059 g - - -
          2.68618  4.42225  2.77519  2.73123  3.46354  2.40513  3.72494  3.29354  2.67741  2.69355  4.24690  2.90347  2.73739  3.18146  2.89801  2.37887  2.77519  2.98518  4.58477  3.61503
          0.02194  4.22628  4.94862  0.61958  0.77255  0.48576  0.95510
    638   2.81647  5.30663  1.97217  1.80851  4.62943  3.39588  3.70633  4.11006  2.49016  3.59763  4.38076  2.86287  3.88067  2.83147  1.99025  2.75660  3.06128  3.69174  5.73710  4.31937   2060 e - - -
          2.68618  4.42225  2.77519  2.73123  3.46354  2.40513  3.72494  3.29354  2.67741  2.69355  4.24690  2.90347  2.73739  3.18146  2.89801  2.37887  2.77519  2.98518  4.58477  3.61503
          0.02194  4.22628  4.94862  0.61958  0.77255  0.48576  0.95510
    639   2.83179  5.13738  2.57228  1.36694  4.59468  3.34659  3.85394  4.06112  2.72218  3.62403  4.45569  2.93079  3.92050  3.01628  3.19968  1.78091  3.13552  3.65122  5.79653  4.39693   2061 e - - -
          2.68618  4.42225  2.77519  2.73123  3.46354  2.40513  3.72494  3.29354  2.67741  2.69355  4.24690  2.90347  2.73739  3.18146  2.89801  2.37887  2.77519  2.98518  4.58477  3.61503
          0.02194  4.22628  4.94862  0.61958  0.77255  0.48576  0.95510
    640   2.85038  4.75512  3.11886  1.58108  3.91415  3.62862  3.96773  1.88420  2.82038  2.78395  3.82171  3.25790  4.08254  3.18866  3.21199  2.98474  3.10404  2.66837  5.38748  4.08826   2062 e - - -
          2.68618  4.42225  2.77519  2.73123  3.46354  2.40513  3.72494  3.29354  2.67741  2.69355  4.24690  2.90347  2.73739  3.18146  2.89801  2.37887  2.77519  2.98518  4.58477  3.61503
          0.02194  4.22628  4.94862  0.61958  0.77255  0.48576  0.95510
    641   2.64081  4.72173  3.06922  2.62370  4.07522  3.40271  2.44161  3.52749  2.59500  3.14971  3.99116  3.09424  2.24743  2.98374  2.99847  2.71486  2.14225  3.19179  5.37461  4.05340   2063 t - - -
          2.68618  4.42225  2.77519  2.73123  3.46354  2.40513  3.72494  3.29354  2.67741  2.69355  4.24690  2.90347  2.73739  3.18146  2.89801  2.37887  2.77519  2.98518  4.58477  3.61503
          0.02194  4.22628  4.94862  0.61958  0.77255  0.48576  0.95510
    642   2.71704  4.34331  4.16745  3.73416  3.79768  3.66663  4.54881  2.30220  3.62751  2.58780  3.69669  3.90269  4.24669  3.94105  3.87177  3.07615  1.82450  1.21941  5.45023  4.23419   2064 v - - -
          2.68618  4.42225  2.77519  2.73123  3.46354  2.40513  3.72494  3.29354  2.67741  2.69355  4.24690  2.90347  2.73739  3.18146  2.89801  2.37887  2.77519  2.98518  4.58477  3.61503
          0.02194  4.22628  4.94862  0.61958  0.77255  0.48576  0.95510
    643   2.99483  4.39793  4.48668  3.93051  2.96396  4.12605  4.24235  1.80200  3.77328  1.54056  3.19560  4.09434  4.44153  3.96154  3.91702  3.43879  3.22437  2.33696  4.68377  1.99253   2065 l - - -
          2.68618  4.42225  2.77519  2.73123  3.46354  2.40513  3.72494  3.29354  2.67741  2.69355  4.24690  2.90347  2.73739  3.18146  2.89801  2.37887  2.77519  2.98518  4.58477  3.61503
          0.02194  4.22628  4.94862  0.61958  0.77255  0.48576  0.95510
    644   2.86378  4.41057  4.02994  3.49716  2.13932  3.88335  4.10143  2.62241  3.39896  1.64566  3.27618  3.77884  2.21846  3.65137  3.64493  3.18887  3.11013  2.53926  4.74467  3.38015   2066 l - - -
          2.68618  4.42225  2.77519  2.73123  3.46354  2.40513  3.72494  3.29354  2.67741  2.69355  4.24690  2.90347  2.73739  3.18146  2.89801  2.37887  2.77519  2.98518  4.58477  3.61503
          0.02194  4.22628  4.94862  0.61958  0.77255  0.48576  0.95510
    645   3.52004  4.81946  5.02390  4.53176  1.67957  4.65768  4.54925  2.46231  4.37811  0.93818  3.04958  4.63972  4.85856  4.40969  4.43539  4.03436  3.74222  2.62253  4.72907  3.27851   2067 l - - -
          2.68618  4.42225  2.77519  2.73123  3.46354  2.40513  3.72494  3.29354  2.67741  2.69355  4.24690  2.90347  2.73739  3.18146  2.89801  2.37887  2.77519  2.98518  4.58477  3.61503
          0.02194  4.22628  4.94862  0.61958  0.77255  0.48576  0.95510
    646   2.67822  4.71832  3.02329  1.89238  3.96592  3.47174  3.77965  2.34983  2.62674  2.98636  3.85756  3.08259  3.91445  2.97462  3.05395  2.12143  2.93101  2.98770  5.30753  4.00058   2068 e - - -
          2.68618  4.42225  2.77519  2.73123  3.46354  2.40513  3.72494  3.29354  2.67741  2.69355  4.24690  2.90347  2.73739  3.18146  2.89801  2.37887  2.77519  2.98518  4.58477  3.61503
          0.02194  4.22628  4.94862  0.61958  0.77255  0.48576  0.95510
    647   2.86381  4.41049  4.03034  3.49740  2.14695  3.88371  4.10256  2.62145  3.39919  1.64064  3.27508  3.77928  2.21882  3.65158  3.64515  3.18917  3.11010  2.53866  4.74639  3.38307   2069 l - - -
          2.68618  4.42225  2.77519  2.73123  3.46354  2.40513  3.72494  3.29354  2.67741  2.69355  4.24690  2.90347  2.73739  3.18146  2.89801  2.37887  2.77519  2.98518  4.58477  3.61503
          0.02194  4.22628  4.94862  0.61958  0.77255  0.48576  0.95510
    648   3.04070  5.20993  3.19182  2.72166  4.38122  3.64957  1.68535  3.99341  1.51455  3.47324  4.33773  3.18227  4.07020  2.89674  2.44111  3.03220  3.24455  3.66402  5.46796  4.15548   2070 k - - -
          2.68618  4.42225  2.77519  2.73123  3.46354  2.40513  3.72494  3.29354  2.67741  2.69355  4.24690  2.90347  2.73739  3.18146  2.89801  2.37887  2.77519  2.98518  4.58477  3.61503
          0.02194  4.22628  4.94862  0.61958  0.77255  0.48576  0.95510
    649   3.07362  5.15544  3.42459  2.85622  4.22424  3.71134  1.64571  3.94185  2.15391  3.42082  4.30406  3.27939  4.11218  2.92384  1.58866  3.08754  3.27174  3.63095  5.36133  4.03741   2071 r - - -
          2.68618  4.42225  2.77519  2.73123  3.46354  2.40513  3.72494  3.29354  2.67741  2.69355  4.24690  2.90347  2.73739  3.18146  2.89801  2.37887  2.77519  2.98518  4.58477  3.61503
          0.02194  4.22628  4.94862  0.61958  0.77255  0.48576  0.95510
    650   1.81495  2.05270  4.29667  3.81928  3.67972  3.48547  4.45072  2.48839  3.70035  2.62376  3.62761  3.85297  4.09820  3.93767  3.88570  2.89061  2.93352  1.66240  5.24744  4.05940   2072 v - - -
          2.68618  4.42225  2.77519  2.73123  3.46354  2.40513  3.72494  3.29354  2.67741  2.69355  4.24690  2.90347  2.73739  3.18146  2.89801  2.37887  2.77519  2.98518  4.58477  3.61503
          0.02194  4.22628  4.94862  0.61958  0.77255  0.48576  0.95510
    651   2.04739  4.21806  4.06630  3.50605  3.21067  3.76457  4.08609  1.93671  3.36407  2.27257  3.29159  3.73804  4.15868  3.62903  3.57379  3.07046  2.95395  2.34240  2.39316  3.51559   2073 i - - -
          2.68618  4.42225  2.77519  2.73123  3.46354  2.40513  3.72494  3.29354  2.67741  2.69355  4.24690  2.90347  2.73739  3.18146  2.89801  2.37887  2.77519  2.98518  4.58477  3.61503
          0.02194  4.22628  4.94862  0.61958  0.77255  0.48576  0.95510
    652   3.16931  4.50768  4.84995  4.29281  2.08256  4.39915  4.64951  2.20059  4.15719  1.37939  3.09961  4.44853  4.66241  4.27512  4.25706  3.73632  3.40100  1.51635  5.01162  3.76239   2074 l - - -
          2.68618  4.42225  2.77519  2.73123  3.46354  2.40513  3.72494  3.29354  2.67741  2.69355  4.24690  2.90347  2.73739  3.18146  2.89801  2.37887  2.77519  2.98518  4.58477  3.61503
          0.02194  4.22628  4.94862  0.61958  0.77255  0.48576  0.95510
    653   3.12998  5.76801  1.19287  1.42765  5.04898  3.33280  3.91510  4.59508  2.98117  4.07175  4.93817  2.78793  3.97843  3.08623  3.61247  2.98983  3.42706  4.14784  6.21280  4.67422   2075 d - - -
          2.68618  4.42225  2.77519  2.73123  3.46354  2.40513  3.72494  3.29354  2.67741  2.69355  4.24690  2.90347  2.73739  3.18146  2.89801  2.37887  2.77519  2.98518  4.58477  3.61503
          0.02194  4.22628  4.94862  0.61958  0.77255  0.48576  0.95510
    654   2.52451  4.33911  3.75780  3.43753  4.04253  1.39674  4.38918  3.06482  3.42847  3.05083  4.02817  3.60623  3.98619  3.73539  3.70171  2.75417  2.96231  1.59689  5.51885  4.29644   2076 g - - -
          2.68618  4.42225  2.77519  2.73123  3.46354  2.40513  3.72494  3.29354  2.67741  2.69355  4.24690  2.90347  2.73739  3.18146  2.89801  2.37887  2.77519  2.98518  4.58477  3.61503
          0.02194  4.22628  4.94862  0.61958  0.77255  0.48576  0.95510
    655   2.97223  4.88797  3.19212  1.69320  3.58368  3.64363  3.88117  3.50416  2.78139  3.08926  4.04281  3.30193  4.10596  3.20869  3.12558  3.05318  3.21930  3.25808  1.63246  3.57969   2077 w - - -
          2.68618  4.42225  2.77519  2.73123  3.46354  2.40513  3.72494  3.29354  2.67741  2.69355  4.24690  2.90347  2.73739  3.18146  2.89801  2.37887  2.77519  2.98518  4.58477  3.61503
          0.02194  4.22628  4.94862  0.61958  0.77255  0.48576  0.95510
    656   2.80228  5.06885  2.61880  1.62451  4.55358  3.34118  3.86420  4.01410  2.72734  3.58819  4.42108  2.95445  3.91684  3.03000  3.19469  1.49370  3.11328  3.60572  5.76706  4.38069   2078 s - - -
          2.68618  4.42225  2.77519  2.73123  3.46354  2.40513  3.72494  3.29354  2.67741  2.69355  4.24690  2.90347  2.73739  3.18146  2.89801  2.37887  2.77519  2.98518  4.58477  3.61503
          0.02194  4.22628  4.94862  0.61958  0.77255  0.48576  0.95510
    657   2.79016  4.52039  3.61823  3.04811  3.63226  3.73700  3.96825  2.68734  1.93629  1.93783  3.54560  3.45418  4.11660  3.24685  3.08607  3.01578  3.02369  1.94628  5.13375  3.89953   2079 k - - -
          2.68618  4.42225  2.77519  2.73123  3.46354  2.40513  3.72494  3.29354  2.67741  2.69355  4.24690  2.90347  2.73739  3.18146  2.89801  2.37887  2.77519  2.98518  4.58477  3.61503
          0.02194  4.22628  4.94862  0.61958  0.77255  0.48576  0.95510
    658   1.02162  4.25553  3.69138  3.41942  4.45888  3.04912  4.44355  3.82913  3.46001  3.56739  4.40425  3.49613  3.82077  3.73688  3.74285  1.63762  2.83146  3.27349  5.82023  4.62100   2080 a - - -
          2.68618  4.42225  2.77519  2.73123  3.46354  2.40513  3.72494  3.29354  2.67741  2.69355  4.24690  2.90347  2.73739  3.18146  2.89801  2.37887  2.77519  2.98518  4.58477  3.61503
          0.02194  4.22628  4.94862  0.61958  0.77255  0.48576  0.95510
    659   3.24691  4.51360  5.10639  4.62386  3.75452  4.68863  5.33109  1.24977  4.52554  2.23133  3.53486  4.81148  4.97496  4.78244  4.70606  4.09595  3.51283  0.99315  5.77137  4.56200   2081 v - - -
          2.68618  4.42225  2.77519  2.73123  3.46354  2.40513  3.72494  3.29354  2.67741  2.69355  4.24690  2.90347  2.73739  3.18146  2.89801  2.37887  2.77519  2.98518  4.58477  3.61503
          0.02194  4.22628  4.94862  0.61958  0.77255  0.48576  0.95510
    660   1.88670  4.34271  4.18989  3.64559  2.18872  3.90606  4.21991  2.46853  3.53866  1.61765  3.23051  3.88340  4.28574  3.76663  3.74939  3.22072  3.09356  2.37478  4.84436  3.55960   2082 l - - -
          2.68618  4.42225  2.77519  2.73123  3.46354  2.40513  3.72494  3.29354  2.67741  2.69355  4.24690  2.90347  2.73739  3.18146  2.89801  2.37887  2.77519  2.98518  4.58477  3.61503
          0.02194  4.22628  4.94862  0.61958  0.77255  0.48576  0.95510
    661   2.65410  4.59502  3.22184  2.72204  3.82411  3.49732  3.80882  2.30177  2.64930  2.85992  3.75097  3.17835  3.93422  2.25059  3.03142  1.97603  2.91194  2.90295  5.19912  3.91686   2083 s - - -
          2.68618  4.42225  2.77519  2.73123  3.46354  2.40513  3.72494  3.29354  2.67741  2.69355  4.24690  2.90347  2.73739  3.18146  2.89801  2.37887  2.77519  2.98518  4.58477  3.61503
          0.02194  4.22628  4.94862  0.61958  0.77255  0.48576  0.95510
    662   2.95678  5.16917  2.96897  2.59891  4.14766  3.56087  2.28284  3.94100  2.35869  3.43457  4.30422  3.09385  4.01797  1.45135  2.67714  2.94463  3.18721  3.60585  5.39066  3.97825   2084 q - - -
          2.68618  4.42225  2.77519  2.73123  3.46354  2.40513  3.72494  3.29354  2.67741  2.69355  4.24690  2.90347  2.73739  3.18146  2.89801  2.37887  2.77519  2.98518  4.58477  3.61503
          0.02194  4.22628  4.94862  0.61958  0.77255  0.48576  0.95510
    663   1.86521  5.34857  1.82253  1.72863  4.67532  3.35364  3.78517  4.14857  2.69264  3.67391  4.48274  2.83551  3.90111  2.93012  3.23619  2.80745  3.14355  3.73671  5.84856  4.40074   2085 e - - -
          2.68618  4.42225  2.77519  2.73123  3.46354  2.40513  3.72494  3.29354  2.67741  2.69355  4.24690  2.90347  2.73739  3.18146  2.89801  2.37887  2.77519  2.98518  4.58477  3.61503
          0.02194  4.22628  4.94862  0.61958  0.77255  0.48576  0.95510
    664   2.75229  4.32776  3.92473  3.39280  2.19008  3.75390  4.00871  2.67920  3.30108  1.78835  3.36450  3.66646  4.16046  3.56212  3.55586  1.99416  3.00886  2.52662  4.69640  3.31713   2086 l - - -
          2.68618  4.42225  2.77519  2.73123  3.46354  2.40513  3.72494  3.29354  2.67741  2.69355  4.24690  2.90347  2.73739  3.18146  2.89801  2.37887  2.77519  2.98518  4.58477  3.61503
          0.02194  4.22628  4.94862  0.61958  0.77255  0.48576  0.95510
    665   2.81498  4.41458  3.83169  3.28466  2.24872  3.82675  4.02542  2.00037  3.17667  2.20394  3.32305  3.62969  4.18860  2.15314  3.46344  3.10612  3.04799  2.52342  4.81581  3.48576   2087 i - - -
          2.68618  4.42225  2.77519  2.73123  3.46354  2.40513  3.72494  3.29354  2.67741  2.69355  4.24690  2.90347  2.73739  3.18146  2.89801  2.37887  2.77519  2.98518  4.58477  3.61503
          0.02194  4.22628  4.94862  0.61958  0.77255  0.48576  0.95510
    666   2.02415  4.58403  3.19297  2.07550  3.88967  3.49987  3.89637  2.97676  2.78614  2.87290  3.78862  3.21349  3.96657  3.12320  3.19110  2.80889  2.94241  1.91029  5.29469  4.01581   2088 v - - -
          2.68618  4.42225  2.77519  2.73123  3.46354  2.40513  3.72494  3.29354  2.67741  2.69355  4.24690  2.90347  2.73739  3.18146  2.89801  2.37887  2.77519  2.98518  4.58477  3.61503
          0.02194  4.22628  4.94862  0.61958  0.77255  0.48576  0.95510
    667   2.85702  4.46949  3.86817  3.29375  2.20124  3.84306  3.97781  2.74692  3.05475  1.74871  3.36250  3.62855  4.20059  3.43984  2.07415  3.12673  3.08574  2.64035  4.76349  3.39126   2089 l - - -
          2.68618  4.42225  2.77519  2.73123  3.46354  2.40513  3.72494  3.29354  2.67741  2.69355  4.24690  2.90347  2.73739  3.18146  2.89801  2.37887  2.77519  2.98518  4.58477  3.61503
          0.02194  4.22628  4.94862  0.61958  0.77255  0.48576  0.95510
    668   2.99381  4.91336  3.39673  2.90919  3.37945  3.71851  3.74795  3.52747  1.66037  3.09309  4.04023  3.32513  4.12840  3.09416  2.76205  3.06452  3.21578  3.27862  4.84744  1.62268   2090 y - - -
          2.68618  4.42225  2.77519  2.73123  3.46354  2.40513  3.72494  3.29354  2.67741  2.69355  4.24690  2.90347  2.73739  3.18146  2.89801  2.37887  2.77519  2.98518  4.58477  3.61503
          0.02194  4.22628  4.94862  0.61958  0.77255  0.48576  0.95510
    669   2.67606  4.44793  3.50798  2.95483  2.21569  3.59158  3.86016  2.95666  2.78614  2.63368  3.57046  3.34940  4.00569  3.18367  2.26039  2.87073  2.18371  2.73517  4.95961  3.65452   2091 t - - -
          2.68618  4.42225  2.77519  2.73123  3.46354  2.40513  3.72494  3.29354  2.67741  2.69355  4.24690  2.90347  2.73739  3.18146  2.89801  2.37887  2.77519  2.98518  4.58477  3.61503
          0.02194  4.22628  4.94862  0.61958  0.77255  0.48576  0.95510
    670   1.98486  4.77770  2.93128  1.94209  4.22499  3.36508  3.81293  3.58107  2.64522  3.24052  4.07535  3.04150  3.87615  2.98297  3.08857  2.69926  1.96416  3.23072  5.50106  4.17498   2092 e - - -
          2.68618  4.42225  2.77519  2.73123  3.46354  2.40513  3.72494  3.29354  2.67741  2.69355  4.24690  2.90347  2.73739  3.18146  2.89801  2.37887  2.77519  2.98518  4.58477  3.61503
          0.02194  4.22628  4.94862  0.61958  0.77255  0.48576  0.95510
    671   2.72894  4.85520  2.87893  1.80601  4.11356  2.35347  3.77584  3.49382  2.60599  2.24443  3.99676  3.02702  3.91324  2.95550  3.04178  2.77388  2.98521  3.19141  5.41530  4.08711   2093 e - - -
          2.68618  4.42225  2.77519  2.73123  3.46354  2.40513  3.72494  3.29354  2.67741  2.69355  4.24690  2.90347  2.73739  3.18146  2.89801  2.37887  2.77519  2.98518  4.58477  3.61503
          0.02194  4.22628  4.94862  0.61958  0.77255  0.48576  0.95510
    672   1.93068  4.32099  3.77219  3.27023  3.62029  3.53427  4.14141  2.69675  3.18291  1.74614  3.55791  3.56078  4.05050  3.49772  3.48072  2.87992  2.07318  2.49058  5.15074  3.93666   2094 l - - -
          2.68618  4.42225  2.77519  2.73123  3.46354  2.40513  3.72494  3.29354  2.67741  2.69355  4.24690  2.90347  2.73739  3.18146  2.89801  2.37887  2.77519  2.98518  4.58477  3.61503
          0.02194  4.22628  4.94862  0.61958  0.77255  0.48576  0.95510
    673   2.88863  4.95006  2.93985  1.38259  4.03193  3.55718  3.88651  3.31717  2.69392  2.03665  3.97162  3.14063  4.03231  3.08351  3.09140  2.94396  3.14145  3.10842  5.44245  4.11011   2095 e - - -
          2.68618  4.42225  2.77519  2.73123  3.46354  2.40513  3.72494  3.29354  2.67741  2.69355  4.24690  2.90347  2.73739  3.18146  2.89801  2.37887  2.77519  2.98518  4.58477  3.61503
          0.02194  4.22628  4.94862  0.61958  0.77255  0.48576  0.95510
    674   2.79729  5.12441  2.78302  2.44046  4.54275  2.29460  3.73975  3.99406  1.72417  3.51155  4.31553  2.11631  3.90838  2.87631  2.83998  2.77952  3.05676  3.59473  5.65670  4.30109   2096 k - - -
          2.68618  4.42225  2.77519  2.73123  3.46354  2.40513  3.72494  3.29354  2.67741  2.69355  4.24690  2.90347  2.73739  3.18146  2.89801  2.37887  2.77519  2.98518  4.58477  3.61503
          0.02194  4.22628  4.94862  0.61958  0.77255  0.48576  0.95510
    675   2.51050  4.37953  3.44583  2.98297  3.84516  2.20998  3.99922  3.21281  2.95305  2.91486  2.11758  3.32448  3.90062  3.28015  3.30656  1.95739  2.85792  2.90423  5.25211  4.00533   2097 s - - -
          2.68618  4.42225  2.77519  2.73123  3.46354  2.40513  3.72494  3.29354  2.67741  2.69355  4.24690  2.90347  2.73739  3.18146  2.89801  2.37887  2.77519  2.98518  4.58477  3.61503
          0.02194  4.22628  4.94862  0.61958  0.77255  0.48576  0.95510
    676   2.82599  5.19180  2.62147  1.80692  4.48170  2.28441  2.16294  3.97193  2.56069  3.50672  4.31921  2.90484  3.90429  2.89752  3.02797  2.79103  3.08120  3.59042  5.66594  4.26825   2098 e - - -
          2.68618  4.42225  2.77519  2.73123  3.46354  2.40513  3.72494  3.29354  2.67741  2.69355  4.24690  2.90347  2.73739  3.18146  2.89801  2.37887  2.77519  2.98518  4.58477  3.61503
          0.02194  4.22628  4.94862  0.61958  0.77255  0.48576  0.95510
    677   1.60750  4.37305  3.52669  3.26932  4.41660  3.14350  4.36458  3.75151  3.32663  3.48556  4.36997  3.46124  1.24967  3.64095  3.63227  2.61869  2.92107  3.27310  5.76724  4.55753   2099 p - - -
          2.68618  4.42225  2.77519  2.73123  3.46354  2.40513  3.72494  3.29354  2.67741  2.69355  4.24690  2.90347  2.73739  3.18146  2.89801  2.37887  2.77519  2.98518  4.58477  3.61503
          0.02194  4.22628  4.94862  0.61958  0.77255  0.48576  0.95510
    678   1.43992  4.41612  3.94080  3.50150  3.60498  3.63090  4.34551  2.61427  3.38725  1.57221  3.54494  3.74891  4.17858  3.71730  3.64971  3.02552  3.08076  2.46664  5.26425  4.03969   2100 a - - -
          2.68618  4.42225  2.77519  2.73123  3.46354  2.40513  3.72494  3.29354  2.67741  2.69355  4.24690  2.90347  2.73739  3.18146  2.89801  2.37887  2.77519  2.98518  4.58477  3.61503
          0.02194  4.22628  4.94862  0.61958  0.77255  0.48576  0.95510
    679   2.90710  4.56335  3.87650  3.45465  3.49420  3.76837  4.30153  2.76308  3.31430  1.12008  3.47096  3.76877  2.23016  3.67825  3.57249  3.18115  3.21257  2.68779  5.17770  3.94238   2101 l - - -
          2.68618  4.42225  2.77519  2.73123  3.46354  2.40513  3.72494  3.29354  2.67741  2.69355  4.24690  2.90347  2.73739  3.18146  2.89801  2.37887  2.77519  2.98518  4.58477  3.61503
          0.02194  4.22628  4.94862  0.61958  0.77255  0.48576  0.95510
    680   2.81734  5.19423  1.80756  1.80323  4.44619  3.39543  3.74914  3.87568  2.61341  2.32541  4.27626  2.88056  3.89559  2.89646  3.12228  2.78039  3.06917  3.51838  5.66689  4.25958   2102 e - - -
          2.68618  4.42225  2.77519  2.73123  3.46354  2.40513  3.72494  3.29354  2.67741  2.69355  4.24690  2.90347  2.73739  3.18146  2.89801  2.37887  2.77519  2.98518  4.58477  3.61503
          0.02194  4.22628  4.94862  0.61958  0.77255  0.48576  0.95510
    681   2.81616  5.30623  1.97796  1.80439  4.62907  3.39596  3.70612  4.10967  2.48971  3.59724  4.38030  2.86296  3.88056  2.83120  1.99040  2.75635  3.06093  3.69136  5.73669  4.31904   2103 e - - -
          2.68618  4.42225  2.77519  2.73123  3.46354  2.40513  3.72494  3.29354  2.67741  2.69355  4.24690  2.90347  2.73739  3.18146  2.89801  2.37887  2.77519  2.98518  4.58477  3.61503
          0.02194  4.22628  4.94862  0.61958  0.77255  0.48576  0.95510
    682   2.93102  2.03896  4.55400  4.04750  3.34936  3.95789  4.55745  2.36715  3.84539  1.17990  3.30421  4.16941  4.41454  4.09579  3.98976  3.36064  3.23459  2.28503  5.11846  3.90775   2104 l - - -
          2.68618  4.42225  2.77519  2.73123  3.46354  2.40513  3.72494  3.29354  2.67741  2.69355  4.24690  2.90347  2.73739  3.18146  2.89801  2.37887  2.77519  2.98518  4.58477  3.61503
          0.02194  4.22628  4.94862  0.61958  0.77255  0.48576  0.95510
    683   2.04627  4.69833  2.19791  2.62209  3.94035  3.46775  3.83605  3.20162  2.72894  2.00189  3.84685  3.11236  3.93488  3.04310  3.16686  2.78324  2.95521  2.94197  5.32670  4.01878   2105 l - - -
          2.68618  4.42225  2.77519  2.73123  3.46354  2.40513  3.72494  3.29354  2.67741  2.69355  4.24690  2.90347  2.73739  3.18146  2.89801  2.37887  2.77519  2.98518  4.58477  3.61503
          0.02194  4.22628  4.94862  0.61958  0.77255  0.48576  0.95510
    684   1.77492  4.33495  3.65673  3.16310  3.68465  3.48723  4.08930  2.01073  3.10761  2.66345  3.62721  3.48079  2.42211  3.42034  3.43123  2.82838  2.90849  2.54147  5.17407  3.94725   2106 a - - -
          2.68618  4.42225  2.77519  2.73123  3.46354  2.40513  3.72494  3.29354  2.67741  2.69355  4.24690  2.90347  2.73739  3.18146  2.89801  2.37887  2.77519  2.98518  4.58477  3.61503
          0.02194  4.22628  4.94862  0.61958  0.77255  0.48576  0.95510
    685   2.76173  4.99224  2.89713  1.82266  4.21684  3.47958  3.70882  3.63000  2.44023  2.31216  4.05089  2.99617  3.90967  2.15551  2.85129  2.77203  2.99428  3.31833  5.45367  4.11496   2107 e - - -
          2.68618  4.42225  2.77519  2.73123  3.46354  2.40513  3.72494  3.29354  2.67741  2.69355  4.24690  2.90347  2.73739  3.18146  2.89801  2.37887  2.77519  2.98518  4.58477  3.61503
          0.02194  4.22628  4.94862  0.61958  0.77255  0.48576  0.95510
    686   2.70646  4.63103  3.32235  2.76476  3.72801  3.55917  3.76480  3.22250  2.53839  2.87669  3.75857  3.20915  3.96386  3.00578  2.17298  2.82526  2.04456  2.96101  5.10085  2.51387   2108 t - - -
          2.68618  4.42225  2.77519  2.73123  3.46354  2.40513  3.72494  3.29354  2.67741  2.69355  4.24690  2.90347  2.73739  3.18146  2.89801  2.37887  2.77519  2.98518  4.58477  3.61503
          0.02194  4.22628  4.94862  0.61958  0.77255  0.48576  0.95510
    687   2.73456  5.04512  2.68807  1.70593  4.47313  3.35670  3.77211  3.92798  2.60202  3.48132  4.28556  2.92802  2.41626  2.91797  3.08142  2.01668  3.01657  3.52567  5.66834  4.28521   2109 e - - -
          2.68618  4.42225  2.77519  2.73123  3.46354  2.40513  3.72494  3.29354  2.67741  2.69355  4.24690  2.90347  2.73739  3.18146  2.89801  2.37887  2.77519  2.98518  4.58477  3.61503
          0.02194  4.22628  4.94862  0.61958  0.77255  0.48576  0.95510
    688   2.74914  5.04013  1.83192  2.39683  4.65410  1.91345  3.88779  4.13912  2.81920  3.68644  4.49531  2.92565  3.88500  3.04913  3.34120  1.92076  3.08498  3.67437  5.86281  4.45425   2110 d - - -
          2.68618  4.42225  2.77519  2.73123  3.46354  2.40513  3.72494  3.29354  2.67741  2.69355  4.24690  2.90347  2.73739  3.18146  2.89801  2.37887  2.77519  2.98518  4.58477  3.61503
          0.02194  4.22628  4.94862  0.61958  0.77255  0.48576  0.95510
    689   3.04021  4.90369  3.37205  2.96990  2.97743  3.75861  3.73213  3.50137  2.78031  3.01410  4.02276  3.37457  4.18554  1.88231  3.08640  3.11220  3.27798  3.27810  4.54581  1.49651   2111 y - - -
          2.68618  4.42225  2.77519  2.73123  3.46354  2.40513  3.72494  3.29354  2.67741  2.69355  4.24690  2.90347  2.73739  3.18146  2.89801  2.37887  2.77519  2.98518  4.58477  3.61503
          0.02194  4.22628  4.94862  0.61958  0.77255  0.48576  0.95510
    690   2.06612  5.17453  1.85953  2.33629  4.52253  3.38333  3.72357  3.97596  1.94643  3.51024  4.30433  2.88673  3.87331  2.85675  3.01970  2.73568  3.02730  3.57630  5.68217  4.27979   2112 d - - -
          2.68618  4.42225  2.77519  2.73123  3.46354  2.40513  3.72494  3.29354  2.67741  2.69355  4.24690  2.90347  2.73739  3.18146  2.89801  2.37887  2.77519  2.98518  4.58477  3.61503
          0.02194  4.22628  4.94862  0.61958  0.77255  0.48576  0.95510
    691   2.89493  4.47290  3.93790  3.38135  3.36066  3.93197  4.18722  1.76057  3.20294  1.63739  3.26769  3.73958  4.27677  2.34897  3.47511  3.22066  3.12570  2.41404  5.04880  3.84749   2113 l - - -
          2.68618  4.42225  2.77519  2.73123  3.46354  2.40513  3.72494  3.29354  2.67741  2.69355  4.24690  2.90347  2.73739  3.18146  2.89801  2.37887  2.77519  2.98518  4.58477  3.61503
          0.02194  4.22628  4.94862  0.61958  0.77255  0.48576  0.95510
    692   3.95179  5.11978  4.85288  4.58111  2.00746  4.59776  3.55583  3.72260  4.34270  3.01350  4.27888  4.23875  4.90243  4.31480  4.34496  3.99143  4.16579  3.62516  1.91143  0.85111   2114 y - - -
          2.68618  4.42225  2.77519  2.73123  3.46354  2.40513  3.72494  3.29354  2.67741  2.69355  4.24690  2.90347  2.73739  3.18146  2.89801  2.37887  2.77519  2.98518  4.58477  3.61503
          0.02194  4.22628  4.94862  0.61958  0.77255  0.48576  0.95510
    693   2.82375  4.47198  3.75916  3.21329  3.43894  3.81425  4.08497  2.59410  3.05180  1.63586  3.36024  3.59443  4.18620  2.32614  3.35020  3.10017  3.06152  1.91037  5.05867  3.83867   2115 l - - -
          2.68618  4.42225  2.77519  2.73123  3.46354  2.40513  3.72494  3.29354  2.67741  2.69355  4.24690  2.90347  2.73739  3.18146  2.89801  2.37887  2.77519  2.98518  4.58477  3.61503
          0.02194  4.22628  4.94862  0.61958  0.77255  0.48576  0.95510
    694   1.93622  4.60165  3.30176  2.78328  4.11767  3.37520  3.86277  3.47381  2.60503  3.13514  3.98393  3.19626  3.89318  3.05440  2.10744  2.69599  1.91820  3.12997  5.40382  4.13559   2116 t - - -
          2.68618  4.42225  2.77519  2.73123  3.46354  2.40513  3.72494  3.29354  2.67741  2.69355  4.24690  2.90347  2.73739  3.18146  2.89801  2.37887  2.77519  2.98518  4.58477  3.61503
          0.02194  4.22628  4.94862  0.61958  0.77255  0.48576  0.95510
    695   2.68275  4.64563  3.30795  2.74303  3.89657  3.52312  3.77461  3.27382  2.50340  2.91825  2.52146  3.18944  3.94258  2.98227  1.99894  2.12203  2.93069  3.00084  5.22039  3.95261   2117 r - - -
          2.68618  4.42225  2.77519  2.73123  3.46354  2.40513  3.72494  3.29354  2.67741  2.69355  4.24690  2.90347  2.73739  3.18146  2.89801  2.37887  2.77519  2.98518  4.58477  3.61503
          0.02194  4.22628  4.94862  0.61958  0.77255  0.48576  0.95510
    696   2.73637  4.69277  3.25309  2.73358  2.23069  3.56553  3.74407  3.29209  2.58164  2.92169  3.81219  2.29383  3.97442  3.01334  2.17921  2.83528  2.97436  3.02792  5.00654  3.59679   2118 r - - -
          2.68618  4.42225  2.77519  2.73123  3.46354  2.40513  3.72494  3.29354  2.67741  2.69355  4.24690  2.90347  2.73739  3.18146  2.89801  2.37887  2.77519  2.98518  4.58477  3.61503
          0.02194  4.22628  4.94862  0.61958  0.77255  0.48576  0.95510
    697   1.92740  4.70479  3.04244  2.63123  4.27945  3.31725  3.84953  3.70215  2.65075  3.31072  4.13041  3.08762  3.85970  2.12133  3.06771  1.80926  2.91329  3.30542  5.53468  4.21989   2119 s - - -
          2.68618  4.42225  2.77519  2.73123  3.46354  2.40513  3.72494  3.29354  2.67741  2.69355  4.24690  2.90347  2.73739  3.18146  2.89801  2.37887  2.77519  2.98518  4.58477  3.61503
          0.02194  4.22628  4.94862  0.61958  0.77255  0.48576  0.95510
    698   2.73311  4.44774  2.38630  3.01024  2.37203  3.67624  3.95402  2.69451  3.02493  2.52451  3.52490  3.41988  4.08290  3.31497  3.38559  2.96370  2.98011  1.81541  4.95959  3.62745   2120 v - - -
          2.68618  4.42225  2.77519  2.73123  3.46354  2.40513  3.72494  3.29354  2.67741  2.69355  4.24690  2.90347  2.73739  3.18146  2.89801  2.37887  2.77519  2.98518  4.58477  3.61503
          0.02194  4.22628  4.94862  0.61958  0.77255  0.48576  0.95510
    699   2.79610  4.99610  3.08516  2.58868  4.30618  2.15132  2.40853  3.78084  2.31627  3.32466  4.14997  3.07637  3.94232  2.86265  2.00147  2.81323  3.03308  3.43273  5.45875  4.14335   2121 r - - -
          2.68618  4.42225  2.77519  2.73123  3.46354  2.40513  3.72494  3.29354  2.67741  2.69355  4.24690  2.90347  2.73739  3.18146  2.89801  2.37887  2.77519  2.98518  4.58477  3.61503
          0.02194  4.22628  4.94862  0.61958  0.77255  0.48576  0.95510
    700   2.69436  4.82063  2.94334  2.63634  4.36412  3.34319  3.89004  3.85946  2.64854  3.44035  4.28423  3.09791  3.91396  2.05719  3.02635  1.36728  3.02815  3.45481  5.60587  4.26933   2122 s - - -
          2.68618  4.42225  2.77519  2.73123  3.46354  2.40513  3.72494  3.29354  2.67741  2.69355  4.24690  2.90347  2.73739  3.18146  2.89801  2.37887  2.77519  2.98518  4.58477  3.61503
          0.02194  4.22628  4.94862  0.61958  0.77255  0.48576  0.95510
    701   1.91102  4.66265  3.05379  2.67557  4.16707  2.20450  2.13099  3.62744  2.72422  3.25363  4.08945  3.12150  3.87875  3.07913  3.13337  2.68669  2.92954  3.25192  5.47038  4.15275   2123 a - - -
          2.68618  4.42225  2.77519  2.73123  3.46354  2.40513  3.72494  3.29354  2.67741  2.69355  4.24690  2.90347  2.73739  3.18146  2.89801  2.37887  2.77519  2.98518  4.58477  3.61503
          0.02194  4.22628  4.94862  0.61958  0.77255  0.48576  0.95510
    702   3.07183  4.96409  1.86661  2.89461  3.42431  3.65966  3.94837  3.65301  3.06802  3.22131  4.19833  3.36209  4.16492  3.37062  3.45894  3.14111  3.34210  3.39969  1.30806  3.39878   2124 w - - -
          2.68618  4.42225  2.77519  2.73123  3.46354  2.40513  3.72494  3.29354  2.67741  2.69355  4.24690  2.90347  2.73739  3.18146  2.89801  2.37887  2.77519  2.98518  4.58477  3.61503
          0.02194  4.22628  4.94862  0.61958  0.77255  0.48576  0.95510
    703   2.78585  4.47659  3.58073  2.22817  3.58673  3.75953  4.05378  2.52904  3.01635  1.89921  3.49994  3.49462  4.14762  3.35781  3.36009  3.04443  3.02699  1.73355  5.14409  3.90469   2125 v - - -
          2.68618  4.42225  2.77519  2.73123  3.46354  2.40513  3.72494  3.29354  2.67741  2.69355  4.24690  2.90347  2.73739  3.18146  2.89801  2.37887  2.77519  2.98518  4.58477  3.61503
          0.02194  4.22628  4.94862  0.61958  0.77255  0.48576  0.95510
    704   2.78415  4.95414  3.02975  1.98414  4.20129  3.52628  3.70864  3.57437  1.88038  2.11363  4.02361  3.05493  3.93739  2.86365  2.73115  2.80997  3.00796  3.27299  5.41489  4.10967   2126 k - - -
          2.68618  4.42225  2.77519  2.73123  3.46354  2.40513  3.72494  3.29354  2.67741  2.69355  4.24690  2.90347  2.73739  3.18146  2.89801  2.37887  2.77519  2.98518  4.58477  3.61503
          0.02194  4.22628  4.94862  0.61958  0.77255  0.48576  0.95510
    705   2.61131  4.74410  3.03618  2.60206  4.24979  3.35139  3.81019  3.66967  2.59051  3.27447  4.09561  3.07132  3.86601  2.13647  3.00411  1.84877  2.11732  3.29090  5.49858  4.18171   2127 s - - -
          2.68618  4.42225  2.77519  2.73123  3.46354  2.40513  3.72494  3.29354  2.67741  2.69355  4.24690  2.90347  2.73739  3.18146  2.89801  2.37887  2.77519  2.98518  4.58477  3.61503
          0.02194  4.22628  4.94862  0.61958  0.77255  0.48576  0.95510
    706   2.72880  4.85360  2.88028  1.80672  4.11119  2.36142  3.77608  3.49105  2.60650  2.23705  3.99479  3.02782  3.91352  2.95607  3.04203  2.77422  2.98498  3.18917  5.41369  4.08588   2128 e - - -
          2.68618  4.42225  2.77519  2.73123  3.46354  2.40513  3.72494  3.29354  2.67741  2.69355  4.24690  2.90347  2.73739  3.18146  2.89801  2.37887  2.77519  2.98518  4.58477  3.61503
          0.02194  4.22628  4.94862  0.61958  0.77255  0.48576  0.95510
    707   2.77855  5.12440  2.69959  1.85854  4.40584  3.41036  2.22385  3.89372  2.50800  3.43468  4.24172  2.91762  3.88812  2.86431  2.96612  2.06183  3.02850  3.51781  5.59677  4.20719   2129 e - - -
          2.68618  4.42225  2.77519  2.73123  3.46354  2.40513  3.72494  3.29354  2.67741  2.69355  4.24690  2.90347  2.73739  3.18146  2.89801  2.37887  2.77519  2.98518  4.58477  3.61503
          0.02194  4.22628  4.94862  0.61958  0.77255  0.48576  0.95510
    708   2.91901  4.67791  3.62962  3.06619  2.93373  3.78448  3.71123  3.23015  1.84217  2.82999  3.78443  3.43160  4.15362  3.23315  3.06341  3.05844  3.13945  3.00865  2.48754  2.06737   2130 k - - -
          2.68618  4.42225  2.77519  2.73123  3.46354  2.40513  3.72494  3.29354  2.67741  2.69355  4.24690  2.90347  2.73739  3.18146  2.89801  2.37887  2.77519  2.98518  4.58477  3.61503
          0.02194  4.22628  4.94862  0.61958  0.77255  0.48576  0.95510
    709   3.07928  4.49431  4.48719  3.96916  2.86961  4.12451  4.16854  1.63541  3.73153  2.11623  3.34270  4.10147  4.47669  3.98362  3.87281  3.48153  3.32232  2.45957  1.69120  3.08486   2131 i - - -
          2.68618  4.42225  2.77519  2.73123  3.46354  2.40513  3.72494  3.29354  2.67741  2.69355  4.24690  2.90347  2.73739  3.18146  2.89801  2.37887  2.77519  2.98518  4.58477  3.61503
          0.02194  4.22628  4.94862  0.61958  0.77255  0.48576  0.95510
    710   2.89325  4.93698  3.42845  2.78063  4.21254  3.66306  3.71066  3.57095  1.72054  3.13632  2.25266  3.21962  4.02892  2.87246  1.88311  2.94727  3.09112  3.29252  5.35572  4.12565   2132 k - - -
          2.68618  4.42225  2.77519  2.73123  3.46354  2.40513  3.72494  3.29354  2.67741  2.69355  4.24690  2.90347  2.73739  3.18146  2.89801  2.37887  2.77519  2.98518  4.58477  3.61503
          0.02194  4.22628  4.94862  0.61958  0.77255  0.48576  0.95510
    711   3.31136  5.44945  2.70313  0.60957  4.84859  3.54259  4.18081  4.37754  3.11119  3.94321  4.91824  3.20071  4.16891  3.39947  3.54559  3.26634  3.62362  4.03042  5.95109  4.69487   2133 E - - -
          2.68618  4.42225  2.77519  2.73123  3.46354  2.40513  3.72494  3.29354  2.67741  2.69355  4.24690  2.90347  2.73739  3.18146  2.89801  2.37887  2.77519  2.98518  4.58477  3.61503
          0.02194  4.22628  4.94862  0.61958  0.77255  0.48576  0.95510
    712   2.67360  4.69053  3.03609  2.02650  2.53491  3.46976  3.77149  3.30883  2.66506  2.96266  3.83313  3.09328  3.91498  2.99476  3.09444  1.96803  2.92832  3.02748  5.19838  3.84979   2134 s - - -
          2.68618  4.42225  2.77519  2.73123  3.46354  2.40513  3.72494  3.29354  2.67741  2.69355  4.24690  2.90347  2.73739  3.18146  2.89801  2.37887  2.77519  2.98518  4.58477  3.61503
          0.02194  4.22628  4.94862  0.61958  0.77255  0.48576  0.95510
    713   2.93102  2.03896  4.55400  4.04750  3.34936  3.95789  4.55745  2.36715  3.84539  1.17990  3.30421  4.16941  4.41454  4.09579  3.98976  3.36064  3.23459  2.28503  5.11846  3.90775   2135 l - - -
          2.68618  4.42225  2.77519  2.73123  3.46354  2.40513  3.72494  3.29354  2.67741  2.69355  4.24690  2.90347  2.73739  3.18146  2.89801  2.37887  2.77519  2.98518  4.58477  3.61503
          0.02194  4.22628  4.94862  0.61958  0.77255  0.48576  0.95510
    714   2.04353  4.44215  3.56579  3.00756  3.65329  3.61194  3.93223  1.95465  2.79484  2.63358  3.58618  3.39574  4.03399  3.22286  2.24850  2.90172  2.94326  2.59057  5.10154  3.86801   2136 i - - -
          2.68618  4.42225  2.77519  2.73123  3.46354  2.40513  3.72494  3.29354  2.67741  2.69355  4.24690  2.90347  2.73739  3.18146  2.89801  2.37887  2.77519  2.98518  4.58477  3.61503
          0.02194  4.22628  4.94862  0.61958  0.77255  0.48576  0.95510
    715   2.67541  4.76410  2.06563  2.55848  4.16086  2.26825  3.85863  3.46653  2.76086  3.19276  4.05196  3.05376  3.90284  3.04997  3.22207  2.74389  2.97469  1.99818  5.48623  4.15852   2137 v - - -
          2.68618  4.42225  2.77519  2.73123  3.46354  2.40513  3.72494  3.29354  2.67741  2.69355  4.24690  2.90347  2.73739  3.18146  2.89801  2.37887  2.77519  2.98518  4.58477  3.61503
          0.02194  4.22628  4.94862  0.61958  0.77255  0.48576  0.95510
    716   2.52583  2.35783  4.02249  3.52423  3.62979  3.43844  4.25604  2.70313  3.41796  2.63598  3.60129  3.67458  2.08470  3.69009  3.65707  2.82017  2.88884  1.79813  5.14763  3.94594   2138 v - - -
          2.68618  4.42225  2.77519  2.73123  3.46354  2.40513  3.72494  3.29354  2.67741  2.69355  4.24690  2.90347  2.73739  3.18146  2.89801  2.37887  2.77519  2.98518  4.58477  3.61503
          0.02194  4.22628  4.94862  0.61958  0.77255  0.48576  0.95510
    717   2.41593  4.40320  3.37120  3.02130  4.37294  1.76904  4.16318  3.78739  3.08123  3.44664  4.26803  3.30854  2.13540  3.39010  3.45168  2.56556  1.87804  3.29229  5.68556  4.43878   2139 g - - -
          2.68618  4.42225  2.77519  2.73123  3.46354  2.40513  3.72494  3.29354  2.67741  2.69355  4.24690  2.90347  2.73739  3.18146  2.89801  2.37887  2.77519  2.98518  4.58477  3.61503
          0.02194  4.22628  4.94862  0.61958  0.77255  0.48576  0.95510
    718   1.93015  4.60013  3.30227  2.78408  4.11659  3.37450  3.86360  3.47269  2.60707  3.13439  3.98325  3.19672  3.89293  3.05554  2.11464  2.69547  1.91773  3.12884  5.40347  4.13530   2140 t - - -
          2.68618  4.42225  2.77519  2.73123  3.46354  2.40513  3.72494  3.29354  2.67741  2.69355  4.24690  2.90347  2.73739  3.18146  2.89801  2.37887  2.77519  2.98518  4.58477  3.61503
          0.02194  4.22628  4.94862  0.61958  0.77255  0.48576  0.95510
    719   2.55020  4.37100  3.51900  3.05116  3.77143  2.23954  4.02992  3.04262  2.99598  2.00477  3.72578  3.38444  3.94620  3.33094  3.33122  2.75103  1.87511  2.77403  5.21362  3.97433   2141 t - - -
          2.68618  4.42225  2.77519  2.73123  3.46354  2.40513  3.72494  3.29354  2.67741  2.69355  4.24690  2.90347  2.73739  3.18146  2.89801  2.37887  2.77519  2.98518  4.58477  3.61503
          0.02194  4.22628  4.94862  0.61958  0.77255  0.48576  0.95510
    720   2.82712  4.98479  3.14752  2.61487  4.07488  3.57271  3.68487  3.66326  1.81936  3.21791  4.06454  3.09946  3.96658  2.12530  2.62072  2.84932  3.04148  3.35146  5.30836  2.29376   2142 k - - -
          2.68618  4.42225  2.77519  2.73123  3.46354  2.40513  3.72494  3.29354  2.67741  2.69355  4.24690  2.90347  2.73739  3.18146  2.89801  2.37887  2.77519  2.98518  4.58477  3.61503
          0.02194  4.22628  4.94862  0.61958  0.77255  0.48576  0.95510
    721   3.57878  4.94442  4.75756  4.41344  3.31177  4.42799  4.96050  2.54820  4.17893  0.53614  3.24928  4.65561  4.81153  4.45994  4.29106  4.06352  3.86174  2.67470  5.30364  4.10392   2143 L - - -
          2.68618  4.42225  2.77519  2.73123  3.46354  2.40513  3.72494  3.29354  2.67741  2.69355  4.24690  2.90347  2.73739  3.18146  2.89801  2.37887  2.77519  2.98518  4.58477  3.61503
          0.02194  4.22628  4.94862  0.61958  0.77255  0.48576  0.95510
    722   2.79037  5.16231  2.68773  1.72411  4.44228  3.41453  2.42815  3.92788  2.49662  3.45876  4.26265  2.91002  2.48166  2.85494  2.95622  2.75938  3.03640  3.54783  5.61657  4.22485   2144 e - - -
          2.68618  4.42225  2.77519  2.73123  3.46354  2.40513  3.72494  3.29354  2.67741  2.69355  4.24690  2.90347  2.73739  3.18146  2.89801  2.37887  2.77519  2.98518  4.58477  3.61503
          0.02194  4.22628  4.94862  0.61958  0.77255  0.48576  0.95510
    723   2.69974  4.25990  3.93727  3.38884  2.26533  3.72497  4.02904  2.63414  3.29089  2.27222  2.12238  3.65793  4.12621  3.54819  3.53511  2.19357  2.95225  2.47505  4.75565  3.45749   2145 m - - -
          2.68618  4.42225  2.77519  2.73123  3.46354  2.40513  3.72494  3.29354  2.67741  2.69355  4.24690  2.90347  2.73739  3.18146  2.89801  2.37887  2.77519  2.98518  4.58477  3.61503
          0.02194  4.22628  4.94862  0.61958  0.77255  0.48576  0.95510
    724   2.74692  4.96953  2.02837  2.42004  4.26527  3.39991  3.77991  3.61997  2.65392  3.29384  4.13528  2.14810  3.89759  2.94585  3.14034  2.76095  3.01318  2.09182  5.54467  4.17441   2146 d - - -
          2.68618  4.42225  2.77519  2.73123  3.46354  2.40513  3.72494  3.29354  2.67741  2.69355  4.24690  2.90347  2.73739  3.18146  2.89801  2.37887  2.77519  2.98518  4.58477  3.61503
          0.02194  4.22628  4.94862  0.61958  0.77255  0.48576  0.95510
    725   2.93452  4.73152  3.71337  3.09974  3.84956  3.76291  3.92875  2.06513  2.47973  2.72612  3.78245  3.47646  4.16208  3.16219  1.39807  3.10442  3.16627  2.82265  5.25602  4.01615   2147 r - - -
          2.68618  4.42225  2.77519  2.73123  3.46354  2.40513  3.72494  3.29354  2.67741  2.69355  4.24690  2.90347  2.73739  3.18146  2.89801  2.37887  2.77519  2.98518  4.58477  3.61503
          0.02194  4.22628  4.94862  0.61958  0.77255  0.48576  0.95510
    726   1.05877  4.34326  3.57108  3.28137  4.38362  3.13128  4.35151  3.72010  3.32207  3.45434  4.32663  3.46027  2.02163  3.62809  3.63111  2.59394  2.89099  3.24125  5.73933  4.53095   2148 a - - -
          2.68618  4.42225  2.77519  2.73123  3.46354  2.40513  3.72494  3.29354  2.67741  2.69355  4.24690  2.90347  2.73739  3.18146  2.89801  2.37887  2.77519  2.98518  4.58477  3.61503
          0.02194  4.22628  4.94862  0.61958  0.77255  0.48576  0.95510
    727   2.87390  4.90457  3.36494  2.92210  4.53664  1.78537  3.94994  3.99027  2.47797  3.53685  4.39648  3.32466  4.04163  3.12733  1.30269  2.94634  3.18701  3.59870  5.61546  4.40838   2149 r - - -
          2.68618  4.42225  2.77519  2.73123  3.46354  2.40513  3.72494  3.29354  2.67741  2.69355  4.24690  2.90347  2.73739  3.18146  2.89801  2.37887  2.77519  2.98518  4.58477  3.61503
          0.02194  4.22628  4.94862  0.61958  0.77255  0.48576  0.95510
    728   2.74308  4.72344  3.25148  2.72159  3.93012  3.55911  3.77580  3.28340  1.93891  2.00633  3.82258  3.18247  2.52994  2.97591  2.81603  2.83981  2.97920  3.02809  5.25459  3.98319   2150 k - - -
          2.68618  4.42225  2.77519  2.73123  3.46354  2.40513  3.72494  3.29354  2.67741  2.69355  4.24690  2.90347  2.73739  3.18146  2.89801  2.37887  2.77519  2.98518  4.58477  3.61503
          0.02194  4.22628  4.94862  0.61958  0.77255  0.48576  0.95510
    729   2.92803  5.18467  2.62660  1.55473  4.61293  3.40414  3.91402  4.07286  2.77429  3.63890  4.49902  2.99926  1.56847  3.08732  3.22940  2.91007  3.22569  3.68996  5.79676  4.44124   2151 e - - -
          2.68618  4.42225  2.77519  2.73123  3.46354  2.40513  3.72494  3.29354  2.67741  2.69355  4.24690  2.90347  2.73739  3.18146  2.89801  2.37887  2.77519  2.98518  4.58477  3.61503
          0.02194  4.22628  4.94862  0.61958  0.77255  0.48576  0.95510
    730   2.73834  4.48242  3.56640  2.99486  3.60963  3.68585  3.92597  2.75001  1.96762  2.52547  2.43421  3.40447  4.06824  3.20960  3.09707  2.95449  2.97268  1.99505  5.08896  3.85741   2152 k - - -
          2.68618  4.42225  2.77519  2.73123  3.46354  2.40513  3.72494  3.29354  2.67741  2.69355  4.24690  2.90347  2.73739  3.18146  2.89801  2.37887  2.77519  2.98518  4.58477  3.61503
          0.02194  4.22628  4.94862  0.61958  0.77255  0.48576  0.95510
    731   2.07454  4.65546  3.18195  2.69880  3.67496  3.52304  3.76741  3.25699  2.63220  2.90261  3.78826  3.16277  3.94897  2.22856  3.01500  2.80227  2.94450  2.99036  5.08313  2.28187   2153 a - - -
          2.68621  4.42228  2.77523  2.73126  3.46357  2.40480  3.72498  3.29357  2.67744  2.69358  4.24693  2.90350  2.73743  3.18149  2.89804  2.37890  2.77523  2.98521  4.58480  3.61506
          0.20999  1.70204  4.94862  0.24736  1.51806  0.48576  0.95510
    732   2.77822  4.85394  3.19628  2.73978  4.32816  3.48250  3.82632  3.65622  1.65493  3.29213  4.15962  3.18221  3.97411  2.99453  2.71890  2.84321  1.60865  3.32350  5.50947  4.24383   2155 t - - -
          2.68618  4.42225  2.77519  2.73123  3.46354  2.40513  3.72494  3.29354  2.67741  2.69355  4.24690  2.90347  2.73739  3.18146  2.89801  2.37887  2.77519  2.98518  4.58477  3.61503
          0.02194  4.22628  4.94862  0.61958  0.77255  0.48576  0.95510
    733   2.04742  4.48185  3.45044  2.90258  2.42884  3.55918  3.85029  3.02049  2.74689  2.69659  3.62372  3.30962  3.98485  3.14660  2.07862  2.83947  2.92119  2.78723  5.01861  3.71520   2156 a - - -
          2.68618  4.42225  2.77519  2.73123  3.46354  2.40513  3.72494  3.29354  2.67741  2.69355  4.24690  2.90347  2.73739  3.18146  2.89801  2.37887  2.77519  2.98518  4.58477  3.61503
          0.02194  4.22628  4.94862  0.61958  0.77255  0.48576  0.95510
    734   2.58896  4.73061  2.91609  2.61049  4.43584  3.25855  3.91655  3.89926  2.76867  3.48820  4.29643  2.06331  2.06014  3.08829  3.20960  1.89782  2.94886  3.44413  5.67949  4.34286   2157 s - - -
          2.68618  4.42225  2.77519  2.73123  3.46354  2.40513  3.72494  3.29354  2.67741  2.69355  4.24690  2.90347  2.73739  3.18146  2.89801  2.37887  2.77519  2.98518  4.58477  3.61503
          0.02194  4.22628  4.94862  0.61958  0.77255  0.48576  0.95510
    735   2.38893  4.35145  3.41986  3.25014  4.62078  1.12459  4.42746  4.11239  3.44177  3.77395  4.58808  3.42352  3.83948  3.70191  3.75532  1.62984  2.89939  3.47406  5.93074  4.71329   2158 g - - -
          2.68618  4.42225  2.77519  2.73123  3.46354  2.40513  3.72494  3.29354  2.67741  2.69355  4.24690  2.90347  2.73739  3.18146  2.89801  2.37887  2.77519  2.98518  4.58477  3.61503
          0.02194  4.22628  4.94862  0.61958  0.77255  0.48576  0.95510
    736   1.97445  4.77841  3.07267  2.61331  4.31082  3.36774  3.79689  3.71934  1.77521  3.31500  4.13054  3.07928  3.87447  2.95346  2.91136  1.99814  2.93175  3.33265  5.52140  4.21185   2159 k - - -
          2.68618  4.42225  2.77519  2.73123  3.46354  2.40513  3.72494  3.29354  2.67741  2.69355  4.24690  2.90347  2.73739  3.18146  2.89801  2.37887  2.77519  2.98518  4.58477  3.61503
          0.02194  4.22628  4.94862  0.61958  0.77255  0.48576  0.95510
    737   2.76219  4.28362  4.15209  3.62193  3.52442  3.83777  4.34199  1.72820  3.52380  2.41060  3.46005  3.86668  4.27222  3.79840  3.76681  2.18876  3.04154  1.50385  5.13124  3.91804   2160 v - - -
          2.68618  4.42225  2.77519  2.73123  3.46354  2.40513  3.72494  3.29354  2.67741  2.69355  4.24690  2.90347  2.73739  3.18146  2.89801  2.37887  2.77519  2.98518  4.58477  3.61503
          0.02194  4.22628  4.94862  0.61958  0.77255  0.48576  0.95510
    738   2.99310  2.43281  4.74033  4.17682  3.33780  4.22550  4.63373  1.61402  4.02522  1.44702  3.22366  4.31990  4.54856  4.20797  4.14332  3.56378  3.23872  1.97395  5.12537  3.95848   2161 l - - -
          2.68618  4.42225  2.77519  2.73123  3.46354  2.40513  3.72494  3.29354  2.67741  2.69355  4.24690  2.90347  2.73739  3.18146  2.89801  2.37887  2.77519  2.98518  4.58477  3.61503
          0.02194  4.22628  4.94862  0.61958  0.77255  0.48576  0.95510
    739   2.77393  5.12659  2.82437  1.77974  4.46102  3.44835  3.68672  3.88916  1.88367  3.42093  4.22054  2.94802  3.89154  2.81583  2.79372  2.75192  2.21199  3.51276  5.58456  4.22758   2162 e - - -
          2.68618  4.42225  2.77519  2.73123  3.46354  2.40513  3.72494  3.29354  2.67741  2.69355  4.24690  2.90347  2.73739  3.18146  2.89801  2.37887  2.77519  2.98518  4.58477  3.61503
          0.02194  4.22628  4.94862  0.61958  0.77255  0.48576  0.95510
    740   2.04645  4.53584  3.48126  2.91871  3.72623  3.58794  3.87062  3.01722  2.64766  1.89627  3.65105  3.32625  4.00926  3.12612  2.17384  2.87750  2.95946  2.79755  5.14118  3.89940   2163 l - - -
          2.68618  4.42225  2.77519  2.73123  3.46354  2.40513  3.72494  3.29354  2.67741  2.69355  4.24690  2.90347  2.73739  3.18146  2.89801  2.37887  2.77519  2.98518  4.58477  3.61503
          0.02194  4.22628  4.94862  0.61958  0.77255  0.48576  0.95510
    741   2.78619  4.42503  3.72511  3.20343  3.06330  3.74199  3.88729  2.84275  3.09515  1.88135  3.48069  3.53694  2.49471  3.41004  3.38695  3.03266  3.02835  2.66829  4.63665  2.04119   2164 l - - -
          2.68618  4.42225  2.77519  2.73123  3.46354  2.40513  3.72494  3.29354  2.67741  2.69355  4.24690  2.90347  2.73739  3.18146  2.89801  2.37887  2.77519  2.98518  4.58477  3.61503
          0.02194  4.22628  4.94862  0.61958  0.77255  0.48576  0.95510
    742   2.91140  4.86961  1.80993  2.70836  3.85883  3.57781  3.99089  3.16043  2.95088  1.46813  3.87458  3.21425  4.07955  3.23552  3.38255  3.00494  3.18180  2.98767  5.37353  4.02952   2165 l - - -
          2.68618  4.42225  2.77519  2.73123  3.46354  2.40513  3.72494  3.29354  2.67741  2.69355  4.24690  2.90347  2.73739  3.18146  2.89801  2.37887  2.77519  2.98518  4.58477  3.61503
          0.02194  4.22628  4.94862  0.61958  0.77255  0.48576  0.95510
    743   1.81647  4.30074  3.71303  3.25254  3.83856  3.35785  4.18357  2.90919  3.20657  2.83498  3.77661  3.50322  2.29279  3.50946  3.52056  2.73779  2.88305  1.71695  5.31002  4.09018   2166 v - - -
          2.68618  4.42225  2.77519  2.73123  3.46354  2.40513  3.72494  3.29354  2.67741  2.69355  4.24690  2.90347  2.73739  3.18146  2.89801  2.37887  2.77519  2.98518  4.58477  3.61503
          0.02194  4.22628  4.94862  0.61958  0.77255  0.48576  0.95510
    744   2.83134  5.14778  2.98708  2.51151  4.51135  3.51394  3.68015  3.93758  1.78149  3.43653  4.24408  3.01955  2.49583  1.93580  2.60155  2.81292  3.05427  3.56557  5.56566  4.24955   2167 k - - -
          2.68618  4.42225  2.77519  2.73123  3.46354  2.40513  3.72494  3.29354  2.67741  2.69355  4.24690  2.90347  2.73739  3.18146  2.89801  2.37887  2.77519  2.98518  4.58477  3.61503
          0.02194  4.22628  4.94862  0.61958  0.77255  0.48576  0.95510
    745   2.66734  4.24197  3.97765  3.45067  2.05259  3.66999  4.07821  2.59763  3.36088  2.39710  3.39658  3.68324  4.11944  3.61266  3.59833  2.14050  2.94707  1.85376  4.80191  3.48689   2168 v - - -
          2.68618  4.42225  2.77519  2.73123  3.46354  2.40513  3.72494  3.29354  2.67741  2.69355  4.24690  2.90347  2.73739  3.18146  2.89801  2.37887  2.77519  2.98518  4.58477  3.61503
          0.02194  4.22628  4.94862  0.61958  0.77255  0.48576  0.95510
    746   3.43974  4.71896  5.13933  4.60898  3.27572  4.76954  5.13859  1.41682  4.44633  0.98532  3.06920  4.83764  4.94717  4.56919  4.54730  4.15550  3.67250  2.10587  5.39012  4.29230   2169 l - - -
          2.68618  4.42225  2.77519  2.73123  3.46354  2.40513  3.72494  3.29354  2.67741  2.69355  4.24690  2.90347  2.73739  3.18146  2.89801  2.37887  2.77519  2.98518  4.58477  3.61503
          0.02194  4.22628  4.94862  0.61958  0.77255  0.48576  0.95510
    747   2.62303  4.26329  3.77631  3.23696  3.30593  3.59119  3.97033  2.76841  3.12795  2.50884  3.44676  3.52855  4.03825  3.42867  3.40356  1.97578  2.89711  1.96242  2.63859  3.51333   2170 v - - -
          2.68618  4.42225  2.77519  2.73123  3.46354  2.40513  3.72494  3.29354  2.67741  2.69355  4.24690  2.90347  2.73739  3.18146  2.89801  2.37887  2.77519  2.98518  4.58477  3.61503
          0.02194  4.22628  4.94862  0.61958  0.77255  0.48576  0.95510
    748   2.58896  4.73061  2.91609  2.61049  4.43584  3.25855  3.91655  3.89926  2.76867  3.48820  4.29643  2.06331  2.06014  3.08829  3.20960  1.89782  2.94886  3.44413  5.67949  4.34286   2171 s - - -
          2.68618  4.42225  2.77519  2.73123  3.46354  2.40513  3.72494  3.29354  2.67741  2.69355  4.24690  2.90347  2.73739  3.18146  2.89801  2.37887  2.77519  2.98518  4.58477  3.61503
          0.02194  4.22628  4.94862  0.61958  0.77255  0.48576  0.95510
    749   2.70184  4.61436  3.36562  2.80897  3.83328  3.54611  3.80452  3.21171  2.53556  1.97984  3.76474  3.23886  3.96998  3.03154  2.13547  2.11724  2.95178  2.95446  5.18494  3.91925   2172 l - - -
          2.68618  4.42225  2.77519  2.73123  3.46354  2.40513  3.72494  3.29354  2.67741  2.69355  4.24690  2.90347  2.73739  3.18146  2.89801  2.37887  2.77519  2.98518  4.58477  3.61503
          0.02194  4.22628  4.94862  0.61958  0.77255  0.48576  0.95510
    750   3.43974  4.71896  5.13933  4.60898  3.27572  4.76954  5.13859  1.41682  4.44633  0.98532  3.06920  4.83764  4.94717  4.56919  4.54730  4.15550  3.67250  2.10587  5.39012  4.29230   2173 l - - -
          2.68618  4.42225  2.77519  2.73123  3.46354  2.40513  3.72494  3.29354  2.67741  2.69355  4.24690  2.90347  2.73739  3.18146  2.89801  2.37887  2.77519  2.98518  4.58477  3.61503
          0.02194  4.22628  4.94862  0.61958  0.77255  0.48576  0.95510
    751   2.78456  4.95420  3.03120  1.98933  4.20152  3.52682  3.70857  3.57448  1.87526  2.11341  4.02366  3.05552  3.93772  2.86357  2.72962  2.81044  3.00825  3.27316  5.41471  4.10979   2174 k - - -
          2.68618  4.42225  2.77519  2.73123  3.46354  2.40513  3.72494  3.29354  2.67741  2.69355  4.24690  2.90347  2.73739  3.18146  2.89801  2.37887  2.77519  2.98518  4.58477  3.61503
          0.02194  4.22628  4.94862  0.61958  0.77255  0.48576  0.95510
    752   1.95147  5.05763  2.64182  1.27434  4.52401  3.36190  3.87892  3.88314  2.74315  3.52485  4.38378  2.97496  3.93252  3.04705  3.20748  2.82050  3.12413  3.51173  5.75587  4.38291   2175 e - - -
          2.68618  4.42225  2.77519  2.73123  3.46354  2.40513  3.72494  3.29354  2.67741  2.69355  4.24690  2.90347  2.73739  3.18146  2.89801  2.37887  2.77519  2.98518  4.58477  3.61503
          0.02194  4.22628  4.94862  0.61958  0.77255  0.48576  0.95510
    753   2.02125  4.25978  4.23943  3.70281  2.24697  3.83978  4.29461  2.31349  3.59948  2.26248  3.34732  3.90105  4.26331  3.83162  3.80136  3.17258  3.03607  1.56782  4.96460  3.72055   2176 v - - -
          2.68618  4.42225  2.77519  2.73123  3.46354  2.40513  3.72494  3.29354  2.67741  2.69355  4.24690  2.90347  2.73739  3.18146  2.89801  2.37887  2.77519  2.98518  4.58477  3.61503
          0.02194  4.22628  4.94862  0.61958  0.77255  0.48576  0.95510
    754   2.80228  5.06885  2.61880  1.62451  4.55358  3.34118  3.86420  4.01410  2.72734  3.58819  4.42108  2.95445  3.91684  3.03000  3.19469  1.49370  3.11328  3.60572  5.76706  4.38069   2177 s - - -
          2.68618  4.42225  2.77519  2.73123  3.46354  2.40513  3.72494  3.29354  2.67741  2.69355  4.24690  2.90347  2.73739  3.18146  2.89801  2.37887  2.77519  2.98518  4.58477  3.61503
          0.02194  4.22628  4.94862  0.61958  0.77255  0.48576  0.95510
    755   2.79412  5.14478  2.81351  1.75370  4.50663  2.34892  3.70507  3.95139  2.39184  3.46700  4.26660  2.95700  3.90238  2.83576  2.07731  2.77039  3.03583  3.56466  5.61508  4.26090   2178 e - - -
          2.68618  4.42225  2.77519  2.73123  3.46354  2.40513  3.72494  3.29354  2.67741  2.69355  4.24690  2.90347  2.73739  3.18146  2.89801  2.37887  2.77519  2.98518  4.58477  3.61503
          0.02194  4.22628  4.94862  0.61958  0.77255  0.48576  0.95510
    756   2.75285  5.05144  2.94432  1.82304  4.38994  3.46993  3.67987  3.80873  2.34058  3.35080  4.15626  2.98875  3.89531  2.81128  2.09089  2.74786  2.22361  3.44510  5.52213  4.18717   2179 e - - -
          2.68618  4.42225  2.77519  2.73123  3.46354  2.40513  3.72494  3.29354  2.67741  2.69355  4.24690  2.90347  2.73739  3.18146  2.89801  2.37887  2.77519  2.98518  4.58477  3.61503
          0.02194  4.22628  4.94862  0.61958  0.77255  0.48576  0.95510
    757   2.77406  4.97653  3.05850  1.99091  4.14259  3.52551  3.67869  3.66109  2.33511  3.22330  4.05460  3.04670  3.92674  2.83632  1.93852  2.79027  2.99551  3.33693  5.36191  2.58383   2180 r - - -
          2.68618  4.42225  2.77519  2.73123  3.46354  2.40513  3.72494  3.29354  2.67741  2.69355  4.24690  2.90347  2.73739  3.18146  2.89801  2.37887  2.77519  2.98518  4.58477  3.61503
          0.02194  4.22628  4.94862  0.61958  0.77255  0.48576  0.95510
    758   2.94783  5.20830  2.55482  1.50453  4.73308  1.43237  3.97090  4.21700  2.89510  3.77674  4.63267  2.98850  3.98342  3.15238  3.37834  2.92594  3.27204  3.79701  5.90753  4.54240   2181 g - - -
          2.68618  4.42225  2.77519  2.73123  3.46354  2.40513  3.72494  3.29354  2.67741  2.69355  4.24690  2.90347  2.73739  3.18146  2.89801  2.37887  2.77519  2.98518  4.58477  3.61503
          0.02194  4.22628  4.94862  0.61958  0.77255  0.48576  0.95510
    759   3.23979  4.51269  5.08371  4.60211  3.75320  4.66849  5.31254  1.35700  4.50137  2.23509  3.53706  4.79127  4.96227  4.76228  4.68480  4.07556  3.50727  0.92246  5.76403  4.55188   2182 v - - -
          2.68618  4.42225  2.77519  2.73123  3.46354  2.40513  3.72494  3.29354  2.67741  2.69355  4.24690  2.90347  2.73739  3.18146  2.89801  2.37887  2.77519  2.98518  4.58477  3.61503
          0.02194  4.22628  4.94862  0.61958  0.77255  0.48576  0.95510
    760   2.70640  4.69287  3.17611  2.78785  3.91684  3.43391  2.07467  3.50914  2.68793  3.14831  4.03841  3.21566  3.96229  3.13043  3.03269  2.80885  1.57358  3.19210  5.28782  3.92426   2183 t - - -
          2.68618  4.42225  2.77519  2.73123  3.46354  2.40513  3.72494  3.29354  2.67741  2.69355  4.24690  2.90347  2.73739  3.18146  2.89801  2.37887  2.77519  2.98518  4.58477  3.61503
          0.02194  4.22628  4.94862  0.61958  0.77255  0.48576  0.95510
    761   2.58841  4.39217  3.50541  2.98747  3.67514  3.47712  3.95859  2.96096  2.91592  2.67122  2.39632  3.35868  2.47835  3.25367  3.26243  2.78857  1.95592  2.72266  5.12878  3.89203   2184 t - - -
          2.68618  4.42225  2.77519  2.73123  3.46354  2.40513  3.72494  3.29354  2.67741  2.69355  4.24690  2.90347  2.73739  3.18146  2.89801  2.37887  2.77519  2.98518  4.58477  3.61503
          0.02194  4.22628  4.94862  0.61958  0.77255  0.48576  0.95510
    762   2.78867  4.32376  3.99881  3.42531  2.25501  3.84061  4.06223  1.81800  3.24007  2.20652  3.29056  3.71409  4.20037  3.55873  2.36376  3.12953  3.02160  2.41639  4.79644  3.50300   2185 i - - -
          2.68618  4.42225  2.77519  2.73123  3.46354  2.40513  3.72494  3.29354  2.67741  2.69355  4.24690  2.90347  2.73739  3.18146  2.89801  2.37887  2.77519  2.98518  4.58477  3.61503
          0.02194  4.22628  4.94862  0.61958  0.77255  0.48576  0.95510
    763   2.81899  4.50071  2.40182  3.10301  3.53185  3.79854  4.09125  1.93077  3.09971  1.70902  3.44900  3.52687  4.17954  3.40163  3.45782  3.08320  3.05866  2.36464  5.14011  3.89470   2186 l - - -
          2.68618  4.42225  2.77519  2.73123  3.46354  2.40513  3.72494  3.29354  2.67741  2.69355  4.24690  2.90347  2.73739  3.18146  2.89801  2.37887  2.77519  2.98518  4.58477  3.61503
          0.02194  4.22628  4.94862  0.61958  0.77255  0.48576  0.95510
    764   2.70643  4.63991  3.27295  2.75514  3.80885  3.55252  3.81868  3.13475  2.61169  2.10755  3.71908  3.21158  3.97120  2.07107  2.97203  2.82897  2.19479  2.90595  5.20749  3.93456   2187 q - - -
          2.68618  4.42225  2.77519  2.73123  3.46354  2.40513  3.72494  3.29354  2.67741  2.69355  4.24690  2.90347  2.73739  3.18146  2.89801  2.37887  2.77519  2.98518  4.58477  3.61503
          0.02194  4.22628  4.94862  0.61958  0.77255  0.48576  0.95510
    765   2.70585  2.58604  3.74764  3.15569  3.51105  3.65855  3.95261  2.79713  2.83465  1.93193  3.48674  3.49442  4.06799  3.29782  2.04771  2.95814  2.95572  2.60184  4.98695  3.76095   2188 l - - -
          2.68618  4.42225  2.77519  2.73123  3.46354  2.40513  3.72494  3.29354  2.67741  2.69355  4.24690  2.90347  2.73739  3.18146  2.89801  2.37887  2.77519  2.98518  4.58477  3.61503
          0.02194  4.22628  4.94862  0.61958  0.77255  0.48576  0.95510
    766   2.90774  4.79772  3.14973  1.81438  3.79131  3.65348  3.97620  3.03606  2.81990  1.47740  3.73391  3.29483  4.10676  3.21590  3.18033  3.03368  3.15740  2.88855  5.31203  4.02449   2189 l - - -
          2.68618  4.42225  2.77519  2.73123  3.46354  2.40513  3.72494  3.29354  2.67741  2.69355  4.24690  2.90347  2.73739  3.18146  2.89801  2.37887  2.77519  2.98518  4.58477  3.61503
          0.02194  4.22628  4.94862  0.61958  0.77255  0.48576  0.95510
    767   1.57116  4.28202  3.58365  3.28198  4.52124  1.64885  4.36749  3.95738  3.36007  3.62425  4.42576  3.42373  3.80024  3.62580  3.68752  1.65653  2.81696  3.35377  5.84394  4.63670   2190 a - - -
          2.68618  4.42225  2.77519  2.73123  3.46354  2.40513  3.72494  3.29354  2.67741  2.69355  4.24690  2.90347  2.73739  3.18146  2.89801  2.37887  2.77519  2.98518  4.58477  3.61503
          0.02194  4.22628  4.94862  0.61958  0.77255  0.48576  0.95510
    768   1.48145  4.92340  2.74569  1.66450  4.42241  3.35451  3.89806  3.76416  2.75946  3.43202  4.29384  3.02532  3.92521  3.07546  3.20616  2.79200  3.07548  3.40136  5.68348  4.33731   2191 a - - -
          2.68618  4.42225  2.77519  2.73123  3.46354  2.40513  3.72494  3.29354  2.67741  2.69355  4.24690  2.90347  2.73739  3.18146  2.89801  2.37887  2.77519  2.98518  4.58477  3.61503
          0.02194  4.22628  4.94862  0.61958  0.77255  0.48576  0.95510
    769   2.72348  4.46176  3.52522  3.00822  2.25376  3.63859  2.47090  2.98525  2.93855  2.64994  3.58986  3.38814  4.04897  3.26238  3.27565  2.91871  2.00426  2.76503  4.70652  3.26011   2192 t - - -
          2.68618  4.42225  2.77519  2.73123  3.46354  2.40513  3.72494  3.29354  2.67741  2.69355  4.24690  2.90347  2.73739  3.18146  2.89801  2.37887  2.77519  2.98518  4.58477  3.61503
          0.02194  4.22628  4.94862  0.61958  0.77255  0.48576  0.95510
    770   2.81948  4.44918  3.78212  3.22414  2.06479  3.80165  3.96087  2.74008  2.17626  1.79962  3.38648  3.57533  4.16598  3.40088  3.31075  3.08238  3.04930  2.61053  4.79157  3.43344   2193 l - - -
          2.68618  4.42225  2.77519  2.73123  3.46354  2.40513  3.72494  3.29354  2.67741  2.69355  4.24690  2.90347  2.73739  3.18146  2.89801  2.37887  2.77519  2.98518  4.58477  3.61503
          0.02194  4.22628  4.94862  0.61958  0.77255  0.48576  0.95510
    771   2.64101  4.32897  3.63890  3.11940  3.33305  3.58475  3.93082  2.82301  3.04954  2.58007  3.51174  3.45628  4.02854  3.35421  3.36068  1.97451  2.91173  1.98676  4.84081  2.38225   2194 s - - -
          2.68618  4.42225  2.77519  2.73123  3.46354  2.40513  3.72494  3.29354  2.67741  2.69355  4.24690  2.90347  2.73739  3.18146  2.89801  2.37887  2.77519  2.98518  4.58477  3.61503
          0.02194  4.22628  4.94862  0.61958  0.77255  0.48576  0.95510
    772   3.35958  4.68001  5.00674  4.43611  1.81076  4.57459  4.73560  2.37632  4.29315  1.18069  1.96689  4.61089  4.76281  4.33256  4.35466  3.91263  3.57387  2.53621  4.98847  3.77990   2195 l - - -
          2.68618  4.42225  2.77519  2.73123  3.46354  2.40513  3.72494  3.29354  2.67741  2.69355  4.24690  2.90347  2.73739  3.18146  2.89801  2.37887  2.77519  2.98518  4.58477  3.61503
          0.02194  4.22628  4.94862  0.61958  0.77255  0.48576  0.95510
    773   2.96464  4.78569  3.58026  3.03469  3.80540  3.76540  3.92289  3.08029  1.68657  1.48076  3.73793  3.43908  4.16169  3.15484  2.75069  3.11447  3.18882  2.93303  5.24869  4.00424   2196 l - - -
          2.68618  4.42225  2.77519  2.73123  3.46354  2.40513  3.72494  3.29354  2.67741  2.69355  4.24690  2.90347  2.73739  3.18146  2.89801  2.37887  2.77519  2.98518  4.58477  3.61503
          0.02194  4.22628  4.94862  0.61958  0.77255  0.48576  0.95510
    774   2.72038  4.41921  3.61984  3.04860  3.36853  3.67073  3.86297  2.85647  2.81651  2.57594  3.51826  3.42145  4.05577  3.23690  2.26708  2.94583  2.95383  1.90057  4.85443  2.41789   2197 v - - -
          2.68618  4.42225  2.77519  2.73123  3.46354  2.40513  3.72494  3.29354  2.67741  2.69355  4.24690  2.90347  2.73739  3.18146  2.89801  2.37887  2.77519  2.98518  4.58477  3.61503
          0.02194  4.22628  4.94862  0.61958  0.77255  0.48576  0.95510
    775   2.90074  4.56523  3.68632  3.22230  3.56094  3.82179  4.12693  1.39591  2.99028  2.37086  3.52028  3.60572  4.23304  2.23623  3.26665  3.16668  3.15198  2.46455  5.16725  3.90963   2198 i - - -
          2.68618  4.42225  2.77519  2.73123  3.46354  2.40513  3.72494  3.29354  2.67741  2.69355  4.24690  2.90347  2.73739  3.18146  2.89801  2.37887  2.77519  2.98518  4.58477  3.61503
          0.02194  4.22628  4.94862  0.61958  0.77255  0.48576  0.95510
    776   2.61613  4.52960  3.27532  2.78584  3.75227  3.45578  2.48303  3.19364  2.73356  2.88456  3.76281  3.21468  3.92624  3.09718  3.11173  1.92763  2.89768  2.15796  5.15077  3.84257   2199 s - - -
          2.68618  4.42225  2.77519  2.73123  3.46354  2.40513  3.72494  3.29354  2.67741  2.69355  4.24690  2.90347  2.73739  3.18146  2.89801  2.37887  2.77519  2.98518  4.58477  3.61503
          0.02194  4.22628  4.94862  0.61958  0.77255  0.48576  0.95510
    777   2.74872  4.74989  3.40854  2.88549  4.25492  3.48151  3.87237  3.60442  2.43355  3.23402  4.11765  3.27828  3.98808  3.05688  1.74649  2.84719  1.56217  3.27545  5.46275  4.22199   2200 t - - -
          2.68618  4.42225  2.77519  2.73123  3.46354  2.40513  3.72494  3.29354  2.67741  2.69355  4.24690  2.90347  2.73739  3.18146  2.89801  2.37887  2.77519  2.98518  4.58477  3.61503
          0.02194  4.22628  4.94862  0.61958  0.77255  0.48576  0.95510
    778   1.61501  4.28070  3.62915  3.27264  4.36161  1.90037  4.31241  3.73401  3.29493  3.44543  4.27350  3.43117  3.81732  3.57969  3.61950  2.52192  1.62551  3.22239  5.71219  4.50338   2201 a - - -
          2.68618  4.42225  2.77519  2.73123  3.46354  2.40513  3.72494  3.29354  2.67741  2.69355  4.24690  2.90347  2.73739  3.18146  2.89801  2.37887  2.77519  2.98518  4.58477  3.61503
          0.02194  4.22628  4.94862  0.61958  0.77255  0.48576  0.95510
    779   2.84982  5.26735  2.57010  1.78501  4.60464  2.05865  3.75557  4.07448  2.56266  3.58928  4.39607  2.88401  3.90566  2.06807  3.03470  2.80017  3.10744  3.67437  5.74944  4.34426   2202 e - - -
          2.68618  4.42225  2.77519  2.73123  3.46354  2.40513  3.72494  3.29354  2.67741  2.69355  4.24690  2.90347  2.73739  3.18146  2.89801  2.37887  2.77519  2.98518  4.58477  3.61503
          0.02194  4.22628  4.94862  0.61958  0.77255  0.48576  0.95510
    780   2.65676  4.84644  2.94136  1.99330  4.12597  3.43081  3.70320  3.53779  2.50765  2.55391  3.96808  2.99035  2.88793  2.86015  2.96063  2.11677  2.90372  3.20910  5.39009  4.05412   2203 e - - -
          2.68618  4.42225  2.77519  2.73123  3.46354  2.40513  3.72494  3.29354  2.67741  2.69355  4.24690  2.90347  2.73739  3.18146  2.89801  2.37887  2.77519  2.98518  4.58477  3.61503
          0.02194  4.22628  4.94862  0.61958  0.77255  0.48576  0.95510
    781   2.87000  5.20337  1.31137  2.35058  4.73326  3.29799  3.92705  4.25032  2.91551  3.80415  4.64279  2.89901  3.92807  3.10164  3.46294  1.71676  3.20642  3.79644  5.95738  4.51184   2204 d - - -
          2.68618  4.42225  2.77519  2.73123  3.46354  2.40513  3.72494  3.29354  2.67741  2.69355  4.24690  2.90347  2.73739  3.18146  2.89801  2.37887  2.77519  2.98518  4.58477  3.61503
          0.02194  4.22628  4.94862  0.61958  0.77255  0.48576  0.95510
    782   1.89378  4.27974  4.27787  3.72705  2.23681  3.92363  4.28876  1.78745  3.61706  2.15088  3.27303  3.93838  4.30364  3.84009  3.80987  3.24154  3.06690  2.17165  4.91940  3.67690   2205 i - - -
          2.68618  4.42225  2.77519  2.73123  3.46354  2.40513  3.72494  3.29354  2.67741  2.69355  4.24690  2.90347  2.73739  3.18146  2.89801  2.37887  2.77519  2.98518  4.58477  3.61503
          0.02194  4.22628  4.94862  0.61958  0.77255  0.48576  0.95510
    783   2.00365  4.55443  3.29095  2.79753  3.86645  3.47459  3.87863  3.09192  2.72844  2.85997  3.77406  3.23147  3.94540  2.05625  3.10583  2.77523  2.91691  2.11036  5.25890  3.98930   2206 a - - -
          2.68618  4.42225  2.77519  2.73123  3.46354  2.40513  3.72494  3.29354  2.67741  2.69355  4.24690  2.90347  2.73739  3.18146  2.89801  2.37887  2.77519  2.98518  4.58477  3.61503
          0.02194  4.22628  4.94862  0.61958  0.77255  0.48576  0.95510
    784   2.52450  4.33906  3.62485  3.14935  3.83272  3.37619  4.11273  2.95267  3.09499  2.83254  3.76742  3.44448  2.10272  3.41616  3.42573  2.74006  2.01728  1.92160  5.28850  4.05917   2207 v - - -
          2.68618  4.42225  2.77519  2.73123  3.46354  2.40513  3.72494  3.29354  2.67741  2.69355  4.24690  2.90347  2.73739  3.18146  2.89801  2.37887  2.77519  2.98518  4.58477  3.61503
          0.02194  4.22628  4.94862  0.61958  0.77255  0.48576  0.95510
    785   2.96523  4.68160  3.81358  3.45225  3.51837  1.20708  4.19981  3.57541  3.34810  3.19413  4.16551  3.73570  4.20156  3.72146  3.60815  3.15443  3.31544  3.29765  1.67369  3.56081   2208 g - - -
          2.68618  4.42225  2.77519  2.73123  3.46354  2.40513  3.72494  3.29354  2.67741  2.69355  4.24690  2.90347  2.73739  3.18146  2.89801  2.37887  2.77519  2.98518  4.58477  3.61503
          0.02194  4.22628  4.94862  0.61958  0.77255  0.48576  0.95510
    786   2.67245  4.66892  3.10830  1.90715  3.95941  3.48608  3.82919  3.11800  2.67878  2.94574  3.84092  3.13885  3.93724  3.02919  3.09781  2.77760  2.18471  2.15153  5.32466  4.02902   2209 e - - -
          2.68618  4.42225  2.77519  2.73123  3.46354  2.40513  3.72494  3.29354  2.67741  2.69355  4.24690  2.90347  2.73739  3.18146  2.89801  2.37887  2.77519  2.98518  4.58477  3.61503
          0.02194  4.22628  4.94862  0.61958  0.77255  0.48576  0.95510
    787   2.66155  4.67530  3.15523  2.67060  3.95542  3.46886  3.79953  3.29569  2.60018  2.96496  3.85202  3.13849  2.52377  2.04404  2.99052  2.75751  2.92715  2.21925  5.29645  4.00401   2210 q - - -
          2.68618  4.42225  2.77519  2.73123  3.46354  2.40513  3.72494  3.29354  2.67741  2.69355  4.24690  2.90347  2.73739  3.18146  2.89801  2.37887  2.77519  2.98518  4.58477  3.61503
          0.02194  4.22628  4.94862  0.61958  0.77255  0.48576  0.95510
    788   2.62943  4.63416  3.17110  2.69051  3.96254  3.43555  3.81627  3.31568  2.63365  2.99891  3.86783  3.14667  3.90726  2.03784  3.02569  2.07072  2.90960  2.20174  5.30124  4.00925   2211 q - - -
          2.68618  4.42225  2.77519  2.73123  3.46354  2.40513  3.72494  3.29354  2.67741  2.69355  4.24690  2.90347  2.73739  3.18146  2.89801  2.37887  2.77519  2.98518  4.58477  3.61503
          0.02194  4.22628  4.94862  0.61958  0.77255  0.48576  0.95510
    789   2.79492  4.62816  3.43140  2.92238  3.12759  3.64507  2.39648  3.23306  2.79613  2.85791  3.77958  3.32552  4.05807  3.18048  3.13869  2.10612  3.04080  2.98677  2.30778  3.13046   2212 s - - -
          2.68618  4.42225  2.77519  2.73123  3.46354  2.40513  3.72494  3.29354  2.67741  2.69355  4.24690  2.90347  2.73739  3.18146  2.89801  2.37887  2.77519  2.98518  4.58477  3.61503
          0.02194  4.22628  4.94862  0.61958  0.77255  0.48576  0.95510
    790   2.67481  4.76243  2.07248  2.55975  4.15956  2.26051  3.85914  3.46509  2.76153  3.19160  4.05091  3.05466  3.90288  3.05073  3.22243  2.74374  2.97427  1.99762  5.48533  4.15797   2213 v - - -
          2.68618  4.42225  2.77519  2.73123  3.46354  2.40513  3.72494  3.29354  2.67741  2.69355  4.24690  2.90347  2.73739  3.18146  2.89801  2.37887  2.77519  2.98518  4.58477  3.61503
          0.02194  4.22628  4.94862  0.61958  0.77255  0.48576  0.95510
    791   3.45346  5.23747  3.98460  3.43902  4.68514  3.85310  4.14760  4.26524  2.46845  3.71671  4.72003  3.76490  4.34977  3.36127  0.55091  3.52853  3.70241  3.97673  5.63061  4.54971   2214 R - - -
          2.68618  4.42225  2.77519  2.73123  3.46354  2.40513  3.72494  3.29354  2.67741  2.69355  4.24690  2.90347  2.73739  3.18146  2.89801  2.37887  2.77519  2.98518  4.58477  3.61503
          0.02194  4.22628  4.94862  0.61958  0.77255  0.48576  0.95510
    792   2.64941  4.78956  2.97977  2.57377  4.16607  3.37491  2.19864  3.67326  2.59567  3.26883  4.09525  3.05568  2.44281  2.97108  3.01529  2.00992  2.94446  3.30615  5.44507  4.09428   2215 s - - -
          2.68618  4.42225  2.77519  2.73123  3.46354  2.40513  3.72494  3.29354  2.67741  2.69355  4.24690  2.90347  2.73739  3.18146  2.89801  2.37887  2.77519  2.98518  4.58477  3.61503
          0.02194  4.22628  4.94862  0.61958  0.77255  0.48576  0.95510
    793   1.30546  4.63056  3.40858  2.93783  4.24309  3.38516  3.96016  3.59385  2.61021  3.25196  4.13239  3.30197  3.95090  3.16186  1.95367  2.77262  2.99750  3.23754  5.49977  4.25605   2216 a - - -
          2.68618  4.42225  2.77519  2.73123  3.46354  2.40513  3.72494  3.29354  2.67741  2.69355  4.24690  2.90347  2.73739  3.18146  2.89801  2.37887  2.77519  2.98518  4.58477  3.61503
          0.02194  4.22628  4.94862  0.61958  0.77255  0.48576  0.95510
    794   2.66155  4.67530  3.15523  2.67060  3.95542  3.46886  3.79953  3.29569  2.60018  2.96496  3.85202  3.13849  2.52377  2.04404  2.99052  2.75751  2.92715  2.21925  5.29645  4.00401   2217 q - - -
          2.68618  4.42225  2.77519  2.73123  3.46354  2.40513  3.72494  3.29354  2.67741  2.69355  4.24690  2.90347  2.73739  3.18146  2.89801  2.37887  2.77519  2.98518  4.58477  3.61503
          0.02194  4.22628  4.94862  0.61958  0.77255  0.48576  0.95510
    795   2.95636  5.26082  2.52265  1.24525  4.75006  1.79661  3.94303  4.23803  2.86425  3.78569  4.63565  2.95996  3.97648  3.11776  3.35842  2.92070  3.26996  3.81766  5.91602  4.53440   2218 e - - -
          2.68618  4.42225  2.77519  2.73123  3.46354  2.40513  3.72494  3.29354  2.67741  2.69355  4.24690  2.90347  2.73739  3.18146  2.89801  2.37887  2.77519  2.98518  4.58477  3.61503
          0.02194  4.22628  4.94862  0.61958  0.77255  0.48576  0.95510
    796   2.68569  4.99907  2.26709  2.41739  4.27246  3.44596  3.65061  3.71118  2.38743  2.42711  4.06334  2.94745  3.85412  2.35402  2.38672  2.68328  2.91648  3.35519  5.46041  4.10320   2219 d - - -
          2.68618  4.42225  2.77519  2.73123  3.46354  2.40513  3.72494  3.29354  2.67741  2.69355  4.24690  2.90347  2.73739  3.18146  2.89801  2.37887  2.77519  2.98518  4.58477  3.61503
          0.02194  4.22628  4.94862  0.61958  0.77255  0.48576  0.95510
    797   1.78994  4.88948  2.75669  1.84293  4.42087  2.20591  3.84751  3.84584  2.71198  3.44414  4.26340  2.98977  3.87808  3.01212  3.18145  2.71709  3.00229  3.44389  5.66028  4.30512   2220 a - - -
          2.68618  4.42225  2.77519  2.73123  3.46354  2.40513  3.72494  3.29354  2.67741  2.69355  4.24690  2.90347  2.73739  3.18146  2.89801  2.37887  2.77519  2.98518  4.58477  3.61503
          0.02194  4.22628  4.94862  0.61958  0.77255  0.48576  0.95510
    798   2.76326  4.55205  2.38686  2.91985  3.54322  3.68509  3.95299  2.79201  2.91297  1.87288  2.20506  3.36786  4.07341  3.22855  3.29242  2.95513  3.00073  2.65319  5.10610  3.85421   2221 l - - -
          2.68618  4.42225  2.77519  2.73123  3.46354  2.40513  3.72494  3.29354  2.67741  2.69355  4.24690  2.90347  2.73739  3.18146  2.89801  2.37887  2.77519  2.98518  4.58477  3.61503
          0.02194  4.22628  4.94862  0.61958  0.77255  0.48576  0.95510
    799   2.87314  4.44523  3.95821  3.38808  1.98505  3.87830  4.00285  2.70730  3.16164  1.70665  3.32717  3.69517  4.23210  3.51802  2.28761  3.16722  3.10252  2.61015  4.71023  3.32436   2222 l - - -
          2.68618  4.42225  2.77519  2.73123  3.46354  2.40513  3.72494  3.29354  2.67741  2.69355  4.24690  2.90347  2.73739  3.18146  2.89801  2.37887  2.77519  2.98518  4.58477  3.61503
          0.02194  4.22628  4.94862  0.61958  0.77255  0.48576  0.95510
    800   3.23979  4.51269  5.08371  4.60211  3.75320  4.66849  5.31254  1.35700  4.50137  2.23509  3.53706  4.79127  4.96227  4.76228  4.68480  4.07556  3.50727  0.92246  5.76403  4.55188   2223 v - - -
          2.68618  4.42225  2.77519  2.73123  3.46354  2.40513  3.72494  3.29354  2.67741  2.69355  4.24690  2.90347  2.73739  3.18146  2.89801  2.37887  2.77519  2.98518  4.58477  3.61503
          0.02194  4.22628  4.94862  0.61958  0.77255  0.48576  0.95510
    801   2.70494  4.73256  3.10927  2.65075  3.96207  2.37764  3.78627  3.37016  2.56471  2.19191  3.88131  3.12635  3.93476  2.02042  2.94348  2.78810  2.96130  3.09035  5.29481  3.99212   2224 q - - -
          2.68618  4.42225  2.77519  2.73123  3.46354  2.40513  3.72494  3.29354  2.67741  2.69355  4.24690  2.90347  2.73739  3.18146  2.89801  2.37887  2.77519  2.98518  4.58477  3.61503
          0.02194  4.22628  4.94862  0.61958  0.77255  0.48576  0.95510
    802   1.47907  4.35163  3.45205  3.12302  4.42809  1.92333  4.24680  3.84762  3.19856  3.51249  4.32818  3.35698  2.08549  3.48684  3.55515  2.53857  2.84243  3.31383  5.74654  4.51586   2225 a - - -
          2.68618  4.42225  2.77519  2.73123  3.46354  2.40513  3.72494  3.29354  2.67741  2.69355  4.24690  2.90347  2.73739  3.18146  2.89801  2.37887  2.77519  2.98518  4.58477  3.61503
          0.02194  4.22628  4.94862  0.61958  0.77255  0.48576  0.95510
    803   2.54932  2.43886  3.99293  3.47382  2.21962  3.49487  4.09462  2.78037  3.37404  2.53454  3.47486  3.64251  4.02181  3.62066  3.59910  1.87099  2.87373  2.54952  4.85400  3.56242   2226 s - - -
          2.68618  4.42225  2.77519  2.73123  3.46354  2.40513  3.72494  3.29354  2.67741  2.69355  4.24690  2.90347  2.73739  3.18146  2.89801  2.37887  2.77519  2.98518  4.58477  3.61503
          0.02194  4.22628  4.94862  0.61958  0.77255  0.48576  0.95510
    804   2.89448  4.40717  4.05038  3.51726  2.00703  3.90637  2.14545  1.98841  3.39651  2.36751  3.42906  3.74791  4.26607  3.64066  3.62372  3.19901  3.12660  2.60546  4.40076  2.88227   2227 i - - -
          2.68618  4.42225  2.77519  2.73123  3.46354  2.40513  3.72494  3.29354  2.67741  2.69355  4.24690  2.90347  2.73739  3.18146  2.89801  2.37887  2.77519  2.98518  4.58477  3.61503
          0.02194  4.22628  4.94862  0.61958  0.77255  0.48576  0.95510
    805   2.66887  4.66725  3.10630  2.67799  3.91669  3.45131  3.82629  3.32623  2.67065  2.16836  3.87470  2.22778  2.25391  3.04311  3.06642  2.76851  2.94551  3.04124  5.28109  3.96762   2228 l - - -
          2.68618  4.42225  2.77519  2.73123  3.46354  2.40513  3.72494  3.29354  2.67741  2.69355  4.24690  2.90347  2.73739  3.18146  2.89801  2.37887  2.77519  2.98518  4.58477  3.61503
          0.02194  4.22628  4.94862  0.61958  0.77255  0.48576  0.95510
    806   2.58585  4.44755  3.38634  2.92704  3.84605  3.42890  3.98038  3.00027  2.90576  2.86986  3.77810  2.25157  3.95087  3.24426  3.27350  2.76434  2.08389  1.85202  5.26665  4.00809   2229 v - - -
          2.68618  4.42225  2.77519  2.73123  3.46354  2.40513  3.72494  3.29354  2.67741  2.69355  4.24690  2.90347  2.73739  3.18146  2.89801  2.37887  2.77519  2.98518  4.58477  3.61503
          0.02194  4.22628  4.94862  0.61958  0.77255  0.48576  0.95510
    807   2.88837  4.39523  4.18848  3.62693  3.28978  3.97095  4.31585  2.41113  3.48998  1.55288  2.00945  3.91116  4.32580  3.75487  3.71701  3.27747  2.18163  2.34761  5.02164  3.85752   2230 l - - -
          2.68618  4.42225  2.77519  2.73123  3.46354  2.40513  3.72494  3.29354  2.67741  2.69355  4.24690  2.90347  2.73739  3.18146  2.89801  2.37887  2.77519  2.98518  4.58477  3.61503
          0.02194  4.22628  4.94862  0.61958  0.77255  0.48576  0.95510
    808   1.98316  4.51878  3.23999  2.75371  3.86541  3.40889  3.85198  3.23292  2.74587  2.16614  3.78679  2.50241  3.89526  3.08349  3.14571  2.23257  2.86887  2.93770  5.23604  3.96165   2231 a - - -
          2.68618  4.42225  2.77519  2.73123  3.46354  2.40513  3.72494  3.29354  2.67741  2.69355  4.24690  2.90347  2.73739  3.18146  2.89801  2.37887  2.77519  2.98518  4.58477  3.61503
          0.02194  4.22628  4.94862  0.61958  0.77255  0.48576  0.95510
    809   2.79529  4.36284  4.00846  3.47561  3.41771  3.82770  4.24546  2.41999  3.36506  1.59733  3.34316  3.77428  2.48500  3.65807  3.62759  3.14628  3.06150  1.76522  5.06679  3.86256   2232 l - - -
          2.68618  4.42225  2.77519  2.73123  3.46354  2.40513  3.72494  3.29354  2.67741  2.69355  4.24690  2.90347  2.73739  3.18146  2.89801  2.37887  2.77519  2.98518  4.58477  3.61503
          0.02194  4.22628  4.94862  0.61958  0.77255  0.48576  0.95510
    810   2.64989  4.87567  2.48556  2.45684  4.14119  2.74771  3.66886  3.56110  2.44619  3.15272  2.70227  2.97722  3.85190  2.81511  2.26519  2.67430  2.88639  3.22709  5.38300  4.04319   2233 r - - -
          2.68618  4.42225  2.77519  2.73123  3.46354  2.40513  3.72494  3.29354  2.67741  2.69355  4.24690  2.90347  2.73739  3.18146  2.89801  2.37887  2.77519  2.98518  4.58477  3.61503
          0.02194  4.22628  4.94862  0.61958  0.77255  0.48576  0.95510
    811   2.71248  5.05636  1.98623  2.39534  4.40342  3.40643  3.69350  3.84604  2.45482  3.39232  4.18619  2.92973  3.86111  2.82446  2.19197  2.70013  2.21043  3.46181  5.57152  4.19787   2234 d - - -
          2.68618  4.42225  2.77519  2.73123  3.46354  2.40513  3.72494  3.29354  2.67741  2.69355  4.24690  2.90347  2.73739  3.18146  2.89801  2.37887  2.77519  2.98518  4.58477  3.61503
          0.02194  4.22628  4.94862  0.61958  0.77255  0.48576  0.95510
    812   2.82159  4.49634  2.39344  3.11334  3.54905  3.80604  4.10332  1.78102  3.11191  1.84688  3.46688  3.53640  4.18810  3.41458  3.47021  3.09257  3.06204  2.32517  5.15396  3.90573   2235 i - - -
          2.68618  4.42225  2.77519  2.73123  3.46354  2.40513  3.72494  3.29354  2.67741  2.69355  4.24690  2.90347  2.73739  3.18146  2.89801  2.37887  2.77519  2.98518  4.58477  3.61503
          0.02194  4.22628  4.94862  0.61958  0.77255  0.48576  0.95510
    813   2.88709  4.95297  3.36974  2.75315  4.17784  3.64953  3.71570  3.57394  2.21102  2.20150  4.00821  3.20239  4.02294  2.10851  1.76994  2.93497  3.08972  3.30370  5.35612  4.10298   2236 r - - -
          2.68618  4.42225  2.77519  2.73123  3.46354  2.40513  3.72494  3.29354  2.67741  2.69355  4.24690  2.90347  2.73739  3.18146  2.89801  2.37887  2.77519  2.98518  4.58477  3.61503
          0.02194  4.22628  4.94862  0.61958  0.77255  0.48576  0.95510
    814   2.46514  4.29137  3.68714  3.22062  3.88518  3.29996  4.16025  3.05843  3.16884  2.92228  3.82900  3.46427  3.91829  3.47530  3.48764  1.88661  1.78765  1.92573  5.32700  4.10496   2237 t - - -
          2.68618  4.42225  2.77519  2.73123  3.46354  2.40513  3.72494  3.29354  2.67741  2.69355  4.24690  2.90347  2.73739  3.18146  2.89801  2.37887  2.77519  2.98518  4.58477  3.61503
          0.02194  4.22628  4.94862  0.61958  0.77255  0.48576  0.95510
    815   2.94783  5.20830  2.55482  1.50453  4.73308  1.43237  3.97090  4.21700  2.89510  3.77674  4.63267  2.98850  3.98342  3.15238  3.37834  2.92594  3.27204  3.79701  5.90753  4.54240   2238 g - - -
          2.68618  4.42225  2.77519  2.73123  3.46354  2.40513  3.72494  3.29354  2.67741  2.69355  4.24690  2.90347  2.73739  3.18146  2.89801  2.37887  2.77519  2.98518  4.58477  3.61503
          0.02194  4.22628  4.94862  0.61958  0.77255  0.48576  0.95510
    816   2.67813  2.38294  3.17628  2.67331  4.07390  3.46177  3.77884  3.46258  1.93225  3.10270  3.95027  2.23711  3.91857  2.96312  2.85605  2.75887  2.94530  3.14806  5.34676  4.06020   2239 k - - -
          2.68618  4.42225  2.77519  2.73123  3.46354  2.40513  3.72494  3.29354  2.67741  2.69355  4.24690  2.90347  2.73739  3.18146  2.89801  2.37887  2.77519  2.98518  4.58477  3.61503
          0.02194  4.22628  4.94862  0.61958  0.77255  0.48576  0.95510
    817   2.77545  5.11295  2.72575  2.40105  4.47850  3.40124  3.73776  3.94926  2.49820  3.47993  4.28464  1.95834  2.44106  2.10243  2.93894  2.75644  3.03626  3.55655  5.63962  4.26178   2240 n - - -
          2.68618  4.42225  2.77519  2.73123  3.46354  2.40513  3.72494  3.29354  2.67741  2.69355  4.24690  2.90347  2.73739  3.18146  2.89801  2.37887  2.77519  2.98518  4.58477  3.61503
          0.02194  4.22628  4.94862  0.61958  0.77255  0.48576  0.95510
    818   2.02680  5.40279  1.65165  1.70746  4.72525  3.34935  3.79621  4.20667  2.71887  3.72338  4.53464  2.82459  3.90797  2.94251  3.27232  2.82504  3.17288  3.78838  5.89343  4.43320   2241 d - - -
          2.68618  4.42225  2.77519  2.73123  3.46354  2.40513  3.72494  3.29354  2.67741  2.69355  4.24690  2.90347  2.73739  3.18146  2.89801  2.37887  2.77519  2.98518  4.58477  3.61503
          0.02194  4.22628  4.94862  0.61958  0.77255  0.48576  0.95510
    819   2.73462  4.95325  2.15048  2.44612  2.56617  3.45155  3.71053  3.60560  2.56837  3.18144  4.03398  2.97544  3.89630  2.02302  3.03745  2.74796  2.97703  3.28900  5.32301  3.90276   2242 q - - -
          2.68618  4.42225  2.77519  2.73123  3.46354  2.40513  3.72494  3.29354  2.67741  2.69355  4.24690  2.90347  2.73739  3.18146  2.89801  2.37887  2.77519  2.98518  4.58477  3.61503
          0.02194  4.22628  4.94862  0.61958  0.77255  0.48576  0.95510
    820   2.77393  5.12659  2.82437  1.77974  4.46102  3.44835  3.68672  3.88916  1.88367  3.42093  4.22054  2.94802  3.89154  2.81583  2.79372  2.75192  2.21199  3.51276  5.58456  4.22758   2243 e - - -
          2.68618  4.42225  2.77519  2.73123  3.46354  2.40513  3.72494  3.29354  2.67741  2.69355  4.24690  2.90347  2.73739  3.18146  2.89801  2.37887  2.77519  2.98518  4.58477  3.61503
          0.02194  4.22628  4.94862  0.61958  0.77255  0.48576  0.95510
    821   2.01667  4.53083  3.38486  2.86543  3.84180  3.52488  3.89848  2.96527  2.05381  2.83090  3.74607  3.28611  3.98064  3.13724  3.07056  2.82295  2.93450  1.90157  5.23771  3.98240   2244 v - - -
          2.68618  4.42225  2.77519  2.73123  3.46354  2.40513  3.72494  3.29354  2.67741  2.69355  4.24690  2.90347  2.73739  3.18146  2.89801  2.37887  2.77519  2.98518  4.58477  3.61503
          0.02194  4.22628  4.94862  0.61958  0.77255  0.48576  0.95510
    822   2.58029  4.32805  3.87082  3.53329  3.92649  2.01250  4.42431  2.79298  3.50211  2.89275  3.90175  3.69354  4.05630  3.80499  3.75584  2.84618  2.99545  1.15874  5.44854  4.22993   2245 v - - -
          2.68618  4.42225  2.77519  2.73123  3.46354  2.40513  3.72494  3.29354  2.67741  2.69355  4.24690  2.90347  2.73739  3.18146  2.89801  2.37887  2.77519  2.98518  4.58477  3.61503
          0.02194  4.22628  4.94862  0.61958  0.77255  0.48576  0.95510
    823   3.26866  4.61053  4.89551  4.38446  3.36730  4.51724  4.97680  2.06039  4.22541  1.08635  3.19196  4.60018  4.80201  4.42769  4.37256  3.90087  3.52458  1.39626  5.38076  4.23016   2246 l - - -
          2.68618  4.42225  2.77519  2.73123  3.46354  2.40513  3.72494  3.29354  2.67741  2.69355  4.24690  2.90347  2.73739  3.18146  2.89801  2.37887  2.77519  2.98518  4.58477  3.61503
          0.02194  4.22628  4.94862  0.61958  0.77255  0.48576  0.95510
    824   1.69951  4.26376  3.73513  3.32547  4.02330  1.81168  4.27025  3.18904  3.30413  3.06368  3.96363  3.50124  3.89254  3.58993  3.60761  2.62978  2.84554  1.89429  5.45905  4.24898   2247 a - - -
          2.68618  4.42225  2.77519  2.73123  3.46354  2.40513  3.72494  3.29354  2.67741  2.69355  4.24690  2.90347  2.73739  3.18146  2.89801  2.37887  2.77519  2.98518  4.58477  3.61503
          0.02194  4.22628  4.94862  0.61958  0.77255  0.48576  0.95510
    825   2.85704  5.23175  2.94452  1.78641  4.59628  3.51844  3.66792  4.02819  2.23225  3.49946  4.29822  2.99849  3.93605  2.07777  1.97494  2.82114  3.07286  3.64245  5.60660  4.28220   2248 e - - -
          2.68618  4.42225  2.77519  2.73123  3.46354  2.40513  3.72494  3.29354  2.67741  2.69355  4.24690  2.90347  2.73739  3.18146  2.89801  2.37887  2.77519  2.98518  4.58477  3.61503
          0.02194  4.22628  4.94862  0.61958  0.77255  0.48576  0.95510
    826   2.70972  4.77827  3.16788  2.64581  4.06449  3.50099  3.74799  3.42899  2.44480  3.08271  3.93802  2.09337  3.92924  2.92533  2.12126  2.77917  2.95725  2.26685  5.33314  4.03832   2249 n - - -
          2.68618  4.42225  2.77519  2.73123  3.46354  2.40513  3.72494  3.29354  2.67741  2.69355  4.24690  2.90347  2.73739  3.18146  2.89801  2.37887  2.77519  2.98518  4.58477  3.61503
          0.02194  4.22628  4.94862  0.61958  0.77255  0.48576  0.95510
    827   2.76357  4.74528  3.31558  2.74044  3.89435  3.58429  2.27036  3.34426  2.40201  2.97803  3.85483  3.19198  3.97774  2.94628  2.06883  2.85428  2.98918  2.24630  5.20071  3.90252   2250 r - - -
          2.68618  4.42225  2.77519  2.73123  3.46354  2.40513  3.72494  3.29354  2.67741  2.69355  4.24690  2.90347  2.73739  3.18146  2.89801  2.37887  2.77519  2.98518  4.58477  3.61503
          0.02194  4.22628  4.94862  0.61958  0.77255  0.48576  0.95510
    828   1.35262  4.86949  2.78872  1.82452  4.39003  3.34963  3.92230  3.71938  2.78728  3.40350  4.27195  3.05497  3.92845  3.10743  3.22312  2.78980  3.06754  3.36061  5.66609  4.33234   2251 a - - -
          2.68618  4.42225  2.77519  2.73123  3.46354  2.40513  3.72494  3.29354  2.67741  2.69355  4.24690  2.90347  2.73739  3.18146  2.89801  2.37887  2.77519  2.98518  4.58477  3.61503
          0.02194  4.22628  4.94862  0.61958  0.77255  0.48576  0.95510
    829   2.89640  5.45084  1.83574  1.59918  4.76268  3.36744  3.75738  4.26290  1.92306  3.73850  4.53243  2.82318  3.90129  2.89163  3.14057  2.81116  3.15332  3.82918  5.87794  4.42063   2252 e - - -
          2.68618  4.42225  2.77519  2.73123  3.46354  2.40513  3.72494  3.29354  2.67741  2.69355  4.24690  2.90347  2.73739  3.18146  2.89801  2.37887  2.77519  2.98518  4.58477  3.61503
          0.02194  4.22628  4.94862  0.61958  0.77255  0.48576  0.95510
    830   1.06007  4.26002  3.77610  3.45408  4.31071  3.11323  4.42596  3.48109  3.43153  3.34189  4.23999  3.53795  3.86099  3.73001  3.70647  2.56770  1.79959  3.05064  5.71948  4.52638   2253 a - - -
          2.68618  4.42225  2.77519  2.73123  3.46354  2.40513  3.72494  3.29354  2.67741  2.69355  4.24690  2.90347  2.73739  3.18146  2.89801  2.37887  2.77519  2.98518  4.58477  3.61503
          0.02194  4.22628  4.94862  0.61958  0.77255  0.48576  0.95510
    831   1.85527  4.34702  4.22431  3.69635  3.51212  3.90749  4.42912  2.21554  3.59200  1.72831  3.41067  3.94483  4.33630  3.86521  3.83370  3.24724  3.11191  1.61046  5.19557  3.99851   2254 v - - -
          2.68618  4.42225  2.77519  2.73123  3.46354  2.40513  3.72494  3.29354  2.67741  2.69355  4.24690  2.90347  2.73739  3.18146  2.89801  2.37887  2.77519  2.98518  4.58477  3.61503
          0.02194  4.22628  4.94862  0.61958  0.77255  0.48576  0.95510
    832   1.76202  4.43308  3.35816  2.91696  3.72436  2.24888  3.94303  3.20750  2.92109  2.90429  3.78719  3.29211  3.92237  3.24088  3.28740  2.73127  2.88862  2.91194  5.15347  2.38245   2255 a - - -
          2.68618  4.42225  2.77519  2.73123  3.46354  2.40513  3.72494  3.29354  2.67741  2.69355  4.24690  2.90347  2.73739  3.18146  2.89801  2.37887  2.77519  2.98518  4.58477  3.61503
          0.02194  4.22628  4.94862  0.61958  0.77255  0.48576  0.95510
    833   1.30094  4.62895  3.40901  2.93899  4.24229  3.38421  3.96150  3.59295  2.61282  3.25158  4.13215  3.30262  3.95064  3.16359  1.96107  2.77201  2.99701  3.23654  5.49987  4.25618   2256 a - - -
          2.68618  4.42225  2.77519  2.73123  3.46354  2.40513  3.72494  3.29354  2.67741  2.69355  4.24690  2.90347  2.73739  3.18146  2.89801  2.37887  2.77519  2.98518  4.58477  3.61503
          0.02194  4.22628  4.94862  0.61958  0.77255  0.48576  0.95510
    834   3.32233  4.68356  4.78298  4.27777  1.30438  4.41817  4.38737  2.50596  4.12392  1.72997  2.00649  4.39867  4.69077  4.22659  4.22388  3.77325  3.55599  2.59824  4.65675  3.19580   2257 f - - -
          2.68618  4.42225  2.77519  2.73123  3.46354  2.40513  3.72494  3.29354  2.67741  2.69355  4.24690  2.90347  2.73739  3.18146  2.89801  2.37887  2.77519  2.98518  4.58477  3.61503
          0.02194  4.22628  4.94862  0.61958  0.77255  0.48576  0.95510
    835   2.78748  5.17202  2.75268  1.86831  4.51856  3.42894  3.69823  3.96821  1.88851  3.48218  4.27684  2.92599  3.89011  2.82704  2.84127  1.92342  3.02942  3.57622  5.63454  4.26248   2258 e - - -
          2.68618  4.42225  2.77519  2.73123  3.46354  2.40513  3.72494  3.29354  2.67741  2.69355  4.24690  2.90347  2.73739  3.18146  2.89801  2.37887  2.77519  2.98518  4.58477  3.61503
          0.02194  4.22628  4.94862  0.61958  0.77255  0.48576  0.95510
    836   2.80024  4.56535  3.50571  3.02052  1.94085  3.67095  2.36878  3.14650  2.97476  2.77855  3.72231  3.39487  4.09110  3.28877  3.31950  2.10869  3.05358  2.91498  4.54513  2.99869   2259 f - - -
          2.68618  4.42225  2.77519  2.73123  3.46354  2.40513  3.72494  3.29354  2.67741  2.69355  4.24690  2.90347  2.73739  3.18146  2.89801  2.37887  2.77519  2.98518  4.58477  3.61503
          0.02194  4.22628  4.94862  0.61958  0.77255  0.48576  0.95510
    837   2.80583  4.91320  2.88184  2.66835  4.51016  1.32055  3.98715  4.01948  2.77160  3.58938  4.45057  3.13894  3.97254  1.94995  3.14379  2.85611  3.15368  3.60312  5.71733  4.40796   2260 g - - -
          2.68618  4.42225  2.77519  2.73123  3.46354  2.40513  3.72494  3.29354  2.67741  2.69355  4.24690  2.90347  2.73739  3.18146  2.89801  2.37887  2.77519  2.98518  4.58477  3.61503
          0.02194  4.22628  4.94862  0.61958  0.77255  0.48576  0.95510
    838   2.93464  5.47258  1.75651  1.68584  4.78281  3.34898  3.80478  4.28622  2.73746  3.78122  4.59317  2.81463  2.08296  2.95164  3.29821  2.84570  3.20572  3.85807  5.93843  4.46611   2261 e - - -
          2.68618  4.42225  2.77519  2.73123  3.46354  2.40513  3.72494  3.29354  2.67741  2.69355  4.24690  2.90347  2.73739  3.18146  2.89801  2.37887  2.77519  2.98518  4.58477  3.61503
          0.02194  4.22628  4.94862  0.61958  0.77255  0.48576  0.95510
    839   1.99720  4.51276  3.45210  2.90480  3.84397  3.50125  3.89861  3.04871  2.69331  2.84111  3.75369  3.30393  3.96956  3.14006  2.00485  2.80504  2.92572  2.06789  5.22930  3.98186   2262 a - - -
          2.68618  4.42225  2.77519  2.73123  3.46354  2.40513  3.72494  3.29354  2.67741  2.69355  4.24690  2.90347  2.73739  3.18146  2.89801  2.37887  2.77519  2.98518  4.58477  3.61503
          0.02194  4.22628  4.94862  0.61958  0.77255  0.48576  0.95510
    840   2.99122  4.48645  4.14715  3.64016  1.83939  3.95268  3.80222  2.94964  3.51978  2.52561  3.57339  3.80290  2.33292  3.72975  3.72402  3.26478  3.23133  2.78754  2.07509  2.60774   2263 f - - -
          2.68618  4.42225  2.77519  2.73123  3.46354  2.40513  3.72494  3.29354  2.67741  2.69355  4.24690  2.90347  2.73739  3.18146  2.89801  2.37887  2.77519  2.98518  4.58477  3.61503
          0.02194  4.22628  4.94862  0.61958  0.77255  0.48576  0.95510
    841   2.78931  4.51688  3.51872  2.03028  2.32014  3.72649  3.93164  2.80334  2.97886  1.85909  3.44846  3.43282  4.10710  3.29378  3.32889  3.00096  3.02321  2.66366  4.90547  3.55841   2264 l - - -
          2.68618  4.42225  2.77519  2.73123  3.46354  2.40513  3.72494  3.29354  2.67741  2.69355  4.24690  2.90347  2.73739  3.18146  2.89801  2.37887  2.77519  2.98518  4.58477  3.61503
          0.02194  4.22628  4.94862  0.61958  0.77255  0.48576  0.95510
    842   2.66082  4.89069  2.00369  2.46529  4.42802  3.31126  3.82623  3.86554  2.69181  3.45371  4.26138  2.97434  3.86038  2.98267  3.17636  1.97328  1.92595  3.45112  5.66019  4.29285   2265 t - - -
          2.68618  4.42225  2.77519  2.73123  3.46354  2.40513  3.72494  3.29354  2.67741  2.69355  4.24690  2.90347  2.73739  3.18146  2.89801  2.37887  2.77519  2.98518  4.58477  3.61503
          0.02194  4.22628  4.94862  0.61958  0.77255  0.48576  0.95510
    843   2.71610  4.88687  2.24790  2.51259  4.09700  3.48305  3.71085  3.50590  2.46920  2.13403  3.96296  3.02537  3.90150  2.87250  2.19422  2.74947  2.95125  3.20476  5.37190  4.03934   2266 l - - -
          2.68618  4.42225  2.77519  2.73123  3.46354  2.40513  3.72494  3.29354  2.67741  2.69355  4.24690  2.90347  2.73739  3.18146  2.89801  2.37887  2.77519  2.98518  4.58477  3.61503
          0.02194  4.22628  4.94862  0.61958  0.77255  0.48576  0.95510
    844   2.80093  4.39600  3.88662  3.30736  3.52794  3.83422  4.12040  1.88074  3.06186  2.39512  3.45158  3.65494  4.20862  3.47497  2.11518  3.12506  3.04099  1.77510  5.09014  3.87344   2267 v - - -
          2.68618  4.42225  2.77519  2.73123  3.46354  2.40513  3.72494  3.29354  2.67741  2.69355  4.24690  2.90347  2.73739  3.18146  2.89801  2.37887  2.77519  2.98518  4.58477  3.61503
          0.02194  4.22628  4.94862  0.61958  0.77255  0.48576  0.95510
    845   1.81205  4.27358  3.88508  3.41353  3.83156  3.39929  4.28734  2.71914  3.34741  2.78735  3.75827  3.61326  4.01050  3.63964  3.63749  2.78708  1.79837  1.77928  5.34071  4.13153   2268 v - - -
          2.68618  4.42225  2.77519  2.73123  3.46354  2.40513  3.72494  3.29354  2.67741  2.69355  4.24690  2.90347  2.73739  3.18146  2.89801  2.37887  2.77519  2.98518  4.58477  3.61503
          0.02194  4.22628  4.94862  0.61958  0.77255  0.48576  0.95510
    846   2.76570  4.64428  3.41714  2.83040  3.74138  3.62614  2.49042  2.11408  2.47110  2.83294  3.73512  3.26103  4.00741  3.01259  2.10497  2.89679  2.98635  2.93459  5.10148  3.81481   2269 r - - -
          2.68618  4.42225  2.77519  2.73123  3.46354  2.40513  3.72494  3.29354  2.67741  2.69355  4.24690  2.90347  2.73739  3.18146  2.89801  2.37887  2.77519  2.98518  4.58477  3.61503
          0.02194  4.22628  4.94862  0.61958  0.77255  0.48576  0.95510
    847   1.33369  4.36412  3.85210  3.38766  3.65722  3.52350  4.25376  2.73702  3.28091  2.48851  2.21210  3.63934  4.08406  3.60775  3.56016  2.90434  2.99197  2.55412  5.24698  4.03302   2270 a - - -
          2.68618  4.42225  2.77519  2.73123  3.46354  2.40513  3.72494  3.29354  2.67741  2.69355  4.24690  2.90347  2.73739  3.18146  2.89801  2.37887  2.77519  2.98518  4.58477  3.61503
          0.02194  4.22628  4.94862  0.61958  0.77255  0.48576  0.95510
    848   3.25730  4.52610  5.10694  4.62571  3.72727  4.69001  5.32785  0.99648  4.52259  2.19100  3.50804  4.81477  4.97492  4.77453  4.69932  4.09903  3.52344  1.26375  5.75592  4.55328   2271 i - - -
          2.68618  4.42225  2.77519  2.73123  3.46354  2.40513  3.72494  3.29354  2.67741  2.69355  4.24690  2.90347  2.73739  3.18146  2.89801  2.37887  2.77519  2.98518  4.58477  3.61503
          0.02194  4.22628  4.94862  0.61958  0.77255  0.48576  0.95510
    849   2.38872  4.35137  3.42002  3.24970  4.62049  1.12916  4.42685  4.11196  3.44088  3.77341  4.58743  3.42324  3.83930  3.70109  3.75465  1.62320  2.89907  3.47374  5.93039  4.71287   2272 g - - -
          2.68618  4.42225  2.77519  2.73123  3.46354  2.40513  3.72494  3.29354  2.67741  2.69355  4.24690  2.90347  2.73739  3.18146  2.89801  2.37887  2.77519  2.98518  4.58477  3.61503
          0.02194  4.22628  4.94862  0.61958  0.77255  0.48576  0.95510
    850   2.69350  4.91845  2.82090  1.90351  4.31643  3.38070  3.76691  3.72808  2.57939  3.32601  4.14571  2.97950  2.46122  2.92142  3.03464  2.71540  1.99125  3.36288  5.54965  4.19958   2273 e - - -
          2.68618  4.42225  2.77519  2.73123  3.46354  2.40513  3.72494  3.29354  2.67741  2.69355  4.24690  2.90347  2.73739  3.18146  2.89801  2.37887  2.77519  2.98518  4.58477  3.61503
          0.02194  4.22628  4.94862  0.61958  0.77255  0.48576  0.95510
    851   2.78643  5.23079  1.92736  2.35536  4.55920  3.42560  3.67927  4.03036  2.39966  3.52068  4.30361  2.90149  3.87933  2.10834  2.13403  2.74146  3.02305  3.62362  5.65531  4.26562   2274 d - - -
          2.68618  4.42225  2.77519  2.73123  3.46354  2.40513  3.72494  3.29354  2.67741  2.69355  4.24690  2.90347  2.73739  3.18146  2.89801  2.37887  2.77519  2.98518  4.58477  3.61503
          0.02194  4.22628  4.94862  0.61958  0.77255  0.48576  0.95510
    852   2.80120  5.06219  3.08985  2.56321  4.44064  3.51762  3.68439  3.86555  2.24718  3.38109  4.19266  3.05534  3.93383  1.94644  1.97704  2.09711  3.03003  3.50045  5.51801  4.21506   2275 q - - -
          2.68618  4.42225  2.77519  2.73123  3.46354  2.40513  3.72494  3.29354  2.67741  2.69355  4.24690  2.90347  2.73739  3.18146  2.89801  2.37887  2.77519  2.98518  4.58477  3.61503
          0.02194  4.22628  4.94862  0.61958  0.77255  0.48576  0.95510
    853   2.82168  4.67898  2.06867  2.84203  3.97696  3.56946  4.10303  2.77556  3.07885  2.89992  3.92123  3.31146  4.09868  3.35448  3.50019  2.99015  3.12317  1.31781  5.47575  4.16332   2276 v - - -
          2.68618  4.42225  2.77519  2.73123  3.46354  2.40513  3.72494  3.29354  2.67741  2.69355  4.24690  2.90347  2.73739  3.18146  2.89801  2.37887  2.77519  2.98518  4.58477  3.61503
          0.02194  4.22628  4.94862  0.61958  0.77255  0.48576  0.95510
    854   2.86136  4.42340  4.01506  3.46060  3.29104  3.90001  4.21701  2.53974  3.33384  1.47530  2.21200  3.78424  2.50339  3.62103  3.59184  3.19763  3.10374  2.48727  4.99830  3.81821   2277 l - - -
          2.68618  4.42225  2.77519  2.73123  3.46354  2.40513  3.72494  3.29354  2.67741  2.69355  4.24690  2.90347  2.73739  3.18146  2.89801  2.37887  2.77519  2.98518  4.58477  3.61503
          0.02194  4.22628  4.94862  0.61958  0.77255  0.48576  0.95510
    855   1.40188  4.26873  3.65526  3.37640  4.47649  3.05087  4.42043  3.85989  3.42218  3.58495  4.41609  3.47559  3.81834  3.70256  3.71688  1.18738  2.83250  3.29526  5.82802  4.62269   2278 s - - -
          2.68618  4.42225  2.77519  2.73123  3.46354  2.40513  3.72494  3.29354  2.67741  2.69355  4.24690  2.90347  2.73739  3.18146  2.89801  2.37887  2.77519  2.98518  4.58477  3.61503
          0.02194  4.22628  4.94862  0.61958  0.77255  0.48576  0.95510
    856   2.85510  4.84549  3.39713  2.78895  3.90652  3.64937  2.41899  3.45039  2.29872  2.18459  3.92414  3.22863  4.02474  2.92875  1.82305  2.92998  3.06377  3.18762  5.19416  3.87792   2279 r - - -
          2.68618  4.42225  2.77519  2.73123  3.46354  2.40513  3.72494  3.29354  2.67741  2.69355  4.24690  2.90347  2.73739  3.18146  2.89801  2.37887  2.77519  2.98518  4.58477  3.61503
          0.02194  4.22628  4.94862  0.61958  0.77255  0.48576  0.95510
    857   2.63316  4.59040  3.16121  2.72958  3.86854  3.43133  3.85164  3.27898  2.72664  1.98246  3.84061  2.24260  3.92142  3.08596  3.11643  2.04932  2.92205  2.99014  5.24731  3.94244   2280 l - - -
          2.68618  4.42225  2.77519  2.73123  3.46354  2.40513  3.72494  3.29354  2.67741  2.69355  4.24690  2.90347  2.73739  3.18146  2.89801  2.37887  2.77519  2.98518  4.58477  3.61503
          0.02194  4.22628  4.94862  0.61958  0.77255  0.48576  0.95510
    858   2.00655  4.95466  2.76287  1.73618  4.38568  3.36173  3.78205  3.80590  2.61103  3.39471  4.21035  2.96267  2.43566  2.93457  3.07936  2.71823  2.98988  3.42429  5.60889  4.24647   2281 e - - -
          2.68618  4.42225  2.77519  2.73123  3.46354  2.40513  3.72494  3.29354  2.67741  2.69355  4.24690  2.90347  2.73739  3.18146  2.89801  2.37887  2.77519  2.98518  4.58477  3.61503
          0.02194  4.22628  4.94862  0.61958  0.77255  0.48576  0.95510
[truncated: 1,225,279 more chars]
